# Supplementary material for: Loss of Kmt2c or Kmt2d primes urothelium for tumorigenesis and redistributes KMT2A–menin to bivalent promoters
Source: Nat Genet. 2025 Jan 13;57(1):165–79. doi: 10.1038/s41588-024-02015-y (PMC11735410; doi:10.1038/s41588-024-02015-y)
Supplement: Supplementary file 4 — Table 1. Epigenetic sequencing signal on all distal and proximal peaks. Table 2. Moribund phenotypes in GEMMs. Table 3. Blood test of renal panel parameters. Table 4. List of primer and guide RNA sequences. [file 41588_2024_2015_MOESM4_ESM.xlsx]

## Sheet: Table 1
Supplementary Table 1. Epigenetic sequencing signal on all distal and proximal peaks.
GeneID	Chr	Start	End	Strand	Length	Peak Score	Kmt2d (1, Pos; 0, Neg)	Kmt2a (1, Pos; 0, Neg)	Menin (1, Pos; 0, Neg)	Set1a (1, Pos; 0, Neg)	Cxxc1 (1, Pos; 0, Neg)	Annotation	Detailed Annotation	Distance to TSS	Nearest PromoterID	Entrez ID	Gene Name	Gene Alias	Gene Description	Gene Type	CpG%	GC%	Kmt2a_WT_1	Kmt2a_WT_1_normalized	Kmt2a_WT_2	Kmt2a_WT_2_normalized	Kmt2a_dKO_1	Kmt2a_dKO_1_normalized	Kmt2a_dKO_2	Kmt2a_dKO_2_normalized	Kmt2a_diff	Set1a_WT_1	Set1a_WT_1_normalized	Set1a_WT_2	Set1a_WT_2_normalized	Set1a_dKO_1	Set1a_dKO_1_normalized	Set1a_dKO_2	Set1a_dKO_2_normalized	Set1a_diff	Cxxc1_WT_1	Cxxc1_WT_1_normalized	Cxxc1_WT_2	Cxxc1_WT_2_normalized	Cxxc1_dKO_1	Cxxc1_dKO_1_normalzied	Cxxc1_dKO_2	Cxxc1_dKO_2_normalized	Cxxc1_diff
Merged-10-100016242-3	chr10	100015420	100017303	+	1884	0	0	1	0	1	1	intron (NM_013598, intron 1 of 9)	CpG	540	NM_001347156	17311	Kitl	Clo|Con|Gb|Kitlg|Mgf|SCF|SF|SLF|Sl|blz|contrasted	kit ligand	protein-coding	0.055231	0.573248	649	8.5143	728	8.67778	515	8.05123	334	7.83402	-0.653413	111	8.16835	124	8.72678	49	7.35086	61	7.4792	-1.03254	199	9.46486	114	8.62149	80	7.83385	75	7.85093	-1.20078
Merged-10-100025110-1	chr10	100024971	100025250	+	280	0	0	1	0	0	0	intron (NM_013598, intron 1 of 9)	B1_Mm|SINE|Alu	9289	NM_001347156	17311	Kitl	Clo|Con|Gb|Kitlg|Mgf|SCF|SF|SLF|Sl|blz|contrasted	kit ligand	protein-coding	0.028674	0.425	19	3.49193	17	3.33793	45	4.56356	40	4.80355	1.26863	3	3.361	1	2.761	0	1.707	1	2.525	-0.945	0	1.821	0	1.776	1	2.494	0	1.603	0.25
Merged-10-100032881-1	chr10	100032697	100033065	+	369	0	0	1	0	0	0	intron (NM_013598, intron 1 of 9)	intron (NM_013598, intron 1 of 9)	17060	NM_001347156	17311	Kitl	Clo|Con|Gb|Kitlg|Mgf|SCF|SF|SLF|Sl|blz|contrasted	kit ligand	protein-coding	0.013587	0.420054	53	4.92489	68	5.27652	35	4.20993	33	4.53346	-0.729012	10	4.82043	6	4.56835	7	4.707	4	3.84693	-0.417429	4	4.14293	4	4.09793	7	4.494	5	4.18796	0.220553
Merged-10-100064736-1	chr10	100064353	100065120	+	768	0	0	1	0	0	0	intron (NM_013598, intron 3 of 9)	intron (NM_013598, intron 3 of 9)	48915	NM_001347156	17311	Kitl	Clo|Con|Gb|Kitlg|Mgf|SCF|SF|SLF|Sl|blz|contrasted	kit ligand	protein-coding	0.005215	0.36849	71	5.33993	81	5.52555	35	4.20993	21	3.90543	-1.37506	9	4.68293	1	2.761	9	5.02893	7	4.525	1.055	6	4.62835	6	4.58335	6	4.30135	1	2.603	-1.15368
Merged-10-100152602-5	chr10	100151993	100153460	+	1468	0	1	1	1	1	1	Intergenic	Intergenic	136905	NM_001347156	17311	Kitl	Clo|Con|Gb|Kitlg|Mgf|SCF|SF|SLF|Sl|blz|contrasted	kit ligand	protein-coding	0.007498	0.352861	616	8.43913	556	8.28953	703	8.49943	505	8.42899	0.0998825	62	7.33828	27	6.56835	24	6.35086	34	6.65428	-0.450748	85	8.24726	85	8.20226	64	7.51637	46	7.15759	-0.887786
Merged-10-100161348-2	chr10	100160939	100161641	+	703	0	0	1	1	0	0	Intergenic	L1_Mus3|LINE|L1	145469	NM_001347156	17311	Kitl	Clo|Con|Gb|Kitlg|Mgf|SCF|SF|SLF|Sl|blz|contrasted	kit ligand	protein-coding	0.007123	0.455192	101	5.84243	100	5.82621	57	4.89798	33	4.53346	-1.1186	10	4.82043	5	4.34596	6	4.51435	7	4.525	-0.0635196	8	4.99093	10	5.23543	9	4.81593	1	2.603	-1.40371
Merged-10-100460803-1	chr10	100460480	100461127	-	648	0	0	1	0	0	0	intron (NM_001033332, intron 8 of 12)	intron (NM_001033332, intron 8 of 12)	26544	NM_001033332	237500	Tmtc3	9130014E20Rik|B130008E12Rik|mSmile	transmembrane and tetratricopeptide repeat containing 3	protein-coding	0.006182	0.359568	76	5.43679	59	5.07489	45	4.56356	26	4.20089	-0.873614	10	4.82043	3	3.761	2	3.29196	3	3.525	-0.882235	7	4.821	6	4.58335	3	3.494	2	3.18796	-1.3612
Merged-10-100485300-4	chr10	100484914	100485833	-	920	0	0	1	1	1	1	intron (NM_001033332, intron 1 of 12)	intron (NM_001033332, intron 1 of 12)	1974	NM_001033332	237500	Tmtc3	9130014E20Rik|B130008E12Rik|mSmile	transmembrane and tetratricopeptide repeat containing 3	protein-coding	0.007617	0.363043	632	8.47606	596	8.38959	940	8.91805	623	8.7314	0.391902	32	6.40539	33	6.84846	38	6.9924	37	6.77293	0.255736	67	7.90846	33	6.86346	61	7.4482	37	6.85093	-0.236401
Merged-10-100487262-4	chr10	100486559	100487845	-	1287	0	0	1	1	1	1	promoter-TSS (NM_146009)	promoter-TSS (NM_146009)	145	NM_001033332	237500	Tmtc3	9130014E20Rik|B130008E12Rik|mSmile	transmembrane and tetratricopeptide repeat containing 3	protein-coding	0.056765	0.598291	1572	9.7893	1517	9.73596	1701	9.77302	1266	9.7532	0.00047855	155	8.6464	127	8.761	104	8.42125	97	8.13971	-0.423223	135	8.90846	93	8.33059	83	7.88632	62	7.58028	-0.886227
Merged-10-100589129-1	chr10	100588673	100589586	-	914	0	0	1	0	0	0	5' UTR (NM_175128, exon 1 of 7)	5' UTR (NM_175128, exon 1 of 7)	130	NM_175128	68281	4930430F08Rik	4930571E09Rik|A730088G13Rik|AW551239|C430008C19Rik	RIKEN cDNA 4930430F08 gene	protein-coding	0.040526	0.493435	119	6.07689	132	6.22328	197	6.66936	150	6.6844	0.526794	3	3.361	5	4.34596	10	5.16643	7	4.525	0.992235	12	5.52144	4	4.09793	2	3.07896	4	3.92493	-1.30774
Merged-10-10059327-3	chr10	10058976	10059721	-	746	0	1	1	1	0	0	Intergenic	Intergenic	-158308	NM_001081344	78808	Stxbp5	0710001E20Rik|4930565N16Rik|AW742610|LGL3|mKIAA1006	syntaxin binding protein 5 (tomosyn)	protein-coding	0.008054	0.369973	111	5.97735	72	5.35782	63	5.04	45	4.96956	-0.662809	17	5.53093	15	5.761	6	4.51435	5	4.10996	-1.3338	10	5.28043	5	4.36096	3	3.494	11	5.18796	-0.479716
Merged-10-101550746-3	chr10	101550282	101551157	+	876	0	1	1	1	0	0	Intergenic	Intergenic	-130768	NM_001205098	67569	Mgat4c	9130411I17Rik|GntIVh	MGAT4 family, member C	protein-coding	0.003429	0.343607	103	5.87044	95	5.75296	92	5.57916	66	5.51209	-0.266077	9	4.68293	4	4.08293	6	4.51435	8	4.69493	0.221712	2	3.40596	3	3.776	9	4.81593	6	4.41035	1.02216
Merged-10-101583481-4	chr10	101582926	101584214	+	1289	0	1	1	1	0	1	Intergenic	Intergenic	-97917	NM_001205098	67569	Mgat4c	9130411I17Rik|GntIVh	MGAT4 family, member C	protein-coding	0.003106	0.421257	156	6.46462	144	6.34791	57	4.89798	37	4.69393	-1.61031	12	5.06144	4	4.08293	4	4.02893	9	4.84693	-0.134256	79	8.14293	53	7.53089	12	5.19444	10	5.06243	-2.70847
Merged-10-101635493-3	chr10	101634771	101636124	+	1354	0	1	1	1	0	0	Intergenic	Lx4A|LINE|L1	-46040	NM_001205098	67569	Mgat4c	9130411I17Rik|GntIVh	MGAT4 family, member C	protein-coding	0.012565	0.401034	94	5.73986	164	6.53432	191	6.62496	122	6.38851	0.36965	17	5.53093	8	4.93093	9	5.02893	14	5.43189	-0.000515656	6	4.62835	1	2.776	3	3.494	11	5.18796	0.638804
Merged-10-101701635-1	chr10	101701591	101701679	+	89	0	0	1	0	0	0	intron (NM_001205098, intron 1 of 7)	Lx8b|LINE|L1	20148	NM_001205098	67569	Mgat4c	9130411I17Rik|GntIVh	MGAT4 family, member C	protein-coding	0.011364	0.426966	10	2.62943	15	3.168	10	2.49943	3	1.446	-0.926	0	1.361	0	1.761	0	1.707	0	1.525	0.055	0	1.821	2	3.36096	0	1.494	0	1.603	-1.04248
Merged-10-101756103-1	chr10	101755988	101756218	+	231	0	0	1	0	0	0	intron (NM_001205098, intron 1 of 7)	intron (NM_001205098, intron 1 of 7)	-16589	NR_037211	100526516	Mir3059	mir-3059|mmu-mir-3059	microRNA 3059	ncRNA	0.004348	0.354978	5	1.75496	6	1.97535	29	3.94689	22	3.96956	2.09307	5	3.94596	2	3.34596	7	4.707	8	4.69493	1.055	3	3.821	0	1.776	0	1.494	4	3.92493	-0.089036
Merged-10-101783398-2	chr10	101783092	101783692	+	601	0	0	1	1	0	0	intron (NM_001205098, intron 1 of 7)	intron (NM_001205098, intron 1 of 7)	10700	NR_037211	100526516	Mir3059	mir-3059|mmu-mir-3059	microRNA 3059	ncRNA	0.005	0.386023	125	6.14728	102	5.8545	65	5.08439	59	5.35289	-0.782248	6	4.16835	7	4.761	25	6.40744	5	4.10996	0.794024	11	5.40596	2	3.36096	2	3.07896	5	4.18796	-0.75
Merged-10-101795372-1	chr10	101795190	101795555	+	366	0	0	1	0	0	0	intron (NM_001205098, intron 1 of 7)	(CA)n|Simple_repeat|Simple_repeat	22680	NR_037211	100526516	Mir3059	mir-3059|mmu-mir-3059	microRNA 3059	ncRNA	0.00274	0.398907	30	4.1242	33	4.25546	17	3.20993	22	3.96956	-0.600086	0	1.361	3	3.761	0	1.707	6	4.33235	0.458677	7	4.821	0	1.776	5	4.07896	1	2.603	0.0424813
Merged-10-101815365-1	chr10	101815268	101815462	+	195	0	0	1	0	0	0	intron (NM_001205098, intron 1 of 7)	intron (NM_001205098, intron 1 of 7)	42673	NR_037211	100526516	Mir3059	mir-3059|mmu-mir-3059	microRNA 3059	ncRNA	0	0.292308	29	4.07689	17	3.33793	22	3.56356	8	2.61593	-0.617664	0	1.361	2	3.34596	0	1.707	1	2.525	-0.237481	1	2.821	2	3.36096	0	1.494	1	2.603	-1.04248
Merged-10-101826060-1	chr10	101825795	101826326	+	532	0	0	1	0	0	0	intron (NM_001205098, intron 1 of 7)	intron (NM_001205098, intron 1 of 7)	53368	NR_037211	100526516	Mir3059	mir-3059|mmu-mir-3059	microRNA 3059	ncRNA	0.007533	0.430451	81	5.52755	55	4.97535	45	4.56356	24	4.08986	-0.924744	7	4.361	10	5.22043	2	3.29196	3	3.525	-1.38223	7	4.821	2	3.36096	5	4.07896	2	3.18796	-0.457519
Merged-10-102027524-1	chr10	102027300	102027748	+	449	0	0	1	0	0	0	intron (NM_001205098, intron 3 of 7)	intron (NM_001205098, intron 3 of 7)	-131334	NM_001162368	67569	Mgat4c	9130411I17Rik|GntIVh	MGAT4 family, member C	protein-coding	0.002232	0.325167	4	1.49193	7	2.168	41	4.43232	32	4.49039	2.63139	3	3.361	3	3.761	6	4.51435	7	4.525	0.958677	4	4.14293	0	1.776	2	3.07896	1	2.603	-0.118483
Merged-10-102125835-1	chr10	102125570	102126101	+	532	0	0	1	0	0	0	intron (NM_001205098, intron 3 of 7)	ORR1B2|LTR|ERVL-MaLR	-33023	NM_001162368	67569	Mgat4c	9130411I17Rik|GntIVh	MGAT4 family, member C	protein-coding	0.007533	0.43609	15	3.17	5	1.75296	44	4.53185	53	5.20089	2.40489	0	1.361	0	1.761	0	1.707	2	3.10996	0.847481	0	1.821	0	1.776	10	4.95343	0	1.603	1.47972
Merged-10-102153348-1	chr10	102153134	102153562	+	429	0	0	1	0	0	0	intron (NM_001205098, intron 3 of 7)	intron (NM_001205098, intron 3 of 7)	-5510	NM_001162368	67569	Mgat4c	9130411I17Rik|GntIVh	MGAT4 family, member C	protein-coding	0.002336	0.358974	29	4.07689	37	4.41593	31	4.04	30	4.4002	-0.0263109	9	4.68293	7	4.761	5	4.29196	3	3.525	-0.813483	2	3.40596	2	3.36096	3	3.494	3	3.603	0.165037
Merged-10-102174889-3	chr10	102174421	102175357	+	937	0	1	1	1	0	0	intron (NM_001162369, intron 1 of 5)	intron (NM_001162369, intron 1 of 5)	15810	NM_001162369	67569	Mgat4c	9130411I17Rik|GntIVh	MGAT4 family, member C	protein-coding	0.007479	0.400213	158	6.48288	149	6.39682	233	6.91036	137	6.55452	0.292594	28	6.21898	19	6.08293	38	6.9924	27	6.33235	0.511424	31	6.821	14	5.68289	28	6.35198	23	6.18796	0.0180265
Merged-10-102341106-1	chr10	102340735	102341477	+	743	0	0	1	0	0	0	intron (NM_001162369, intron 1 of 5)	Lx|LINE|L1	-33331	NM_026243	67569	Mgat4c	9130411I17Rik|GntIVh	MGAT4 family, member C	protein-coding	0.004043	0.382234	47	4.75496	30	4.1222	102	5.7265	95	6.03096	1.44015	4	3.68293	1	2.761	7	4.707	11	5.10996	1.68652	1	2.821	6	4.58335	8	4.66393	12	5.30344	1.2815
Merged-10-102512186-3	chr10	102511549	102513209	+	1661	0	0	1	1	1	0	5' UTR (NM_146240, exon 1 of 2)	5' UTR (NM_146240, exon 1 of 2)	157	NM_146240	237504	Rassf9	AW322107|Pamci	Ras association (RalGDS/AF-6) domain family (N-terminal) member 9	protein-coding	0.011446	0.471403	689	8.60045	637	8.48541	267	7.10609	262	7.48492	-1.24743	50	7.03343	22	6.28456	22	6.23056	12	5.22544	-0.930993	24	6.46486	23	6.36096	33	6.58146	21	6.06243	-0.0909621
Merged-10-102521733-2	chr10	102521308	102522108	+	801	0	0	1	1	0	0	intron (NM_146240, intron 1 of 1)	intron (NM_146240, intron 1 of 1)	9486	NM_146240	237504	Rassf9	AW322107|Pamci	Ras association (RalGDS/AF-6) domain family (N-terminal) member 9	protein-coding	0.0025	0.385768	170	6.58785	198	6.80462	140	6.17955	134	6.52282	-0.345055	11	4.94596	6	4.56835	12	5.40744	17	5.69493	0.794024	11	5.40596	4	4.09793	10	4.95343	4	3.92493	-0.312765
Merged-10-10252423-2	chr10	10252053	10252658	-	606	0	0	1	1	0	0	Intergenic	Intergenic	220044	NM_001127353	215772	Adgb	9130014G24Rik	androglobin	protein-coding	0.014876	0.437294	32	4.21439	56	5.00089	47	4.62496	45	4.96956	0.18962	5	3.94596	7	4.761	1	2.707	3	3.525	-1.23748	7	4.821	0	1.776	2	3.07896	5	4.18796	0.334963
Merged-10-102528059-2	chr10	102527704	102528442	+	739	0	1	1	0	0	0	intron (NM_146240, intron 1 of 1)	intron (NM_146240, intron 1 of 1)	15851	NM_146240	237504	Rassf9	AW322107|Pamci	Ras association (RalGDS/AF-6) domain family (N-terminal) member 9	protein-coding	0.012195	0.391069	101	5.84243	124	6.13378	36	4.24945	43	4.90543	-1.41066	8	4.53093	8	4.93093	2	3.29196	4	3.84693	-1.16148	2	3.40596	4	4.09793	1	2.494	2	3.18796	-0.910964
Merged-10-102548520-1	chr10	102548210	102548830	+	621	0	0	1	0	0	0	Intergenic	B1_Mus2|SINE|Alu	36298	NM_146240	237504	Rassf9	AW322107|Pamci	Ras association (RalGDS/AF-6) domain family (N-terminal) member 9	protein-coding	0.009677	0.417069	101	5.84243	89	5.65985	27	3.84735	27	4.25335	-1.70078	2	2.94596	2	3.34596	2	3.29196	4	3.84693	0.423483	0	1.821	0	1.776	0	1.494	5	4.18796	1.04248
Merged-10-102581216-2	chr10	102581058	102581413	+	356	0	0	1	1	0	0	Intergenic	Lx8|LINE|L1	69013	NM_146240	237504	Rassf9	AW322107|Pamci	Ras association (RalGDS/AF-6) domain family (N-terminal) member 9	protein-coding	0.016901	0.47191	47	4.75496	32	4.21239	15	3.04	13	3.25335	-1.337	7	4.361	1	2.761	3	3.707	4	3.84693	0.215964	0	1.821	0	1.776	2	3.07896	5	4.18796	1.83496
Merged-10-102595978-2	chr10	102595772	102596198	+	427	0	1	1	0	0	0	Intergenic	RLTR40|LTR|ERVK	83763	NM_146240	237504	Rassf9	AW322107|Pamci	Ras association (RalGDS/AF-6) domain family (N-terminal) member 9	protein-coding	0.007042	0.40281	38	4.4554	30	4.1222	8	2.20993	6	2.25335	-2.05716	4	3.68293	0	1.761	0	1.707	0	1.525	-1.10596	3	3.821	0	1.776	4	3.81593	2	3.18796	0.703445
Merged-10-102616396-3	chr10	102615931	102616829	+	899	0	1	1	1	0	0	Intergenic	Intergenic	104158	NM_146240	237504	Rassf9	AW322107|Pamci	Ras association (RalGDS/AF-6) domain family (N-terminal) member 9	protein-coding	0.014477	0.385984	246	7.11837	206	6.86149	188	6.60224	173	6.88894	-0.244334	15	5.361	22	6.28456	26	6.46189	15	5.525	0.170663	4	4.14293	10	5.23543	12	5.19444	12	5.30344	0.55976
Merged-10-102622948-5	chr10	102622497	102623563	+	1067	0	1	1	1	1	1	Intergenic	Intergenic	110808	NM_146240	237504	Rassf9	AW322107|Pamci	Ras association (RalGDS/AF-6) domain family (N-terminal) member 9	protein-coding	0.009381	0.381443	478	8.07388	464	8.02909	543	8.12746	343	7.87226	-0.0516206	44	6.85285	38	7.0464	19	6.02893	39	6.84693	-0.5117	29	6.72789	25	6.47644	18	5.74193	16	5.69046	-0.88597
Merged-10-102640358-2	chr10	102639987	102640797	+	811	0	0	1	1	0	0	Intergenic	MTD|LTR|ERVL-MaLR	128170	NM_146240	237504	Rassf9	AW322107|Pamci	Ras association (RalGDS/AF-6) domain family (N-terminal) member 9	protein-coding	0.001235	0.330456	128	6.18123	143	6.33793	87	5.49943	70	5.59575	-0.711987	17	5.53093	11	5.34596	3	3.707	2	3.10996	-2.02996	27	6.62835	12	5.47644	5	4.07896	14	5.50989	-1.25797
Merged-10-102645040-1	chr10	102644856	102645224	+	369	0	0	1	0	0	0	Intergenic	Intergenic	132818	NM_146240	237504	Rassf9	AW322107|Pamci	Ras association (RalGDS/AF-6) domain family (N-terminal) member 9	protein-coding	0.008152	0.406504	52	4.89792	48	4.78271	31	4.04	24	4.08986	-0.775387	8	4.53093	7	4.761	0	1.707	3	3.525	-2.02996	7	4.821	5	4.36096	6	4.30135	3	3.603	-0.638804
Merged-10-102660113-5	chr10	102659366	102661495	+	2130	0	1	1	1	1	1	Intergenic	MTA_Mm|LTR|ERVL-MaLR	148208	NM_146240	237504	Rassf9	AW322107|Pamci	Ras association (RalGDS/AF-6) domain family (N-terminal) member 9	protein-coding	0.005167	0.377465	1152	9.34118	1032	9.18062	1011	9.02299	738	8.97543	-0.261689	90	7.86879	61	7.7152	53	7.46189	41	6.91732	-0.602393	85	8.24726	72	7.96582	77	7.7794	57	7.46098	-0.486353
Merged-10-102690485-3	chr10	102690186	102690799	+	614	0	0	1	1	1	0	Intergenic	Intergenic	178270	NM_146240	237504	Rassf9	AW322107|Pamci	Ras association (RalGDS/AF-6) domain family (N-terminal) member 9	protein-coding	0.004894	0.379479	38	4.4554	45	4.69156	24	3.68386	15	3.446	-1.00855	17	5.53093	9	5.08293	0	1.707	2	3.10996	-2.89845	3	3.821	3	3.776	1	2.494	3	3.603	-0.75
Merged-10-102729417-2	chr10	102729116	102729660	+	545	0	1	1	0	0	0	Intergenic	Intergenic	217166	NM_146240	237504	Rassf9	AW322107|Pamci	Ras association (RalGDS/AF-6) domain family (N-terminal) member 9	protein-coding	0.003676	0.330275	72	5.35982	81	5.52555	28	3.89798	13	3.25335	-1.86702	18	5.60893	6	4.56835	3	3.707	6	4.33235	-1.06896	3	3.821	0	1.776	3	3.494	2	3.18796	0.542481
Merged-10-102735379-1	chr10	102735136	102735623	+	488	0	0	1	0	0	0	Intergenic	Intergenic	223157	NM_146240	237504	Rassf9	AW322107|Pamci	Ras association (RalGDS/AF-6) domain family (N-terminal) member 9	protein-coding	0.00616	0.407787	54	4.95136	47	4.75296	13	2.84735	20	3.83832	-1.50932	4	3.68293	6	4.56835	2	3.29196	3	3.525	-0.71716	5	4.40596	0	1.776	2	3.07896	1	2.603	-0.25
Merged-10-102829835-1	chr10	102829592	102830078	-	487	0	0	1	0	0	0	Intergenic	Intergenic	198942	NM_172553	216285	Alx1	AI314867|C130005I02|Cart1	ALX homeobox 1	protein-coding	0.006173	0.398357	21	3.62943	13	2.97535	65	5.08439	42	4.87226	1.67594	3	3.361	0	1.761	9	5.02893	2	3.10996	1.50845	0	1.821	0	1.776	0	1.494	5	4.18796	1.04248
Merged-10-102943266-2	chr10	102942903	102943479	-	577	0	0	1	1	0	0	Intergenic	Intergenic	85586	NM_172553	216285	Alx1	AI314867|C130005I02|Cart1	ALX homeobox 1	protein-coding	0.003472	0.379549	27	3.97735	31	4.168	55	4.84735	47	5.03096	0.866481	3	3.361	4	4.08293	13	5.51435	14	5.43189	1.75116	0	1.821	0	1.776	13	5.30135	2	3.18796	2.44616
Merged-10-103368129-1	chr10	103368019	103368240	+	222	0	0	1	0	0	0	5' UTR (NM_001358821, exon 1 of 12)	5' UTR (NM_001358821, exon 1 of 12)	321	NM_001358821	103098	Slc6a15	AA536730|AI326450|AI326451|v7-3	solute carrier family 6 (neurotransmitter transporter), member 15	protein-coding	0.036199	0.585586	5	1.75496	3	1.168	37	4.28793	40	4.80355	3.08426	0	1.361	0	1.761	0	1.707	4	3.84693	1.21596	0	1.821	0	1.776	1	2.494	0	1.603	0.25
Merged-10-103368966-1	chr10	103368695	103369237	+	543	0	0	1	0	0	0	intron (NM_001252330, intron 1 of 11)	intron (NM_001252330, intron 1 of 11)	1158	NM_001358821	103098	Slc6a15	AA536730|AI326450|AI326451|v7-3	solute carrier family 6 (neurotransmitter transporter), member 15	protein-coding	0.04059	0.493554	8	2.33993	21	3.62743	109	5.82136	96	6.04591	2.94996	5	3.94596	3	3.761	9	5.02893	6	4.33235	0.82716	1	2.821	1	2.776	1	2.494	2	3.18796	0.0424813
Merged-10-10344216-1	chr10	10344060	10344372	-	313	0	1	0	0	0	0	intron (NM_001127353, intron 34 of 36)	intron (NM_001127353, intron 34 of 36)	128183	NM_001127353	215772	Adgb	9130014G24Rik	androglobin	protein-coding	0.00641	0.492013	14	3.07689	17	3.33793	15	3.04	8	2.61593	-0.379445	0	1.361	0	1.761	0	1.707	1	2.525	0.555	3	3.821	1	2.776	0	1.494	0	1.603	-1.75
Merged-10-10355728-1	chr10	10355480	10355977	-	498	0	0	1	0	0	0	intron (NM_001127353, intron 30 of 36)	intron (NM_001127353, intron 30 of 36)	116671	NM_001127353	215772	Adgb	9130014G24Rik	androglobin	protein-coding	0.008048	0.417671	24	3.81386	28	4.02598	41	4.43232	31	4.446	0.51924	4	3.68293	2	3.34596	0	1.707	1	2.525	-1.39845	0	1.821	2	3.36096	1	2.494	2	3.18796	0.25
Merged-10-10398055-2	chr10	10397730	10398427	-	698	0	0	1	1	0	0	intron (NM_001127353, intron 20 of 36)	intron (NM_001127353, intron 20 of 36)	74321	NM_001127353	215772	Adgb	9130014G24Rik	androglobin	protein-coding	0.004304	0.424069	51	4.87044	36	4.37745	168	6.44088	113	6.27889	1.73594	3	3.361	1	2.761	3	3.707	4	3.84693	0.715964	2	3.40596	0	1.776	0	1.494	2	3.18796	-0.25
Merged-10-103991688-1	chr10	103991342	103992035	+	694	0	0	1	0	0	0	Intergenic	Intergenic	-151299	NM_001270898	100861880	Gm21293	-	predicted gene, 21293	protein-coding	0.005772	0.31268	16	3.25746	45	4.69156	87	5.49943	79	5.76793	1.65917	3	3.361	0	1.761	5	4.29196	7	4.525	1.84748	0	1.821	1	2.776	1	2.494	1	2.603	0.25
Merged-10-10408414-1	chr10	10408155	10408674	-	520	0	0	1	0	0	0	intron (NM_001127353, intron 13 of 36)	intron (NM_001127353, intron 13 of 36)	63985	NM_001127353	215772	Adgb	9130014G24Rik	androglobin	protein-coding	0.007707	0.4	48	4.78471	32	4.21239	45	4.56356	29	4.35289	-0.0403257	3	3.361	4	4.08293	9	5.02893	3	3.525	0.555	2	3.40596	1	2.776	12	5.19444	8	4.77293	1.8927
Merged-10-104388430-1	chr10	104388335	104388525	+	191	0	0	1	0	0	0	Intergenic	Intergenic	101161	NR_105838	102465222	Mir6411	Gm27767|mmu-mir-6411	microRNA 6411	ncRNA	0.005263	0.382199	1	0.17	4	1.48993	15	3.04	13	3.25335	2.31671	3	3.361	0	1.761	1	2.707	2	3.10996	0.347481	1	2.821	3	3.776	0	1.494	2	3.18796	-0.957519
Merged-10-10449388-1	chr10	10449059	10449717	-	659	0	0	1	0	0	0	intron (NM_001127353, intron 2 of 36)	intron (NM_001127353, intron 2 of 36)	23011	NM_001127353	215772	Adgb	9130014G24Rik	androglobin	protein-coding	0.006079	0.403642	40	4.52755	43	4.62743	8	2.20993	5	2.03096	-2.45705	6	4.16835	7	4.761	2	3.29196	1	2.525	-1.5562	10	5.28043	2	3.36096	3	3.494	0	1.603	-1.7722
Merged-10-105432725-2	chr10	105432366	105433009	-	644	0	0	1	1	0	0	intron (NM_177368, intron 1 of 11)	intron (NM_177368, intron 1 of 11)	141792	NM_177368	278279	Tmtc2	8430438D04Rik|D330034A10Rik	transmembrane and tetratricopeptide repeat containing 2	protein-coding	0.017107	0.402174	90	5.67779	75	5.41593	123	5.9942	96	6.04591	0.473193	7	4.361	6	4.56835	4	4.02893	15	5.525	0.312287	0	1.821	4	4.09793	2	3.07896	3	3.603	0.381517
Merged-10-10544452-3	chr10	10544106	10544898	-	793	0	1	1	1	0	0	TTS (NM_026405)	TTS (NM_026405)	13705	NM_026405	67844	Rab32	2810011A17Rik|AU022057	RAB32, member RAS oncogene family	protein-coding	0.007576	0.403531	279	7.29928	267	7.23409	103	5.74044	83	5.83832	-1.47731	29	6.26789	12	5.46144	12	5.40744	15	5.525	-0.398445	40	7.17855	23	6.36096	15	5.494	10	5.06243	-1.49154
Merged-10-10545576-5	chr10	10545218	10546033	-	816	0	1	1	1	1	1	3' UTR (NM_026405, exon 3 of 3)	3' UTR (NM_026405, exon 3 of 3)	12582	NM_026405	67844	Rab32	2810011A17Rik|AU022057	RAB32, member RAS oncogene family	protein-coding	0.011043	0.392157	307	7.43679	305	7.42539	121	5.97074	105	6.17392	-1.35876	78	7.66478	41	7.15332	10	5.16643	3	3.525	-3.06333	126	8.80968	92	8.31516	23	6.07896	23	6.18796	-2.42896
Merged-10-10550145-1	chr10	10550014	10550277	-	264	0	0	1	0	0	0	intron (NM_026405, intron 2 of 2)	intron (NM_026405, intron 2 of 2)	8062	NM_026405	67844	Rab32	2810011A17Rik|AU022057	RAB32, member RAS oncogene family	protein-coding	0	0.306818	102	5.8565	117	6.05064	74	5.26882	42	4.87226	-0.88303	5	3.94596	7	4.761	3	3.707	3	3.525	-0.737481	19	6.14293	19	6.09793	14	5.40089	18	5.85093	-0.494519
Merged-10-105522685-1	chr10	105522389	105522981	-	593	0	0	1	0	0	0	intron (NM_177368, intron 1 of 11)	intron (NM_177368, intron 1 of 11)	51794	NM_177368	278279	Tmtc2	8430438D04Rik|D330034A10Rik	transmembrane and tetratricopeptide repeat containing 2	protein-coding	0.018581	0.39629	154	6.44612	165	6.54304	49	4.68386	33	4.53346	-1.88592	4	3.68293	4	4.08293	1	2.707	11	5.10996	0.0255532	20	6.21332	25	6.47644	8	4.66393	8	4.77293	-1.62645
Merged-10-105523786-5	chr10	105523342	105524260	-	919	0	1	1	1	1	1	intron (NM_177368, intron 1 of 11)	intron (NM_177368, intron 1 of 11)	50678	NM_177368	278279	Tmtc2	8430438D04Rik|D330034A10Rik	transmembrane and tetratricopeptide repeat containing 2	protein-coding	0.010893	0.424374	457	8.0092	419	7.88225	234	6.91652	181	6.95379	-1.01057	25	6.06144	19	6.08293	14	5.61389	16	5.61246	-0.459007	56	7.65389	31	6.776	37	6.74193	16	5.69046	-0.99875
Merged-10-105544478-2	chr10	105544236	105544817	-	582	0	0	1	1	0	0	intron (NM_177368, intron 1 of 11)	RMER10A|LTR|ERVL	29953	NM_177368	278279	Tmtc2	8430438D04Rik|D330034A10Rik	transmembrane and tetratricopeptide repeat containing 2	protein-coding	0.001721	0.43299	40	4.52755	39	4.48993	38	4.3254	25	4.14644	-0.272819	4	3.68293	1	2.761	3	3.707	0	1.525	-0.605964	3	3.821	4	4.09793	4	3.81593	5	4.18796	0.0424813
Merged-10-10555434-5	chr10	10554733	10555901	-	1169	0	1	1	1	1	1	intron (NM_026405, intron 1 of 2)	intron (NM_026405, intron 1 of 2)	2890	NM_026405	67844	Rab32	2810011A17Rik|AU022057	RAB32, member RAS oncogene family	protein-coding	0.008562	0.400342	794	8.80481	732	8.68567	900	8.85538	678	8.85327	0.109085	66	7.42709	51	7.46144	45	7.23056	56	7.35789	-0.150038	133	8.88709	57	7.63398	71	7.66393	69	7.73228	-0.562431
Merged-10-105574287-4	chr10	105573096	105575379	-	2284	0	0	1	1	1	1	promoter-TSS (NR_038032)	promoter-TSS (NR_038032)	242	NM_177368	278279	Tmtc2	8430438D04Rik|D330034A10Rik	transmembrane and tetratricopeptide repeat containing 2	protein-coding	0.061323	0.571366	1873	10.0419	1764	9.95345	1216	9.28911	980	9.38411	-0.661067	252	9.34399	185	9.30016	142	8.86687	145	8.71482	-0.531228	315	10.1248	214	9.52419	196	9.11605	160	8.93392	-0.799502
Merged-10-10557660-4	chr10	10556848	10558218	-	1371	0	1	1	0	1	1	intron (NM_026405, intron 1 of 2)	URR1B|DNA|hAT-Charlie	674	NM_026405	67844	Rab32	2810011A17Rik|AU022057	RAB32, member RAS oncogene family	protein-coding	0.043796	0.533187	656	8.52975	723	8.66785	732	8.55767	556	8.56753	-0.0361963	80	7.70085	61	7.7152	48	7.32171	48	7.13971	-0.477313	142	8.98087	82	8.15104	86	7.93694	86	8.04594	-0.574512
Merged-10-105578020-1	chr10	105577888	105578152	+	265	0	1	0	0	0	0	intron (NR_038032, intron 1 of 2)	intron (NR_038032, intron 1 of 2)	3469	NR_038032	327812	Gm15663	9330159K06	predicted gene 15663	ncRNA	0.022727	0.392453	54	4.95136	27	3.97535	15	3.04	13	3.25335	-1.31668	1	2.361	3	3.761	2	3.29196	1	2.525	-0.152519	6	4.62835	0	1.776	0	1.494	2	3.18796	-0.861196
Merged-10-105580788-2	chr10	105580489	105581024	+	536	0	1	1	0	0	0	intron (NR_038032, intron 2 of 2)	L1MC4|LINE|L1	6205	NR_038032	327812	Gm15663	9330159K06	predicted gene 15663	ncRNA	0.013084	0.475746	123	6.1242	158	6.48088	21	3.49943	20	3.83832	-2.63367	6	4.16835	1	2.761	1	2.707	5	4.10996	-0.0561962	5	4.40596	1	2.776	6	4.30135	3	3.603	0.361196
Merged-10-105622056-3	chr10	105621570	105622502	+	933	0	1	1	1	0	0	Intergenic	ID_B1|SINE|B4	47485	NR_038032	327812	Gm15663	9330159K06	predicted gene 15663	ncRNA	0.004292	0.414791	125	6.14728	132	6.22328	33	4.12746	35	4.61593	-1.81359	7	4.361	10	5.22043	2	3.29196	2	3.10996	-1.58975	14	5.72789	6	4.58335	3	3.494	4	3.92493	-1.44616
Merged-10-105632142-3	chr10	105631819	105632492	+	674	0	1	1	1	0	0	Intergenic	B3A|SINE|B2	57604	NR_038032	327812	Gm15663	9330159K06	predicted gene 15663	ncRNA	0.004458	0.360534	94	5.73986	93	5.72259	34	4.16928	12	3.14644	-2.07336	15	5.361	16	5.84846	5	4.29196	8	4.69493	-1.11129	6	4.62835	2	3.36096	0	1.494	3	3.603	-1.44616
Merged-10-105841463-4	chr10	105841077	105842015	+	939	0	0	1	1	1	1	promoter-TSS (NM_025602)	promoter-TSS (NM_025602)	67	NM_025602	52713	Ccdc59	2300004H16Rik|D10Ertd718e	coiled-coil domain containing 59	protein-coding	0.083156	0.617678	214	6.91819	284	7.32282	354	7.51168	309	7.72212	0.496394	71	7.53093	45	7.28456	42	7.13326	40	6.88255	-0.399835	85	8.24726	53	7.53089	51	7.19444	43	7.06243	-0.76064
Merged-10-106605833-1	chr10	106605497	106606170	-	674	0	0	1	0	0	0	intron (NM_177373, intron 3 of 31)	intron (NM_177373, intron 3 of 31)	-3353	NR_131026	75833	4930532I03Rik	-	RIKEN cDNA 4930532I03 gene	ncRNA	0.008915	0.397626	90	5.67779	74	5.39682	103	5.74044	76	5.71279	0.189306	2	2.94596	2	3.34596	2	3.29196	4	3.84693	0.423483	4	4.14293	4	4.09793	0	1.494	2	3.18796	-1.77945
Merged-10-106775592-5	chr10	106774904	106776181	+	1278	0	1	1	1	1	1	intron (NM_001359678, intron 4 of 30)	(GA)n|Simple_repeat|Simple_repeat	143014	NM_001359693	327814	Ppfia2	5330438O12|B230207K17Rik|E130120L08Rik|mKIAA4112	protein tyrosine phosphatase, receptor type, f polypeptide (PTPRF), interacting protein (liprin), alpha 2	protein-coding	0.006265	0.375587	308	7.44146	269	7.24482	388	7.64363	244	7.38264	0.169993	38	6.6464	17	5.93093	28	6.56498	28	6.38298	0.185317	209	9.53525	115	8.63398	118	8.38882	99	8.24686	-0.766776
Merged-10-106932454-1	chr10	106932318	106932590	-	273	0	0	1	0	0	0	3' UTR (NM_001359672, exon 32 of 32)	3' UTR (NM_001359672, exon 32 of 32)	191183	NM_198636	380660	Acss3	8430416H19Rik|Gm874	acyl-CoA synthetase short-chain family member 3	protein-coding	0.025735	0.333333	5	1.75496	4	1.48993	22	3.56356	16	3.53346	1.92607	1	2.361	0	1.761	0	1.707	0	1.525	-0.445	0	1.821	0	1.776	0	1.494	0	1.603	-0.25
Merged-10-107111205-2	chr10	107110996	107111564	-	569	0	0	1	1	0	0	intron (NM_198636, intron 1 of 10)	intron (NM_198636, intron 1 of 10)	12357	NM_198636	380660	Acss3	8430416H19Rik|Gm874	acyl-CoA synthetase short-chain family member 3	protein-coding	0.003521	0.342707	24	3.81386	14	3.07489	71	5.20993	64	5.46837	1.89477	3	3.361	3	3.761	9	5.02893	3	3.525	0.715964	1	2.821	1	2.776	4	3.81593	8	4.77293	1.49593
Merged-10-107276391-1	chr10	107276260	107276523	+	264	0	0	1	0	0	0	intron (NM_001284329, intron 1 of 5)	intron (NM_001284329, intron 1 of 5)	3997	NM_001284329	108030	Lin7a	AI848705|LIN-7A|MALS-1|TIP-33|Veli|Veli1	lin-7 homolog A (C. elegans)	protein-coding	0.007605	0.435606	4	1.49193	3	1.168	27	3.84735	25	4.14644	2.66693	0	1.361	0	1.761	0	1.707	0	1.525	0.055	0	1.821	0	1.776	0	1.494	2	3.18796	0.542481
Merged-10-107502406-4	chr10	107501935	107502773	-	839	0	0	1	1	1	1	Intergenic	Intergenic	-7631	NM_008657	17878	Myf6	MRF4|bHLHc4|herculin	myogenic factor 6	protein-coding	0.008353	0.371871	125	6.14728	92	5.70716	144	6.21991	78	5.74978	0.0576256	35	6.53093	29	6.66789	11	5.29196	18	5.77293	-1.06696	35	6.99093	14	5.68289	6	4.30135	12	5.30344	-1.53451
Merged-10-107624380-1	chr10	107624094	107624667	-	574	0	0	1	0	0	0	intron (NM_001370987, intron 25 of 44)	ORR1D2|LTR|ERVL-MaLR	95561	NM_001370987						0.010471	0.388502	84	5.57939	101	5.84043	84	5.44939	59	5.35289	-0.308767	9	4.68293	7	4.761	0	1.707	2	3.10996	-2.31348	2	3.40596	2	3.36096	0	1.494	0	1.603	-1.83496
Merged-10-107632566-2	chr10	107632324	107632880	-	557	0	0	1	1	0	0	intron (NM_001370987, intron 25 of 44)	RLTR17|LTR|ERVK	87339	NM_001370987						0.003597	0.447038	43	4.62943	43	4.62743	36	4.24945	25	4.14644	-0.430485	2	2.94596	0	1.761	0	1.707	3	3.525	0.262519	11	5.40596	8	4.94593	12	5.19444	8	4.77293	-0.192261
Merged-10-107659184-3	chr10	107658684	107659671	-	988	0	1	1	1	0	0	intron (NM_001370987, intron 17 of 44)	intron (NM_001370987, intron 17 of 44)	60764	NM_001370987						0.002026	0.390688	203	6.84243	190	6.74543	243	6.97074	146	6.64567	0.0142778	2	2.94596	9	5.08293	12	5.40744	10	4.98443	1.18149	16	5.90846	2	3.36096	11	5.07896	14	5.50989	0.659714
Merged-10-107662802-3	chr10	107662491	107663162	-	672	0	0	1	1	1	0	intron (NM_001370987, intron 16 of 44)	intron (NM_001370987, intron 16 of 44)	57115	NM_001370987						0.007452	0.354167	160	6.50092	109	5.94936	174	6.49121	147	6.65545	0.348194	8	4.53093	20	6.15332	26	6.46189	25	6.22544	1.00154	12	5.52144	1	2.776	10	4.95343	9	4.92493	0.79046
Merged-10-107828987-2	chr10	107828756	107829165	-	410	0	0	1	1	0	0	intron (NM_001370989, intron 25 of 57)	L1_Mus1|LINE|L1	83419	NM_001177567	628870	Otogl	EG628870|Gm6924	otogelin-like	protein-coding	0.00489	0.404878	56	5.00289	49	4.81186	26	3.79489	15	3.446	-1.28693	10	4.82043	5	4.34596	2	3.29196	5	4.10996	-0.882235	9	5.14293	5	4.36096	6	4.30135	4	3.92493	-0.638804
Merged-10-107932552-2	chr10	107932265	107933001	+	737	0	0	1	1	0	0	Intergenic	Intergenic	-14012	NR_131147	628877	Gm29685	-	predicted gene, 29685	ncRNA	0.008152	0.411126	135	6.25746	119	6.07489	45	4.56356	45	4.96956	-1.39961	21	5.82043	14	5.66789	4	4.02893	7	4.525	-1.4672	23	6.40596	18	6.02393	13	5.30135	11	5.18796	-0.970286
Merged-10-107933732-2	chr10	107933402	107934037	+	636	0	0	1	1	0	0	Intergenic	Intergenic	-12926	NR_131147	628877	Gm29685	-	predicted gene, 29685	ncRNA	0.001575	0.356918	145	6.35982	142	6.32787	56	4.87289	49	5.08986	-1.36247	15	5.361	30	6.7152	19	6.02893	8	4.69493	-0.676172	18	6.06893	19	6.09793	10	4.95343	9	4.92493	-1.14425
Merged-10-107967127-3	chr10	107966665	107967604	+	940	0	0	1	1	1	0	intron (NR_131147, intron 3 of 5)	B3|SINE|B2	20489	NR_131147	628877	Gm29685	-	predicted gene, 29685	ncRNA	0.015974	0.446809	273	7.26803	263	7.21239	262	7.07892	154	6.72212	-0.339691	41	6.75332	38	7.0464	22	6.23056	30	6.4792	-0.544981	16	5.90846	11	5.36096	9	4.81593	13	5.41035	-0.521571
Merged-10-108016357-2	chr10	108015873	108016769	+	897	0	0	1	1	0	0	Intergenic	Charlie29a|DNA|hAT-Charlie	69676	NR_131147	628877	Gm29685	-	predicted gene, 29685	ncRNA	0.003348	0.371237	121	6.10074	111	5.97535	75	5.28793	45	4.96956	-0.909301	38	6.6464	25	6.46144	18	5.95493	15	5.525	-0.813957	8	4.99093	12	5.47644	4	3.81593	5	4.18796	-1.23174
Merged-10-108071768-1	chr10	108071633	108071904	+	272	0	0	1	0	0	0	Intergenic	Intergenic	-90330	NM_001368736	17931	Ppp1r12a	1200015F06Rik|5730577I22Rik|AA792106|AV099298|D10Ertd625e|Mypt1	protein phosphatase 1, regulatory subunit 12A	protein-coding	0.00369	0.400735	27	3.97735	24	3.81186	9	2.36193	5	2.03096	-1.69816	5	3.94596	0	1.761	0	1.707	3	3.525	-0.237481	2	3.40596	2	3.36096	1	2.494	0	1.603	-1.33496
Merged-10-108109285-1	chr10	108108935	108109636	+	702	0	0	1	0	0	0	Intergenic	(TG)n|Simple_repeat|Simple_repeat	-52813	NM_001368736	17931	Ppp1r12a	1200015F06Rik|5730577I22Rik|AA792106|AV099298|D10Ertd625e|Mypt1	protein phosphatase 1, regulatory subunit 12A	protein-coding	0.00428	0.417379	60	5.10074	64	5.19037	55	4.84735	45	4.96956	-0.237094	8	4.53093	2	3.34596	6	4.51435	8	4.69493	0.666196	4	4.14293	3	3.776	4	3.81593	8	4.77293	0.334963
Merged-10-108113565-1	chr10	108113292	108113838	+	547	0	0	1	0	0	0	Intergenic	Intergenic	-48533	NM_001368736	17931	Ppp1r12a	1200015F06Rik|5730577I22Rik|AA792106|AV099298|D10Ertd625e|Mypt1	protein phosphatase 1, regulatory subunit 12A	protein-coding	0.027473	0.54479	65	5.21439	59	5.07489	31	4.04	28	4.30398	-0.972652	7	4.361	3	3.761	2	3.29196	0	1.525	-1.65252	0	1.821	1	2.776	2	3.07896	2	3.18796	0.834963
Merged-10-108162196-4	chr10	108161366	108162889	+	1524	0	0	1	1	1	1	promoter-TSS (NM_001368736)	promoter-TSS (NM_001368736)	29	NM_027892	17931	Ppp1r12a	1200015F06Rik|5730577I22Rik|AA792106|AV099298|D10Ertd625e|Mypt1	protein phosphatase 1, regulatory subunit 12A	protein-coding	0.105056	0.688976	1141	9.32735	1232	9.43596	1515	9.60605	1089	9.53611	0.189431	395	9.99036	350	10.2163	205	9.3935	161	8.86485	-0.974167	457	10.6602	233	9.64636	207	9.19444	186	9.14989	-0.981117
Merged-10-108173218-4	chr10	108172853	108173588	+	736	0	0	1	1	1	1	intron (NM_027892, intron 1 of 25)	B4A|SINE|B4	11122	NM_027892	17931	Ppp1r12a	1200015F06Rik|5730577I22Rik|AA792106|AV099298|D10Ertd625e|Mypt1	protein phosphatase 1, regulatory subunit 12A	protein-coding	0.008163	0.447011	280	7.30443	321	7.49892	382	7.6212	296	7.66032	0.239088	22	5.88456	19	6.08293	16	5.79446	18	5.77293	-0.20005	28	6.67898	17	5.94593	30	6.4482	16	5.69046	-0.243123
Merged-10-108185617-2	chr10	108185219	108185992	+	774	0	0	1	1	0	0	intron (NM_027892, intron 1 of 25)	intron (NM_027892, intron 1 of 25)	23507	NM_027892	17931	Ppp1r12a	1200015F06Rik|5730577I22Rik|AA792106|AV099298|D10Ertd625e|Mypt1	protein phosphatase 1, regulatory subunit 12A	protein-coding	0.006468	0.404393	125	6.14728	118	6.06282	64	5.06237	38	4.7314	-1.20816	15	5.361	10	5.22043	11	5.29196	2	3.10996	-1.08975	14	5.72789	17	5.94593	13	5.30135	3	3.603	-1.38473
Merged-10-108237290-1	chr10	108236958	108237623	+	666	0	0	1	0	0	0	intron (NM_027892, intron 5 of 25)	B3|SINE|B2	75192	NM_027892	17931	Ppp1r12a	1200015F06Rik|5730577I22Rik|AA792106|AV099298|D10Ertd625e|Mypt1	protein phosphatase 1, regulatory subunit 12A	protein-coding	0.004511	0.339339	84	5.57939	97	5.78271	60	4.97074	54	5.22736	-0.582002	3	3.361	8	4.93093	3	3.707	2	3.10996	-0.737481	5	4.40596	4	4.09793	1	2.494	7	4.603	-0.703445
Merged-10-108294259-3	chr10	108293845	108294669	+	825	0	1	1	1	0	0	Intergenic	B2_Mm1t|SINE|B2	-37932	NM_054056	114774	Pawr	2310001G03Rik|PAR4|Par-4	PRKC, apoptosis, WT1, regulator	protein-coding	0.020631	0.466667	271	7.25746	278	7.29212	24	3.68386	10	2.90543	-3.98015	12	5.06144	18	6.00893	3	3.707	5	4.10996	-1.6267	5	4.40596	7	4.776	1	2.494	1	2.603	-2.04248
Merged-10-108300103-3	chr10	108299506	108301015	+	1510	0	1	1	1	0	0	Intergenic	Intergenic	-31929	NM_054056	114774	Pawr	2310001G03Rik|PAR4|Par-4	PRKC, apoptosis, WT1, regulator	protein-coding	0.015905	0.407947	688	8.59836	581	8.35288	378	7.60605	358	7.93384	-0.705671	30	6.3152	37	7.00893	24	6.35086	43	6.98443	0.00558199	63	7.821	35	6.94593	30	6.4482	19	5.92493	-1.1969
Merged-10-108308046-5	chr10	108307484	108308608	+	1125	0	1	1	1	1	1	Intergenic	Intergenic	-24143	NM_054056	114774	Pawr	2310001G03Rik|PAR4|Par-4	PRKC, apoptosis, WT1, regulator	protein-coding	0.016014	0.435556	543	8.25746	538	8.24214	436	7.81149	395	8.07536	-0.306379	26	6.11589	28	6.61898	22	6.23056	27	6.33235	-0.0859758	64	7.84337	29	6.68289	26	6.24889	17	5.77293	-1.25222
Merged-10-108332066-4	chr10	108330770	108333430	+	2661	0	0	1	1	1	1	promoter-TSS (NM_054056)	promoter-TSS (NM_054056)	-89	NM_054056	114774	Pawr	2310001G03Rik|PAR4|Par-4	PRKC, apoptosis, WT1, regulator	protein-coding	0.089474	0.64224	1988	10.1278	2002	10.1359	2245	10.1731	1594	10.0853	-0.00264567	729	10.8728	514	10.7694	308	9.97846	216	9.28655	-1.18858	661	11.1917	405	10.4413	270	9.57615	245	9.54551	-1.25568
Merged-10-108338290-2	chr10	108337925	108338608	+	684	0	0	1	1	0	0	intron (NM_054056, intron 2 of 6)	intron (NM_054056, intron 2 of 6)	6077	NM_054056	114774	Pawr	2310001G03Rik|PAR4|Par-4	PRKC, apoptosis, WT1, regulator	protein-coding	0.023426	0.440058	297	7.38917	282	7.31266	244	6.97664	204	7.12548	-0.299854	21	5.82043	7	4.761	5	4.29196	10	4.98443	-0.652519	18	6.06893	19	6.09793	14	5.40089	7	4.603	-1.08148
Merged-10-108372799-1	chr10	108372633	108372965	+	333	0	0	1	0	0	0	intron (NM_054056, intron 2 of 6)	intron (NM_054056, intron 2 of 6)	40610	NM_054056	114774	Pawr	2310001G03Rik|PAR4|Par-4	PRKC, apoptosis, WT1, regulator	protein-coding	0.006024	0.468468	68	5.27852	69	5.29728	34	4.16928	24	4.08986	-1.15833	9	4.68293	6	4.56835	3	3.707	2	3.10996	-1.21716	2	3.40596	3	3.776	8	4.66393	4	3.92493	0.703445
Merged-10-108378279-5	chr10	108377701	108378856	+	1156	0	1	1	1	1	1	intron (NM_054056, intron 2 of 6)	intron (NM_054056, intron 2 of 6)	-38973	NR_155870	102640148	Gm36283	-	predicted gene, 36283	ncRNA	0.014719	0.457612	1056	9.21576	937	9.04144	756	8.60415	613	8.70809	-0.47248	65	7.40539	43	7.22043	31	6.707	39	6.84693	-0.535949	62	7.79828	62	7.75328	44	6.98585	41	6.99532	-0.785195
Merged-10-108407095-1	chr10	108406934	108407256	+	323	0	0	0	1	0	0	intron (NM_054056, intron 4 of 6)	Charlie10|DNA|hAT-Charlie	-10156	NR_155870	102640148	Gm36283	-	predicted gene, 36283	ncRNA	0.006211	0.417957	11	2.75496	15	3.168	14	2.94689	18	3.69393	0.358928	5	3.94596	0	1.761	0	1.707	2	3.10996	-0.445	0	1.821	3	3.776	1	2.494	1	2.603	-0.25
Merged-10-108422530-2	chr10	108422319	108422750	+	432	0	1	1	0	0	0	intron (NR_155870, intron 1 of 2)	L1MC3|LINE|L1	5283	NR_155870	102640148	Gm36283	-	predicted gene, 36283	ncRNA	0.009281	0.423611	47	4.75496	56	5.00089	21	3.49943	9	2.76793	-1.74425	3	3.361	1	2.761	3	3.707	1	2.525	0.055	2	3.40596	5	4.36096	1	2.494	1	2.603	-1.33496
Merged-10-108432478-2	chr10	108432215	108432736	+	522	0	1	1	0	0	0	intron (NR_155870, intron 1 of 2)	intron (NR_155870, intron 1 of 2)	15224	NR_155870	102640148	Gm36283	-	predicted gene, 36283	ncRNA	0.021113	0.417625	169	6.57939	135	6.25546	29	3.94689	10	2.90543	-2.99127	26	6.11589	8	4.93093	3	3.707	4	3.84693	-1.74644	12	5.52144	19	6.09793	3	3.494	5	4.18796	-1.9687
Merged-10-108435201-2	chr10	108434977	108435559	+	583	0	0	1	1	0	0	intron (NR_155870, intron 1 of 2)	intron (NR_155870, intron 1 of 2)	18017	NR_155870	102640148	Gm36283	-	predicted gene, 36283	ncRNA	0.027491	0.382504	179	6.66185	164	6.53432	12	2.74044	17	3.61593	-3.41991	20	5.75332	18	6.00893	3	3.707	3	3.525	-2.26512	21	6.28043	12	5.47644	3	3.494	3	3.603	-2.32994
Merged-10-108445830-6	chr10	108444496	108447055	+	2560	0	1	1	1	1	1	intron (NR_155870, intron 1 of 2)	intron (NR_155870, intron 1 of 2)	28524	NR_155870	102640148	Gm36283	-	predicted gene, 36283	ncRNA	0.019539	0.485547	1240	9.44729	1253	9.46032	612	8.29974	468	8.31944	-1.14421	83	7.75332	85	8.18726	48	7.32171	42	6.95126	-0.833804	103	8.52144	62	7.75328	34	6.62328	27	6.41035	-1.62054
Merged-10-108463670-1	chr10	108463302	108464039	+	738	0	0	1	0	0	0	Intergenic	ORR1A2|LTR|ERVL-MaLR	46419	NR_155870	102640148	Gm36283	-	predicted gene, 36283	ncRNA	0.004071	0.410569	60	5.10074	59	5.07489	83	5.43232	46	5.00059	0.128639	1	2.361	2	3.34596	2	3.29196	4	3.84693	0.715964	3	3.821	1	2.776	2	3.07896	2	3.18796	-0.165037
Merged-10-108504997-2	chr10	108504842	108505152	+	311	0	0	1	1	0	0	intron (NM_001252342, intron 9 of 10)	MER63D|DNA|hAT-Blackjack	87746	NR_155870	102640148	Gm36283	-	predicted gene, 36283	ncRNA	0.009677	0.459807	21	3.62943	30	4.1222	23	3.62496	15	3.446	-0.340333	2	2.94596	2	3.34596	0	1.707	2	3.10996	-0.737481	1	2.821	0	1.776	2	3.07896	1	2.603	0.542481
Merged-10-108532018-2	chr10	108531452	108532519	+	1068	0	0	1	1	0	0	intron (NM_001252342, intron 9 of 10)	intron (NM_001252342, intron 9 of 10)	114734	NR_155870	102640148	Gm36283	-	predicted gene, 36283	ncRNA	0.015933	0.409176	290	7.35488	276	7.28174	226	6.86655	126	6.43468	-0.667692	29	6.26789	23	6.34596	10	5.16643	23	6.10996	-0.668729	16	5.90846	16	5.86346	9	4.81593	9	4.92493	-1.01553
Merged-10-108538704-3	chr10	108537888	108539238	+	1351	0	1	1	1	0	0	intron (NM_001252342, intron 9 of 10)	intron (NM_001252342, intron 9 of 10)	121312	NR_155870	102640148	Gm36283	-	predicted gene, 36283	ncRNA	0.016296	0.455959	543	8.25746	553	8.28174	332	7.41938	229	7.29149	-0.914168	15	5.361	25	6.46144	10	5.16643	21	5.98443	-0.335788	15	5.821	18	6.02393	12	5.19444	7	4.603	-1.02374
Merged-10-108545784-1	chr10	108545612	108545957	+	346	0	0	1	0	0	0	intron (NM_001252342, intron 9 of 10)	intron (NM_001252342, intron 9 of 10)	128533	NR_155870	102640148	Gm36283	-	predicted gene, 36283	ncRNA	0.008696	0.419075	53	4.92489	29	4.07489	45	4.56356	34	4.57528	0.0695334	1	2.361	0	1.761	7	4.707	0	1.525	1.055	1	2.821	1	2.776	1	2.494	5	4.18796	0.542481
Merged-10-108581898-5	chr10	108581053	108582646	-	1594	0	1	1	1	1	1	intron (NM_001252342, intron 9 of 10)	L2c|LINE|L2	118311	NM_203660	368203	Gm5136	C6.1AL|EG368203	predicted gene 5136	protein-coding	0.015066	0.455458	1089	9.26011	1186	9.3811	573	8.20491	352	7.90952	-1.26339	95	7.94596	99	8.40486	41	7.09932	57	7.38298	-0.93426	82	8.19604	54	7.55736	47	7.07896	42	7.02926	-0.822586
Merged-10-108631076-3	chr10	108630603	108631430	-	828	0	0	1	1	1	0	intron (NM_001252342, intron 7 of 10)	intron (NM_001252342, intron 7 of 10)	69144	NM_203660	368203	Gm5136	C6.1AL|EG368203	predicted gene 5136	protein-coding	0.012092	0.369565	241	7.08886	245	7.11051	119	5.94689	94	6.01586	-1.11832	23	5.94596	21	6.22043	1	2.707	4	3.84693	-2.80623	19	6.14293	6	4.58335	6	4.30135	9	4.92493	-0.75
Merged-10-108639298-3	chr10	108638850	108639790	-	941	0	1	1	1	0	0	intron (NM_001252341, intron 6 of 11)	intron (NM_001252341, intron 6 of 11)	60840	NM_203660	368203	Gm5136	C6.1AL|EG368203	predicted gene 5136	protein-coding	0.006383	0.395324	244	7.10664	244	7.10464	155	6.3254	106	6.18747	-0.849203	8	4.53093	8	4.93093	1	2.707	1	2.525	-2.11493	10	5.28043	7	4.776	11	5.07896	8	4.77293	-0.102272
Merged-10-108649427-2	chr10	108648938	108649838	-	901	0	0	1	1	0	0	intron (NM_001252342, intron 4 of 10)	intron (NM_001252342, intron 4 of 10)	50772	NM_203660	368203	Gm5136	C6.1AL|EG368203	predicted gene 5136	protein-coding	0.013333	0.431743	218	6.94479	232	7.03219	249	7.00578	217	7.21418	0.121498	12	5.06144	6	4.56835	1	2.707	5	4.10996	-1.40642	5	4.40596	4	4.09793	6	4.30135	3	3.603	-0.299768
Merged-10-108684002-1	chr10	108683685	108684320	-	636	0	0	1	0	0	0	intron (NM_001252342, intron 4 of 10)	intron (NM_001252342, intron 4 of 10)	16158	NM_203660	368203	Gm5136	C6.1AL|EG368203	predicted gene 5136	protein-coding	0.009449	0.410377	59	5.07689	47	4.75296	60	4.97074	39	4.76793	-0.0455938	6	4.16835	5	4.34596	5	4.29196	0	1.525	-1.34868	2	3.40596	3	3.776	2	3.07896	3	3.603	-0.25
Merged-10-108738488-2	chr10	108738139	108738956	-	818	0	0	1	1	0	0	intron (NM_001252342, intron 3 of 10)	intron (NM_001252342, intron 3 of 10)	-38387	NM_203660	368203	Gm5136	C6.1AL|EG368203	predicted gene 5136	protein-coding	0.01224	0.363081	130	6.20342	113	6.00089	157	6.34378	121	6.37674	0.258103	16	5.44846	12	5.46144	14	5.61389	7	4.525	-0.385506	1	2.821	4	4.09793	11	5.07896	13	5.41035	1.78519
Merged-10-108930067-2	chr10	108929591	108930516	-	926	0	0	1	1	0	0	intron (NM_001252342, intron 1 of 10)	intron (NM_001252342, intron 1 of 10)	79058	NM_001358502	20979	Syt1	AW124717|G630098F17Rik|SytI	synaptotagmin I	protein-coding	0.011892	0.425486	87	5.62943	62	5.14528	170	6.45785	111	6.25335	0.968248	2	2.94596	4	4.08293	8	4.87693	10	4.98443	1.41623	5	4.40596	5	4.36096	9	4.81593	1	2.603	-0.673998
Merged-10-108947387-1	chr10	108947082	108947692	-	611	0	0	1	0	0	0	intron (NM_001252342, intron 1 of 10)	intron (NM_001252342, intron 1 of 10)	61724	NM_001358502	20979	Syt1	AW124717|G630098F17Rik|SytI	synaptotagmin I	protein-coding	0.008197	0.343699	57	5.02798	67	5.25546	84	5.44939	45	4.96956	0.0677545	3	3.361	3	3.761	4	4.02893	1	2.525	-0.284036	3	3.821	2	3.36096	7	4.494	3	3.603	0.457519
Merged-10-109001113-2	chr10	109000905	109001315	-	411	0	0	1	1	0	0	intron (NM_001358504, intron 1 of 11)	intron (NM_001358504, intron 1 of 11)	8001	NM_001358502	20979	Syt1	AW124717|G630098F17Rik|SytI	synaptotagmin I	protein-coding	0.002439	0.328467	34	4.29928	32	4.21239	51	4.74044	28	4.30398	0.266372	6	4.16835	3	3.761	2	3.29196	4	3.84693	-0.395232	2	3.40596	1	2.776	1	2.494	3	3.603	-0.0424813
Merged-10-109011524-1	chr10	109011275	109011774	-	500	0	0	1	0	0	0	promoter-TSS (NM_009306)	promoter-TSS (NM_009306)	-549	NM_009306	20979	Syt1	AW124717|G630098F17Rik|SytI	synaptotagmin I	protein-coding	0.03006	0.524	23	3.75496	35	4.33793	46	4.59459	47	5.03096	0.766332	10	4.82043	1	2.761	1	2.707	2	3.10996	-0.882235	0	1.821	0	1.776	4	3.81593	1	2.603	1.41096
Merged-10-109126683-1	chr10	109126515	109126851	-	337	0	0	1	0	0	0	Intergenic	Intergenic	-115708	NM_009306	20979	Syt1	AW124717|G630098F17Rik|SytI	synaptotagmin I	protein-coding	0.005952	0.362018	16	3.25746	18	3.41593	21	3.49943	20	3.83832	0.332179	0	1.361	1	2.761	3	3.707	3	3.525	1.555	1	2.821	1	2.776	4	3.81593	0	1.603	-0.089036
Merged-10-109137208-1	chr10	109137066	109137350	-	285	0	0	1	0	0	0	Intergenic	Intergenic	-126233	NM_009306	20979	Syt1	AW124717|G630098F17Rik|SytI	synaptotagmin I	protein-coding	0.003521	0.389474	22	3.69356	23	3.75296	19	3.36193	24	4.08986	0.00262991	8	4.53093	6	4.56835	1	2.707	2	3.10996	-1.64116	0	1.821	1	2.776	1	2.494	5	4.18796	1.04248
Merged-10-109515391-1	chr10	109515083	109515699	-	617	0	0	1	0	0	0	Intergenic	URR1A|DNA|hAT-Charlie	484999	NM_001368815	260315	Nav3	4732483H20Rik|9630020C08Rik|POMFIL1|Pomfil1p|mKIAA0938|unc53H3	neuron navigator 3	protein-coding	0.00487	0.39222	34	4.29928	31	4.168	103	5.74044	74	5.67482	1.47399	8	4.53093	2	3.34596	16	5.79446	4	3.84693	0.882252	5	4.40596	1	2.776	7	4.494	11	5.18796	1.25
Merged-10-109683416-2	chr10	109682967	109683855	-	889	0	0	1	1	0	0	3' UTR (NM_001081035, exon 39 of 39)	3' UTR (NM_001081035, exon 39 of 39)	316979	NM_001368815	260315	Nav3	4732483H20Rik|9630020C08Rik|POMFIL1|Pomfil1p|mKIAA0938|unc53H3	neuron navigator 3	protein-coding	0.016892	0.435321	41	4.56232	38	4.4534	176	6.50761	118	6.34082	1.91635	1	2.361	0	1.761	4	4.02893	7	4.525	2.21596	0	1.821	1	2.776	8	4.66393	9	4.92493	2.49593
Merged-10-109869589-4	chr10	109869059	109870167	-	1109	0	1	1	1	0	1	intron (NM_001368815, intron 5 of 37)	intron (NM_001368815, intron 5 of 37)	130777	NM_001368815	260315	Nav3	4732483H20Rik|9630020C08Rik|POMFIL1|Pomfil1p|mKIAA0938|unc53H3	neuron navigator 3	protein-coding	0	0.348061	329	7.53632	302	7.41117	326	7.39315	238	7.34687	-0.103741	16	5.44846	20	6.15332	8	4.87693	14	5.43189	-0.646482	11	5.40596	15	5.776	21	5.95343	12	5.30344	0.0374544
Merged-10-109884194-1	chr10	109884064	109884324	-	261	0	1	0	0	0	0	intron (NM_001368815, intron 3 of 37)	intron (NM_001368815, intron 3 of 37)	116196	NM_001368815	260315	Nav3	4732483H20Rik|9630020C08Rik|POMFIL1|Pomfil1p|mKIAA0938|unc53H3	neuron navigator 3	protein-coding	0.003846	0.348659	31	4.17	38	4.4534	13	2.84735	11	3.03096	-1.37254	0	1.361	1	2.761	4	4.02893	0	1.525	0.715964	3	3.821	0	1.776	2	3.07896	1	2.603	0.0424813
Merged-10-109888589-2	chr10	109888275	109888835	-	561	0	0	1	1	0	0	intron (NM_001368815, intron 3 of 37)	intron (NM_001368815, intron 3 of 37)	111835	NM_001368815	260315	Nav3	4732483H20Rik|9630020C08Rik|POMFIL1|Pomfil1p|mKIAA0938|unc53H3	neuron navigator 3	protein-coding	0.008929	0.335116	53	4.92489	63	5.168	47	4.62496	33	4.53346	-0.467231	4	3.68293	2	3.34596	2	3.29196	1	2.525	-0.605964	8	4.99093	3	3.776	3	3.494	3	3.603	-0.834963
Merged-10-109903903-3	chr10	109903001	109904461	-	1461	0	1	1	1	0	0	intron (NM_001368815, intron 2 of 37)	intron (NM_001368815, intron 2 of 37)	96659	NM_001368815	260315	Nav3	4732483H20Rik|9630020C08Rik|POMFIL1|Pomfil1p|mKIAA0938|unc53H3	neuron navigator 3	protein-coding	0.018493	0.425051	632	8.47606	589	8.37257	713	8.51978	569	8.60082	0.135983	17	5.53093	8	4.93093	10	5.16643	17	5.69493	0.199753	14	5.72789	7	4.776	18	5.74193	15	5.603	0.420518
Merged-10-110191813-1	chr10	110191523	110192103	-	581	0	0	1	0	0	0	Intergenic	Intergenic	-191423	NM_001081035	260315	Nav3	4732483H20Rik|9630020C08Rik|POMFIL1|Pomfil1p|mKIAA0938|unc53H3	neuron navigator 3	protein-coding	0.005172	0.339071	46	4.72459	33	4.25546	55	4.84735	37	4.69393	0.280615	9	4.68293	5	4.34596	10	5.16643	4	3.84693	-0.00776544	2	3.40596	3	3.776	3	3.494	3	3.603	-0.0424813
Merged-10-110240877-3	chr10	110240550	110241139	-	590	0	1	1	1	0	0	Intergenic	Intergenic	-240454	NM_001081035	260315	Nav3	4732483H20Rik|9630020C08Rik|POMFIL1|Pomfil1p|mKIAA0938|unc53H3	neuron navigator 3	protein-coding	0.005093	0.352542	78	5.47378	79	5.48993	37	4.28793	28	4.30398	-1.1859	13	5.16835	12	5.46144	1	2.707	6	4.33235	-1.79522	8	4.99093	3	3.776	2	3.07896	4	3.92493	-0.881517
Merged-10-110323837-3	chr10	110323539	110324227	+	689	0	1	1	1	0	0	Intergenic	RMER6C|LTR|ERVK	-276767	NR_028438	109335	9230102K24Rik	-	RIKEN cDNA 9230102K24 gene	ncRNA	0.001453	0.409289	111	5.97735	99	5.81186	95	5.62496	56	5.27889	-0.442679	1	2.361	5	4.34596	3	3.707	5	4.10996	0.555	8	4.99093	0	1.776	4	3.81593	1	2.603	-0.173998
Merged-10-110331733-4	chr10	110331285	110332225	+	941	0	1	1	1	1	0	Intergenic	Intergenic	-268895	NR_028438	109335	9230102K24Rik	-	RIKEN cDNA 9230102K24 gene	ncRNA	0.011702	0.418704	383	7.75496	367	7.69156	408	7.71596	221	7.24042	-0.245076	60	7.29174	37	7.00893	37	6.95493	39	6.84693	-0.249405	32	6.86539	21	6.23543	12	5.19444	20	5.99532	-0.955534
Merged-10-110455827-1	chr10	110455485	110456169	+	685	0	0	1	0	0	0	Intergenic	CpG	-144823	NR_028438	109335	9230102K24Rik	-	RIKEN cDNA 9230102K24 gene	ncRNA	0.115497	0.694891	35	4.33993	55	4.97535	63	5.04	53	5.20089	0.462804	1	2.361	4	4.08293	4	4.02893	0	1.525	-0.445	1	2.821	3	3.776	1	2.494	1	2.603	-0.75
Merged-10-110485091-2	chr10	110484699	110485516	+	818	0	0	1	1	0	0	Intergenic	Intergenic	-115543	NR_028438	109335	9230102K24Rik	-	RIKEN cDNA 9230102K24 gene	ncRNA	0.01224	0.393643	129	6.19237	116	6.03836	171	6.46626	127	6.446	0.340766	12	5.06144	4	4.08293	5	4.29196	9	4.84693	-0.00273861	4	4.14293	4	4.09793	7	4.494	2	3.18796	-0.279447
Merged-10-110526711-1	chr10	110526416	110527007	+	592	0	0	1	0	0	0	Intergenic	Intergenic	-73939	NR_028438	109335	9230102K24Rik	-	RIKEN cDNA 9230102K24 gene	ncRNA	0	0.378378	16	3.25746	24	3.81186	77	5.3254	44	4.93785	1.59697	2	2.94596	0	1.761	0	1.707	2	3.10996	0.055	2	3.40596	2	3.36096	4	3.81593	1	2.603	-0.173998
Merged-10-110587507-1	chr10	110587215	110587800	+	586	0	0	1	0	0	0	Intergenic	Intergenic	-13143	NR_028438	109335	9230102K24Rik	-	RIKEN cDNA 9230102K24 gene	ncRNA	0.022222	0.394198	13	2.97735	14	3.07489	126	6.02868	63	5.446	2.71122	6	4.16835	0	1.761	8	4.87693	2	3.10996	1.02877	7	4.821	3	3.776	7	4.494	1	2.603	-0.75
Merged-10-110745244-5	chr10	110744569	110745958	+	1390	0	1	1	1	1	1	promoter-TSS (NM_001358560)	promoter-TSS (NM_001358560)	-176	NM_178609	52679	E2f7	A630014C11Rik|D10Ertd739e|E2F-7	E2F transcription factor 7	protein-coding	0.086393	0.627338	749	8.72075	838	8.88053	1223	9.29739	812	9.11311	0.404613	105	8.08892	60	7.69174	70	7.85675	72	7.71482	-0.104543	71	7.99093	62	7.75328	53	7.24889	50	7.27543	-0.609946
Merged-10-110804828-2	chr10	110804378	110805247	+	870	0	0	1	1	0	0	intron (NR_045979, intron 2 of 2)	intron (NR_045979, intron 2 of 2)	59373	NM_001358560	52679	E2f7	A630014C11Rik|D10Ertd739e|E2F-7	E2F transcription factor 7	protein-coding	0.017261	0.452874	269	7.24682	243	7.09874	460	7.88862	336	7.8426	0.692837	13	5.16835	4	4.08293	21	6.16643	21	5.98443	1.44979	3	3.821	1	2.776	12	5.19444	2	3.18796	0.892701
Merged-10-110920180-3	chr10	110919764	110920855	+	1092	0	0	1	1	1	0	intron (NM_007792, intron 1 of 5)	intron (NM_007792, intron 1 of 5)	133	NM_007792	13008	Csrp2	AW551867|Crp2|SmLim	cysteine and glycine-rich protein 2	protein-coding	0.065995	0.618132	342	7.59206	451	7.98818	567	8.18975	393	8.06805	0.338778	27	6.16835	15	5.761	20	6.09932	22	6.04856	0.109262	38	7.1064	19	6.09793	15	5.494	6	4.41035	-1.64999
Merged-10-110927387-2	chr10	110926741	110928072	+	1332	0	0	1	1	0	0	intron (NM_007792, intron 1 of 5)	intron (NM_007792, intron 1 of 5)	7230	NM_007792	13008	Csrp2	AW551867|Crp2|SmLim	cysteine and glycine-rich protein 2	protein-coding	0.015026	0.459459	296	7.38432	296	7.38232	740	8.57333	461	8.29775	1.05222	4	3.68293	8	4.93093	5	4.29196	8	4.69493	0.186517	6	4.62835	4	4.09793	7	4.494	12	5.30344	0.535578
Merged-10-110931973-2	chr10	110931623	110932498	+	876	0	0	1	1	0	0	exon (NM_007792, exon 2 of 6)	exon (NM_007792, exon 2 of 6)	11884	NM_007792	13008	Csrp2	AW551867|Crp2|SmLim	cysteine and glycine-rich protein 2	protein-coding	0.026286	0.490868	99	5.81386	71	5.33793	371	7.57916	234	7.32252	1.87495	10	4.82043	5	4.34596	7	4.707	7	4.525	0.0328029	6	4.62835	1	2.776	1	2.494	2	3.18796	-0.861196
Merged-10-111009950-4	chr10	111009349	111010617	-	1269	0	0	1	1	1	1	promoter-TSS (NM_172554)	promoter-TSS (NM_172554)	26	NM_001359622	320150	Zdhhc17	A230053P19Rik|BB187739|D130071N24Rik|DHHC-17|Hip14	zinc finger, DHHC domain containing 17	protein-coding	0.106467	0.687155	741	8.70528	693	8.60679	979	8.97664	703	8.90543	0.285001	135	8.44846	96	8.36091	59	7.61389	54	7.30636	-0.944563	138	8.93994	56	7.60889	52	7.22192	67	7.69046	-0.818224
Merged-10-111040399-1	chr10	111040055	111040744	-	690	0	0	1	0	0	0	Intergenic	Intergenic	-30333	NM_001359624	320150	Zdhhc17	A230053P19Rik|BB187739|D130071N24Rik|DHHC-17|Hip14	zinc finger, DHHC domain containing 17	protein-coding	0.014514	0.384058	74	5.39882	81	5.52555	66	5.10609	38	4.7314	-0.54344	5	3.94596	4	4.08293	5	4.29196	2	3.10996	-0.313483	4	4.14293	4	4.09793	2	3.07896	1	2.603	-1.27945
Merged-10-111048045-2	chr10	111047411	111048570	-	1160	0	1	1	0	0	0	Intergenic	Intergenic	-37924	NM_001359624	320150	Zdhhc17	A230053P19Rik|BB187739|D130071N24Rik|DHHC-17|Hip14	zinc finger, DHHC domain containing 17	protein-coding	0.012079	0.430172	171	6.59626	209	6.88225	89	5.53185	68	5.55452	-1.19607	18	5.60893	20	6.15332	7	4.707	11	5.10996	-0.972641	15	5.821	15	5.776	8	4.66393	5	4.18796	-1.37256
Merged-10-111088621-1	chr10	111088434	111088809	+	376	0	0	1	0	0	0	Intergenic	Intergenic	-76181	NM_001003717	237542	Osbpl8	AA536976|AA536995|C730029P18Rik|D330025H14Rik|ORP-8	oxysterol binding protein-like 8	protein-coding	0.013333	0.507979	22	3.69356	35	4.33793	42	4.46626	36	4.65545	0.545116	8	4.53093	2	3.34596	5	4.29196	8	4.69493	0.555	0	1.821	3	3.776	0	1.494	2	3.18796	-0.457519
Merged-10-111103232-1	chr10	111102984	111103481	+	498	0	0	1	0	0	0	Intergenic	Intergenic	-61570	NM_001003717	237542	Osbpl8	AA536976|AA536995|C730029P18Rik|D330025H14Rik|ORP-8	oxysterol binding protein-like 8	protein-coding	0.034205	0.495984	56	5.00289	47	4.75296	60	4.97074	62	5.42328	0.319082	3	3.361	3	3.761	3	3.707	3	3.525	0.055	3	3.821	1	2.776	1	2.494	2	3.18796	-0.457519
Merged-10-111165137-5	chr10	111164383	111165857	+	1475	0	0	1	1	1	1	5' UTR (NM_175489, exon 1 of 24)	5' UTR (NM_175489, exon 1 of 24)	318	NM_175489	237542	Osbpl8	AA536976|AA536995|C730029P18Rik|D330025H14Rik|ORP-8	oxysterol binding protein-like 8	protein-coding	0.087517	0.670508	501	8.14154	516	8.18202	640	8.36418	490	8.38558	0.213098	290	9.54588	192	9.35346	108	8.47518	131	8.56939	-0.927377	354	10.2927	159	9.09793	152	8.75139	122	8.54551	-1.04685
Merged-10-111214226-5	chr10	111213654	111214811	+	1158	0	1	1	1	1	1	intron (NM_001003717, intron 2 of 22)	intron (NM_001003717, intron 2 of 22)	28602	NR_162778	114482793	Mir12180	mmu-mir-12180	microRNA mir-12180	ncRNA	0.00605	0.365285	293	7.36967	271	7.25546	334	7.42802	257	7.45723	0.130055	47	6.94596	22	6.28456	26	6.46189	26	6.27989	-0.244375	32	6.86539	25	6.47644	41	6.88632	41	6.99532	0.269901
Merged-10-111226732-1	chr10	111226302	111227163	+	862	0	0	1	0	0	0	intron (NM_175489, intron 3 of 23)	intron (NM_175489, intron 3 of 23)	41102	NR_162778	114482793	Mir12180	mmu-mir-12180	microRNA mir-12180	ncRNA	0.009292	0.423434	98	5.79936	96	5.76791	104	5.75425	96	6.04591	0.116444	5	3.94596	16	5.84846	6	4.51435	11	5.10996	-0.085054	4	4.14293	7	4.776	2	3.07896	13	5.41035	-0.214805
Merged-10-111233675-1	chr10	111233483	111233868	+	386	0	0	1	0	0	0	exon (NM_175489, exon 4 of 24)	exon (NM_175489, exon 4 of 24)	48045	NR_162778	114482793	Mir12180	mmu-mir-12180	microRNA mir-12180	ncRNA	0.012987	0.448187	33	4.25746	51	4.86844	12	2.74044	10	2.90543	-1.74002	2	2.94596	0	1.761	0	1.707	2	3.10996	0.055	0	1.821	5	4.36096	0	1.494	0	1.603	-1.54248
Merged-10-111257600-3	chr10	111257137	111257975	+	839	0	0	1	1	0	1	intron (NM_001003717, intron 4 of 22)	B4|SINE|B4	-41123	NM_027914	71769	Bbs10	1300007O09Rik|AI452285	Bardet-Biedl syndrome 10 (human)	protein-coding	0.013126	0.415971	149	6.39882	133	6.23409	137	6.14852	130	6.47942	-0.00248021	19	5.68293	18	6.00893	18	5.95493	4	3.84693	-0.945	16	5.90846	10	5.23543	10	4.95343	9	4.92493	-0.632767
Merged-10-111280530-1	chr10	111280196	111280865	+	670	0	0	1	0	0	0	intron (NM_001003717, intron 15 of 22)	intron (NM_001003717, intron 15 of 22)	-18149	NM_027914	71769	Bbs10	1300007O09Rik|AI452285	Bardet-Biedl syndrome 10 (human)	protein-coding	0.007474	0.359701	35	4.33993	50	4.84043	44	4.53185	24	4.08986	-0.279321	15	5.361	21	6.22043	2	3.29196	7	4.525	-1.88223	4	4.14293	11	5.36096	7	4.494	7	4.603	-0.203445
Merged-10-111298733-2	chr10	111298280	111299120	+	841	0	0	1	0	1	0	promoter-TSS (NM_027914)	promoter-TSS (NM_027914)	21	NM_027914	71769	Bbs10	1300007O09Rik|AI452285	Bardet-Biedl syndrome 10 (human)	protein-coding	0.061905	0.600476	331	7.54504	325	7.51673	340	7.45363	219	7.22736	-0.19039	39	6.68293	27	6.56835	23	6.29196	36	6.73445	-0.112434	17	5.99093	12	5.47644	25	6.19444	16	5.69046	0.208769
Merged-10-111369387-2	chr10	111369130	111369642	+	513	0	1	1	0	0	0	Intergenic	LTRIS2|LTR|ERV1	70707	NM_027914	71769	Bbs10	1300007O09Rik|AI452285	Bardet-Biedl syndrome 10 (human)	protein-coding	0.009766	0.467836	35	4.33993	52	4.89592	43	4.49943	26	4.20089	-0.267763	5	3.94596	2	3.34596	7	4.707	3	3.525	0.470037	2	3.40596	2	3.36096	0	1.494	6	4.41035	-0.431285
Merged-10-111390083-1	chr10	111389660	111390507	+	848	0	0	1	0	0	0	Intergenic	Intergenic	-83144	NR_152558	53605	Nap1l1	AA407126|AI256722|D10Ertd68e|NAP-1	nucleosome assembly protein 1-like 1	protein-coding	0.01889	0.462264	104	5.88425	106	5.90947	108	5.80818	79	5.76793	-0.1088	8	4.53093	10	5.22043	11	5.29196	5	4.10996	-0.174716	8	4.99093	3	3.776	5	4.07896	4	3.92493	-0.381517
Merged-10-111473421-4	chr10	111472815	111474283	+	1469	0	0	1	1	1	1	intron (NR_152558, intron 1 of 14)	CpG	322	NM_001358932	53605	Nap1l1	AA407126|AI256722|D10Ertd68e|NAP-1	nucleosome assembly protein 1-like 1	protein-coding	0.087193	0.652144	417	7.87736	502	8.14241	590	8.24701	527	8.49039	0.358817	403	10.0192	315	10.0648	259	9.72937	277	9.64394	-0.355342	102	8.5075	61	7.7302	34	6.62328	42	7.02926	-1.29257
Merged-10-11149549-4	chr10	11148887	11150025	+	1139	0	0	1	1	1	1	promoter-TSS (NM_001284354)	promoter-TSS (NM_001284354)	26	NM_172937	268281	Shprh	2610103K11Rik|AA450458|AU024614|BC006883|D230017O13Rik|E130018M05	SNF2 histone linker PHD RING helicase	protein-coding	0.068541	0.575066	418	7.88081	382	7.7492	527	8.08439	407	8.11843	0.286406	49	7.00486	27	6.56835	24	6.35086	23	6.10996	-0.556196	43	7.28043	21	6.23543	20	5.88632	24	6.24686	-0.691345
Merged-10-111503628-1	chr10	111503352	111503905	+	554	0	0	1	0	0	0	Intergenic	Intergenic	-2658	NM_009344	21664	Phlda1	DT1P1B11|TDAG51|Tdag	pleckstrin homology like domain, family A, member 1	protein-coding	0.009042	0.382671	305	7.42739	325	7.51673	285	7.19987	225	7.26618	-0.239033	25	6.06144	24	6.40486	17	5.87693	11	5.10996	-0.739704	30	6.7752	11	5.36096	13	5.30135	10	5.06243	-0.886186
Merged-10-111506538-5	chr10	111505874	111507233	+	1360	0	1	1	1	1	1	exon (NM_009344, exon 1 of 2)	exon (NM_009344, exon 1 of 2)	267	NM_009344	21664	Phlda1	DT1P1B11|TDAG51|Tdag	pleckstrin homology like domain, family A, member 1	protein-coding	0.085357	0.655147	950	9.0633	1132	9.31393	1639	9.71948	1230	9.71162	0.526931	108	8.12918	69	7.89028	73	7.91645	58	7.40764	-0.347685	152	9.07839	95	8.36096	107	8.24889	79	7.92493	-0.632767
Merged-10-111516474-6	chr10	111515077	111517109	+	2033	0	1	1	1	1	1	Intergenic	Intergenic	9807	NM_009344	21664	Phlda1	DT1P1B11|TDAG51|Tdag	pleckstrin homology like domain, family A, member 1	protein-coding	0.018701	0.480571	1275	9.48741	1370	9.58901	1385	9.47671	1080	9.52415	-0.0377816	97	7.97571	76	8.02779	79	8.02893	44	7.01685	-0.478858	117	8.70364	77	8.0614	91	8.01756	76	7.86979	-0.438848
Merged-10-111527850-1	chr10	111527300	111528400	+	1101	0	0	1	0	0	0	Intergenic	MER2|DNA|TcMar-Tigger	21564	NM_009344	21664	Phlda1	DT1P1B11|TDAG51|Tdag	pleckstrin homology like domain, family A, member 1	protein-coding	0.01	0.415985	152	6.42739	157	6.47178	54	4.82136	42	4.87226	-1.60277	10	4.82043	5	4.34596	5	4.29196	2	3.10996	-0.882235	4	4.14293	5	4.36096	3	3.494	2	3.18796	-0.910964
Merged-10-111540105-1	chr10	111539947	111540263	+	317	0	0	1	0	0	0	Intergenic	Intergenic	33819	NM_009344	21664	Phlda1	DT1P1B11|TDAG51|Tdag	pleckstrin homology like domain, family A, member 1	protein-coding	0.015823	0.536278	110	5.96442	106	5.90947	40	4.39755	25	4.14644	-1.66495	0	1.361	5	4.34596	1	2.707	0	1.525	-0.737481	2	3.40596	10	5.23543	2	3.07896	1	2.603	-1.47972
Merged-10-111544076-4	chr10	111543691	111544489	+	799	0	1	1	1	1	0	Intergenic	Intergenic	37804	NM_009344	21664	Phlda1	DT1P1B11|TDAG51|Tdag	pleckstrin homology like domain, family A, member 1	protein-coding	0.013784	0.498123	509	8.16435	502	8.14241	106	5.78147	56	5.27889	-2.62321	48	6.97571	51	7.46144	12	5.40744	3	3.525	-2.75235	27	6.62835	19	6.09793	18	5.74193	3	3.603	-1.69068
Merged-10-111545279-1	chr10	111545006	111545552	+	547	0	0	0	1	0	0	Intergenic	Intergenic	38993	NM_009344	21664	Phlda1	DT1P1B11|TDAG51|Tdag	pleckstrin homology like domain, family A, member 1	protein-coding	0.009158	0.402194	209	6.88425	181	6.67579	99	5.68386	34	4.57528	-1.65045	25	6.06144	23	6.34596	4	4.02893	8	4.69493	-1.84177	13	5.62835	12	5.47644	9	4.81593	6	4.41035	-0.939256
Merged-10-111550310-4	chr10	111549747	111550831	-	1085	0	1	1	1	0	1	Intergenic	Intergenic	43984	NR_045344	71321	4933440J02Rik	-	RIKEN cDNA 4933440J02 gene	ncRNA	0.008303	0.435945	813	8.83888	845	8.89251	120	5.95886	84	5.85539	-2.95857	22	5.88456	24	6.40486	13	5.51435	7	4.525	-1.12503	32	6.86539	21	6.23543	24	6.13786	16	5.69046	-0.636253
Merged-10-111558764-6	chr10	111558004	111559618	-	1615	0	1	1	1	1	1	Intergenic	Intergenic	35462	NR_045344	71321	4933440J02Rik	-	RIKEN cDNA 4933440J02 gene	ncRNA	0.016109	0.482972	994	9.12855	1013	9.15384	188	6.60224	115	6.30398	-2.68809	67	7.44846	64	7.78337	35	6.87693	47	7.10996	-0.622472	62	7.79828	45	7.29956	40	6.85155	39	6.92493	-0.660681
Merged-10-111571014-3	chr10	111570541	111571395	-	855	0	0	1	1	1	0	Intergenic	Intergenic	23305	NR_045344	71321	4933440J02Rik	-	RIKEN cDNA 4933440J02 gene	ncRNA	0.009368	0.454971	453	7.99655	382	7.7492	416	7.7439	311	7.7314	-0.135222	49	7.00486	39	7.08293	49	7.35086	33	6.61246	-0.0622326	32	6.86539	19	6.09793	30	6.4482	25	6.30344	-0.105843
Merged-10-111576412-5	chr10	111575617	111577170	-	1554	0	1	1	1	1	1	Intergenic	Intergenic	17880	NR_045344	71321	4933440J02Rik	-	RIKEN cDNA 4933440J02 gene	ncRNA	0.015454	0.478764	1449	9.67184	1331	9.54738	1149	9.20742	795	9.08262	-0.464586	104	8.07525	70	7.91075	53	7.46189	71	7.69493	-0.41459	127	8.821	102	8.4625	104	8.20825	85	8.02926	-0.522995
Merged-10-111583934-5	chr10	111583006	111584569	-	1564	0	1	1	1	1	1	Intergenic	Intergenic	10486	NR_045344	71321	4933440J02Rik	-	RIKEN cDNA 4933440J02 gene	ncRNA	0.021113	0.439898	1128	9.31083	1134	9.31648	1054	9.08303	783	9.06071	-0.241785	112	8.18118	86	8.20394	78	8.01078	85	7.95126	-0.211538	98	8.45036	70	7.92575	110	8.28842	79	7.92493	-0.0813799
Merged-10-111597160-1	chr10	111597008	111597312	-	305	0	0	1	0	0	0	Intergenic	Intergenic	-2887	NR_045344	71321	4933440J02Rik	-	RIKEN cDNA 4933440J02 gene	ncRNA	0.006579	0.363934	9	2.49193	8	2.33793	25	3.74044	18	3.69393	1.30226	0	1.361	0	1.761	3	3.707	0	1.525	1.055	0	1.821	3	3.776	2	3.07896	2	3.18796	0.334963
Merged-10-111619749-6	chr10	111618935	111620389	-	1455	0	1	1	1	1	1	Intergenic	Intergenic	-25389	NR_045344	71321	4933440J02Rik	-	RIKEN cDNA 4933440J02 gene	ncRNA	0.015818	0.478351	965	9.08588	1024	9.16941	646	8.37762	465	8.31019	-0.78374	148	8.58017	112	8.58118	113	8.53989	91	8.04856	-0.286448	67	7.90846	60	7.70674	26	6.24889	28	6.46098	-1.45267
Merged-10-111621432-2	chr10	111621190	111621828	-	639	0	0	1	0	0	1	Intergenic	Intergenic	-27236	NR_045344	71321	4933440J02Rik	-	RIKEN cDNA 4933440J02 gene	ncRNA	0.012539	0.453834	273	7.26803	283	7.31775	96	5.63991	83	5.83832	-1.55377	33	6.44846	18	6.00893	2	3.29196	5	4.10996	-2.52773	60	7.75174	26	6.53089	8	4.66393	6	4.41035	-2.60417
Merged-10-111623096-1	chr10	111622940	111623253	-	314	0	0	1	0	0	0	Intergenic	RMER19A|LTR|ERVK	-28823	NR_045344	71321	4933440J02Rik	-	RIKEN cDNA 4933440J02 gene	ncRNA	0.003195	0.452229	243	7.10074	199	6.81186	83	5.43232	55	5.25335	-1.61346	5	3.94596	4	4.08293	3	3.707	5	4.10996	-0.105964	13	5.62835	14	5.68289	7	4.494	1	2.603	-2.10712
Merged-10-111637299-5	chr10	111636687	111637866	-	1180	0	1	1	1	1	1	Intergenic	Intergenic	-43003	NR_045344	71321	4933440J02Rik	-	RIKEN cDNA 4933440J02 gene	ncRNA	0.015267	0.44661	955	9.07087	814	8.83866	731	8.5557	560	8.57786	-0.387983	135	8.44846	105	8.48892	85	8.13326	59	7.43189	-0.686114	105	8.54892	78	8.07978	65	7.53839	48	7.21771	-0.936299
Merged-10-111640326-2	chr10	111639974	111640857	-	884	0	1	1	0	0	0	Intergenic	Intergenic	-46142	NR_045344	71321	4933440J02Rik	-	RIKEN cDNA 4933440J02 gene	ncRNA	0.01812	0.476244	330	7.54069	325	7.51673	108	5.80818	73	5.65545	-1.79689	19	5.68293	8	4.93093	7	4.707	9	4.84693	-0.529963	7	4.821	5	4.36096	5	4.07896	10	5.06243	-0.0202842
Merged-10-111647242-1	chr10	111647041	111647444	-	404	0	0	1	0	0	0	Intergenic	ORR1G|LTR|ERVL-MaLR	-52969	NR_045344	71321	4933440J02Rik	-	RIKEN cDNA 4933440J02 gene	ncRNA	0	0.383663	15	3.17	24	3.81186	48	4.65471	27	4.25335	0.963104	5	3.94596	2	3.34596	7	4.707	3	3.525	0.470037	7	4.821	1	2.776	1	2.494	2	3.18796	-0.957519
Merged-10-111654735-4	chr10	111654053	111655371	-	1319	0	1	1	1	0	1	Intergenic	Intergenic	-60439	NR_045344	71321	4933440J02Rik	-	RIKEN cDNA 4933440J02 gene	ncRNA	0.019727	0.466262	704	8.63148	717	8.65584	808	8.7	636	8.76115	0.086913	32	6.40539	16	5.84846	31	6.707	25	6.22544	0.339291	38	7.1064	12	5.47644	24	6.13786	23	6.18796	-0.128512
Merged-10-111672965-5	chr10	111672451	111673436	-	986	0	1	1	1	1	1	Intergenic	Intergenic	-78670	NR_045344	71321	4933440J02Rik	-	RIKEN cDNA 4933440J02 gene	ncRNA	0.012183	0.464503	681	8.58363	670	8.55817	606	8.28555	427	8.18747	-0.334389	68	7.46952	29	6.66789	26	6.46189	33	6.61246	-0.531532	48	7.43571	29	6.68289	41	6.88632	38	6.8884	-0.17194
Merged-10-111684971-4	chr10	111684543	111685473	-	931	0	1	1	1	0	1	Intergenic	L2|LINE|L2	-90735	NR_045344	71321	4933440J02Rik	-	RIKEN cDNA 4933440J02 gene	ncRNA	0.009677	0.460795	223	6.97735	246	7.11637	229	6.88549	144	6.62591	-0.291162	18	5.60893	25	6.46144	10	5.16643	12	5.22544	-0.839248	32	6.86539	23	6.36096	19	5.81593	7	4.603	-1.40371
Merged-10-111691750-1	chr10	111691620	111691881	-	262	0	0	0	1	0	0	Intergenic	Intergenic	-97477	NR_045344	71321	4933440J02Rik	-	RIKEN cDNA 4933440J02 gene	ncRNA	0.003831	0.427481	81	5.52755	64	5.19037	73	5.24945	57	5.30398	-0.0822427	8	4.53093	3	3.761	2	3.29196	8	4.69493	-0.152519	8	4.99093	6	4.58335	9	4.81593	2	3.18796	-0.785195
Merged-10-111694844-3	chr10	111694171	111695423	-	1253	0	0	1	1	1	0	Intergenic	Intergenic	-100524	NR_045344	71321	4933440J02Rik	-	RIKEN cDNA 4933440J02 gene	ncRNA	0.00639	0.43336	272	7.26276	287	7.33793	422	7.76451	315	7.74978	0.456806	46	6.91559	37	7.00893	32	6.75139	34	6.65428	-0.25942	21	6.28043	5	4.36096	17	5.66393	9	4.92493	-0.0262705
Merged-10-111714090-1	chr10	111713939	111714241	-	303	0	0	1	0	0	0	Intergenic	RMER17C|LTR|ERVK	-119817	NR_045344	71321	4933440J02Rik	-	RIKEN cDNA 4933440J02 gene	ncRNA	0	0.613861	83	5.56232	90	5.67579	125	6.01728	92	5.98516	0.382163	16	5.44846	11	5.34596	20	6.09932	2	3.10996	-0.792573	7	4.821	1	2.776	7	4.494	2	3.18796	0.0424813
Merged-10-111715379-4	chr10	111714889	111715914	-	1026	0	1	1	1	1	0	Intergenic	Intergenic	-121128	NR_045344	71321	4933440J02Rik	-	RIKEN cDNA 4933440J02 gene	ncRNA	0.011707	0.445419	601	8.40362	527	8.21239	631	8.34378	493	8.39437	0.0610671	35	6.53093	11	5.34596	23	6.29196	31	6.525	0.470037	22	6.34456	18	6.02393	36	6.70345	29	6.50989	0.422427
Merged-10-111719931-4	chr10	111719475	111720263	-	789	0	1	1	1	0	1	Intergenic	Intergenic	-125596	NR_045344	71321	4933440J02Rik	-	RIKEN cDNA 4933440J02 gene	ncRNA	0.01269	0.471483	339	7.57939	269	7.24482	561	8.17443	397	8.08262	0.716422	11	4.94596	3	3.761	12	5.40744	14	5.43189	1.06618	46	7.37559	29	6.68289	23	6.07896	29	6.50989	-0.734813
Merged-10-111725076-2	chr10	111724735	111725634	-	900	0	0	1	1	0	0	Intergenic	Intergenic	-130911	NR_045344	71321	4933440J02Rik	-	RIKEN cDNA 4933440J02 gene	ncRNA	0.012236	0.456667	22	3.69356	27	3.97535	403	7.69821	308	7.71746	3.87338	2	2.94596	1	2.761	10	5.16643	4	3.84693	1.6532	4	4.14293	1	2.776	7	4.494	19	5.92493	1.75
Merged-10-111727425-1	chr10	111727210	111727641	-	432	0	0	1	0	0	0	Intergenic	Intergenic	-133152	NR_045344	71321	4933440J02Rik	-	RIKEN cDNA 4933440J02 gene	ncRNA	0.018561	0.5	10	2.62943	7	2.168	172	6.47463	138	6.56494	4.12107	0	1.361	0	1.761	6	4.51435	1	2.525	1.95868	0	1.821	0	1.776	1	2.494	3	3.603	1.25
Merged-10-111770227-2	chr10	111769784	111770716	-	933	0	0	1	1	0	0	Intergenic	RSINE1|SINE|B4	104126	NR_046029	629206	Gm20758	-	predicted gene, 20758	ncRNA	0.009657	0.436227	127	6.17	97	5.78271	48	4.65471	34	4.57528	-1.36136	5	3.94596	4	4.08293	4	4.02893	2	3.10996	-0.445	2	3.40596	4	4.09793	11	5.07896	3	3.603	0.589036
Merged-10-111776576-1	chr10	111776272	111776881	-	610	0	0	1	0	0	0	Intergenic	Intergenic	97800	NR_046029	629206	Gm20758	-	predicted gene, 20758	ncRNA	0	0.327869	55	4.97735	48	4.78271	56	4.87289	47	5.03096	0.0718939	10	4.82043	9	5.08293	8	4.87693	1	2.525	-1.25072	6	4.62835	10	5.23543	7	4.494	0	1.603	-1.88339
Merged-10-111795905-3	chr10	111795445	111796305	-	861	0	1	1	1	0	0	Intergenic	Intergenic	78501	NR_046029	629206	Gm20758	-	predicted gene, 20758	ncRNA	0.006977	0.40302	248	7.13	228	7.0072	103	5.74044	86	5.88894	-1.25391	11	4.94596	2	3.34596	10	5.16643	1	2.525	-0.300247	17	5.99093	18	6.02393	6	4.30135	4	3.92493	-1.89428
Merged-10-111803577-5	chr10	111803089	111804159	-	1071	0	1	1	1	1	1	Intergenic	Intergenic	70752	NR_046029	629206	Gm20758	-	predicted gene, 20758	ncRNA	0.01215	0.4155	468	8.04344	398	7.80824	501	8.01154	324	7.7903	-0.0249248	19	5.68293	40	7.11855	23	6.29196	17	5.69493	-0.407296	31	6.821	25	6.47644	29	6.40089	25	6.30344	-0.296555
Merged-10-111813597-2	chr10	111812813	111814167	-	1355	0	0	1	1	0	0	Intergenic	Charlie21a|DNA|hAT-Charlie	60886	NR_046029	629206	Gm20758	-	predicted gene, 20758	ncRNA	0.006647	0.397048	210	6.8911	188	6.73024	136	6.13803	97	6.06071	-0.7113	24	6.00486	27	6.56835	7	4.707	13	5.33235	-1.26693	19	6.14293	10	5.23543	17	5.66393	15	5.603	-0.0557174
Merged-10-111837052-4	chr10	111836627	111837544	-	918	0	1	1	1	0	1	Intergenic	Intergenic	37291	NR_046029	629206	Gm20758	-	predicted gene, 20758	ncRNA	0.011996	0.433551	306	7.43209	193	6.76791	92	5.57916	87	5.90543	-1.35771	19	5.68293	15	5.761	3	3.707	3	3.525	-2.10596	25	6.52144	18	6.02393	18	5.74193	5	4.18796	-1.30774
Merged-10-111843189-5	chr10	111842647	111843623	-	977	0	1	1	1	1	1	Intergenic	Intergenic	31241	NR_046029	629206	Gm20758	-	predicted gene, 20758	ncRNA	0.018443	0.445241	647	8.50985	602	8.40401	573	8.20491	362	7.94983	-0.379566	29	6.26789	40	7.11855	28	6.56498	24	6.16886	-0.326303	28	6.67898	14	5.68289	25	6.19444	25	6.30344	0.0680039
Merged-10-111857152-1	chr10	111856964	111857340	-	377	0	0	1	0	0	0	intron (NR_046029, intron 4 of 5)	intron (NR_046029, intron 4 of 5)	17224	NR_046029	629206	Gm20758	-	predicted gene, 20758	ncRNA	0.005319	0.427056	85	5.59626	130	6.20142	88	5.51573	96	6.04591	-0.118021	2	2.94596	0	1.761	1	2.707	4	3.84693	0.923483	2	3.40596	0	1.776	4	3.81593	2	3.18796	0.910964
Merged-10-111858523-3	chr10	111858151	111858927	-	777	0	1	1	1	0	0	intron (NR_046029, intron 4 of 5)	intron (NR_046029, intron 4 of 5)	15837	NR_046029	629206	Gm20758	-	predicted gene, 20758	ncRNA	0.007732	0.352638	293	7.36967	227	7.00089	251	7.01728	167	6.83832	-0.257483	5	3.94596	4	4.08293	4	4.02893	7	4.525	0.262519	23	6.40596	27	6.58335	23	6.07896	23	6.18796	-0.361196
Merged-10-111874521-1	chr10	111874137	111874906	-	770	0	0	1	0	0	0	promoter-TSS (NR_046029)	promoter-TSS (NR_046029)	-145	NR_046029	629206	Gm20758	-	predicted gene, 20758	ncRNA	0.006502	0.398701	162	6.51873	134	6.24482	125	6.01728	85	5.87226	-0.437	12	5.06144	20	6.15332	13	5.51435	10	4.98443	-0.357985	15	5.821	7	4.776	2	3.07896	6	4.41035	-1.55384
Merged-10-111925525-1	chr10	111925161	111925890	+	730	0	0	1	0	0	0	Intergenic	Intergenic	-47170	NM_178610	52705	Krr1	2610511F02Rik|AI255219|AI428520|D10Ertd773e|Hrb2	KRR1, small subunit (SSU) processome component, homolog (yeast)	protein-coding	0.02332	0.39863	96	5.76991	118	6.06282	71	5.20993	52	5.17392	-0.724443	2	2.94596	6	4.56835	1	2.707	2	3.10996	-0.848677	3	3.821	3	3.776	5	4.07896	2	3.18796	-0.165037
Merged-10-111936967-3	chr10	111936586	111937335	+	750	0	1	1	1	0	0	Intergenic	Intergenic	-35735	NM_178610	52705	Krr1	2610511F02Rik|AI255219|AI428520|D10Ertd773e|Hrb2	KRR1, small subunit (SSU) processome component, homolog (yeast)	protein-coding	0.020027	0.473333	162	6.51873	147	6.37745	27	3.84735	17	3.61593	-2.71645	15	5.361	10	5.22043	2	3.29196	3	3.525	-1.88223	28	6.67898	13	5.58335	4	3.81593	6	4.41035	-2.01803
Merged-10-111958019-1	chr10	111957872	111958166	+	295	0	0	1	0	0	0	Intergenic	Intergenic	-14676	NM_178610	52705	Krr1	2610511F02Rik|AI255219|AI428520|D10Ertd773e|Hrb2	KRR1, small subunit (SSU) processome component, homolog (yeast)	protein-coding	0.013605	0.416949	18	3.41793	32	4.21239	34	4.16928	14	3.35289	-0.054074	1	2.361	2	3.34596	2	3.29196	2	3.10996	0.347481	0	1.821	3	3.776	0	1.494	1	2.603	-0.75
Merged-10-111960612-2	chr10	111960310	111960948	+	639	0	1	1	0	0	0	Intergenic	Intergenic	-12066	NM_178610	52705	Krr1	2610511F02Rik|AI255219|AI428520|D10Ertd773e|Hrb2	KRR1, small subunit (SSU) processome component, homolog (yeast)	protein-coding	0.014107	0.406886	145	6.35982	127	6.168	9	2.36193	9	2.76793	-3.69898	11	4.94596	11	5.34596	3	3.707	7	4.525	-1.02996	35	6.99093	9	5.09793	5	4.07896	3	3.603	-2.20345
Merged-10-111972887-4	chr10	111972421	111973487	+	1067	0	0	1	1	1	1	intron (NM_178610, intron 1 of 9)	CpG	259	NM_178610	52705	Krr1	2610511F02Rik|AI255219|AI428520|D10Ertd773e|Hrb2	KRR1, small subunit (SSU) processome component, homolog (yeast)	protein-coding	0.051595	0.52671	297	7.38917	335	7.56032	378	7.60605	253	7.43468	0.0456264	35	6.53093	37	7.00893	18	5.95493	35	6.69493	-0.445	68	7.92952	32	6.82039	30	6.4482	45	7.12656	-0.58758
Merged-10-111978728-1	chr10	111978591	111978865	+	275	0	0	0	1	0	0	intron (NM_178610, intron 5 of 9)	intron (NM_178610, intron 5 of 9)	6033	NM_178610	52705	Krr1	2610511F02Rik|AI255219|AI428520|D10Ertd773e|Hrb2	KRR1, small subunit (SSU) processome component, homolog (yeast)	protein-coding	0.018248	0.527273	8	2.33993	11	2.75296	17	3.20993	6	2.25335	0.185196	17	5.53093	8	4.93093	13	5.51435	2	3.10996	-0.918766	0	1.821	1	2.776	0	1.494	0	1.603	-0.75
Merged-10-11198298-2	chr10	11198107	11198485	+	379	0	0	1	1	0	0	intron (NM_172937, intron 25 of 27)	intron (NM_172937, intron 25 of 27)	48866	NM_172937	268281	Shprh	2610103K11Rik|AA450458|AU024614|BC006883|D230017O13Rik|E130018M05	SNF2 histone linker PHD RING helicase	protein-coding	0	0.327177	24	3.81386	29	4.07489	18	3.28793	20	3.83832	-0.381251	4	3.68293	6	4.56835	8	4.87693	2	3.10996	-0.132198	21	6.28043	13	5.58335	10	4.95343	8	4.77293	-1.06871
Merged-10-111996815-10	chr10	111995534	111997974	-	2441	0	1	1	1	1	1	intron (NM_028608, intron 1 of 5)	intron (NM_028608, intron 1 of 5)	510	NM_028608	73690	Glipr1	2410114O14Rik|RTVP-1|RTVP1|mRTVP-1	GLI pathogenesis-related 1 (glioma)	protein-coding	0.012705	0.424007	1310	9.52645	1293	9.50562	1127	9.17955	929	9.30709	-0.272718	150	8.5994	109	8.54236	81	8.06455	98	8.15436	-0.461428	212	9.55571	125	8.75328	138	8.61294	110	8.39742	-0.649316
Merged-10-112001635-1	chr10	112001486	112001785	-	300	0	1	0	0	0	0	Intergenic	URR1B|DNA|hAT-Charlie	-4371	NM_028608	73690	Glipr1	2410114O14Rik|RTVP-1|RTVP1|mRTVP-1	GLI pathogenesis-related 1 (glioma)	protein-coding	0.010033	0.446667	84	5.57939	78	5.47178	31	4.04	33	4.53346	-1.23885	5	3.94596	9	5.08293	2	3.29196	4	3.84693	-0.945	13	5.62835	2	3.36096	8	4.66393	7	4.603	0.138804
Merged-10-112481869-2	chr10	112481588	112482136	+	549	0	0	1	1	0	0	Intergenic	MamTip2|DNA|hAT-Tip100	210589	NM_001359753	268345	Kcnc2	AW047325|B230117I07|KShIIIA|Kv3.2	potassium voltage gated channel, Shaw-related subfamily, member 2	protein-coding	0.00365	0.457195	57	5.02798	69	5.29728	41	4.43232	23	4.03096	-0.930992	5	3.94596	3	3.761	4	4.02893	1	2.525	-0.576517	3	3.821	5	4.36096	1	2.494	2	3.18796	-1.25
Merged-10-112564755-2	chr10	112564458	112565201	+	744	0	0	1	1	0	0	Intergenic	Intergenic	-162097	NR_040579	69355	1700010J16Rik	-	RIKEN cDNA 1700010J16 gene	ncRNA	0.009421	0.389785	47	4.75496	47	4.75296	19	3.36193	21	3.90543	-1.12028	7	4.361	6	4.56835	2	3.29196	1	2.525	-1.5562	2	3.40596	6	4.58335	0	1.494	3	3.603	-1.44616
Merged-10-112611955-1	chr10	112611787	112612123	+	337	0	0	0	1	0	0	Intergenic	Intergenic	-114971	NR_040579	69355	1700010J16Rik	-	RIKEN cDNA 1700010J16 gene	ncRNA	0.008929	0.344214	114	6.01549	91	5.69156	48	4.65471	32	4.49039	-1.28097	12	5.06144	11	5.34596	14	5.61389	4	3.84693	-0.473292	18	6.06893	3	3.776	1	2.494	11	5.18796	-1.08148
Merged-10-112614225-5	chr10	112613771	112614747	+	977	0	1	1	1	1	1	Intergenic	Intergenic	-112667	NR_040579	69355	1700010J16Rik	-	RIKEN cDNA 1700010J16 gene	ncRNA	0.005123	0.384852	513	8.17562	464	8.02909	187	6.59459	130	6.47942	-1.56535	60	7.29174	42	7.18726	20	6.09932	19	5.84693	-1.26638	58	7.70364	23	6.36096	14	5.40089	20	5.99532	-1.3342
Merged-10-112630222-4	chr10	112629752	112630609	+	858	0	0	1	1	1	1	Intergenic	Intergenic	-96746	NR_040579	69355	1700010J16Rik	-	RIKEN cDNA 1700010J16 gene	ncRNA	0.009335	0.426573	133	6.23609	170	6.58585	23	3.62496	28	4.30398	-2.4465	17	5.53093	16	5.84846	5	4.29196	4	3.84693	-1.62025	48	7.43571	22	6.29956	3	3.494	9	4.92493	-2.65817
Merged-10-112650580-2	chr10	112650387	112650748	+	362	0	0	1	1	0	0	Intergenic	Intergenic	-76359	NR_040579	69355	1700010J16Rik	-	RIKEN cDNA 1700010J16 gene	ncRNA	0.00554	0.383978	58	5.05264	76	5.43479	15	3.04	9	2.76793	-2.33975	15	5.361	6	4.56835	3	3.707	1	2.525	-1.84868	23	6.40596	18	6.02393	1	2.494	1	2.603	-3.66645
Merged-10-11281034-4	chr10	11280495	11281385	+	891	0	0	1	1	1	1	promoter-TSS (NM_027968)	promoter-TSS (NM_027968)	-390	NM_027968	71865	Fbxo30	1700026A16Rik|MUSA1	F-box protein 30	protein-coding	0.094382	0.674523	550	8.27591	627	8.46262	826	8.73174	578	8.62342	0.308317	137	8.46952	84	8.17039	67	7.79446	74	7.75382	-0.545817	75	8.06893	65	7.82039	73	7.70345	46	7.15759	-0.51414
Merged-10-11282357-1	chr10	11281934	11282780	+	847	0	0	1	0	0	0	intron (NM_001168297, intron 1 of 2)	intron (NM_001168297, intron 1 of 2)	770	NM_001168297	71865	Fbxo30	1700026A16Rik|MUSA1	F-box protein 30	protein-coding	0.022459	0.386068	249	7.13578	241	7.08686	300	7.27362	252	7.42899	0.239983	33	6.44846	27	6.56835	30	6.6612	16	5.61246	-0.371579	44	7.31285	12	5.47644	21	5.95343	14	5.50989	-0.662985
Merged-10-112883344-5	chr10	112882929	112883634	+	706	0	1	1	1	1	1	Intergenic	MIRc|SINE|MIR	45529	NR_152199	100042639	Gm3942	-	predicted gene 3942	ncRNA	0.008511	0.426346	110	5.96442	111	5.97535	138	6.15894	102	6.1325	0.175835	31	6.361	21	6.22043	19	6.02893	18	5.77293	-0.389788	37	7.06893	15	5.776	30	6.4482	23	6.18796	-0.104384
Merged-10-112928819-3	chr10	112928430	112929340	-	911	0	0	1	0	1	1	5' UTR (NM_001033474, exon 1 of 1)	5' UTR (NM_001033474, exon 1 of 1)	141	NM_001033474	382423	Atxn7l3b	4921506J03Rik|6230409E21Rik|AI315132	ataxin 7-like 3B	protein-coding	0.083516	0.599341	186	6.71689	223	6.97535	260	7.06791	233	7.31636	0.346011	28	6.21898	24	6.40486	40	7.06455	28	6.38298	0.411848	44	7.31285	24	6.41986	44	6.98585	27	6.41035	-0.168251
Merged-10-112962364-1	chr10	112962185	112962544	-	360	0	0	1	0	0	0	Intergenic	RLTR1B|LTR|ERV1	-33338	NM_001033474	382423	Atxn7l3b	4921506J03Rik|6230409E21Rik|AI315132	ataxin 7-like 3B	protein-coding	0.016713	0.486111	46	4.72459	38	4.4534	40	4.39755	14	3.35289	-0.713774	11	4.94596	11	5.34596	3	3.707	1	2.525	-2.02996	2	3.40596	7	4.776	1	2.494	0	1.603	-2.04248
Merged-10-113268330-2	chr10	113268123	113268537	-	415	0	0	1	1	0	0	Intergenic	Intergenic	-339304	NM_001033474	382423	Atxn7l3b	4921506J03Rik|6230409E21Rik|AI315132	ataxin 7-like 3B	protein-coding	0.007246	0.385542	52	4.89792	63	5.168	31	4.04	27	4.25335	-0.886283	3	3.361	0	1.761	5	4.29196	4	3.84693	1.50845	4	4.14293	1	2.776	1	2.494	4	3.92493	-0.25
Merged-10-113348380-2	chr10	113348100	113348600	-	501	0	0	1	1	0	0	Intergenic	Intergenic	-419324	NM_001033474	382423	Atxn7l3b	4921506J03Rik|6230409E21Rik|AI315132	ataxin 7-like 3B	protein-coding	0.01	0.393214	38	4.4554	41	4.56032	35	4.20993	22	3.96956	-0.418116	6	4.16835	0	1.761	0	1.707	0	1.525	-1.34868	0	1.821	3	3.776	2	3.07896	1	2.603	0.0424813
Merged-10-11343605-1	chr10	11343043	11344167	+	1125	0	0	1	0	0	0	exon (NM_010146, exon 1 of 4)	exon (NM_010146, exon 1 of 4)	160	NM_010146	13853	Epm2a	TG-B|Tg(TcraK,TcrbK)TG-BFlv	epilepsy, progressive myoclonic epilepsy, type 2 gene alpha	protein-coding	0.096085	0.639111	275	7.27852	209	6.88225	448	7.85057	346	7.88479	0.787297	16	5.44846	11	5.34596	13	5.51435	11	5.10996	-0.085054	31	6.821	20	6.16832	15	5.494	12	5.30344	-1.09594
Merged-10-113540304-3	chr10	113539911	113540729	-	819	0	1	1	1	0	0	Intergenic	Intergenic	-611294	NM_001033474	382423	Atxn7l3b	4921506J03Rik|6230409E21Rik|AI315132	ataxin 7-like 3B	protein-coding	0.002445	0.321123	118	6.06482	93	5.72259	63	5.04	45	4.96956	-0.888922	3	3.361	6	4.56835	4	4.02893	8	4.69493	0.397249	0	1.821	1	2.776	3	3.494	2	3.18796	1.04248
Merged-10-113545613-2	chr10	113545433	113545822	-	390	0	0	1	1	0	0	Intergenic	Lx8b|LINE|L1	-616601	NM_001033474	382423	Atxn7l3b	4921506J03Rik|6230409E21Rik|AI315132	ataxin 7-like 3B	protein-coding	0.005141	0.351282	46	4.72459	35	4.33793	11	2.62496	10	2.90543	-1.76606	4	3.68293	6	4.56835	4	4.02893	2	3.10996	-0.556196	6	4.62835	3	3.776	2	3.07896	3	3.603	-0.861196
Merged-10-113562224-2	chr10	113561927	113562611	-	685	0	0	1	1	0	0	Intergenic	RMER6C|LTR|ERVK	-633243	NM_001033474	382423	Atxn7l3b	4921506J03Rik|6230409E21Rik|AI315132	ataxin 7-like 3B	protein-coding	0.004386	0.413139	79	5.49193	86	5.61094	50	4.71243	34	4.57528	-0.907582	18	5.60893	8	4.93093	2	3.29196	4	3.84693	-1.70048	7	4.821	3	3.776	4	3.81593	0	1.603	-1.58904
Merged-10-114643456-2	chr10	114643161	114643759	-	599	0	0	1	1	0	0	intron (NM_146241, intron 3 of 18)	L1MB8|LINE|L1	157910	NM_146241	237553	Trhde	9330155P21Rik	TRH-degrading enzyme	protein-coding	0.006689	0.382304	11	2.75496	11	2.75296	90	5.54779	67	5.53346	2.78667	0	1.361	0	1.761	8	4.87693	5	4.10996	2.93244	0	1.821	0	1.776	1	2.494	3	3.603	1.25
Merged-10-114781267-1	chr10	114781150	114781384	-	235	0	0	1	0	0	0	intron (NM_146241, intron 2 of 18)	intron (NM_146241, intron 2 of 18)	20103	NM_146241	237553	Trhde	9330155P21Rik	TRH-degrading enzyme	protein-coding	0.012821	0.408511	0	-0.83	2	0.752963	31	4.04	21	3.90543	4.01123	0	1.361	1	2.761	5	4.29196	3	3.525	1.84748	0	1.821	0	1.776	0	1.494	1	2.603	0.25
Merged-10-114841720-2	chr10	114841307	114842068	+	762	0	0	1	1	0	0	Intergenic	Intergenic	39961	NR_155864	102633245	Gm15723	-	predicted gene 15723	ncRNA	0.011827	0.488189	80	5.50985	73	5.37745	211	6.76792	172	6.88063	1.38062	1	2.361	6	4.56835	11	5.29196	6	4.33235	1.34748	9	5.14293	6	4.58335	17	5.66393	3	3.603	-0.229679
Merged-10-114843903-1	chr10	114843772	114844035	+	264	0	0	1	0	0	0	Intergenic	Intergenic	42177	NR_155864	102633245	Gm15723	-	predicted gene 15723	ncRNA	0.007605	0.337121	26	3.92489	26	3.92289	89	5.53185	58	5.32864	1.50636	0	1.361	0	1.761	3	3.707	3	3.525	2.055	2	3.40596	3	3.776	2	3.07896	3	3.603	-0.25
Merged-10-114913653-1	chr10	114913537	114913770	+	234	0	1	0	0	0	0	Intergenic	Intergenic	111927	NR_155864	102633245	Gm15723	-	predicted gene 15723	ncRNA	0.017167	0.316239	8	2.33993	3	1.168	15	3.04	5	2.03096	0.781519	3	3.361	4	4.08293	0	1.707	2	3.10996	-1.31348	2	3.40596	2	3.36096	1	2.494	0	1.603	-1.33496
Merged-10-114973503-1	chr10	114973276	114973731	+	456	0	0	1	0	0	0	Intergenic	Lx8b|LINE|L1	171777	NR_155864	102633245	Gm15723	-	predicted gene 15723	ncRNA	0.002198	0.359649	19	3.49193	11	2.75296	61	4.9942	40	4.80355	1.77643	2	2.94596	3	3.761	5	4.29196	6	4.33235	0.958677	8	4.99093	0	1.776	2	3.07896	2	3.18796	-0.25
Merged-10-115251571-5	chr10	115250315	115252642	-	2328	0	1	1	1	1	1	promoter-TSS (NM_025706)	promoter-TSS (NM_025706)	15	NM_025706	66687	Tbc1d15	4432405K22Rik|AU022358|AU023730|AW557774|Ly6dl|Rab7-GAP	TBC1 domain family, member 15	protein-coding	0.04985	0.521048	822	8.85475	785	8.78639	638	8.35967	496	8.4031	-0.43918	79	7.68293	52	7.48892	47	7.29196	55	7.33235	-0.273766	106	8.56247	70	7.92575	64	7.51637	49	7.24686	-0.862495
Merged-10-115263284-3	chr10	115262526	115263820	-	1295	0	1	1	1	0	0	Intergenic	Lx7|LINE|L1	-11680	NM_025706	66687	Tbc1d15	4432405K22Rik|AU022358|AU023730|AW557774|Ly6dl|Rab7-GAP	TBC1 domain family, member 15	protein-coding	0.007728	0.390734	156	6.46462	181	6.67579	84	5.44939	59	5.35289	-1.16907	26	6.11589	12	5.46144	4	4.02893	4	3.84693	-1.85074	26	6.57589	15	5.776	7	4.494	3	3.603	-2.12744
Merged-10-115314733-1	chr10	115314416	115315050	-	635	0	0	1	0	0	0	intron (NM_024454, intron 1 of 6)	intron (NM_024454, intron 1 of 6)	858	NM_024454	216344	Rab21	9630024B22	RAB21, member RAS oncogene family	protein-coding	0.045741	0.485039	188	6.73224	220	6.9559	229	6.88549	173	6.88894	0.0431443	17	5.53093	23	6.34596	19	6.02893	15	5.525	-0.16148	36	7.03045	8	4.94593	15	5.494	19	5.92493	-0.278725
Merged-10-115315813-5	chr10	115315377	115316353	-	977	0	1	1	1	1	1	promoter-TSS (NM_024454)	promoter-TSS (NM_024454)	-274	NM_024454	216344	Rab21	9630024B22	RAB21, member RAS oncogene family	protein-coding	0.070697	0.57216	549	8.27329	516	8.18202	595	8.25917	413	8.13949	-0.0283264	99	8.00486	73	7.97045	41	7.09932	48	7.13971	-0.868141	59	7.72789	51	7.47644	29	6.40089	29	6.50989	-1.14677
Merged-10-115323479-1	chr10	115323226	115323733	-	508	0	0	1	0	0	0	Intergenic	Intergenic	-7888	NM_024454	216344	Rab21	9630024B22	RAB21, member RAS oncogene family	protein-coding	0.015779	0.417323	39	4.49193	52	4.89592	42	4.46626	23	4.03096	-0.445311	4	3.68293	4	4.08293	2	3.29196	1	2.525	-0.974447	2	3.40596	1	2.776	4	3.81593	2	3.18796	0.410964
Merged-10-115328776-2	chr10	115328493	115329112	-	620	0	0	1	1	0	0	Intergenic	MER70B|LTR|ERVL	-13211	NM_024454	216344	Rab21	9630024B22	RAB21, member RAS oncogene family	protein-coding	0.012924	0.422581	106	5.91147	98	5.79736	200	6.69105	123	6.4002	0.691212	6	4.16835	8	4.93093	11	5.29196	4	3.84693	0.0198053	11	5.40596	2	3.36096	4	3.81593	5	4.18796	-0.381517
Merged-10-115332478-3	chr10	115331997	115332884	-	888	0	1	1	1	0	0	Intergenic	Intergenic	-16849	NM_024454	216344	Rab21	9630024B22	RAB21, member RAS oncogene family	protein-coding	0.010147	0.432432	296	7.38432	263	7.21239	416	7.7439	299	7.67482	0.411005	3	3.361	14	5.66789	8	4.87693	12	5.22544	0.536737	19	6.14293	10	5.23543	17	5.66393	11	5.18796	-0.263236
Merged-10-115349295-1	chr10	115349048	115349542	-	495	0	0	1	0	0	0	intron (NM_001359470, intron 2 of 5)	intron (NM_001359470, intron 2 of 5)	12954	NM_001359470	67226	Tmem19	2810428F02Rik|AW125171	transmembrane protein 19	protein-coding	0.022267	0.50303	23	3.75496	22	3.69156	59	4.94689	62	5.42328	1.46182	1	2.361	1	2.761	1	2.707	3	3.525	0.555	1	2.821	1	2.776	1	2.494	2	3.18796	0.0424813
Merged-10-115362317-4	chr10	115361739	115362997	-	1259	0	0	1	1	1	1	promoter-TSS (NM_001359471)	promoter-TSS (NM_001359471)	-101	NM_133683	67226	Tmem19	2810428F02Rik|AW125171	transmembrane protein 19	protein-coding	0.054054	0.51946	980	9.10811	1051	9.20692	1529	9.61932	1090	9.53744	0.420862	46	6.91559	44	7.25285	34	6.83628	38	6.8104	-0.260878	31	6.821	16	5.86346	33	6.58146	41	6.99532	0.446159
Merged-10-115384931-4	chr10	115383870	115385955	+	2086	0	0	1	1	1	1	promoter-TSS (NM_025780)	promoter-TSS (NM_025780)	-47	NM_001033261	216345	Zfc3h1	BC033596|Ccdc131|Psrc2	zinc finger, C3H1-type containing	protein-coding	0.083933	0.631352	2204	10.2766	2414	10.4058	3196	10.6825	2267	10.5932	0.296669	745	10.904	560	10.8929	314	10.0062	276	9.63874	-1.07597	591	11.0305	423	10.5039	347	9.93694	292	9.79776	-0.899837
Merged-10-115396135-1	chr10	115395735	115396536	+	802	0	0	1	0	0	0	intron (NM_001033261, intron 2 of 34)	intron (NM_001033261, intron 2 of 34)	11176	NM_001033261	216345	Zfc3h1	BC033596|Ccdc131|Psrc2	zinc finger, C3H1-type containing	protein-coding	0.012484	0.390274	110	5.96442	125	6.14528	208	6.74736	153	6.71279	0.675225	10	4.82043	5	4.34596	11	5.29196	10	4.98443	0.555	20	6.21332	9	5.09793	7	4.494	7	4.603	-1.10712
Merged-10-115550300-2	chr10	115549945	115550643	+	699	0	0	1	1	0	0	intron (NM_010195, intron 1 of 17)	intron (NM_010195, intron 1 of 17)	-19692	NM_029982	77798	A930009A15Rik	-	RIKEN cDNA A930009A15 gene	protein-coding	0.017192	0.460658	48	4.78471	56	5.00089	142	6.19987	130	6.47942	1.44685	2	2.94596	3	3.761	4	4.02893	2	3.10996	0.215964	6	4.62835	5	4.36096	5	4.07896	4	3.92493	-0.492713
Merged-10-115557312-3	chr10	115556776	115557759	+	984	0	1	1	1	0	0	intron (NM_010195, intron 1 of 17)	intron (NM_010195, intron 1 of 17)	-12719	NM_029982	77798	A930009A15Rik	-	RIKEN cDNA A930009A15 gene	protein-coding	0.013225	0.498984	146	6.36967	170	6.58585	219	6.82136	192	7.03846	0.452146	10	4.82043	2	3.34596	4	4.02893	7	4.525	0.193767	14	5.72789	9	5.09793	10	4.95343	7	4.603	-0.634694
Merged-10-115586575-3	chr10	115586078	115587013	-	936	0	1	1	1	0	0	intron (NM_010195, intron 1 of 17)	intron (NM_010195, intron 1 of 17)	1235	NM_010195	14160	Lgr5	FEX|Gpr49	leucine rich repeat containing G protein coupled receptor 5	protein-coding	0.039572	0.538462	104	5.88425	91	5.69156	115	5.89798	121	6.37674	0.349455	6	4.16835	6	4.56835	3	3.707	8	4.69493	-0.167392	8	4.99093	3	3.776	1	2.494	3	3.603	-1.33496
Merged-10-115716363-1	chr10	115716121	115716606	+	486	0	0	1	0	0	0	Intergenic	Intergenic	-100921	NM_146010	216350	Tspan8	C76990|E330007O21Rik|Tm4sf3	tetraspanin 8	protein-coding	0.02268	0.436214	55	4.97735	46	4.72259	25	3.74044	18	3.69393	-1.13279	5	3.94596	3	3.761	8	4.87693	3	3.525	0.347481	2	3.40596	1	2.776	2	3.07896	3	3.603	0.25
Merged-10-115780396-2	chr10	115780144	115780638	+	495	0	1	1	0	0	0	Intergenic	Intergenic	-36893	NM_146010	216350	Tspan8	C76990|E330007O21Rik|Tm4sf3	tetraspanin 8	protein-coding	0.018219	0.492929	52	4.89792	56	5.00089	19	3.36193	12	3.14644	-1.69522	5	3.94596	6	4.56835	4	4.02893	3	3.525	-0.480195	2	3.40596	3	3.776	8	4.66393	0	1.603	-0.457519
Merged-10-115814871-5	chr10	115814466	115815190	+	725	0	1	1	1	1	1	Intergenic	Intergenic	-2456	NM_146010	216350	Tspan8	C76990|E330007O21Rik|Tm4sf3	tetraspanin 8	protein-coding	0.024862	0.477241	531	8.22528	614	8.43244	484	7.96184	345	7.88063	-0.407628	32	6.40539	31	6.761	34	6.83628	9	4.84693	-0.741592	47	7.40596	20	6.16832	28	6.35198	30	6.5572	-0.332551
Merged-10-115816970-3	chr10	115816272	115817628	+	1357	0	1	1	1	0	0	promoter-TSS (NM_001168680)	promoter-TSS (NM_001168680)	-334	NM_146010	216350	Tspan8	C76990|E330007O21Rik|Tm4sf3	tetraspanin 8	protein-coding	0.017699	0.450258	882	8.95627	965	9.08388	529	8.08985	409	8.12548	-0.91241	18	5.60893	21	6.22043	8	4.87693	10	4.98443	-0.984001	44	7.31285	34	6.90528	18	5.74193	27	6.41035	-1.03293
Merged-10-115834162-2	chr10	115833853	115834527	+	675	0	0	1	1	0	0	intron (NM_001168679, intron 4 of 8)	intron (NM_001168679, intron 4 of 8)	16906	NM_001168679	216350	Tspan8	C76990|E330007O21Rik|Tm4sf3	tetraspanin 8	protein-coding	0.019288	0.44	81	5.52755	82	5.54304	78	5.34378	80	5.78585	0.0295197	5	3.94596	3	3.761	4	4.02893	2	3.10996	-0.284036	3	3.821	4	4.09793	5	4.07896	5	4.18796	0.173998
Merged-10-115882278-1	chr10	115882094	115882463	+	370	0	0	1	0	0	0	Intergenic	Intergenic	64994	NM_001168679	216350	Tspan8	C76990|E330007O21Rik|Tm4sf3	tetraspanin 8	protein-coding	0.00271	0.378378	6	1.97735	5	1.75296	26	3.79489	29	4.35289	2.20873	0	1.361	0	1.761	5	4.29196	0	1.525	1.34748	1	2.821	0	1.776	2	3.07896	1	2.603	0.542481
Merged-10-116062373-2	chr10	116062142	116062558	+	417	0	0	1	1	0	0	intron (NM_011217, intron 2 of 13)	L4_A_Mam|LINE|RTE-X	43987	NM_011217	19279	Ptprr	Gmcp1|PTP-SL|PTPBR7|RPTPRR|mPTP213	protein tyrosine phosphatase, receptor type, R	protein-coding	0.009615	0.383693	17	3.33993	15	3.168	71	5.20993	42	4.87226	1.78713	0	1.361	0	1.761	4	4.02893	6	4.33235	2.61964	3	3.821	3	3.776	2	3.07896	1	2.603	-0.957519
Merged-10-116175761-2	chr10	116175284	116176224	+	941	0	0	1	1	0	0	intron (NM_001161837, intron 3 of 12)	intron (NM_001161837, intron 3 of 12)	-1504	NM_001161839	19279	Ptprr	Gmcp1|PTP-SL|PTPBR7|RPTPRR|mPTP213	protein tyrosine phosphatase, receptor type, R	protein-coding	0.018085	0.417641	163	6.52755	114	6.01349	204	6.71948	169	6.85539	0.516914	10	4.82043	13	5.56835	14	5.61389	3	3.525	-0.624948	10	5.28043	7	4.776	7	4.494	8	4.77293	-0.394753
Merged-10-116192631-3	chr10	116192171	116193037	+	867	0	1	1	1	0	0	intron (NM_001161840, intron 3 of 10)	intron (NM_001161840, intron 3 of 10)	15253	NM_001161840	19279	Ptprr	Gmcp1|PTP-SL|PTPBR7|RPTPRR|mPTP213	protein tyrosine phosphatase, receptor type, R	protein-coding	0.020785	0.467128	247	7.1242	262	7.20692	171	6.46626	102	6.1325	-0.866175	9	4.68293	7	4.761	18	5.95493	10	4.98443	0.747716	15	5.821	8	4.94593	10	4.95343	3	3.603	-1.10525
Merged-10-116197283-1	chr10	116197119	116197447	+	329	0	0	1	0	0	0	intron (NM_001161840, intron 3 of 10)	intron (NM_001161840, intron 3 of 10)	19932	NM_001161840	19279	Ptprr	Gmcp1|PTP-SL|PTPBR7|RPTPRR|mPTP213	protein tyrosine phosphatase, receptor type, R	protein-coding	0.033537	0.483283	91	5.69356	79	5.48993	59	4.94689	40	4.80355	-0.716524	4	3.68293	1	2.761	2	3.29196	10	4.98443	0.916233	7	4.821	4	4.09793	3	3.494	1	2.603	-1.41096
Merged-10-116220660-2	chr10	116220399	116220900	+	502	0	1	1	0	0	0	intron (NM_001161840, intron 3 of 10)	intron (NM_001161840, intron 3 of 10)	43298	NM_001161840	19279	Ptprr	Gmcp1|PTP-SL|PTPBR7|RPTPRR|mPTP213	protein tyrosine phosphatase, receptor type, R	protein-coding	0.015968	0.450199	35	4.33993	41	4.56032	15	3.04	7	2.446	-1.70712	1	2.361	1	2.761	1	2.707	0	1.525	-0.445	0	1.821	0	1.776	5	4.07896	0	1.603	1.04248
Merged-10-116239198-2	chr10	116238866	116239570	+	705	0	1	1	0	0	0	intron (NM_001161840, intron 7 of 10)	intron (NM_001161840, intron 7 of 10)	61867	NM_001161840	19279	Ptprr	Gmcp1|PTP-SL|PTPBR7|RPTPRR|mPTP213	protein tyrosine phosphatase, receptor type, R	protein-coding	0.012784	0.404255	95	5.75496	82	5.54304	59	4.94689	22	3.96956	-1.19077	8	4.53093	2	3.34596	6	4.51435	7	4.525	0.581234	1	2.821	1	2.776	6	4.30135	3	3.603	1.15368
Merged-10-116245287-1	chr10	116244990	116245585	+	596	0	0	1	0	0	0	intron (NM_001161840, intron 7 of 10)	intron (NM_001161840, intron 7 of 10)	-56087	NM_029928	19263	Ptprb	3230402H02Rik|C130094E24|Ptpz|Rptpb|VE-PTP|Veptp	protein tyrosine phosphatase, receptor type, B	protein-coding	0.006723	0.347315	24	3.81386	22	3.69156	61	4.9942	34	4.57528	1.03203	1	2.361	4	4.08293	8	4.87693	7	4.525	1.479	7	4.821	4	4.09793	6	4.30135	4	3.92493	-0.346323
Merged-10-116261223-1	chr10	116261063	116261383	+	321	0	0	1	0	0	0	intron (NM_001161840, intron 10 of 10)	intron (NM_001161840, intron 10 of 10)	-40151	NM_029928	19263	Ptprb	3230402H02Rik|C130094E24|Ptpz|Rptpb|VE-PTP|Veptp	protein tyrosine phosphatase, receptor type, B	protein-coding	0.021875	0.507788	39	4.49193	44	4.65985	28	3.89798	23	4.03096	-0.611419	1	2.361	3	3.761	0	1.707	0	1.525	-1.445	3	3.821	1	2.776	0	1.494	2	3.18796	-0.957519
Merged-10-116267752-6	chr10	116266427	116268837	+	2411	0	1	1	1	1	0	intron (NM_001161840, intron 10 of 10)	intron (NM_001161840, intron 10 of 10)	-33742	NM_029928	19263	Ptprb	3230402H02Rik|C130094E24|Ptpz|Rptpb|VE-PTP|Veptp	protein tyrosine phosphatase, receptor type, B	protein-coding	0.010788	0.457487	836	8.87908	854	8.90778	698	8.48915	412	8.136	-0.580859	56	7.19389	44	7.25285	36	6.91645	33	6.61246	-0.458913	42	7.24726	30	6.7302	37	6.74193	18	5.85093	-0.692303
Merged-10-116275131-2	chr10	116274970	116275330	+	361	0	0	1	1	0	0	TTS (NM_001358484)	TTS (NM_001358484)	-26224	NM_029928	19263	Ptprb	3230402H02Rik|C130094E24|Ptpz|Rptpb|VE-PTP|Veptp	protein tyrosine phosphatase, receptor type, B	protein-coding	0.019444	0.426593	52	4.89792	44	4.65985	36	4.24945	20	3.83832	-0.735001	1	2.361	3	3.761	0	1.707	1	2.525	-0.945	9	5.14293	2	3.36096	2	3.07896	3	3.603	-0.910964
Merged-10-116298219-4	chr10	116297770	116298863	+	1094	0	1	1	1	1	0	Intergenic	B3|SINE|B2	-3058	NM_029928	19263	Ptprb	3230402H02Rik|C130094E24|Ptpz|Rptpb|VE-PTP|Veptp	protein tyrosine phosphatase, receptor type, B	protein-coding	0.020128	0.403108	215	6.92489	228	7.0072	129	6.06237	77	5.7314	-1.06916	22	5.88456	23	6.34596	6	4.51435	4	3.84693	-1.93462	21	6.28043	14	5.68289	9	4.81593	5	4.18796	-1.47972
Merged-10-116304690-1	chr10	116304324	116305056	+	733	0	0	1	0	0	0	intron (NM_029928, intron 2 of 31)	intron (NM_029928, intron 2 of 31)	3316	NM_029928	19263	Ptprb	3230402H02Rik|C130094E24|Ptpz|Rptpb|VE-PTP|Veptp	protein tyrosine phosphatase, receptor type, B	protein-coding	0.009563	0.371078	90	5.67779	80	5.50785	57	4.89798	51	5.14644	-0.570612	6	4.16835	5	4.34596	11	5.29196	4	3.84693	0.312287	4	4.14293	5	4.36096	8	4.66393	1	2.603	-0.618483
Merged-10-116319578-1	chr10	116319476	116319680	+	205	0	0	1	0	0	0	exon (NM_029928, exon 6 of 32)	exon (NM_029928, exon 6 of 32)	18204	NM_029928	19263	Ptprb	3230402H02Rik|C130094E24|Ptpz|Rptpb|VE-PTP|Veptp	protein tyrosine phosphatase, receptor type, B	protein-coding	0.034314	0.468293	19	3.49193	17	3.33793	5	1.62496	9	2.76793	-1.21848	1	2.361	1	2.761	0	1.707	1	2.525	-0.445	0	1.821	0	1.776	0	1.494	0	1.603	-0.25
Merged-10-116474172-1	chr10	116473933	116474412	-	480	0	0	1	0	0	0	promoter-TSS (NM_021452)	promoter-TSS (NM_021452)	-649	NM_021452	58802	Kcnmb4	1700058G18Rik|2900045G12Rik	potassium large conductance calcium-activated channel, subfamily M, beta member 4	protein-coding	0.121086	0.679167	39	4.49193	42	4.59426	74	5.26882	50	5.11843	0.650526	5	3.94596	2	3.34596	0	1.707	6	4.33235	-0.626285	2	3.40596	4	4.09793	8	4.66393	4	3.92493	0.542481
Merged-10-116529107-1	chr10	116528715	116529500	-	786	0	0	1	0	0	0	intron (NM_001037847, intron 2 of 15)	ORR1A2|LTR|ERVL-MaLR	-1158	NM_001359253	72068	Cnot2	2600016M12Rik|2810470K03Rik|AA537049|AA959607|AW557563|C79650	CCR4-NOT transcription complex, subunit 2	protein-coding	0.007643	0.408397	69	5.29928	52	4.89592	146	6.23967	89	5.93785	0.991161	4	3.68293	3	3.761	3	3.707	9	4.84693	0.555	4	4.14293	5	4.36096	3	3.494	0	1.603	-1.70345
Merged-10-116536960-3	chr10	116536405	116537451	-	1047	0	1	1	1	0	0	intron (NM_001037847, intron 2 of 15)	intron (NM_001037847, intron 2 of 15)	-8979	NM_001359253	72068	Cnot2	2600016M12Rik|2810470K03Rik|AA537049|AA959607|AW557563|C79650	CCR4-NOT transcription complex, subunit 2	protein-coding	0.008604	0.420248	212	6.90471	155	6.4534	290	7.22488	183	6.96956	0.418163	9	4.68293	10	5.22043	8	4.87693	9	4.84693	-0.0897533	34	6.95028	20	6.16832	16	5.58146	6	4.41035	-1.56339
Merged-10-116581457-4	chr10	116580474	116582601	-	2128	0	0	1	1	1	1	promoter-TSS (NM_028082)	promoter-TSS (NM_028082)	-26	NM_001037846	72068	Cnot2	2600016M12Rik|2810470K03Rik|AA537049|AA959607|AW557563|C79650	CCR4-NOT transcription complex, subunit 2	protein-coding	0.091678	0.632519	1349	9.56874	1468	9.68862	1802	9.85618	1380	9.8775	0.238159	473	10.2497	324	10.1053	187	9.26159	193	9.12491	-0.984269	406	10.4899	259	9.79837	221	9.28842	216	9.36455	-0.817643
Merged-10-116693920-3	chr10	116693429	116694398	+	970	0	1	1	1	0	0	Intergenic	Intergenic	19322	NR_152731	102633950	Gm26579	-	predicted gene, 26579	ncRNA	0.006192	0.386598	347	7.61294	299	7.39682	291	7.22982	247	7.4002	-0.189871	16	5.44846	10	5.22043	8	4.87693	9	4.84693	-0.472521	7	4.821	12	5.47644	18	5.74193	17	5.77293	0.608706
Merged-10-116707111-5	chr10	116706585	116707647	-	1063	0	1	1	1	1	1	Intergenic	Intergenic	22061	NR_045345	72286	1700030O20Rik	-	RIKEN cDNA 1700030O20 gene	ncRNA	0.011299	0.425212	341	7.58785	257	7.17923	378	7.60605	291	7.63582	0.237399	18	5.60893	25	6.46144	25	6.40744	24	6.16886	0.252964	16	5.90846	21	6.23543	31	6.494	32	6.64739	0.49875
Merged-10-116718906-1	chr10	116718532	116719280	-	749	0	0	1	0	0	0	Intergenic	Intergenic	10271	NR_045345	72286	1700030O20Rik	-	RIKEN cDNA 1700030O20 gene	ncRNA	0.012032	0.404539	51	4.87044	19	3.48993	72	5.22982	63	5.446	1.15773	3	3.361	4	4.08293	4	4.02893	1	2.525	-0.445	1	2.821	4	4.09793	10	4.95343	8	4.77293	1.40371
Merged-10-116725473-1	chr10	116725304	116725643	-	340	0	0	1	0	0	0	intron (NR_045345, intron 1 of 2)	Lx8|LINE|L1	3704	NR_045345	72286	1700030O20Rik	-	RIKEN cDNA 1700030O20 gene	ncRNA	0.00295	0.494118	8	2.33993	5	1.75296	38	4.3254	23	4.03096	2.13174	1	2.361	0	1.761	0	1.707	2	3.10996	0.347481	1	2.821	0	1.776	3	3.494	3	3.603	1.25
Merged-10-116733860-2	chr10	116733477	116734265	+	789	0	0	1	1	0	0	intron (NR_131036, intron 2 of 2)	intron (NR_131036, intron 2 of 2)	4618	NR_131036	75878	4930579P08Rik	-	RIKEN cDNA 4930579P08 gene	ncRNA	0.017766	0.508238	108	5.93818	87	5.62743	172	6.47463	114	6.29149	0.600251	6	4.16835	3	3.761	11	5.29196	12	5.22544	1.29402	0	1.821	1	2.776	1	2.494	5	4.18796	1.04248
Merged-10-116749520-3	chr10	116748852	116750082	+	1231	0	1	1	1	0	0	Intergenic	MTE2b|LTR|ERVL-MaLR	20214	NR_131036	75878	4930579P08Rik	-	RIKEN cDNA 4930579P08 gene	ncRNA	0.00813	0.451665	157	6.47378	94	5.73786	337	7.44088	258	7.46281	1.34603	11	4.94596	6	4.56835	27	6.51435	8	4.69493	0.847481	12	5.52144	2	3.36096	10	4.95343	7	4.603	0.337015
Merged-10-116771480-1	chr10	116771102	116771858	+	757	0	0	1	0	0	0	Intergenic	Intergenic	42227	NR_131036	75878	4930579P08Rik	-	RIKEN cDNA 4930579P08 gene	ncRNA	0.026455	0.459709	113	6.00289	80	5.50785	65	5.08439	54	5.22736	-0.599493	7	4.361	7	4.761	1	2.707	3	3.525	-1.445	8	4.99093	8	4.94593	3	3.494	2	3.18796	-1.62744
Merged-10-116947921-1	chr10	116947618	116948225	-	608	0	0	1	0	0	0	intron (NM_001003950, intron 1 of 9)	intron (NM_001003950, intron 1 of 9)	2532	NM_001359645	216363	Rab3ip	B230311A06|Gtpat12|Rabin3	RAB3A interacting protein	protein-coding	0.021417	0.424342	194	6.77733	167	6.56032	287	7.20993	206	7.13949	0.505882	5	3.94596	6	4.56835	9	5.02893	14	5.43189	0.973251	4	4.14293	12	5.47644	7	4.494	9	4.92493	-0.10022
Merged-10-116950004-3	chr10	116948945	116950756	-	1812	0	0	1	0	1	1	promoter-TSS (NR_038026)	promoter-TSS (NR_038026)	603	NM_001359645	216363	Rab3ip	B230311A06|Gtpat12|Rabin3	RAB3A interacting protein	protein-coding	0.082275	0.593819	639	8.49193	591	8.37745	773	8.63619	606	8.69155	0.229181	105	8.08892	67	7.84846	39	7.02893	39	6.84693	-1.03076	105	8.54892	47	7.36096	39	6.81593	46	7.15759	-0.968183
Merged-10-116996103-4	chr10	116995557	116996684	+	1128	0	1	1	1	0	0	intron (NM_001007583, intron 4 of 9)	B1F1|SINE|Alu	9806	NM_001007583	382427	Best3	Vmd2l3|mBest4	bestrophin 3	protein-coding	0.011535	0.488475	208	6.87736	220	6.9559	193	6.63991	146	6.64567	-0.273838	37	6.60893	22	6.28456	7	4.707	6	4.33235	-1.92707	24	6.46486	22	6.29956	13	5.30135	12	5.30344	-1.07981
Merged-10-117017725-1	chr10	117017592	117017859	+	268	0	0	1	0	0	0	intron (NM_001007583, intron 9 of 9)	intron (NM_001007583, intron 9 of 9)	-27616	NM_146242	237560	Lrrc10	D330003I11Rik|Hrlrrp|Serdin1	leucine rich repeat containing 10	protein-coding	0.022472	0.503731	17	3.33993	25	3.86844	41	4.43232	13	3.25335	0.238654	1	2.361	3	3.761	0	1.707	2	3.10996	-0.652519	4	4.14293	9	5.09793	10	4.95343	9	4.92493	0.318752
Merged-10-117034650-1	chr10	117033794	117035507	+	1714	0	0	1	0	0	0	Intergenic	Intergenic	-10691	NM_146242	237560	Lrrc10	D330003I11Rik|Hrlrrp|Serdin1	leucine rich repeat containing 10	protein-coding	0.019848	0.508751	110	5.96442	115	6.02598	310	7.32077	212	7.18071	1.25554	11	4.94596	7	4.761	6	4.51435	7	4.525	-0.333804	16	5.90846	4	4.09793	10	4.95343	7	4.603	-0.22498
Merged-10-117063728-4	chr10	117063098	117064439	-	1342	0	0	1	1	1	1	promoter-TSS (NM_001358767)	promoter-TSS (NM_001358767)	84	NM_007636	12461	Cct2	Cctb	chaperonin containing Tcp1, subunit 2 (beta)	protein-coding	0.058911	0.546945	511	8.17	594	8.38475	707	8.50761	508	8.43752	0.195191	73	7.57045	61	7.7152	46	7.26159	43	6.98443	-0.519815	123	8.7752	89	8.26785	85	7.92026	69	7.73228	-0.695251
Merged-10-117148621-3	chr10	117148250	117149135	-	886	0	0	1	0	1	1	promoter-TSS (NM_177798)	promoter-TSS (NM_177798)	-218	NM_177798	327826	Frs2	4732458E18|C330018A15Rik|Frs2alpha|SNT1	fibroblast growth factor receptor substrate 2	protein-coding	0.092655	0.617381	594	8.38675	665	8.54738	532	8.09799	421	8.1671	-0.334517	120	8.27986	99	8.40486	42	7.13326	33	6.61246	-1.4695	93	8.37559	59	7.68289	41	6.88632	54	7.38436	-0.893901
Merged-10-117151213-4	chr10	117150038	117151736	-	1699	0	1	1	1	0	1	Intergenic	B2_Mm1t|SINE|B2	-2413	NM_177798	327826	Frs2	4732458E18|C330018A15Rik|Frs2alpha|SNT1	fibroblast growth factor receptor substrate 2	protein-coding	0.027091	0.467334	548	8.27066	590	8.37501	722	8.53785	533	8.5067	0.199436	32	6.40539	20	6.15332	22	6.23056	21	5.98443	-0.171859	118	8.71582	72	7.96582	95	8.07896	84	8.01239	-0.295144
Merged-10-117171824-1	chr10	117171442	117172207	-	766	0	0	1	0	0	0	Intergenic	Intergenic	-23350	NM_177798	327826	Frs2	4732458E18|C330018A15Rik|Frs2alpha|SNT1	fibroblast growth factor receptor substrate 2	protein-coding	0.015686	0.426893	137	6.27852	96	5.76791	23	3.62496	23	4.03096	-2.19526	24	6.00486	12	5.46144	5	4.29196	4	3.84693	-1.6637	14	5.72789	16	5.86346	0	1.494	2	3.18796	-3.4547
Merged-10-117209571-1	chr10	117209367	117209776	-	410	0	0	1	0	0	0	Intergenic	RSINE1|SINE|B4	14936	NM_026570	64050	Yeats4	4930573H17Rik|B230215M10Rik|GAS41|NuBI-1	YEATS domain containing 4	protein-coding	0.022005	0.487805	30	4.1242	28	4.02598	14	2.94689	23	4.03096	-0.586162	0	1.361	1	2.761	1	2.707	2	3.10996	0.847481	3	3.821	1	2.776	2	3.07896	1	2.603	-0.457519
Merged-10-117217229-1	chr10	117217019	117217439	-	421	0	0	1	0	0	0	exon (NM_026570, exon 6 of 7)	exon (NM_026570, exon 6 of 7)	7278	NM_026570	64050	Yeats4	4930573H17Rik|B230215M10Rik|GAS41|NuBI-1	YEATS domain containing 4	protein-coding	0.042857	0.484561	69	5.29928	43	4.62743	68	5.14852	66	5.51209	0.36695	4	3.68293	6	4.56835	3	3.707	4	3.84693	-0.348677	0	1.821	2	3.36096	0	1.494	0	1.603	-1.04248
Merged-10-117224377-4	chr10	117223836	117224871	-	1036	0	0	1	1	1	1	5' UTR (NM_026570, exon 1 of 7)	5' UTR (NM_026570, exon 1 of 7)	154	NM_026570	64050	Yeats4	4930573H17Rik|B230215M10Rik|GAS41|NuBI-1	YEATS domain containing 4	protein-coding	0.067633	0.590734	513	8.17562	531	8.22328	779	8.64733	522	8.47667	0.362545	40	6.71855	33	6.84846	43	7.16643	42	6.95126	0.275341	35	6.99093	22	6.29956	40	6.85155	17	5.77293	-0.333005
Merged-10-117363525-1	chr10	117363342	117363708	-	367	0	0	1	0	0	0	intron (NM_001013391, intron 3 of 9)	L1MB8|LINE|L1	13448	NM_001013391	432508	Cpsf6	4733401N12Rik|AI256641|CFIM|CFIM68|HPBRII-4|HPBRII-7	cleavage and polyadenylation specific factor 6	protein-coding	0.010929	0.367847	41	4.56232	45	4.69156	71	5.20993	53	5.20089	0.578467	4	3.68293	2	3.34596	3	3.707	4	3.84693	0.262519	3	3.821	2	3.36096	0	1.494	0	1.603	-2.04248
Merged-10-117376562-3	chr10	117375579	117377531	-	1953	0	0	1	0	1	1	intron (NM_001013391, intron 1 of 9)	CpG	418	NM_001013391	432508	Cpsf6	4733401N12Rik|AI256641|CFIM|CFIM68|HPBRII-4|HPBRII-7	cleavage and polyadenylation specific factor 6	protein-coding	0.088627	0.578597	764	8.74932	739	8.69938	1066	9.09934	742	8.98322	0.316933	226	9.18755	197	9.39036	91	8.23056	100	8.18321	-1.08207	195	9.43571	131	8.82039	89	7.98585	83	7.99532	-1.13747
Merged-10-117435441-1	chr10	117435288	117435594	-	307	0	0	1	0	0	0	Intergenic	Intergenic	11994	NR_152734	102634600	Gm32141	-	predicted gene, 32141	ncRNA	0.058824	0.521173	26	3.92489	15	3.168	31	4.04	26	4.20089	0.574	1	2.361	5	4.34596	4	4.02893	0	1.525	-0.576517	2	3.40596	1	2.776	0	1.494	5	4.18796	-0.25
Merged-10-117455684-1	chr10	117455611	117455757	-	147	0	0	1	0	0	0	Intergenic	B3|SINE|B2	-8249	NR_152734	102634600	Gm32141	-	predicted gene, 32141	ncRNA	0.006849	0.510204	16	3.25746	20	3.56032	12	2.74044	10	2.90543	-0.585954	9	4.68293	4	4.08293	0	1.707	1	2.525	-2.26693	0	1.821	1	2.776	0	1.494	0	1.603	-0.75
Merged-10-117518955-3	chr10	117518710	117519281	-	572	0	1	1	1	0	0	Intergenic	Intergenic	-71560	NR_152734	102634600	Gm32141	-	predicted gene, 32141	ncRNA	0.017513	0.440559	103	5.87044	114	6.01349	115	5.89798	67	5.53346	-0.226243	3	3.361	3	3.761	6	4.51435	8	4.69493	1.04364	7	4.821	4	4.09793	7	4.494	9	4.92493	0.25
Merged-10-117521914-4	chr10	117521469	117522268	-	800	0	0	1	1	1	1	Intergenic	Intergenic	-74433	NR_152734	102634600	Gm32141	-	predicted gene, 32141	ncRNA	0.028786	0.50375	220	6.9579	171	6.59426	212	6.77471	185	6.98516	0.103851	25	6.06144	12	5.46144	30	6.6612	32	6.56939	0.853855	26	6.57589	18	6.02393	27	6.30135	13	5.41035	-0.444053
Merged-10-117530931-1	chr10	117530605	117531257	-	653	0	0	1	0	0	0	Intergenic	Intergenic	-83496	NR_152734	102634600	Gm32141	-	predicted gene, 32141	ncRNA	0.016871	0.411945	101	5.84243	104	5.88225	14	2.94689	18	3.69393	-2.54193	5	3.94596	2	3.34596	0	1.707	3	3.525	-1.02996	2	3.40596	7	4.776	2	3.07896	1	2.603	-1.25
Merged-10-117576025-2	chr10	117575831	117576261	+	431	0	0	1	1	0	0	Intergenic	Intergenic	-53454	NM_027468	70574	Cpm	1110060I01Rik|5730456K23Rik|AA589379|E030045M14Rik	carboxypeptidase M	protein-coding	0.025581	0.484919	37	4.41793	15	3.168	15	3.04	5	2.03096	-1.25748	2	2.94596	1	2.761	1	2.707	0	1.525	-0.737481	0	1.821	1	2.776	5	4.07896	1	2.603	1.04248
Merged-10-117629420-2	chr10	117629075	117629909	+	835	0	0	1	1	0	0	promoter-TSS (NM_027468)	promoter-TSS (NM_027468)	-8	NM_027468	70574	Cpm	1110060I01Rik|5730456K23Rik|AA589379|E030045M14Rik	carboxypeptidase M	protein-coding	0.086331	0.670659	204	6.84948	188	6.73024	198	6.67662	115	6.30398	-0.299558	12	5.06144	13	5.56835	9	5.02893	8	4.69493	-0.452971	10	5.28043	15	5.776	12	5.19444	9	4.92493	-0.468532
Merged-10-117663495-4	chr10	117662876	117664273	+	1398	0	1	1	1	0	1	intron (NM_027468, intron 3 of 8)	intron (NM_027468, intron 3 of 8)	34074	NM_027468	70574	Cpm	1110060I01Rik|5730456K23Rik|AA589379|E030045M14Rik	carboxypeptidase M	protein-coding	0.021475	0.502146	240	7.08289	243	7.09874	91	5.56356	74	5.67482	-1.47162	28	6.21898	17	5.93093	10	5.16643	12	5.22544	-0.879017	59	7.72789	40	7.13355	7	4.494	19	5.92493	-2.22126
Merged-10-117677543-2	chr10	117677162	117678087	-	926	0	0	1	1	0	0	intron (NM_027468, intron 7 of 8)	intron (NM_027468, intron 7 of 8)	33134	NM_001288586	17246	Mdm2	1700007J15Rik|AA415488|Mdm-2	transformed mouse 3T3 cell double minute 2	protein-coding	0.014054	0.465443	84	5.57939	81	5.52555	53	4.79489	40	4.80355	-0.753252	13	5.16835	12	5.46144	13	5.51435	8	4.69493	-0.210257	14	5.72789	3	3.776	5	4.07896	4	3.92493	-0.75
Merged-10-117709330-1	chr10	117709208	117709453	-	246	0	0	1	0	0	0	intron (NM_001288586, intron 2 of 10)	intron (NM_001288586, intron 2 of 10)	1428	NM_001288586	17246	Mdm2	1700007J15Rik|AA415488|Mdm-2	transformed mouse 3T3 cell double minute 2	protein-coding	0.012245	0.329268	68	5.27852	56	5.00089	89	5.53185	78	5.74978	0.50111	2	2.94596	1	2.761	6	4.51435	1	2.525	0.666196	2	3.40596	4	4.09793	7	4.494	7	4.603	0.796555
Merged-10-117710621-5	chr10	117709511	117711802	-	2292	0	1	1	1	1	1	5' UTR (NM_001288586, exon 1 of 11)	5' UTR (NM_001288586, exon 1 of 11)	102	NM_001288586	17246	Mdm2	1700007J15Rik|AA415488|Mdm-2	transformed mouse 3T3 cell double minute 2	protein-coding	0.065037	0.556719	720	8.66386	722	8.66585	767	8.62496	566	8.5932	-0.0557699	198	8.99762	180	9.26085	153	8.97379	141	8.67475	-0.304968	273	9.91903	145	8.96582	176	8.96161	137	8.71152	-0.605863
Merged-10-117717832-2	chr10	117717534	117718262	-	729	0	1	1	0	0	0	Intergenic	Intergenic	-7140	NM_010786	17246	Mdm2	1700007J15Rik|AA415488|Mdm-2	transformed mouse 3T3 cell double minute 2	protein-coding	0.010989	0.467764	206	6.86349	176	6.63561	113	5.87289	78	5.74978	-0.938211	23	5.94596	20	6.15332	16	5.79446	27	6.33235	0.0137689	22	6.34456	24	6.41986	9	4.81593	13	5.41035	-1.26907
Merged-10-117721665-3	chr10	117721269	117722203	-	935	0	1	1	1	0	0	Intergenic	Intergenic	-10978	NM_010786	17246	Mdm2	1700007J15Rik|AA415488|Mdm-2	transformed mouse 3T3 cell double minute 2	protein-coding	0.011777	0.460963	242	7.09481	250	7.13954	258	7.05681	194	7.05333	-0.0621087	34	6.49028	32	6.80539	34	6.83628	24	6.16886	-0.145269	18	6.06893	17	5.94593	17	5.66393	18	5.85093	-0.25
Merged-10-117729695-3	chr10	117729248	117730193	-	946	0	1	1	1	0	0	Intergenic	Intergenic	16638	NM_029875	215436	Slc35e3	9330166G04Rik|AI481200	solute carrier family 35, member E3	protein-coding	0.014815	0.493658	147	6.37945	144	6.34791	236	6.92874	174	6.89721	0.549296	9	4.68293	13	5.56835	6	4.51435	14	5.43189	-0.152519	20	6.21332	16	5.86346	15	5.494	12	5.30344	-0.63967
Merged-10-117746147-3	chr10	117745509	117746883	-	1375	0	0	1	0	1	1	5' UTR (NM_029875, exon 1 of 5)	5' UTR (NM_029875, exon 1 of 5)	162	NM_029875	215436	Slc35e3	9330166G04Rik|AI481200	solute carrier family 35, member E3	protein-coding	0.066958	0.589818	456	8.00605	422	7.89251	539	8.11682	451	8.26618	0.242215	27	6.16835	29	6.66789	24	6.35086	8	4.69493	-0.895232	43	7.28043	27	6.58335	28	6.35198	15	5.603	-0.954403
Merged-10-117792649-4	chr10	117792106	117793296	-	1191	0	0	1	1	1	1	promoter-TSS (NM_134010)	promoter-TSS (NM_134010)	4	NM_134010	103468	Nup107	AW541137|C76801	nucleoporin 107	protein-coding	0.068067	0.559194	491	8.11251	501	8.13954	633	8.34834	464	8.30709	0.201684	83	7.75332	33	6.84846	33	6.79446	29	6.43189	-0.687713	87	8.28043	37	7.02393	47	7.07896	55	7.41035	-0.407521
Merged-10-117809347-1	chr10	117809123	117809571	-	449	0	0	1	0	0	0	Intergenic	Intergenic	-16642	NM_134010	103468	Nup107	AW541137|C76801	nucleoporin 107	protein-coding	0.013393	0.485523	56	5.00289	38	4.4534	42	4.46626	50	5.11843	0.0641989	3	3.361	2	3.34596	0	1.707	2	3.10996	-0.945	8	4.99093	13	5.58335	0	1.494	1	2.603	-3.23864
Merged-10-117845233-3	chr10	117844366	117845585	-	1220	0	0	1	0	1	1	intron (NM_024457, intron 1 of 7)	intron (NM_024457, intron 1 of 7)	999	NM_024457	215449	Rap1b	2810443E11Rik	RAS related protein 1b	protein-coding	0.04676	0.493443	195	6.78471	247	7.1222	372	7.58303	245	7.38851	0.53232	63	7.361	49	7.40486	40	7.06455	41	6.91732	-0.391993	41	7.21332	21	6.23543	31	6.494	44	7.09485	0.070052
Merged-10-117846200-1	chr10	117845829	117846572	-	744	0	0	1	0	0	0	promoter-TSS (NM_024457)	promoter-TSS (NM_024457)	-226	NM_024457	215449	Rap1b	2810443E11Rik	RAS related protein 1b	protein-coding	0.123822	0.692204	226	6.99655	237	7.06282	341	7.45785	250	7.41754	0.408015	28	6.21898	19	6.08293	14	5.61389	15	5.525	-0.581509	28	6.67898	7	4.776	15	5.494	7	4.603	-0.67899
Merged-10-117867484-2	chr10	117867224	117867804	-	581	0	1	1	0	0	0	Intergenic	Intergenic	-21540	NM_024457	215449	Rap1b	2810443E11Rik	RAS related protein 1b	protein-coding	0.008621	0.46988	79	5.49193	83	5.56032	49	4.68386	33	4.53346	-0.917463	4	3.68293	2	3.34596	0	1.707	0	1.525	-1.89845	8	4.99093	2	3.36096	0	1.494	1	2.603	-2.12744
Merged-10-117916534-1	chr10	117916303	117916765	+	463	0	0	1	0	0	0	Intergenic	Intergenic	-8925	NR_045342	71067	4933411E08Rik	-	RIKEN cDNA 4933411E08 gene	ncRNA	0.015152	0.442765	33	4.25746	26	3.92289	33	4.12746	36	4.65545	0.301283	6	4.16835	3	3.761	5	4.29196	0	1.525	-1.0562	0	1.821	2	3.36096	3	3.494	1	2.603	0.457519
Merged-10-118141800-4	chr10	118141262	118142277	+	1016	0	0	1	1	1	1	promoter-TSS (NM_148922)	promoter-TSS (NM_148922)	-18	NM_001162904	17245	Mdm1	Arrd2|Mdm-1	transformed mouse 3T3 cell double minute 1	protein-coding	0.083744	0.622047	465	8.03419	504	8.14814	586	8.23722	363	7.95379	0.00434281	62	7.33828	103	8.46144	79	8.02893	45	7.04856	-0.361115	81	8.17855	68	7.88452	41	6.88632	59	7.50989	-0.833434
Merged-10-118172767-2	chr10	118172382	118173091	+	710	0	0	1	0	0	1	Intergenic	Intergenic	30949	NM_148922	17245	Mdm1	Arrd2|Mdm-1	transformed mouse 3T3 cell double minute 1	protein-coding	0.012694	0.416901	33	4.25746	37	4.41593	161	6.37985	131	6.49039	2.09843	6	4.16835	4	4.08293	16	5.79446	7	4.525	1.03409	4	4.14293	6	4.58335	19	5.81593	11	5.18796	1.1388
Merged-10-118458860-1	chr10	118458560	118459160	+	601	0	0	1	0	0	0	Intergenic	Intergenic	17814	NM_008337	15978	Ifng	IFN-g|Ifg	interferon gamma	protein-coding	0.008333	0.440932	3	1.17	1	0.168	54	4.82136	37	4.69393	4.08864	0	1.361	1	2.761	0	1.707	1	2.525	0.055	2	3.40596	1	2.776	1	2.494	3	3.603	-0.0424813
Merged-10-118470822-1	chr10	118470498	118471147	+	650	0	0	1	0	0	0	Intergenic	Intergenic	29776	NM_008337	15978	Ifng	IFN-g|Ifg	interferon gamma	protein-coding	0.015408	0.476923	1	0.17	7	2.168	49	4.68386	43	4.90543	3.62564	0	1.361	3	3.761	2	3.29196	2	3.10996	0.639963	0	1.821	0	1.776	0	1.494	6	4.41035	1.15368
Merged-10-118479438-1	chr10	118479345	118479531	+	187	0	0	1	0	0	0	Intergenic	Intergenic	38392	NM_008337	15978	Ifng	IFN-g|Ifg	interferon gamma	protein-coding	0.005376	0.470588	5	1.75496	1	0.168	18	3.28793	15	3.446	2.40548	0	1.361	0	1.761	1	2.707	2	3.10996	1.34748	0	1.821	0	1.776	2	3.07896	0	1.603	0.542481
Merged-10-118564912-3	chr10	118564565	118565395	-	831	0	0	1	1	1	0	Intergenic	Intergenic	-8455	NR_104123	103214	Ifngas1	AI447422|Tmevpg1	Ifng antisense RNA 1	ncRNA	0.019277	0.451264	43	4.62943	65	5.21239	154	6.31612	134	6.52282	1.49856	7	4.361	2	3.34596	21	6.16643	12	5.22544	1.84245	4	4.14293	4	4.09793	3	3.494	9	4.92493	0.089036
Merged-10-118795173-1	chr10	118794951	118795396	-	446	0	0	1	0	0	0	Intergenic	Intergenic	73730	NM_001014390	69181	Dyrk2	1810038L18Rik	dual-specificity tyrosine-(Y)-phosphorylation regulated kinase 2	protein-coding	0.008989	0.466368	5	1.75496	11	2.75296	28	3.89798	30	4.4002	1.89513	5	3.94596	1	2.761	3	3.707	4	3.84693	0.423483	3	3.821	2	3.36096	1	2.494	0	1.603	-1.54248
Merged-10-118809629-1	chr10	118809353	118809906	-	554	0	0	1	0	0	0	Intergenic	Lx7|LINE|L1	59274	NM_001014390	69181	Dyrk2	1810038L18Rik	dual-specificity tyrosine-(Y)-phosphorylation regulated kinase 2	protein-coding	0.012658	0.389892	27	3.97735	32	4.21239	84	5.44939	91	5.96956	1.6146	2	2.94596	0	1.761	4	4.02893	4	3.84693	1.58445	1	2.821	2	3.36096	12	5.19444	8	4.77293	1.8927
Merged-10-118840721-1	chr10	118840443	118841000	-	558	0	0	1	0	0	0	Intergenic	Intergenic	28182	NM_001014390	69181	Dyrk2	1810038L18Rik	dual-specificity tyrosine-(Y)-phosphorylation regulated kinase 2	protein-coding	0.021544	0.397849	45	4.69356	41	4.56032	56	4.87289	30	4.4002	0.00960347	5	3.94596	2	3.34596	6	4.51435	5	4.10996	0.666196	6	4.62835	3	3.776	2	3.07896	3	3.603	-0.861196
Merged-10-118869330-5	chr10	118868300	118870247	-	1948	0	0	1	1	1	1	promoter-TSS (NM_001014390)	promoter-TSS (NM_001014390)	-370	NM_001014390	69181	Dyrk2	1810038L18Rik	dual-specificity tyrosine-(Y)-phosphorylation regulated kinase 2	protein-coding	0.095532	0.688398	452	7.99337	503	8.14528	614	8.30444	430	8.19754	0.18167	274	9.46429	197	9.39036	168	9.10788	171	8.95126	-0.39775	236	9.70974	137	8.88452	105	8.22192	102	8.2895	-1.04142
Merged-10-118981646-1	chr10	118981407	118981885	-	479	0	0	1	0	0	0	Intergenic	Intergenic	-54503	NR_110482	216377	Gm38403	C230029M16	predicted gene, 38403	ncRNA	0.01046	0.4238	30	4.1242	37	4.41593	2	0.624963	9	2.76793	-2.57362	10	4.82043	5	4.34596	0	1.707	1	2.525	-2.4672	2	3.40596	6	4.58335	2	3.07896	3	3.603	-0.653677
Merged-10-118988388-5	chr10	118988056	118988813	-	758	0	1	1	1	1	1	Intergenic	Intergenic	-61291	NR_110482	216377	Gm38403	C230029M16	predicted gene, 38403	ncRNA	0.01321	0.498681	451	7.99018	406	7.83688	446	7.84413	312	7.73602	-0.123457	46	6.91559	26	6.51589	10	5.16643	22	6.04856	-1.10824	30	6.7752	13	5.58335	17	5.66393	28	6.46098	-0.116823
Merged-10-118991430-1	chr10	118991169	118991691	-	523	0	0	1	0	0	0	Intergenic	Intergenic	59069	NR_152787	102636674	Gm33677	-	predicted gene, 33677	ncRNA	0.017241	0.481836	155	6.4554	125	6.14528	109	5.82136	39	4.76793	-1.0057	14	5.26789	3	3.761	1	2.707	8	4.69493	-0.813483	6	4.62835	5	4.36096	5	4.07896	7	4.603	-0.153677
Merged-10-119001368-3	chr10	119000793	119001891	-	1099	0	1	1	1	0	0	Intergenic	Intergenic	49157	NR_152787	102636674	Gm33677	-	predicted gene, 33677	ncRNA	0.017304	0.451319	304	7.42267	253	7.15668	441	7.8279	339	7.85539	0.551972	14	5.26789	6	4.56835	11	5.29196	11	5.10996	0.28284	7	4.821	8	4.94593	17	5.66393	9	4.92493	0.410964
Merged-10-119058809-1	chr10	119058700	119058919	-	220	0	0	1	0	0	0	Intergenic	Intergenic	-8310	NR_152787	102636674	Gm33677	-	predicted gene, 33677	ncRNA	0.009132	0.463636	16	3.25746	11	2.75296	24	3.68386	23	4.03096	0.852197	3	3.361	1	2.761	1	2.707	1	2.525	-0.445	1	2.821	0	1.776	0	1.494	0	1.603	-0.75
Merged-10-119112097-3	chr10	119111586	119112414	+	829	0	0	1	1	1	0	Intergenic	Intergenic	19095	NR_045348	73400	1700064J06Rik	-	RIKEN cDNA 1700064J06 gene	ncRNA	0.007246	0.41737	57	5.02798	54	4.94936	216	6.80155	149	6.67482	1.74951	17	5.53093	16	5.84846	10	5.16643	10	4.98443	-0.614262	2	3.40596	2	3.36096	12	5.19444	16	5.69046	2.05899
Merged-10-119240108-4	chr10	119239186	119240966	-	1781	0	0	1	1	1	1	promoter-TSS (NM_027994)	promoter-TSS (NM_027994)	-21	NM_027994	71902	Cand1	2310038O07Rik|6330512O03Rik|AI195005|AI846556|D10Ertd516e|Tp120a|mKIAA0829	cullin associated and neddylation disassociated 1	protein-coding	0.088764	0.642336	1540	9.75965	1532	9.75014	1660	9.73784	1274	9.76228	-0.00483762	548	10.4617	360	10.2569	204	9.38648	223	9.33235	-0.999841	306	10.0831	180	9.27585	162	8.84273	131	8.64739	-0.934409
Merged-10-119367617-3	chr10	119367252	119367985	+	734	0	0	1	1	1	0	Intergenic	MIR|SINE|MIR	-45826	NR_040578	67081	1700025F24Rik	-	RIKEN cDNA 1700025F24 gene	ncRNA	0.017735	0.408719	92	5.70916	109	5.94936	176	6.50761	136	6.54403	0.69656	28	6.21898	31	6.761	17	5.87693	19	5.84693	-0.628064	10	5.28043	16	5.86346	23	6.07896	8	4.77293	-0.146003
Merged-10-119368623-1	chr10	119368483	119368763	+	281	0	0	1	0	0	0	Intergenic	Intergenic	-44821	NR_040578	67081	1700025F24Rik	-	RIKEN cDNA 1700025F24 gene	ncRNA	0.014286	0.47331	45	4.69356	34	4.29728	56	4.87289	41	4.83832	0.360181	3	3.361	1	2.761	6	4.51435	0	1.525	-0.0413225	1	2.821	1	2.776	3	3.494	8	4.77293	1.33496
Merged-10-119438641-1	chr10	119438310	119438972	+	663	0	0	1	0	0	0	Intergenic	Intergenic	-15393	NM_001277292	74053	Grip1	4931400F03Rik|GRIP|eb	glutamate receptor interacting protein 1	protein-coding	0.018127	0.386124	49	4.81386	47	4.75296	176	6.50761	113	6.27889	1.60984	1	2.361	0	1.761	4	4.02893	7	4.525	2.21596	0	1.821	1	2.776	9	4.81593	11	5.18796	2.70345
Merged-10-119444945-1	chr10	119444597	119445294	+	698	0	0	1	0	0	0	Intergenic	Kanga1a|DNA|TcMar-Tc2	-9089	NM_001277292	74053	Grip1	4931400F03Rik|GRIP|eb	glutamate receptor interacting protein 1	protein-coding	0.010043	0.39255	84	5.57939	81	5.52555	206	6.73349	172	6.88063	1.25459	5	3.94596	2	3.34596	5	4.29196	9	4.84693	0.923483	3	3.821	2	3.36096	6	4.30135	7	4.603	0.861196
Merged-10-119452048-3	chr10	119451794	119452537	+	744	0	0	1	1	1	0	Intergenic	Intergenic	-1869	NM_001277292	74053	Grip1	4931400F03Rik|GRIP|eb	glutamate receptor interacting protein 1	protein-coding	0.012113	0.427419	65	5.21439	75	5.41593	494	7.99128	330	7.81669	2.58883	20	5.75332	17	5.93093	38	6.9924	43	6.98443	1.1463	7	4.821	1	2.776	31	6.494	18	5.85093	2.37396
Merged-10-119454188-4	chr10	119453442	119454689	+	1248	0	0	1	1	1	1	promoter-TSS (NM_001277292)	promoter-TSS (NM_001277292)	31	NM_001277293	74053	Grip1	4931400F03Rik|GRIP|eb	glutamate receptor interacting protein 1	protein-coding	0.114675	0.735577	217	6.93818	349	7.61921	694	8.48087	513	8.45162	1.18755	58	7.24364	63	7.761	39	7.02893	41	6.91732	-0.529199	62	7.79828	47	7.36096	51	7.19444	67	7.69046	-0.13717
Merged-10-119455394-1	chr10	119455115	119455673	+	559	0	0	1	0	0	0	intron (NM_133442, intron 1 of 21)	intron (NM_133442, intron 1 of 21)	1360	NM_001277293	74053	Grip1	4931400F03Rik|GRIP|eb	glutamate receptor interacting protein 1	protein-coding	0.026882	0.538462	82	5.54504	86	5.61094	196	6.66205	208	7.15336	1.32971	10	4.82043	5	4.34596	22	6.23056	7	4.525	0.794584	6	4.62835	2	3.36096	27	6.30135	8	4.77293	1.54248
Merged-10-119548907-1	chr10	119548689	119549125	+	437	0	0	1	0	0	0	intron (NM_133442, intron 1 of 21)	intron (NM_133442, intron 1 of 21)	94873	NM_001277293	74053	Grip1	4931400F03Rik|GRIP|eb	glutamate receptor interacting protein 1	protein-coding	0.025229	0.340961	21	3.62943	29	4.07489	20	3.43232	22	3.96956	-0.151221	10	4.82043	2	3.34596	10	5.16643	5	4.10996	0.555	4	4.14293	1	2.776	2	3.07896	2	3.18796	-0.326002
Merged-10-119614999-1	chr10	119614465	119615533	-	1069	0	0	1	0	0	0	intron (NM_133442, intron 1 of 21)	intron (NM_133442, intron 1 of 21)	146700	NR_045359	75321	Grip1os2	4930564G21Rik	glutamate receptor interacting protein 1, opposite strand 2	ncRNA	0.0103	0.42189	96	5.76991	89	5.65985	86	5.48294	65	5.49039	-0.228214	7	4.361	6	4.56835	6	4.51435	6	4.33235	-0.0413225	2	3.40596	1	2.776	2	3.07896	0	1.603	-0.75
Merged-10-119670819-3	chr10	119670456	119671100	-	645	0	1	1	1	0	0	intron (NM_133442, intron 1 of 21)	intron (NM_133442, intron 1 of 21)	90921	NR_045359	75321	Grip1os2	4930564G21Rik	glutamate receptor interacting protein 1, opposite strand 2	ncRNA	0.015528	0.460465	54	4.95136	52	4.89592	52	4.76792	65	5.49039	0.205517	6	4.16835	0	1.761	1	2.707	1	2.525	-0.348677	3	3.821	4	4.09793	0	1.494	2	3.18796	-1.61848
Merged-10-119713837-1	chr10	119713652	119714023	-	372	0	0	1	0	0	0	intron (NM_133442, intron 1 of 21)	intron (NM_133442, intron 1 of 21)	47862	NR_045359	75321	Grip1os2	4930564G21Rik	glutamate receptor interacting protein 1, opposite strand 2	ncRNA	0.016173	0.475806	29	4.07689	11	2.75296	44	4.53185	47	5.03096	1.36648	5	3.94596	4	4.08293	2	3.29196	0	1.525	-1.60596	3	3.821	0	1.776	3	3.494	3	3.603	0.75
Merged-10-119752587-2	chr10	119752118	119753019	-	902	0	0	1	1	0	0	intron (NR_045359, intron 2 of 2)	intron (NR_045359, intron 2 of 2)	9131	NR_045359	75321	Grip1os2	4930564G21Rik	glutamate receptor interacting protein 1, opposite strand 2	ncRNA	0.013319	0.476718	129	6.19237	103	5.86844	220	6.8279	147	6.65545	0.711274	11	4.94596	16	5.84846	17	5.87693	14	5.43189	0.257195	9	5.14293	3	3.776	23	6.07896	8	4.77293	0.96648
Merged-10-119804120-1	chr10	119803901	119804340	+	440	0	0	1	0	0	0	intron (NM_133442, intron 1 of 21)	intron (NM_133442, intron 1 of 21)	-15269	NM_028736	74053	Grip1	4931400F03Rik|GRIP|eb	glutamate receptor interacting protein 1	protein-coding	0.018223	0.445455	43	4.62943	32	4.21239	72	5.22982	56	5.27889	0.833444	4	3.68293	9	5.08293	5	4.29196	7	4.525	0.0255532	3	3.821	0	1.776	3	3.494	6	4.41035	1.15368
Merged-10-119810762-3	chr10	119810150	119811305	+	1156	0	0	1	1	1	0	intron (NM_133442, intron 1 of 21)	intron (NM_133442, intron 1 of 21)	-8662	NM_028736	74053	Grip1	4931400F03Rik|GRIP|eb	glutamate receptor interacting protein 1	protein-coding	0.021645	0.474913	174	6.62121	157	6.47178	421	7.7611	388	8.04963	1.35887	8	4.53093	5	4.34596	25	6.40744	26	6.27989	1.90522	10	5.28043	12	5.47644	11	5.07896	11	5.18796	-0.244973
Merged-10-119876962-2	chr10	119876580	119877435	-	856	0	0	1	1	0	0	intron (NM_001358811, intron 1 of 23)	intron (NM_001358811, intron 1 of 23)	-24617	NR_131760	78105	Grip1os1	4930404E01Rik|4930483C13Rik	glutamate receptor interacting protein 1, opposite strand 1	ncRNA	0.012865	0.413551	67	5.25746	67	5.25546	122	5.98251	80	5.78585	0.627719	6	4.16835	0	1.761	5	4.29196	6	4.33235	1.34748	7	4.821	2	3.36096	0	1.494	8	4.77293	-0.957519
Merged-10-119926186-2	chr10	119925744	119926564	+	821	0	0	1	1	0	0	intron (NM_001358810, intron 2 of 25)	intron (NM_001358810, intron 2 of 25)	-66768	NM_001277295	74053	Grip1	4931400F03Rik|GRIP|eb	glutamate receptor interacting protein 1	protein-coding	0.013415	0.439708	42	4.59626	37	4.41593	224	6.85378	144	6.62591	2.23375	7	4.361	2	3.34596	5	4.29196	2	3.10996	-0.152519	3	3.821	4	4.09793	3	3.494	4	3.92493	-0.25
Merged-10-119992595-1	chr10	119992286	119992904	+	619	0	0	1	0	0	0	promoter-TSS (NM_001277295)	promoter-TSS (NM_001277295)	-327	NM_001277295	74053	Grip1	4931400F03Rik|GRIP|eb	glutamate receptor interacting protein 1	protein-coding	0.004854	0.374798	23	3.75496	12	2.86844	75	5.28793	46	5.00059	1.83256	1	2.361	1	2.761	1	2.707	3	3.525	0.555	2	3.40596	4	4.09793	9	4.81593	1	2.603	-0.0424813
Merged-10-120061292-1	chr10	120061123	120061461	-	339	0	0	1	0	0	0	intron (NM_001358811, intron 22 of 23)	intron (NM_001358811, intron 22 of 23)	51673	NM_080446	117599	Helb	AI447783|D10Ertd664e	helicase (DNA) B	protein-coding	0.038462	0.613569	35	4.33993	28	4.02598	27	3.84735	29	4.35289	-0.0828302	6	4.16835	3	3.761	1	2.707	0	1.525	-1.84868	1	2.821	1	2.776	3	3.494	1	2.603	0.25
Merged-10-120112814-4	chr10	120112400	120113313	-	914	0	0	1	1	1	1	exon (NM_080446, exon 1 of 13)	exon (NM_080446, exon 1 of 13)	109	NM_080446	117599	Helb	AI447783|D10Ertd664e	helicase (DNA) B	protein-coding	0.059146	0.573304	295	7.37945	312	7.45802	397	7.67662	303	7.69393	0.26654	37	6.60893	21	6.22043	18	5.95493	18	5.77293	-0.550752	6	4.62835	11	5.36096	10	4.95343	7	4.603	-0.216443
Merged-10-120125006-1	chr10	120124762	120125251	-	490	0	0	1	0	0	0	Intergenic	ORR1B1|LTR|ERVL-MaLR	-12041	NM_080446	117599	Helb	AI447783|D10Ertd664e	helicase (DNA) B	protein-coding	0.00818	0.408163	23	3.75496	26	3.92289	39	4.36193	18	3.69393	0.189003	6	4.16835	3	3.761	0	1.707	4	3.84693	-1.18771	0	1.821	2	3.36096	3	3.494	2	3.18796	0.75
Merged-10-12016558-1	chr10	12016427	12016690	+	264	0	0	1	0	0	0	Intergenic	(TAGA)n|Simple_repeat|Simple_repeat	407334	NM_013898	30058	Timm8a1	DXHXS1274E|Ddp1|Fci-12|Tim8a|Timm8a	translocase of inner mitochondrial membrane 8A1	protein-coding	0	0.337121	18	3.41793	9	2.48993	18	3.28793	13	3.25335	0.316713	1	2.361	2	3.34596	2	3.29196	0	1.525	-0.445	1	2.821	0	1.776	1	2.494	0	1.603	-0.25
Merged-10-120204866-1	chr10	120204652	120205081	-	430	0	0	0	1	0	0	Intergenic	Intergenic	-2736	NM_001359184	73914	Irak3	4833428C18Rik|AI563835|IRAK-M	interleukin-1 receptor-associated kinase 3	protein-coding	0.020979	0.465116	79	5.49193	65	5.21239	99	5.68386	72	5.63582	0.307679	16	5.44846	14	5.66789	15	5.707	11	5.10996	-0.149695	13	5.62835	2	3.36096	19	5.81593	7	4.603	0.714805
Merged-10-120209316-1	chr10	120208680	120209953	+	1274	0	0	1	0	0	0	intron (NM_026617, intron 1 of 6)	intron (NM_026617, intron 1 of 6)	490	NM_026617	68212	Tmbim4	0610007H07Rik|AU022431	transmembrane BAX inhibitor motif containing 4	protein-coding	0.044776	0.494505	235	7.05264	272	7.26076	429	7.78819	303	7.69393	0.58436	17	5.53093	15	5.761	20	6.09932	13	5.33235	0.0698737	14	5.72789	8	4.94593	21	5.95343	13	5.41035	0.344985
Merged-10-120217051-3	chr10	120216828	120217287	+	460	0	0	1	1	0	1	intron (NM_026617, intron 2 of 6)	intron (NM_026617, intron 2 of 6)	8231	NM_026617	68212	Tmbim4	0610007H07Rik|AU022431	transmembrane BAX inhibitor motif containing 4	protein-coding	0.002179	0.558696	92	5.70916	102	5.8545	139	6.16928	107	6.20089	0.403256	6	4.16835	1	2.761	11	5.29196	6	4.33235	1.34748	73	8.03045	67	7.86346	61	7.4482	38	6.8884	-0.778659
Merged-10-120219461-1	chr10	120218864	120220059	+	1196	0	0	1	0	0	0	intron (NM_026617, intron 3 of 6)	B2_Mm1a|SINE|B2	-7599	NM_025431	66225	Llph	1190005P17Rik	LLP homolog, long-term synaptic facilitation (Aplysia)	protein-coding	0.014226	0.45903	169	6.57939	179	6.65985	52	4.76792	32	4.49039	-1.99046	11	4.94596	11	5.34596	2	3.29196	9	4.84693	-1.07652	5	4.40596	8	4.94593	2	3.07896	11	5.18796	-0.542481
Merged-10-120227301-3	chr10	120226681	120228002	+	1322	0	0	1	0	1	1	intron (NM_025431, intron 1 of 2)	CpG	281	NM_025431	66225	Llph	1190005P17Rik	LLP homolog, long-term synaptic facilitation (Aplysia)	protein-coding	0.056018	0.555219	236	7.05874	219	6.94936	346	7.47879	251	7.42328	0.446984	36	6.57045	41	7.15332	22	6.23056	22	6.04856	-0.722323	72	8.01082	41	7.16832	20	5.88632	38	6.8884	-1.20221
Merged-10-12029120-2	chr10	12028903	12029401	+	499	0	0	1	1	0	0	Intergenic	Intergenic	419928	NM_013898	30058	Timm8a1	DXHXS1274E|Ddp1|Fci-12|Tim8a|Timm8a	translocase of inner mitochondrial membrane 8A1	protein-coding	0.008032	0.390782	39	4.49193	36	4.37745	95	5.62496	54	5.22736	0.99147	2	2.94596	1	2.761	13	5.51435	2	3.10996	1.45868	4	4.14293	0	1.776	0	1.494	4	3.92493	-0.25
Merged-10-120308819-2	chr10	120308476	120309162	+	687	0	0	1	1	0	0	Intergenic	Intergenic	-80704	NR_040626	320626	9230105E05Rik	-	RIKEN cDNA 9230105E05 gene	ncRNA	0.007289	0.425036	72	5.35982	66	5.23409	68	5.14852	47	5.03096	-0.207213	9	4.68293	3	3.761	7	4.707	11	5.10996	0.686517	13	5.62835	10	5.23543	8	4.66393	9	4.92493	-0.637467
Merged-10-120309841-1	chr10	120309722	120309961	+	240	0	0	0	1	0	0	Intergenic	Intergenic	-79682	NR_040626	320626	9230105E05Rik	-	RIKEN cDNA 9230105E05 gene	ncRNA	0.016736	0.470833	45	4.69356	24	3.81186	29	3.94689	14	3.35289	-0.602818	1	2.361	6	4.56835	1	2.707	1	2.525	-0.848677	2	3.40596	3	3.776	9	4.81593	2	3.18796	0.410964
Merged-10-12035330-3	chr10	12034922	12035765	+	844	0	1	1	1	0	0	Intergenic	Intergenic	426119	NM_013898	30058	Timm8a1	DXHXS1274E|Ddp1|Fci-12|Tim8a|Timm8a	translocase of inner mitochondrial membrane 8A1	protein-coding	0.001186	0.350711	153	6.43679	145	6.35782	204	6.71948	147	6.65545	0.290161	9	4.68293	7	4.761	13	5.51435	9	4.84693	0.458677	6	4.62835	12	5.47644	6	4.30135	12	5.30344	-0.25
Merged-10-12040266-1	chr10	12039876	12040657	+	782	0	0	1	0	0	0	Intergenic	Intergenic	431042	NM_013898	30058	Timm8a1	DXHXS1274E|Ddp1|Fci-12|Tim8a|Timm8a	translocase of inner mitochondrial membrane 8A1	protein-coding	0.002561	0.37468	125	6.14728	107	5.92289	189	6.60986	110	6.24042	0.390052	1	2.361	7	4.761	7	4.707	4	3.84693	0.715964	4	4.14293	7	4.776	7	4.494	2	3.18796	-0.618483
Merged-10-120422467-4	chr10	120421914	120423018	-	1105	0	0	1	1	1	1	intron (NM_010441, intron 3 of 4)	intron (NM_010441, intron 3 of 4)	25644	NR_030434	791076	Mir763	Mirn763|mir-763|mmu-mir-763	microRNA 763	ncRNA	0.023551	0.486878	330	7.54069	332	7.54738	276	7.15374	206	7.13949	-0.397418	38	6.6464	23	6.34596	23	6.29196	25	6.22544	-0.237481	37	7.06893	31	6.776	23	6.07896	34	6.73228	-0.516841
Merged-10-120460995-1	chr10	120460866	120461124	-	259	0	0	0	1	0	0	intron (NM_010441, intron 3 of 4)	intron (NM_010441, intron 3 of 4)	-12885	NR_030434	791076	Mir763	Mirn763|mir-763|mmu-mir-763	microRNA 763	ncRNA	0.007752	0.478764	35	4.33993	24	3.81186	16	3.12746	13	3.25335	-0.885482	5	3.94596	8	4.93093	4	4.02893	2	3.10996	-0.868998	7	4.821	8	4.94593	0	1.494	0	1.603	-3.33496
Merged-10-120474764-1	chr10	120474291	120475238	-	948	0	0	1	0	0	0	intron (NM_010441, intron 1 of 4)	intron (NM_010441, intron 1 of 4)	1705	NM_010441	15364	Hmga2	9430083A20Rik|HMGI-C|Hmgic|pg|pygmy	high mobility group AT-hook 2	protein-coding	0.052798	0.541139	446	7.97413	512	8.17082	714	8.5218	598	8.67241	0.524633	30	6.3152	44	7.25285	30	6.6612	32	6.56939	-0.168729	21	6.28043	30	6.7302	28	6.35198	36	6.81245	0.0769032
Merged-10-120476379-4	chr10	120475594	120478231	-	2638	0	0	1	1	1	1	promoter-TSS (NM_001347170)	promoter-TSS (NM_001347170)	-443	NM_001347170	15364	Hmga2	9430083A20Rik|HMGI-C|Hmgic|pg|pygmy	high mobility group AT-hook 2	protein-coding	0.07281	0.616755	2287	10.3299	2431	10.4159	2004	10.0094	1345	9.84046	-0.447975	203	9.03343	124	8.72678	100	8.36521	83	7.91732	-0.73884	192	9.41346	136	8.87403	125	8.47128	132	8.65828	-0.578963
Merged-10-120558890-4	chr10	120558016	120559420	-	1405	0	1	1	1	1	0	Intergenic	Intergenic	-82249	NM_001347170	15364	Hmga2	9430083A20Rik|HMGI-C|Hmgic|pg|pygmy	high mobility group AT-hook 2	protein-coding	0.012108	0.479004	186	6.71689	148	6.38717	23	3.62496	22	3.96956	-2.75477	23	5.94596	11	5.34596	1	2.707	2	3.10996	-2.73748	19	6.14293	11	5.36096	2	3.07896	3	3.603	-2.41096
Merged-10-120576941-1	chr10	120576887	120576995	-	109	0	0	1	0	0	0	Intergenic	(TTTTG)n|Simple_repeat|Simple_repeat	-100472	NM_001347170	15364	Hmga2	9430083A20Rik|HMGI-C|Hmgic|pg|pygmy	high mobility group AT-hook 2	protein-coding	0.009259	0.302752	14	3.07689	6	1.97535	4	1.36193	5	2.03096	-0.829677	1	2.361	0	1.761	3	3.707	0	1.525	0.555	0	1.821	1	2.776	2	3.07896	1	2.603	0.542481
Merged-10-120582698-1	chr10	120582498	120582898	-	401	0	0	1	0	0	0	Intergenic	Intergenic	-106229	NM_001347170	15364	Hmga2	9430083A20Rik|HMGI-C|Hmgic|pg|pygmy	high mobility group AT-hook 2	protein-coding	0.0175	0.483791	47	4.75496	35	4.33793	10	2.49943	8	2.61593	-1.98877	7	4.361	0	1.761	0	1.707	0	1.525	-1.445	9	5.14293	3	3.776	0	1.494	3	3.603	-1.91096
Merged-10-120584913-1	chr10	120584825	120585002	-	178	0	1	0	0	0	0	Intergenic	Intergenic	-108444	NM_001347170	15364	Hmga2	9430083A20Rik|HMGI-C|Hmgic|pg|pygmy	high mobility group AT-hook 2	protein-coding	0	0.308989	22	3.69356	23	3.75296	8	2.20993	5	2.03096	-1.60282	8	4.53093	12	5.46144	5	4.29196	0	1.525	-2.0877	4	4.14293	1	2.776	1	2.494	1	2.603	-0.910964
Merged-10-120603309-2	chr10	120602966	120603619	-	654	0	1	1	0	0	0	Intergenic	Intergenic	-126823	NM_001347170	15364	Hmga2	9430083A20Rik|HMGI-C|Hmgic|pg|pygmy	high mobility group AT-hook 2	protein-coding	0.007657	0.460245	107	5.92489	78	5.47178	54	4.82136	29	4.35289	-1.11121	18	5.60893	2	3.34596	3	3.707	2	3.10996	-1.06896	6	4.62835	3	3.776	4	3.81593	8	4.77293	0.0922491
Merged-10-120610220-2	chr10	120609928	120610501	-	574	0	1	1	0	0	0	Intergenic	Intergenic	-133745	NM_001347170	15364	Hmga2	9430083A20Rik|HMGI-C|Hmgic|pg|pygmy	high mobility group AT-hook 2	protein-coding	0.020942	0.522648	66	5.23609	71	5.33793	62	5.01728	42	4.87226	-0.342235	7	4.361	1	2.761	3	3.707	3	3.525	0.055	2	3.40596	4	4.09793	6	4.30135	2	3.18796	-0.00728659
Merged-10-120616797-5	chr10	120616267	120617421	-	1155	0	1	1	1	1	1	Intergenic	Intergenic	-140375	NM_001347170	15364	Hmga2	9430083A20Rik|HMGI-C|Hmgic|pg|pygmy	high mobility group AT-hook 2	protein-coding	0.006932	0.445022	794	8.80481	781	8.77902	132	6.09528	101	6.11843	-2.68506	50	7.03343	50	7.43343	18	5.95493	20	5.91732	-1.2973	32	6.86539	24	6.41986	16	5.58146	12	5.30344	-1.20017
Merged-10-120624387-3	chr10	120623732	120624748	+	1017	0	1	1	1	0	0	Intergenic	Intergenic	-141492	NR_038000	70874	4921513I03Rik	-	RIKEN cDNA 4921513I03 gene	ncRNA	0.020669	0.450344	944	9.05417	862	8.92122	300	7.27362	189	7.01586	-1.84296	36	6.57045	31	6.761	13	5.51435	8	4.69493	-1.56109	45	7.34456	18	6.02393	10	4.95343	22	6.12656	-1.14425
Merged-10-120626584-2	chr10	120626397	120626749	+	353	0	1	0	1	0	0	Intergenic	L1MA8|LINE|L1	-139159	NR_038000	70874	4921513I03Rik	-	RIKEN cDNA 4921513I03 gene	ncRNA	0.008523	0.416431	212	6.90471	203	6.84043	66	5.10609	50	5.11843	-1.76031	29	6.26789	23	6.34596	8	4.87693	4	3.84693	-1.945	13	5.62835	17	5.94593	5	4.07896	6	4.41035	-1.54248
Merged-10-120628295-3	chr10	120627911	120628679	+	769	0	1	1	1	0	0	Intergenic	Intergenic	-137437	NR_038000	70874	4921513I03Rik	-	RIKEN cDNA 4921513I03 gene	ncRNA	0.013021	0.448635	679	8.57939	651	8.51673	336	7.4366	270	7.52815	-1.06568	35	6.53093	31	6.761	11	5.29196	19	5.84693	-1.07652	21	6.28043	17	5.94593	23	6.07896	12	5.30344	-0.421977
Merged-10-120632174-1	chr10	120632046	120632303	+	258	0	1	0	0	0	0	Intergenic	Intergenic	-133558	NR_038000	70874	4921513I03Rik	-	RIKEN cDNA 4921513I03 gene	ncRNA	0	0.426357	90	5.67779	104	5.88225	40	4.39755	29	4.35289	-1.4048	18	5.60893	6	4.56835	7	4.707	5	4.10996	-0.68016	11	5.40596	6	4.58335	3	3.494	4	3.92493	-1.28519
Merged-10-120636220-4	chr10	120635663	120636747	+	1085	0	1	1	1	1	0	Intergenic	Intergenic	-129527	NR_038000	70874	4921513I03Rik	-	RIKEN cDNA 4921513I03 gene	ncRNA	0.023985	0.510599	699	8.62121	638	8.48767	407	7.71243	322	7.78139	-0.807534	30	6.3152	19	6.08293	28	6.56498	18	5.77293	-0.0301079	32	6.86539	13	5.58335	28	6.35198	22	6.12656	0.014897
Merged-10-120640995-3	chr10	120640686	120641309	+	624	0	1	1	1	0	0	Intergenic	Intergenic	-124735	NR_038000	70874	4921513I03Rik	-	RIKEN cDNA 4921513I03 gene	ncRNA	0.014446	0.491987	232	7.03419	232	7.03219	62	5.01728	59	5.35289	-1.8481	3	3.361	3	3.761	5	4.29196	1	2.525	-0.152519	18	6.06893	1	2.776	4	3.81593	3	3.603	-0.713
Merged-10-120649169-1	chr10	120648908	120649431	+	524	0	0	1	0	0	0	Intergenic	Intergenic	-116563	NR_038000	70874	4921513I03Rik	-	RIKEN cDNA 4921513I03 gene	ncRNA	0.011472	0.385496	71	5.33993	54	4.94936	51	4.74044	32	4.49039	-0.529225	5	3.94596	5	4.34596	9	5.02893	3	3.525	0.131002	7	4.821	2	3.36096	6	4.30135	0	1.603	-1.1388
Merged-10-120660685-3	chr10	120660222	120661206	+	985	0	1	1	1	0	0	Intergenic	Intergenic	-105018	NR_038000	70874	4921513I03Rik	-	RIKEN cDNA 4921513I03 gene	ncRNA	0.017276	0.459898	302	7.41317	284	7.32282	307	7.30679	210	7.1671	-0.131053	8	4.53093	11	5.34596	9	5.02893	16	5.61246	0.382252	11	5.40596	7	4.776	15	5.494	8	4.77293	0.0424813
Merged-10-120666703-2	chr10	120666419	120667151	+	733	0	1	1	0	0	0	Intergenic	Intergenic	-98947	NR_038000	70874	4921513I03Rik	-	RIKEN cDNA 4921513I03 gene	ncRNA	0.016393	0.463847	113	6.00289	161	6.50785	78	5.34378	61	5.4002	-0.883381	9	4.68293	6	4.56835	3	3.707	7	4.525	-0.509642	10	5.28043	3	3.776	4	3.81593	3	3.603	-0.818752
Merged-10-120691845-1	chr10	120691365	120692326	+	962	0	0	1	0	0	0	Intergenic	Intergenic	-73887	NR_038000	70874	4921513I03Rik	-	RIKEN cDNA 4921513I03 gene	ncRNA	0.008325	0.438669	74	5.39882	90	5.67579	47	4.62496	25	4.14644	-1.15161	6	4.16835	6	4.56835	1	2.707	5	4.10996	-0.959874	5	4.40596	9	5.09793	15	5.494	6	4.41035	0.200232
Merged-10-120702160-1	chr10	120701683	120702637	+	955	0	0	1	0	0	0	Intergenic	Intergenic	-63572	NR_038000	70874	4921513I03Rik	-	RIKEN cDNA 4921513I03 gene	ncRNA	0.019916	0.44712	190	6.74743	194	6.77533	154	6.31612	109	6.22736	-0.489638	4	3.68293	3	3.761	0	1.707	2	3.10996	-1.31348	4	4.14293	2	3.36096	6	4.30135	10	5.06243	0.929948
Merged-10-120717475-3	chr10	120716952	120717906	+	955	0	1	1	1	0	0	Intergenic	Intergenic	-48303	NR_038000	70874	4921513I03Rik	-	RIKEN cDNA 4921513I03 gene	ncRNA	0.020964	0.493194	315	7.47378	311	7.4534	220	6.8279	157	6.74978	-0.67475	18	5.60893	24	6.40486	19	6.02893	8	4.69493	-0.644965	15	5.821	15	5.776	22	6.01756	18	5.85093	0.135745
Merged-10-120738138-2	chr10	120737853	120738342	+	490	0	0	1	1	0	0	Intergenic	L1MA8|LINE|L1	-27635	NR_038000	70874	4921513I03Rik	-	RIKEN cDNA 4921513I03 gene	ncRNA	0.010225	0.44898	20	3.56232	28	4.02598	64	5.06237	42	4.87226	1.17317	5	3.94596	2	3.34596	0	1.707	9	4.84693	-0.368998	1	2.821	0	1.776	2	3.07896	1	2.603	0.542481
Merged-10-120765494-1	chr10	120765148	120765840	+	693	0	0	1	0	0	0	promoter-TSS (NR_038000)	promoter-TSS (NR_038000)	-238	NR_038000	70874	4921513I03Rik	-	RIKEN cDNA 4921513I03 gene	ncRNA	0.018786	0.474747	62	5.14728	69	5.29728	111	5.84735	84	5.85539	0.629091	6	4.16835	4	4.08293	10	5.16643	13	5.33235	1.12375	8	4.99093	0	1.776	2	3.07896	2	3.18796	-0.25
Merged-10-120810508-1	chr10	120810243	120810773	+	531	0	0	1	0	0	0	intron (NM_177092, intron 5 of 6)	intron (NM_177092, intron 5 of 6)	44776	NR_038003	70874	4921513I03Rik	-	RIKEN cDNA 4921513I03 gene	ncRNA	0.022642	0.440678	35	4.33993	49	4.81186	34	4.16928	26	4.20089	-0.390805	2	2.94596	7	4.761	2	3.29196	4	3.84693	-0.284036	9	5.14293	7	4.776	5	4.07896	4	3.92493	-0.957519
Merged-10-120876259-1	chr10	120875914	120876605	+	692	0	0	1	0	0	0	intron (NM_177092, intron 1 of 6)	intron (NM_177092, intron 1 of 6)	18630	NR_038023	100504616	Gm15910	-	predicted gene 15910	ncRNA	0.028944	0.463873	76	5.43679	96	5.76791	53	4.79489	23	4.03096	-1.18942	2	2.94596	5	4.34596	3	3.707	3	3.525	-0.0299625	5	4.40596	1	2.776	0	1.494	4	3.92493	-0.881517
Merged-10-120882575-1	chr10	120882405	120882745	-	341	0	0	1	0	0	0	intron (NM_177092, intron 1 of 6)	intron (NM_177092, intron 1 of 6)	16396	NM_177092	320183	Msrb3	D430026P16Rik|I-8-23|MsrB2	methionine sulfoxide reductase B3	protein-coding	0.026471	0.475073	2	0.754963	5	1.75296	29	3.94689	20	3.83832	2.63864	1	2.361	2	3.34596	0	1.707	1	2.525	-0.737481	1	2.821	0	1.776	1	2.494	0	1.603	-0.25
Merged-10-120896053-1	chr10	120895933	120896174	-	242	0	0	1	0	0	0	intron (NM_177092, intron 1 of 6)	intron (NM_177092, intron 1 of 6)	2918	NM_177092	320183	Msrb3	D430026P16Rik|I-8-23|MsrB2	methionine sulfoxide reductase B3	protein-coding	0.033195	0.524793	43	4.62943	41	4.56032	52	4.76792	37	4.69393	0.136049	0	1.361	0	1.761	0	1.707	0	1.525	0.055	1	2.821	1	2.776	4	3.81593	1	2.603	0.410964
Merged-10-120898908-1	chr10	120898401	120899415	-	1015	0	0	1	0	0	0	promoter-TSS (NM_177092)	promoter-TSS (NM_177092)	63	NM_177092	320183	Msrb3	D430026P16Rik|I-8-23|MsrB2	methionine sulfoxide reductase B3	protein-coding	0.106509	0.706404	166	6.5537	157	6.47178	320	7.36643	279	7.57528	0.958114	17	5.53093	21	6.22043	10	5.16643	24	6.16886	-0.208034	24	6.46486	15	5.776	23	6.07896	23	6.18796	0.0130344
Merged-10-120978247-2	chr10	120977900	120978578	-	679	0	0	1	0	1	0	exon (NM_001081193, exon 1 of 13)	exon (NM_001081193, exon 1 of 13)	1091	NM_001081193	380664	Lemd3	AI316861|Man1	LEM domain containing 3	protein-coding	0.091445	0.656848	192	6.76246	147	6.37745	299	7.26882	265	7.50128	0.815095	137	8.46952	87	8.22043	53	7.46189	43	6.98443	-1.12182	105	8.54892	41	7.16832	47	7.07896	44	7.09485	-0.771711
Merged-10-120979354-4	chr10	120978859	120979985	-	1127	0	0	1	1	1	1	promoter-TSS (NM_001081193)	promoter-TSS (NM_001081193)	-92	NM_001081193	380664	Lemd3	AI316861|Man1	LEM domain containing 3	protein-coding	0.111901	0.645075	766	8.75308	764	8.74732	1122	9.17314	766	9.02908	0.350913	531	10.4163	410	10.444	187	9.26159	202	9.19034	-1.20418	466	10.6883	324	10.1203	147	8.70345	176	9.07061	-1.51726
Merged-10-121033734-1	chr10	121033244	121034225	+	982	0	0	1	0	0	0	promoter-TSS (NM_011915)	promoter-TSS (NM_011915)	-270	NM_011915	24117	Wif1	AW107799|WIF-1	Wnt inhibitory factor 1	protein-coding	0.058104	0.575356	99	5.81386	106	5.90947	145	6.22982	114	6.29149	0.398996	11	4.94596	6	4.56835	6	4.51435	9	4.84693	-0.0765172	1	2.821	2	3.36096	4	3.81593	4	3.92493	0.779447
Merged-10-121174164-2	chr10	121173689	121174495	-	807	0	1	1	0	0	0	Intergenic	Intergenic	28557	NR_152796	74647	4930432O09Rik	-	RIKEN cDNA 4930432O09 gene	ncRNA	0.027295	0.451053	102	5.8565	96	5.76791	131	6.08439	99	6.08986	0.274918	2	2.94596	0	1.761	5	4.29196	5	4.10996	1.84748	1	2.821	1	2.776	5	4.07896	6	4.41035	1.44616
Merged-10-121243364-4	chr10	121242340	121244320	-	1981	0	1	1	1	0	0	Intergenic	Intergenic	-40681	NR_152796	74647	4930432O09Rik	-	RIKEN cDNA 4930432O09 gene	ncRNA	0.024747	0.473498	745	8.71303	782	8.78087	608	8.2903	445	8.2469	-0.478351	16	5.44846	21	6.22043	5	4.29196	20	5.91732	-0.729807	18	6.06893	12	5.47644	15	5.494	17	5.77293	-0.139221
Merged-10-121294055-1	chr10	121293675	121294436	-	762	0	0	1	0	0	0	intron (NM_029057, intron 7 of 11)	RLTR16C_MM|LTR|ERVK	17341	NM_029057	74694	Tbc1d30	4930505D03Rik|9530013E20Rik	TBC1 domain family, member 30	protein-coding	0.021025	0.510499	65	5.21439	89	5.65985	61	4.9942	64	5.46837	-0.205842	7	4.361	0	1.761	9	5.02893	2	3.10996	1.00845	1	2.821	5	4.36096	2	3.07896	2	3.18796	-0.457519
Merged-10-121351406-1	chr10	121351227	121351586	-	360	0	0	1	0	0	0	5' UTR (NM_001361015, exon 1 of 13)	5' UTR (NM_001361015, exon 1 of 13)	238	NM_001361015	74694	Tbc1d30	4930505D03Rik|9530013E20Rik	TBC1 domain family, member 30	protein-coding	0.122563	0.705556	16	3.25746	14	3.07489	43	4.49943	20	3.83832	1.0027	0	1.361	0	1.761	1	2.707	2	3.10996	1.34748	2	3.40596	3	3.776	3	3.494	0	1.603	-1.04248
Merged-10-121365313-3	chr10	121364784	121365885	+	1102	0	0	1	0	1	1	exon (NM_029364, exon 1 of 14)	exon (NM_029364, exon 1 of 14)	244	NM_029364	75612	Gns	2610016K11Rik|AU042285|C87209|G6S|N28088	glucosamine (N-acetyl)-6-sulfatase	protein-coding	0.074478	0.639746	226	6.99655	200	6.81905	340	7.45363	224	7.25978	0.448904	29	6.26789	29	6.66789	23	6.29196	17	5.69493	-0.474447	57	7.67898	38	7.0614	46	7.04859	47	7.18796	-0.251916
Merged-10-121376566-1	chr10	121376396	121376736	+	341	0	0	1	0	0	0	intron (NM_001364695, intron 4 of 13)	intron (NM_001364695, intron 4 of 13)	11476	NM_029364	75612	Gns	2610016K11Rik|AU042285|C87209|G6S|N28088	glucosamine (N-acetyl)-6-sulfatase	protein-coding	0.023529	0.475073	20	3.56232	32	4.21239	14	2.94689	10	2.90543	-0.961195	2	2.94596	3	3.761	1	2.707	1	2.525	-0.737481	3	3.821	2	3.36096	0	1.494	0	1.603	-2.04248
Merged-10-121444039-1	chr10	121443702	121444377	-	676	0	0	1	0	0	0	intron (NM_138956, intron 1 of 4)	intron (NM_138956, intron 1 of 4)	32211	NM_138956	192678	Rassf3	AW212023|AW322379	Ras association (RalGDS/AF-6) domain family member 3	protein-coding	0.025185	0.534024	120	6.08886	117	6.05064	79	5.36193	62	5.42328	-0.677149	8	4.53093	2	3.34596	0	1.707	6	4.33235	-0.918766	0	1.821	2	3.36096	5	4.07896	2	3.18796	1.04248
Merged-10-121455254-1	chr10	121455060	121455449	-	390	0	1	0	0	0	0	intron (NM_138956, intron 1 of 4)	intron (NM_138956, intron 1 of 4)	20996	NM_138956	192678	Rassf3	AW212023|AW322379	Ras association (RalGDS/AF-6) domain family member 3	protein-coding	0.007712	0.489744	21	3.62943	30	4.1222	16	3.12746	14	3.35289	-0.635637	21	5.82043	11	5.34596	2	3.29196	1	2.525	-2.67472	4	4.14293	6	4.58335	4	3.81593	6	4.41035	-0.25
Merged-10-121465282-2	chr10	121464879	121465632	-	754	0	0	1	1	0	0	intron (NM_138956, intron 1 of 4)	intron (NM_138956, intron 1 of 4)	10995	NM_138956	192678	Rassf3	AW212023|AW322379	Ras association (RalGDS/AF-6) domain family member 3	protein-coding	0.017264	0.404509	195	6.78471	140	6.30755	218	6.81479	157	6.74978	0.236153	11	4.94596	7	4.761	21	6.16643	15	5.525	0.992235	5	4.40596	10	5.23543	14	5.40089	5	4.18796	-0.0262705
Merged-10-121476029-3	chr10	121475165	121476814	-	1650	0	0	1	1	0	1	intron (NM_138956, intron 1 of 4)	CpG	261	NM_138956	192678	Rassf3	AW212023|AW322379	Ras association (RalGDS/AF-6) domain family member 3	protein-coding	0.0849	0.671515	570	8.32735	604	8.40879	588	8.24212	402	8.10064	-0.196689	27	6.16835	18	6.00893	19	6.02893	16	5.61246	-0.267946	40	7.17855	35	6.94593	21	5.95343	32	6.64739	-0.761826
Merged-10-121483732-2	chr10	121483566	121483930	-	365	0	0	1	1	0	0	Intergenic	Intergenic	-7498	NM_138956	192678	Rassf3	AW212023|AW322379	Ras association (RalGDS/AF-6) domain family member 3	protein-coding	0.002747	0.454795	58	5.05264	47	4.75296	68	5.14852	33	4.53346	-0.0618091	11	4.94596	6	4.56835	6	4.51435	11	5.10996	0.055	2	3.40596	1	2.776	0	1.494	3	3.603	-0.542481
Merged-10-121493476-4	chr10	121493150	121493898	-	749	0	1	1	1	0	1	Intergenic	RMER15|LTR|ERVL	-17274	NM_138956	192678	Rassf3	AW212023|AW322379	Ras association (RalGDS/AF-6) domain family member 3	protein-coding	0.013369	0.435247	92	5.70916	66	5.23409	117	5.92264	116	6.31636	0.64788	10	4.82043	3	3.761	5	4.29196	8	4.69493	0.202728	27	6.62835	7	4.776	12	5.19444	13	5.41035	-0.39978
Merged-10-121521141-3	chr10	121520661	121521507	-	847	0	1	1	1	0	0	Intergenic	Intergenic	-44834	NM_138956	192678	Rassf3	AW212023|AW322379	Ras association (RalGDS/AF-6) domain family member 3	protein-coding	0.01182	0.468713	179	6.66185	140	6.30755	212	6.77471	125	6.42328	0.114293	11	4.94596	9	5.08293	4	4.02893	18	5.77293	-0.113517	10	5.28043	4	4.09793	5	4.07896	8	4.77293	-0.263236
Merged-10-121586615-5	chr10	121585745	121587631	-	1887	0	0	1	1	0	1	TTS (NM_001359618)	TTS (NM_001359618)	106	NM_019786	56480	Tbk1	1200008B05Rik|AI462036|AW048562	TANK-binding kinase 1	protein-coding	0.062566	0.537891	531	8.22528	563	8.30755	705	8.50352	491	8.38851	0.179603	88	7.83673	61	7.7152	33	6.79446	37	6.77293	-0.99227	104	8.53525	66	7.84209	83	7.88632	55	7.41035	-0.540331
Merged-10-121608526-1	chr10	121608206	121608847	-	642	0	0	1	0	0	0	intron (NM_001081056, intron 11 of 24)	BC1_Mm|scRNA|scRNA	17806	NM_001359618	73192	Xpot	1110004L07Rik|3110065H13Rik|AI452076|C79645|EXPORTIN-T	exportin, tRNA (nuclear export receptor for tRNAs)	protein-coding	0.028081	0.509346	102	5.8565	84	5.57739	24	3.68386	13	3.25335	-2.24834	1	2.361	2	3.34596	5	4.29196	2	3.10996	0.847481	9	5.14293	3	3.776	3	3.494	5	4.18796	-0.618483
Merged-10-121626310-4	chr10	121625644	121626938	-	1295	0	0	1	1	1	1	promoter-TSS (NM_001359618)	promoter-TSS (NM_001359618)	41	NM_001359618	73192	Xpot	1110004L07Rik|3110065H13Rik|AI452076|C79645|EXPORTIN-T	exportin, tRNA (nuclear export receptor for tRNAs)	protein-coding	0.083462	0.610039	890	8.96928	946	9.05522	1052	9.08029	715	8.92982	-0.00719837	680	10.7725	478	10.6649	431	10.4619	351	9.98443	-0.495537	484	10.7428	322	10.1114	213	9.23547	263	9.64739	-0.985685
Merged-10-121641901-1	chr10	121641621	121642182	+	562	0	0	1	0	0	0	exon (NM_177335, exon 1 of 13)	exon (NM_177335, exon 1 of 13)	200	NM_177335	216393	D930020B18Rik	1500017I17Rik	RIKEN cDNA D930020B18 gene	protein-coding	0.115865	0.681495	43	4.62943	32	4.21239	54	4.82136	43	4.90543	0.442483	7	4.361	1	2.761	2	3.29196	0	1.525	-1.15252	1	2.821	1	2.776	5	4.07896	8	4.77293	1.62744
Merged-10-121740006-4	chr10	121739522	121740607	+	1086	0	0	1	1	1	1	exon (NM_173022, exon 1 of 3)	exon (NM_173022, exon 1 of 3)	134	NM_001359720	270802	BC048403	E030027L10	cDNA sequence BC048403	protein-coding	0.066359	0.626151	206	6.86349	234	7.04452	346	7.47879	293	7.64567	0.60823	93	7.91559	59	7.66789	50	7.37943	36	6.73445	-0.7348	89	8.31285	60	7.70674	44	6.98585	80	7.94285	-0.545444
Merged-10-121796383-4	chr10	121795983	121796799	+	817	0	0	1	1	1	1	intron (NM_001081037, intron 18 of 21)	ORR1E|LTR|ERVL-MaLR	56461	NM_001359720	270802	BC048403	E030027L10	cDNA sequence BC048403	protein-coding	0.012255	0.458996	180	6.66985	198	6.80462	53	4.79489	69	5.57528	-1.55215	46	6.91559	51	7.46144	32	6.75139	30	6.4792	-0.573219	25	6.52144	16	5.86346	17	5.66393	15	5.603	-0.558989
Merged-10-121856474-2	chr10	121856194	121856750	+	557	0	0	1	1	0	0	intron (NM_001081037, intron 6 of 21)	B4A|SINE|B4	116542	NM_001359720	270802	BC048403	E030027L10	cDNA sequence BC048403	protein-coding	0.010791	0.472172	56	5.00289	77	5.4534	15	3.04	8	2.61593	-2.40018	5	3.94596	7	4.761	1	2.707	2	3.10996	-1.445	8	4.99093	5	4.36096	3	3.494	2	3.18796	-1.33496
Merged-10-121864714-3	chr10	121864279	121865096	+	818	0	1	1	1	0	0	intron (NM_001081037, intron 6 of 21)	intron (NM_001081037, intron 6 of 21)	124757	NM_001359720	270802	BC048403	E030027L10	cDNA sequence BC048403	protein-coding	0.008568	0.414425	126	6.15868	151	6.41593	111	5.84735	79	5.76793	-0.479665	10	4.82043	7	4.761	2	3.29196	9	4.84693	-0.721271	11	5.40596	1	2.776	10	4.95343	7	4.603	0.687235
Merged-10-121893332-2	chr10	121892784	121893859	+	1076	0	0	1	1	0	0	intron (NM_001081037, intron 4 of 21)	MLT1J|LTR|ERVL-MaLR	153391	NM_001359720	270802	BC048403	E030027L10	cDNA sequence BC048403	protein-coding	0.006512	0.436803	117	6.05264	84	5.57739	69	5.16928	47	5.03096	-0.714894	18	5.60893	4	4.08293	4	4.02893	5	4.10996	-0.776483	11	5.40596	7	4.776	14	5.40089	4	3.92493	-0.428072
Merged-10-121903938-6	chr10	121902749	121904795	-	2047	0	1	1	1	1	1	intron (NM_001081037, intron 3 of 21)	(CA)n|Simple_repeat|Simple_repeat	143543	NM_001081037	117600	Srgap1	4930572H05Rik|Arhgap13	SLIT-ROBO Rho GTPase activating protein 1	protein-coding	0.011241	0.43576	816	8.84419	731	8.6837	710	8.51371	446	8.25013	-0.382028	94	7.93086	55	7.56835	79	8.02893	63	7.525	0.0273588	64	7.84337	31	6.776	53	7.24889	74	7.83182	0.230669
Merged-10-121918808-1	chr10	121918750	121918867	-	118	0	0	1	0	0	0	intron (NM_001081037, intron 3 of 21)	intron (NM_001081037, intron 3 of 21)	128507	NM_001081037	117600	Srgap1	4930572H05Rik|Arhgap13	SLIT-ROBO Rho GTPase activating protein 1	protein-coding	0.008547	0.491525	18	3.41793	20	3.56032	14	2.94689	10	2.90543	-0.562961	15	5.361	3	3.761	2	3.29196	6	4.33235	-0.748841	2	3.40596	0	1.776	0	1.494	2	3.18796	-0.25
Merged-10-121960713-1	chr10	121960627	121960799	-	173	0	0	0	1	0	0	intron (NM_001081037, intron 1 of 21)	intron (NM_001081037, intron 1 of 21)	86602	NM_001081037	117600	Srgap1	4930572H05Rik|Arhgap13	SLIT-ROBO Rho GTPase activating protein 1	protein-coding	0	0.445087	30	4.1242	30	4.1222	16	3.12746	13	3.25335	-0.932787	2	2.94596	1	2.761	1	2.707	1	2.525	-0.237481	1	2.821	3	3.776	2	3.07896	0	1.603	-0.957519
Merged-10-121962152-4	chr10	121961258	121962936	-	1679	0	1	1	1	0	1	intron (NM_001081037, intron 1 of 21)	intron (NM_001081037, intron 1 of 21)	85218	NM_001081037	117600	Srgap1	4930572H05Rik|Arhgap13	SLIT-ROBO Rho GTPase activating protein 1	protein-coding	0.009535	0.418106	427	7.91147	317	7.48088	182	6.5557	150	6.6844	-1.07612	34	6.49028	24	6.40486	18	5.95493	9	4.84693	-1.04664	43	7.28043	35	6.94593	16	5.58146	17	5.77293	-1.43598
Merged-10-121979637-2	chr10	121979364	121979893	-	530	0	0	1	1	0	0	intron (NM_001081037, intron 1 of 21)	intron (NM_001081037, intron 1 of 21)	67687	NM_001081037	117600	Srgap1	4930572H05Rik|Arhgap13	SLIT-ROBO Rho GTPase activating protein 1	protein-coding	0.009452	0.445283	82	5.54504	77	5.4534	38	4.3254	23	4.03096	-1.32104	7	4.361	3	3.761	2	3.29196	2	3.10996	-0.860037	6	4.62835	4	4.09793	0	1.494	4	3.92493	-1.65368
Merged-10-121992724-1	chr10	121992450	121992999	-	550	0	0	1	0	0	0	intron (NM_001081037, intron 1 of 21)	L1ME3D|LINE|L1	54591	NM_001081037	117600	Srgap1	4930572H05Rik|Arhgap13	SLIT-ROBO Rho GTPase activating protein 1	protein-coding	0.018215	0.432727	25	3.87044	39	4.48993	78	5.34378	34	4.57528	0.779348	4	3.68293	0	1.761	4	4.02893	3	3.525	1.055	0	1.821	0	1.776	0	1.494	5	4.18796	1.04248
Merged-10-122046896-4	chr10	122045613	122047827	-	2215	0	0	1	1	1	1	intron (NM_001081037, intron 1 of 21)	intron (NM_001081037, intron 1 of 21)	595	NM_001081037	117600	Srgap1	4930572H05Rik|Arhgap13	SLIT-ROBO Rho GTPase activating protein 1	protein-coding	0.056007	0.559819	185	6.70916	148	6.38717	459	7.88549	320	7.77243	1.2808	57	7.21898	30	6.7152	39	7.02893	32	6.56939	-0.167928	59	7.72789	43	7.23543	37	6.74193	52	7.33092	-0.445237
Merged-10-122097045-4	chr10	122096468	122097612	-	1145	0	0	1	1	1	1	exon (NM_153059, exon 1 of 6)	exon (NM_153059, exon 1 of 6)	130	NM_153059	216395	Rxylt1	6330415D21Rik|Tmem5	ribitol xylosyltransferase 1	protein-coding	0.077797	0.641921	951	9.06482	823	8.8545	1353	9.44301	815	9.11843	0.32106	153	8.62779	107	8.51589	95	8.29196	56	7.35789	-0.746911	135	8.90846	71	7.94593	83	7.88632	67	7.69046	-0.638804
Merged-10-122679104-1	chr10	122678703	122679505	+	803	0	0	1	0	0	0	promoter-TSS (NR_106182)	promoter-TSS (NR_106182)	-211	NR_106182	102466884	Mir8104	Gm27380|mmu-mir-8104	microRNA 8104	ncRNA	0.11596	0.73599	15	3.17	12	2.86844	123	5.9942	115	6.30398	3.12987	2	2.94596	0	1.761	14	5.61389	3	3.525	2.21596	3	3.821	0	1.776	21	5.95343	5	4.18796	2.2722
Merged-10-122777668-1	chr10	122777230	122778106	+	877	0	0	1	0	0	0	intron (NM_176919, intron 1 of 8)	intron (NM_176919, intron 1 of 8)	98353	NR_106182	102466884	Mir8104	Gm27380|mmu-mir-8104	microRNA 8104	ncRNA	0.003425	0.434436	26	3.92489	38	4.4534	122	5.98251	70	5.59575	1.59999	7	4.361	6	4.56835	4	4.02893	7	4.525	-0.187713	0	1.821	1	2.776	13	5.30135	5	4.18796	2.44616
Merged-10-122807250-1	chr10	122806991	122807510	+	520	0	0	1	0	0	0	intron (NM_176919, intron 3 of 8)	intron (NM_176919, intron 3 of 8)	127935	NR_106182	102466884	Mir8104	Gm27380|mmu-mir-8104	microRNA 8104	ncRNA	0.011561	0.388462	74	5.39882	44	4.65985	113	5.87289	90	5.95379	0.884006	11	4.94596	19	6.08293	13	5.51435	10	4.98443	-0.265052	6	4.62835	3	3.776	5	4.07896	6	4.41035	0.0424813
Merged-10-122811211-1	chr10	122810806	122811617	+	812	0	0	1	0	0	0	intron (NM_176919, intron 3 of 8)	intron (NM_176919, intron 3 of 8)	131896	NR_106182	102466884	Mir8104	Gm27380|mmu-mir-8104	microRNA 8104	ncRNA	0.020962	0.486453	30	4.1242	31	4.168	187	6.59459	123	6.4002	2.35129	1	2.361	1	2.761	1	2.707	1	2.525	0.055	3	3.821	0	1.776	3	3.494	4	3.92493	0.910964
Merged-10-122870259-1	chr10	122870087	122870431	-	345	0	1	0	0	0	0	intron (NM_176919, intron 5 of 8)	Kanga1b|DNA|TcMar-Tc2	115465	NR_029527	387251	Mirlet7i	Mirnlet7i|let-7i|mmu-let-7i	microRNA let7i	ncRNA	0.008721	0.513043	15	3.17	18	3.41593	8	2.20993	14	3.35289	-0.511556	6	4.16835	10	5.22043	2	3.29196	0	1.525	-2.28591	0	1.821	4	4.09793	0	1.494	0	1.603	-1.41096
Merged-10-122985493-3	chr10	122984983	122985819	-	837	0	0	1	0	1	1	TTS (NR_029527)	TTS (NR_029527)	323	NR_029527	387251	Mirlet7i	Mirnlet7i|let-7i|mmu-let-7i	microRNA let7i	ncRNA	0.093301	0.566308	364	7.68175	413	7.86149	596	8.26159	437	8.22079	0.469567	190	8.93843	130	8.79442	80	8.04685	58	7.40764	-1.13918	206	9.51449	117	8.65864	81	7.85155	95	8.18796	-1.06681
Merged-10-122986339-4	chr10	122986074	122986828	-	755	0	0	1	1	1	1	promoter-TSS (NR_029527)	promoter-TSS (NR_029527)	-727	NR_029527	387251	Mirlet7i	Mirnlet7i|let-7i|mmu-let-7i	microRNA let7i	ncRNA	0.103448	0.629139	436	7.94149	492	8.11344	733	8.55964	537	8.51746	0.511083	156	8.65562	152	9.01839	81	8.06455	49	7.16886	-1.2203	203	9.49343	118	8.67082	103	8.19444	116	8.47336	-0.748219
Merged-10-12299035-1	chr10	12298591	12299480	-	890	0	0	1	0	0	0	Intergenic	Intergenic	562700	NM_011682	22288	Utrn	AA589569|DRP|Dmdl	utrophin	protein-coding	0.00225	0.405618	60	5.10074	60	5.09874	98	5.66936	88	5.92173	0.695808	12	5.06144	14	5.66789	2	3.29196	3	3.525	-1.95618	8	4.99093	2	3.36096	7	4.494	6	4.41035	0.276234
Merged-10-123005184-1	chr10	123004743	123005625	-	883	0	0	1	0	0	0	intron (NM_001163025, intron 31 of 33)	intron (NM_001163025, intron 31 of 33)	-19460	NR_029527	387251	Mirlet7i	Mirnlet7i|let-7i|mmu-let-7i	microRNA let7i	ncRNA	0.012472	0.422424	90	5.67779	80	5.50785	113	5.87289	120	6.36486	0.526054	14	5.26789	7	4.761	20	6.09932	12	5.22544	0.647933	7	4.821	7	4.776	3	3.494	1	2.603	-1.75
Merged-10-123011678-2	chr10	123011453	123011977	-	525	0	0	1	1	0	0	intron (NM_001163025, intron 26 of 33)	ORR1B1|LTR|ERVL-MaLR	-25991	NR_029527	387251	Mirlet7i	Mirnlet7i|let-7i|mmu-let-7i	microRNA let7i	ncRNA	0.001908	0.441905	53	4.92489	59	5.07489	41	4.43232	26	4.20089	-0.683287	29	6.26789	6	4.56835	13	5.51435	3	3.525	-0.898445	10	5.28043	2	3.36096	15	5.494	14	5.50989	1.18125
Merged-10-123076350-4	chr10	123075594	123076988	-	1395	0	0	1	1	1	1	5' UTR (NM_153395, exon 1 of 34)	5' UTR (NM_153395, exon 1 of 34)	214	NM_001163025	67074	Mon2	2610528O22Rik|AW495628|Sf21|mKIAA1040	MON2 homolog, regulator of endosome to Golgi trafficking	protein-coding	0.079627	0.617921	409	7.84948	422	7.89251	751	8.59459	527	8.49039	0.671495	38	6.6464	26	6.51589	21	6.16643	23	6.10996	-0.442948	18	6.06893	19	6.09793	14	5.40089	18	5.85093	-0.457519
Merged-10-123196729-4	chr10	123195849	123197516	-	1668	0	0	1	1	1	1	intron (NM_001301628, intron 1 of 20)	CpG	337	NM_001301628	14479	Usp15	4921514G19Rik|AI327321|E430033I05Rik|Gcap18	ubiquitin specific peptidase 15	protein-coding	0.077984	0.61211	1037	9.18959	1092	9.26208	1450	9.54283	1216	9.69511	0.393138	780	10.9702	652	11.1119	335	10.0993	282	9.66966	-1.15657	774	11.4191	462	10.6309	368	10.0215	265	9.65828	-1.18508
Merged-10-123264740-1	chr10	123264633	123264847	+	215	0	0	1	0	0	0	non-coding (NR_045514, exon 1 of 6)	non-coding (NR_045514, exon 1 of 6)	664	NR_153334	268354	Tafa2	6330575M02|FAM19A2 TAFA-2|Fam19a2|Sam2|Tafa-2	TAFA chemokine like family member 2	protein-coding	0.126168	0.725581	5	1.75496	2	0.752963	25	3.74044	16	3.53346	2.38299	0	1.361	0	1.761	0	1.707	0	1.525	0.055	1	2.821	1	2.776	0	1.494	1	2.603	-0.75
Merged-10-123420261-1	chr10	123420134	123420389	+	256	0	0	1	0	0	0	intron (NM_001252387, intron 1 of 4)	intron (NM_001252387, intron 1 of 4)	156185	NR_153334	268354	Tafa2	6330575M02|FAM19A2 TAFA-2|Fam19a2|Sam2|Tafa-2	TAFA chemokine like family member 2	protein-coding	0.003922	0.421875	0	-0.83	0	-0.832	20	3.43232	29	4.35289	4.7236	0	1.361	0	1.761	0	1.707	3	3.525	1.055	0	1.821	0	1.776	0	1.494	0	1.603	-0.25
Merged-10-123758029-1	chr10	123757704	123758355	+	652	0	0	1	0	0	0	Intergenic	B1F|SINE|Alu	493953	NR_153334	268354	Tafa2	6330575M02|FAM19A2 TAFA-2|Fam19a2|Sam2|Tafa-2	TAFA chemokine like family member 2	protein-coding	0.006144	0.374233	6	1.97735	7	2.168	69	5.16928	68	5.55452	3.28923	1	2.361	2	3.34596	12	5.40744	1	2.525	1.11274	0	1.821	2	3.36096	1	2.494	0	1.603	-0.542481
Merged-10-123818262-2	chr10	123817913	123818531	+	619	0	0	1	1	0	0	Intergenic	Lx7|LINE|L1	554146	NR_153334	268354	Tafa2	6330575M02|FAM19A2 TAFA-2|Fam19a2|Sam2|Tafa-2	TAFA chemokine like family member 2	protein-coding	0.001618	0.366721	1	0.17	3	1.168	106	5.78147	68	5.55452	4.999	0	1.361	0	1.761	8	4.87693	4	3.84693	2.80093	0	1.821	0	1.776	4	3.81593	2	3.18796	1.70345
Merged-10-123849106-1	chr10	123848903	123849310	+	408	0	0	1	0	0	0	Intergenic	MTEa|LTR|ERVL-MaLR	585030	NR_153334	268354	Tafa2	6330575M02|FAM19A2 TAFA-2|Fam19a2|Sam2|Tafa-2	TAFA chemokine like family member 2	protein-coding	0.007371	0.367647	2	0.754963	1	0.168	34	4.16928	36	4.65545	3.95089	1	2.361	0	1.761	0	1.707	2	3.10996	0.347481	0	1.821	0	1.776	1	2.494	5	4.18796	1.54248
Merged-10-12412306-1	chr10	12412170	12412443	-	274	0	1	0	0	0	0	intron (NM_011682, intron 68 of 73)	URR1A|DNA|hAT-Charlie	449429	NM_011682	22288	Utrn	AA589569|DRP|Dmdl	utrophin	protein-coding	0.003663	0.386861	19	3.49193	22	3.69156	7	2.04	7	2.446	-1.34875	6	4.16835	6	4.56835	1	2.707	2	3.10996	-1.45987	6	4.62835	4	4.09793	11	5.07896	3	3.603	-0.0221603
Merged-10-124138664-2	chr10	124138265	124138970	+	706	0	0	1	1	0	0	Intergenic	Intergenic	-330457	NR_028310	75030	4930503E24Rik	-	eukaryotic translation initiation factor 3, subunit I pseudogene	pseudo	0.002837	0.355524	65	5.21439	57	5.02598	129	6.06237	64	5.46837	0.64518	6	4.16835	10	5.22043	8	4.87693	5	4.10996	-0.20095	10	5.28043	1	2.776	4	3.81593	14	5.50989	0.634694
Merged-10-124166361-1	chr10	124165973	124166750	+	778	0	0	1	0	0	0	Intergenic	Intergenic	-302713	NR_028310	75030	4930503E24Rik	-	eukaryotic translation initiation factor 3, subunit I pseudogene	pseudo	0.005148	0.299486	10	2.62943	15	3.168	75	5.28793	62	5.42328	2.45689	2	2.94596	3	3.761	13	5.51435	15	5.525	2.1662	4	4.14293	6	4.58335	9	4.81593	5	4.18796	0.138804
Merged-10-124214282-1	chr10	124214121	124214444	+	324	0	0	1	0	0	0	Intergenic	Intergenic	-254792	NR_028310	75030	4930503E24Rik	-	eukaryotic translation initiation factor 3, subunit I pseudogene	pseudo	0.003096	0.364198	6	1.97735	5	1.75296	45	4.56356	18	3.69393	2.26359	4	3.68293	3	3.761	0	1.707	3	3.525	-1.10596	1	2.821	0	1.776	0	1.494	0	1.603	-0.75
Merged-10-124440017-1	chr10	124439743	124440291	+	549	0	0	1	0	0	0	Intergenic	L1_Mur3|LINE|L1	-29057	NR_028310	75030	4930503E24Rik	-	eukaryotic translation initiation factor 3, subunit I pseudogene	pseudo	0.00365	0.397086	2	0.754963	0	-0.832	59	4.94689	40	4.80355	4.91374	1	2.361	0	1.761	1	2.707	2	3.10996	0.847481	0	1.821	0	1.776	0	1.494	2	3.18796	0.542481
Merged-10-124711207-2	chr10	124710882	124711557	+	676	0	0	1	1	0	0	Intergenic	Intergenic	242145	NR_028310	75030	4930503E24Rik	-	eukaryotic translation initiation factor 3, subunit I pseudogene	pseudo	0.005926	0.409763	0	-0.83	2	0.752963	155	6.3254	97	6.06071	6.23157	0	1.361	3	3.761	5	4.29196	7	4.525	1.84748	0	1.821	1	2.776	0	1.494	1	2.603	-0.25
Merged-10-12507815-1	chr10	12507700	12507931	-	232	0	0	1	0	0	0	intron (NM_011682, intron 52 of 73)	intron (NM_011682, intron 52 of 73)	353920	NM_011682	22288	Utrn	AA589569|DRP|Dmdl	utrophin	protein-coding	0.021645	0.487069	15	3.17	15	3.168	32	4.08439	18	3.69393	0.720161	3	3.361	1	2.761	5	4.29196	0	1.525	-0.152519	0	1.821	0	1.776	2	3.07896	0	1.603	0.542481
Merged-10-125109077-1	chr10	125108683	125109471	-	789	0	0	1	0	0	0	Intergenic	Intergenic	199739	NM_001358915	20503	Slc16a7	4921534N07Rik|9030411M13Rik|D630004K10Rik|Mct2	solute carrier family 16 (monocarboxylic acid transporters), member 7	protein-coding	0.007614	0.420786	2	0.754963	0	-0.832	131	6.08439	98	6.07536	6.11839	0	1.361	0	1.761	7	4.707	4	3.84693	2.71596	1	2.821	2	3.36096	3	3.494	4	3.92493	0.618483
Merged-10-125171630-2	chr10	125171459	125171870	-	412	0	0	1	1	0	0	Intergenic	Intergenic	137152	NM_001358915	20503	Slc16a7	4921534N07Rik|9030411M13Rik|D630004K10Rik|Mct2	solute carrier family 16 (monocarboxylic acid transporters), member 7	protein-coding	0.019465	0.38835	8	2.33993	9	2.48993	115	5.89798	66	5.51209	3.29011	2	2.94596	0	1.761	5	4.29196	1	2.525	1.055	1	2.821	0	1.776	0	1.494	0	1.603	-0.75
Merged-10-125328551-1	chr10	125328420	125328682	-	263	0	1	0	0	0	0	5' UTR (NM_011391, exon 1 of 7)	5' UTR (NM_011391, exon 1 of 7)	412	NM_011391	20503	Slc16a7	4921534N07Rik|9030411M13Rik|D630004K10Rik|Mct2	solute carrier family 16 (monocarboxylic acid transporters), member 7	protein-coding	0.022901	0.467681	8	2.33993	11	2.75296	2	0.624963	3	1.446	-1.51096	1	2.361	0	1.761	0	1.707	0	1.525	-0.445	1	2.821	0	1.776	0	1.494	0	1.603	-0.75
Merged-10-125389507-1	chr10	125389213	125389801	-	589	0	0	1	0	0	0	Intergenic	G-rich|Low_complexity|Low_complexity	-60544	NM_001358496	20503	Slc16a7	4921534N07Rik|9030411M13Rik|D630004K10Rik|Mct2	solute carrier family 16 (monocarboxylic acid transporters), member 7	protein-coding	0.073129	0.655348	27	3.97735	15	3.168	87	5.49943	65	5.49039	1.92224	10	4.82043	12	5.46144	4	4.02893	0	1.525	-2.36397	7	4.821	1	2.776	4	3.81593	6	4.41035	0.314642
Merged-10-125490198-1	chr10	125489968	125490428	-	461	0	0	1	0	0	0	Intergenic	Intergenic	-161235	NM_001358496	20503	Slc16a7	4921534N07Rik|9030411M13Rik|D630004K10Rik|Mct2	solute carrier family 16 (monocarboxylic acid transporters), member 7	protein-coding	0.008696	0.427332	2	0.754963	0	-0.832	58	4.92264	27	4.25335	4.62652	2	2.94596	0	1.761	3	3.707	2	3.10996	1.055	2	3.40596	2	3.36096	5	4.07896	0	1.603	-0.542481
Merged-10-125810157-1	chr10	125809841	125810473	+	633	0	0	1	0	0	0	Intergenic	Intergenic	-156062	NM_177152	320398	Lrig3	9030421L11Rik|9130004I02Rik|9430095K15Rik|mKIAA3016	leucine-rich repeats and immunoglobulin-like domains 3	protein-coding	0.011076	0.437599	95	5.75496	104	5.88225	69	5.16928	79	5.76793	-0.349998	9	4.68293	4	4.08293	9	5.02893	10	4.98443	0.623752	1	2.821	4	4.09793	2	3.07896	2	3.18796	-0.326002
Merged-10-125938718-3	chr10	125938073	125939286	+	1214	0	1	1	1	0	0	Intergenic	Intergenic	-27540	NM_177152	320398	Lrig3	9030421L11Rik|9130004I02Rik|9430095K15Rik|mKIAA3016	leucine-rich repeats and immunoglobulin-like domains 3	protein-coding	0.017312	0.449753	423	7.89792	471	8.05064	322	7.37539	285	7.60587	-0.483651	22	5.88456	18	6.00893	17	5.87693	16	5.61246	-0.202051	18	6.06893	12	5.47644	14	5.40089	4	3.92493	-1.10977
Merged-10-125961717-2	chr10	125961445	125962032	+	588	0	1	1	0	0	0	Intergenic	Intergenic	-4481	NM_177152	320398	Lrig3	9030421L11Rik|9130004I02Rik|9430095K15Rik|mKIAA3016	leucine-rich repeats and immunoglobulin-like domains 3	protein-coding	0.013629	0.44898	172	6.60463	96	5.76791	100	5.69821	67	5.53346	-0.570433	4	3.68293	4	4.08293	1	2.707	3	3.525	-0.766928	7	4.821	0	1.776	2	3.07896	6	4.41035	0.446159
Merged-10-125966472-3	chr10	125965706	125967025	+	1320	0	0	1	0	1	1	5' UTR (NM_177152, exon 1 of 19)	5' UTR (NM_177152, exon 1 of 19)	146	NM_177152	320398	Lrig3	9030421L11Rik|9130004I02Rik|9430095K15Rik|mKIAA3016	leucine-rich repeats and immunoglobulin-like domains 3	protein-coding	0.089462	0.627273	432	7.92822	480	8.07789	567	8.18975	416	8.1499	0.166767	92	7.90016	58	7.64364	31	6.707	16	5.61246	-1.61217	78	8.12478	40	7.13355	43	6.95343	33	6.69046	-0.807219
Merged-10-126222266-2	chr10	126221747	126222845	+	1099	0	0	1	1	0	0	Intergenic	Intergenic	256077	NM_177152	320398	Lrig3	9030421L11Rik|9130004I02Rik|9430095K15Rik|mKIAA3016	leucine-rich repeats and immunoglobulin-like domains 3	protein-coding	0.016393	0.451319	2	0.754963	0	-0.832	440	7.82463	285	7.60587	7.75377	2	2.94596	1	2.761	16	5.79446	12	5.22544	2.65647	1	2.821	2	3.36096	7	4.494	9	4.92493	1.61848
Merged-10-126298189-1	chr10	126298030	126298348	+	319	0	0	1	0	0	0	Intergenic	Intergenic	331970	NM_177152	320398	Lrig3	9030421L11Rik|9130004I02Rik|9430095K15Rik|mKIAA3016	leucine-rich repeats and immunoglobulin-like domains 3	protein-coding	0.006289	0.388715	3	1.17	1	0.168	26	3.79489	26	4.20089	3.32889	1	2.361	2	3.34596	0	1.707	4	3.84693	-0.0765172	4	4.14293	0	1.776	0	1.494	0	1.603	-1.41096
Merged-10-126452737-2	chr10	126452041	126453409	-	1369	0	0	1	1	0	0	Intergenic	Intergenic	257666	NR_105841	102465224	Mir378d	Gm27650|mmu-mir-378d	microRNA 378d	ncRNA	0.019006	0.446311	284	7.32482	274	7.27129	696	8.48501	494	8.39728	1.1431	8	4.53093	2	3.34596	26	6.46189	14	5.43189	2.00845	12	5.52144	4	4.09793	14	5.40089	21	6.06243	0.921977
Merged-10-126776151-1	chr10	126775903	126776399	-	497	0	0	1	0	0	0	Intergenic	Intergenic	17559	NR_131015	75813	4930484H19Rik	-	RIKEN cDNA 4930484H19 gene	ncRNA	0.038306	0.498994	5	1.75496	5	1.75296	57	4.89798	45	4.96956	3.17981	1	2.361	0	1.761	2	3.29196	2	3.10996	1.13996	0	1.821	1	2.776	7	4.494	2	3.18796	1.54248
Merged-10-126901146-3	chr10	126900678	126901598	-	921	0	0	1	1	0	1	exon (NM_026858, exon 1 of 6)	exon (NM_026858, exon 1 of 6)	233	NM_026858	68876	Atp23	1110068E08Rik|2410012H02Rik|Xrcc6bp1	ATP23 metallopeptidase and ATP synthase assembly factor homolog	protein-coding	0.066304	0.633008	318	7.48741	289	7.34791	413	7.73349	279	7.57528	0.236724	24	6.00486	23	6.34596	21	6.16643	32	6.56939	0.192504	120	8.73986	58	7.65864	47	7.07896	55	7.41035	-0.954594
Merged-10-126906000-2	chr10	126905649	126906357	-	709	0	0	1	0	1	0	Intergenic	CpG	-4632	NM_001358970	68876	Atp23	1110068E08Rik|2410012H02Rik|Xrcc6bp1	ATP23 metallopeptidase and ATP synthase assembly factor homolog	protein-coding	0.04661	0.475317	135	6.25746	147	6.37745	173	6.48294	142	6.60587	0.226949	40	6.71855	42	7.18726	31	6.707	39	6.84693	-0.175944	19	6.14293	10	5.23543	15	5.494	15	5.603	-0.14068
Merged-10-126928514-1	chr10	126928309	126928720	-	412	0	0	1	0	0	0	Intergenic	CpG	-27143	NM_001358970	68876	Atp23	1110068E08Rik|2410012H02Rik|Xrcc6bp1	ATP23 metallopeptidase and ATP synthase assembly factor homolog	protein-coding	0.080292	0.674757	36	4.37945	33	4.25546	52	4.76792	28	4.30398	0.218493	2	2.94596	2	3.34596	3	3.707	2	3.10996	0.262519	0	1.821	2	3.36096	0	1.494	2	3.18796	-0.25
Merged-10-126935987-1	chr10	126935844	126936130	+	287	0	1	0	0	0	0	Intergenic	Intergenic	-22036	NR_155763	102632477	Gm30539	-	predicted gene, 30539	ncRNA	0.017483	0.432056	10	2.62943	8	2.33793	19	3.36193	13	3.25335	0.823963	2	2.94596	0	1.761	0	1.707	2	3.10996	0.055	0	1.821	0	1.776	1	2.494	2	3.18796	1.04248
Merged-10-12694926-3	chr10	12694580	12695296	-	717	0	1	1	1	0	0	intron (NM_011682, intron 24 of 73)	intron (NM_011682, intron 24 of 73)	166797	NM_011682	22288	Utrn	AA589569|DRP|Dmdl	utrophin	protein-coding	0.00838	0.449093	183	6.69356	174	6.61921	121	5.97074	82	5.82104	-0.760498	23	5.94596	14	5.66789	12	5.40744	7	4.525	-0.840707	12	5.52144	10	5.23543	4	3.81593	9	4.92493	-1.00801
Merged-10-126978778-5	chr10	126978144	126979284	+	1141	0	1	1	1	1	1	promoter-TSS (NM_001113470)	promoter-TSS (NM_001113470)	-3	NM_001113470	52468	Ctdsp2	AI586070|D10Ertd73e|OS-4|OS4|SCP2	CTD (carboxy-terminal domain, RNA polymerase II, polypeptide A) small phosphatase 2	protein-coding	0.080702	0.658195	510	8.16718	509	8.16235	586	8.23722	391	8.06071	-0.0158032	338	9.76614	248	9.721	193	9.30691	167	8.91732	-0.631457	223	9.62835	110	8.57042	104	8.20825	102	8.2895	-0.850512
Merged-10-127030595-3	chr10	127030081	127030857	-	777	0	0	1	0	1	1	exon (NM_025537, exon 2 of 6)	exon (NM_025537, exon 2 of 6)	345	NM_025537	66399	Tsfm	2310050B20Rik|9430024O13Rik|EF-TS|EF-Tsmt	Ts translation elongation factor, mitochondrial	protein-coding	0.06701	0.580438	119	6.07689	139	6.29728	165	6.41504	135	6.53346	0.287164	17	5.53093	26	6.51589	18	5.95493	11	5.10996	-0.490961	20	6.21332	9	5.09793	29	6.40089	23	6.18796	0.638804
Merged-10-127041922-4	chr10	127041109	127042505	+	1397	0	0	1	1	1	1	promoter-TSS (NM_010792)	promoter-TSS (NM_010792)	-125	NM_010792	17299	Mettl1	2810012D02Rik	methyltransferase like 1	protein-coding	0.061605	0.614173	454	7.99972	539	8.24482	719	8.53185	546	8.5414	0.414356	127	8.361	73	7.97045	77	7.9924	61	7.4792	-0.429927	86	8.26394	38	7.0614	54	7.27536	78	7.90678	-0.0716026
Merged-10-127060230-1	chr10	127060070	127060390	-	321	0	0	1	0	0	0	promoter-TSS (NM_001033262)	promoter-TSS (NM_001033262)	-46	NM_001033262	216438	2024-03-09	AI608492|BC019560	membrane-associated ring finger (C3HC4) 9	protein-coding	0.140625	0.788162	98	5.79936	95	5.75296	161	6.37985	106	6.18747	0.507499	38	6.6464	20	6.15332	32	6.75139	18	5.77293	-0.137699	29	6.72789	29	6.68289	27	6.30135	14	5.50989	-0.799768
Merged-10-127063487-4	chr10	127062751	127064251	+	1501	0	0	1	1	1	1	promoter-TSS (NM_009870)	promoter-TSS (NM_009870)	-34	NM_009870	12567	Cdk4	Crk3	cyclin-dependent kinase 4	protein-coding	0.046667	0.554297	494	8.12128	480	8.07789	579	8.21991	448	8.25657	0.138651	106	8.10247	84	8.17039	74	7.93582	100	8.18321	-0.0769139	96	8.42091	45	7.29956	66	7.56009	43	7.06243	-0.548977
Merged-10-127070100-4	chr10	127069450	127070954	-	1505	0	0	1	1	1	1	promoter-TSS (NM_025982)	promoter-TSS (NM_025982)	59	NM_025982	67125	Tspan31	2700085A14Rik|AW742554|Sas	tetraspanin 31	protein-coding	0.035239	0.500997	501	8.14154	506	8.15384	702	8.49738	554	8.56234	0.38217	82	7.73604	67	7.84846	57	7.56498	69	7.65428	-0.182619	135	8.90846	64	7.79837	84	7.90339	75	7.85093	-0.476256
Merged-10-127091678-1	chr10	127091283	127092073	+	791	0	0	1	0	0	0	exon (NM_001301014, exon 18 of 18)	exon (NM_001301014, exon 18 of 18)	12771	NM_001033263	216439	Agap2	AGAP-2|Centg1|PIKE|cnt-g1|mKIAA0167	ArfGAP with GTPase domain, ankyrin repeat and PH domain 2	protein-coding	0.079747	0.675095	40	4.52755	66	5.23409	74	5.26882	45	4.96956	0.23837	1	2.361	0	1.761	0	1.707	2	3.10996	0.347481	3	3.821	2	3.36096	2	3.07896	5	4.18796	0.0424813
Merged-10-127103383-2	chr10	127103000	127103852	-	853	0	1	1	0	0	0	intron (NM_001171026, intron 5 of 14)	intron (NM_001171026, intron 5 of 14)	17734	NM_001171026	216440	Os9	4632413K17Rik|AU022351	amplified in osteosarcoma	protein-coding	0.010563	0.493552	138	6.28894	148	6.38717	127	6.04	83	5.83832	-0.398896	5	3.94596	8	4.93093	11	5.29196	9	4.84693	0.631002	3	3.821	9	5.09793	13	5.30135	7	4.603	0.492713
Merged-10-127121279-2	chr10	127120998	127121599	-	602	0	0	1	1	0	0	promoter-TSS (NM_177614)	promoter-TSS (NM_177614)	-138	NM_177614	216440	Os9	4632413K17Rik|AU022351	amplified in osteosarcoma	protein-coding	0.046589	0.498339	261	7.20342	244	7.10464	305	7.29739	233	7.31636	0.152846	8	4.53093	8	4.93093	24	6.35086	24	6.16886	1.52893	9	5.14293	9	5.09793	10	4.95343	6	4.41035	-0.438535
Merged-10-127123214-1	chr10	127122948	127123480	-	533	0	0	1	0	0	0	Intergenic	B4A|SINE|B4	-2054	NM_177614	216440	Os9	4632413K17Rik|AU022351	amplified in osteosarcoma	protein-coding	0.024436	0.472795	139	6.29928	152	6.42539	167	6.43232	87	5.90543	-0.193461	6	4.16835	3	3.761	2	3.29196	3	3.525	-0.556196	5	4.40596	4	4.09793	4	3.81593	3	3.603	-0.542481
Merged-10-127126790-3	chr10	127126394	127127104	-	711	0	1	1	1	0	0	Intergenic	RLTR35B_MM|LTR|ERVL	-5589	NM_177614	216440	Os9	4632413K17Rik|AU022351	amplified in osteosarcoma	protein-coding	0.012676	0.461322	263	7.21439	237	7.06282	136	6.13803	110	6.24042	-0.949382	10	4.82043	8	4.93093	6	4.51435	8	4.69493	-0.271038	14	5.72789	11	5.36096	1	2.494	3	3.603	-2.49593
Merged-10-127134704-1	chr10	127134596	127134812	-	217	0	0	1	0	0	0	Intergenic	B2_Mm2|SINE|B2	-13544	NM_177614	216440	Os9	4632413K17Rik|AU022351	amplified in osteosarcoma	protein-coding	0	0.447005	23	3.75496	32	4.21239	16	3.12746	10	2.90543	-0.967231	3	3.361	0	1.761	2	3.29196	0	1.525	-0.152519	0	1.821	2	3.36096	2	3.07896	0	1.603	-0.25
Merged-10-127144472-5	chr10	127143882	127145032	+	1151	0	1	1	1	1	1	Intergenic	Intergenic	-20699	NM_001244617	14421	B4galnt1	4933429D13Rik|Gal-NAc-T|GalNAc-T|GalNAcT|Galgt1|Ggm-2|Ggm2	beta-1,4-N-acetyl-galactosaminyl transferase 1	protein-coding	0.013913	0.451781	643	8.50092	665	8.54738	300	7.27362	209	7.16025	-1.30722	27	6.16835	19	6.08293	23	6.29196	10	4.98443	-0.487444	64	7.84337	47	7.36096	38	6.7794	27	6.41035	-1.00729
Merged-10-12714588-1	chr10	12714426	12714750	-	325	0	0	0	1	0	0	intron (NM_011682, intron 18 of 73)	intron (NM_011682, intron 18 of 73)	147147	NM_011682	22288	Utrn	AA589569|DRP|Dmdl	utrophin	protein-coding	0.003086	0.446154	3	1.17	2	0.752963	4	1.36193	1	0.446	-0.0575172	2	2.94596	0	1.761	1	2.707	3	3.525	0.762519	2	3.40596	1	2.776	4	3.81593	0	1.603	-0.381517
Merged-10-127150671-2	chr10	127150138	127151360	+	1223	0	0	1	1	0	0	Intergenic	Intergenic	-14407	NM_001244617	14421	B4galnt1	4933429D13Rik|Gal-NAc-T|GalNAc-T|GalNAcT|Galgt1|Ggm-2|Ggm2	beta-1,4-N-acetyl-galactosaminyl transferase 1	protein-coding	0.007365	0.449714	170	6.58785	157	6.47178	80	5.37985	59	5.35289	-1.16345	12	5.06144	6	4.56835	7	4.707	4	3.84693	-0.537933	9	5.14293	12	5.47644	4	3.81593	11	5.18796	-0.807739
Merged-10-127165813-4	chr10	127164903	127167209	+	2307	0	0	1	0	1	1	exon (NM_001244617, exon 2 of 6)	exon (NM_001244617, exon 2 of 6)	225	NM_001244618	14421	B4galnt1	4933429D13Rik|Gal-NAc-T|GalNAc-T|GalNAcT|Galgt1|Ggm-2|Ggm2	beta-1,4-N-acetyl-galactosaminyl transferase 1	protein-coding	0.070685	0.636758	1463	9.6857	1550	9.76698	1365	9.45574	1049	9.48217	-0.257384	99	8.00486	55	7.56835	50	7.37943	44	7.01685	-0.588466	137	8.92952	67	7.86346	78	7.79778	66	7.66909	-0.663059
Merged-10-127167888-3	chr10	127167524	127168159	+	636	0	1	1	1	0	0	exon (NM_001244617, exon 6 of 6)	exon (NM_001244617, exon 6 of 6)	2010	NM_001244618	14421	B4galnt1	4933429D13Rik|Gal-NAc-T|GalNAc-T|GalNAcT|Galgt1|Ggm-2|Ggm2	beta-1,4-N-acetyl-galactosaminyl transferase 1	protein-coding	0.017323	0.561321	294	7.37457	298	7.392	196	6.66205	156	6.74062	-0.68195	10	4.82043	16	5.84846	7	4.707	12	5.22544	-0.368227	36	7.03045	21	6.23543	5	4.07896	8	4.77293	-2.207
Merged-10-127188787-1	chr10	127188334	127189241	-	908	0	0	1	0	0	0	promoter-TSS (NM_001358557)	promoter-TSS (NM_001358557)	-15	NM_001358557	52666	Arhgef25	2410008H17Rik|D10Ertd610e|GEFT	Rho guanine nucleotide exchange factor (GEF) 25	protein-coding	0.068357	0.70815	115	6.02798	111	5.97535	127	6.04	88	5.92173	-0.0208012	1	2.361	7	4.761	7	4.707	1	2.525	0.055	5	4.40596	6	4.58335	4	3.81593	11	5.18796	0.00728659
Merged-10-127195565-1	chr10	127195291	127195839	-	549	0	0	1	0	0	0	intron (NR_045715, intron 1 of 3)	CpG	144	NM_030714	80904	Dtx3	Deltex3|mg310	deltex 3, E3 ubiquitin ligase	protein-coding	0.076642	0.701275	28	4.02798	35	4.33793	48	4.65471	37	4.69393	0.491366	5	3.94596	6	4.56835	8	4.87693	10	4.98443	0.67352	8	4.99093	8	4.94593	4	3.81593	9	4.92493	-0.597997
Merged-10-127211458-4	chr10	127211057	127212116	-	1060	0	0	1	1	1	1	promoter-TSS (NM_054097)	promoter-TSS (NM_054097)	36	NM_054097	117150	Pip4k2c	Pip5k2c	phosphatidylinositol-5-phosphate 4-kinase, type II, gamma	protein-coding	0.07271	0.621698	290	7.35488	325	7.51673	444	7.83766	298	7.67	0.31803	44	6.85285	32	6.80539	45	7.23056	16	5.61246	-0.407611	73	8.03045	53	7.53089	56	7.32689	41	6.99532	-0.619567
Merged-10-12726308-4	chr10	12725992	12726769	-	778	0	0	1	1	1	1	exon (NM_011682, exon 16 of 74)	exon (NM_011682, exon 16 of 74)	135355	NM_011682	22288	Utrn	AA589569|DRP|Dmdl	utrophin	protein-coding	0.019305	0.508997	250	7.14154	257	7.17923	347	7.48294	217	7.21418	0.188179	11	4.94596	7	4.761	29	6.61389	24	6.16886	1.53789	24	6.46486	13	5.58335	21	5.95343	15	5.603	-0.24589
Merged-10-127266526-4	chr10	127265880	127266958	+	1079	0	0	1	1	1	1	5' UTR (NM_001190453, exon 1 of 15)	5' UTR (NM_001190453, exon 1 of 15)	157	NM_027151	69654	Dctn2	2310042E05Rik|C130077D06Rik|C87049|DCTN-50|GMP23-48K|RBP50|p50	dynactin 2	protein-coding	0.06308	0.591288	229	7.01549	288	7.34293	294	7.24457	211	7.17392	0.0300379	38	6.6464	40	7.11855	45	7.23056	43	6.98443	0.22502	111	8.62835	54	7.55736	55	7.30135	36	6.81245	-1.03595
Merged-10-127289756-7	chr10	127288535	127291260	-	2726	0	1	1	1	1	1	promoter-TSS (NM_007837)	promoter-TSS (NM_007837)	-879	NM_033072	110962	Mbd6	D10Wsu93e	methyl-CpG binding domain protein 6	protein-coding	0.057615	0.603081	1131	9.31466	1173	9.36522	1279	9.36193	945	9.3317	0.00687477	185	8.90016	169	9.17039	200	9.35805	137	8.63352	-0.0394868	170	9.23885	102	8.4625	119	8.40089	133	8.66909	-0.315687
Merged-10-127311794-4	chr10	127310961	127312469	-	1509	0	0	1	1	1	1	promoter-TSS (NM_001171582)	promoter-TSS (NM_001171582)	71	NM_001003913	216443	Mars	Metrs|Mtrns	methionine-tRNA synthetase	protein-coding	0.05305	0.52949	734	8.6916	782	8.78087	961	8.94989	681	8.85963	0.168526	94	7.93086	46	7.31559	72	7.89682	53	7.27989	-0.0348662	163	9.17855	80	8.11585	120	8.41286	85	8.02926	-0.426137
Merged-10-127339716-2	chr10	127339051	127340116	-	1066	0	0	1	1	0	0	intron (NM_010296, intron 2 of 12)	intron (NM_010296, intron 2 of 12)	1996	NM_010296	14632	Gli1	AV235269|Zfp-5|Zfp5	GLI-Kruppel family member GLI1	protein-coding	0.046948	0.573171	292	7.36476	341	7.58585	472	7.9257	296	7.66032	0.317703	7	4.361	5	4.34596	10	5.16643	4	3.84693	0.153199	6	4.62835	12	5.47644	2	3.07896	1	2.603	-2.21142
Merged-10-127342245-1	chr10	127342035	127342456	-	422	0	0	1	0	0	0	promoter-TSS (NM_010296)	promoter-TSS (NM_010296)	-666	NM_010296	14632	Gli1	AV235269|Zfp-5|Zfp5	GLI-Kruppel family member GLI1	protein-coding	0.033254	0.526066	55	4.97735	85	5.59426	103	5.74044	70	5.59575	0.382284	2	2.94596	6	4.56835	6	4.51435	5	4.10996	0.555	0	1.821	0	1.776	0	1.494	1	2.603	0.25
Merged-10-127380580-4	chr10	127380079	127380830	+	752	0	0	1	1	1	1	promoter-TSS (NM_001359244)	promoter-TSS (NM_001359244)	-214	NM_001359244	71750	R3hdm2	1300003K24Rik|AU041262|mKIAA1002	R3H domain containing 2	protein-coding	0.08522	0.679521	272	7.26276	215	6.92289	296	7.25432	201	7.10421	0.086443	90	7.86879	52	7.48892	38	6.9924	42	6.95126	-0.707024	61	7.7752	62	7.75328	48	7.10871	28	6.46098	-0.979393
Merged-10-127381283-1	chr10	127381130	127381437	+	308	0	0	1	0	0	0	intron (NM_001359244, intron 1 of 25)	intron (NM_001359244, intron 1 of 25)	615	NM_001359244	71750	R3hdm2	1300003K24Rik|AU041262|mKIAA1002	R3H domain containing 2	protein-coding	0.04886	0.561688	54	4.95136	66	5.23409	87	5.49943	48	5.06071	0.187346	12	5.06144	7	4.761	7	4.707	3	3.525	-0.79522	8	4.99093	12	5.47644	18	5.74193	13	5.41035	0.342459
Merged-10-127481482-1	chr10	127481336	127481628	+	293	0	0	1	0	0	0	intron (NM_001359246, intron 13 of 23)	intron (NM_001359246, intron 13 of 23)	-20204	NM_001359751	237611	Stac3	9.83012e+24	SH3 and cysteine rich domain 3	protein-coding	0.023973	0.515358	36	4.37945	33	4.25546	23	3.62496	19	3.76793	-0.621013	6	4.16835	4	4.08293	6	4.51435	3	3.525	-0.105964	2	3.40596	3	3.776	1	2.494	2	3.18796	-0.75
Merged-10-127512119-1	chr10	127511890	127512349	+	460	0	0	1	0	0	0	Intergenic	CpG	-2820	NM_001098789	407790	Ndufa4l2	BC064011	Ndufa4, mitochondrial complex associated like 2	protein-coding	0.050109	0.636957	72	5.35982	74	5.39682	88	5.51573	58	5.32864	0.0438666	9	4.68293	3	3.761	8	4.87693	4	3.84693	0.139963	16	5.90846	4	4.09793	9	4.81593	13	5.41035	0.109946
Merged-10-127512939-1	chr10	127512694	127513185	+	492	0	0	1	0	0	0	Intergenic	CpG	-2000	NM_001098789	407790	Ndufa4l2	BC064011	Ndufa4, mitochondrial complex associated like 2	protein-coding	0.0611	0.595528	96	5.76991	90	5.67579	86	5.48294	65	5.49039	-0.236185	1	2.361	1	2.761	1	2.707	5	4.10996	0.847481	5	4.40596	5	4.36096	1	2.494	3	3.603	-1.33496
Merged-10-127522189-4	chr10	127521827	127522714	-	888	0	0	1	1	1	1	intron (NM_028230, intron 1 of 11)	intron (NM_028230, intron 1 of 11)	174	NM_001252316	108037	Shmt2	2700043D08Rik|AA408223|AA986903|SHMT	serine hydroxymethyltransferase 2 (mitochondrial)	protein-coding	0.038331	0.493243	277	7.28894	295	7.37745	254	7.03435	201	7.10421	-0.263915	43	6.82043	38	7.0464	48	7.32171	42	6.95126	0.20307	13	5.62835	12	5.47644	8	4.66393	15	5.603	-0.418935
Merged-10-127534642-1	chr10	127534231	127535053	-	823	0	0	1	0	0	0	promoter-TSS (NM_183297)	promoter-TSS (NM_183297)	-83	NM_183297	104080	Nxph4	1110036M10Rik|AI851051	neurexophilin 4	protein-coding	0.086375	0.692588	107	5.92489	104	5.88225	135	6.12746	135	6.53346	0.426896	4	3.68293	5	4.34596	8	4.87693	7	4.525	0.686517	11	5.40596	4	4.09793	3	3.494	3	3.603	-1.20345
Merged-10-127563142-3	chr10	127562754	127563409	-	656	0	1	1	1	0	0	intron (NM_008512, intron 42 of 88)	intron (NM_008512, intron 42 of 88)	-28522	NM_183297	104080	Nxph4	1110036M10Rik|AI851051	neurexophilin 4	protein-coding	0.00916	0.533537	47	4.75496	49	4.81186	20	3.43232	42	4.87226	-0.631118	8	4.53093	6	4.56835	2	3.29196	3	3.525	-1.14116	5	4.40596	0	1.776	1	2.494	7	4.603	0.457519
Merged-10-127569495-1	chr10	127569277	127569713	-	437	0	0	1	0	0	0	intron (NM_008512, intron 34 of 88)	L2|LINE|L2	-34936	NM_183297	104080	Nxph4	1110036M10Rik|AI851051	neurexophilin 4	protein-coding	0.018349	0.526316	31	4.17	35	4.33793	35	4.20993	32	4.49039	0.0961971	1	2.361	1	2.761	3	3.707	0	1.525	0.055	4	4.14293	3	3.776	5	4.07896	2	3.18796	-0.326002
Merged-10-127570556-1	chr10	127570399	127570714	-	316	0	1	0	0	0	0	intron (NM_008512, intron 34 of 88)	intron (NM_008512, intron 34 of 88)	-35997	NM_183297	104080	Nxph4	1110036M10Rik|AI851051	neurexophilin 4	protein-coding	0.019048	0.56962	18	3.41793	33	4.25546	29	3.94689	14	3.35289	-0.186805	3	3.361	0	1.761	1	2.707	1	2.525	0.055	2	3.40596	1	2.776	3	3.494	2	3.18796	0.25
Merged-10-127583859-2	chr10	127583556	127584095	-	540	0	1	1	0	0	0	exon (NM_008512, exon 18 of 89)	exon (NM_008512, exon 18 of 89)	37323	NM_008512	16971	Lrp1	A2mr|AI316852|CD91|Lrp|b2b1554Clo	low density lipoprotein receptor-related protein 1	protein-coding	0.024119	0.585185	107	5.92489	109	5.94936	61	4.9942	35	4.61593	-1.13206	13	5.16835	3	3.761	12	5.40744	5	4.10996	0.294024	3	3.821	7	4.776	3	3.494	3	3.603	-0.75
Merged-10-127586350-4	chr10	127586098	127586516	-	419	0	1	1	1	1	0	intron (NM_008512, intron 15 of 88)	MIR|SINE|MIR	34841	NM_008512	16971	Lrp1	A2mr|AI316852|CD91|Lrp|b2b1554Clo	low density lipoprotein receptor-related protein 1	protein-coding	0.011962	0.391408	126	6.15868	97	5.78271	90	5.54779	79	5.76793	-0.312836	25	6.06144	26	6.51589	36	6.91645	32	6.56939	0.45426	14	5.72789	4	4.09793	13	5.30135	22	6.12656	0.801049
Merged-10-127590906-5	chr10	127590543	127591337	-	795	0	1	1	1	1	1	intron (NM_008512, intron 11 of 88)	intron (NM_008512, intron 11 of 88)	30208	NM_008512	16971	Lrp1	A2mr|AI316852|CD91|Lrp|b2b1554Clo	low density lipoprotein receptor-related protein 1	protein-coding	0.013854	0.539623	356	7.64978	305	7.42539	188	6.60224	123	6.4002	-1.03636	35	6.53093	30	6.7152	20	6.09932	5	4.10996	-1.51842	35	6.99093	21	6.23543	12	5.19444	27	6.41035	-0.810781
Merged-10-127592782-1	chr10	127592571	127592993	-	423	0	0	0	1	0	0	intron (NM_008512, intron 10 of 88)	intron (NM_008512, intron 10 of 88)	28366	NM_008512	16971	Lrp1	A2mr|AI316852|CD91|Lrp|b2b1554Clo	low density lipoprotein receptor-related protein 1	protein-coding	0.021327	0.513002	99	5.81386	92	5.70716	20	3.43232	14	3.35289	-2.3679	14	5.26789	20	6.15332	1	2.707	4	3.84693	-2.43364	17	5.99093	9	5.09793	6	4.30135	3	3.603	-1.59225
Merged-10-127597041-2	chr10	127596706	127597378	-	673	0	0	1	1	0	0	intron (NM_008512, intron 6 of 88)	intron (NM_008512, intron 6 of 88)	24106	NM_008512	16971	Lrp1	A2mr|AI316852|CD91|Lrp|b2b1554Clo	low density lipoprotein receptor-related protein 1	protein-coding	0.013393	0.539376	117	6.05264	111	5.97535	21	3.49943	21	3.90543	-2.31157	7	4.361	10	5.22043	2	3.29196	2	3.10996	-1.58975	25	6.52144	19	6.09793	6	4.30135	2	3.18796	-2.56503
Merged-10-127609945-1	chr10	127609822	127610069	-	248	0	0	1	0	0	0	intron (NM_008512, intron 3 of 88)	intron (NM_008512, intron 3 of 88)	11203	NM_008512	16971	Lrp1	A2mr|AI316852|CD91|Lrp|b2b1554Clo	low density lipoprotein receptor-related protein 1	protein-coding	0.008097	0.520161	19	3.49193	26	3.92289	6	1.84735	5	2.03096	-1.76825	0	1.361	0	1.761	1	2.707	2	3.10996	1.34748	0	1.821	1	2.776	0	1.494	2	3.18796	0.0424813
Merged-10-127621750-5	chr10	127621251	127622412	-	1162	0	1	1	1	1	1	promoter-TSS (NM_008512)	promoter-TSS (NM_008512)	-683	NM_008512	16971	Lrp1	A2mr|AI316852|CD91|Lrp|b2b1554Clo	low density lipoprotein receptor-related protein 1	protein-coding	0.043928	0.595525	800	8.81566	696	8.61301	598	8.26641	473	8.33474	-0.413759	79	7.68293	41	7.15332	48	7.32171	40	6.88255	-0.315992	38	7.1064	34	6.90528	30	6.4482	28	6.46098	-0.551254
Merged-10-127636108-2	chr10	127635856	127636536	+	681	0	0	1	1	0	0	Intergenic	Intergenic	-6790	NM_009284	20852	Stat6	-	signal transducer and activator of transcription 6	protein-coding	0.010294	0.48605	43	4.62943	37	4.41593	65	5.08439	72	5.63582	0.83743	4	3.68293	13	5.56835	3	3.707	2	3.10996	-1.21716	5	4.40596	9	5.09793	8	4.66393	1	2.603	-1.11848
Merged-10-127642476-4	chr10	127641993	127644087	+	2095	0	1	1	1	1	0	promoter-TSS (NM_009284)	promoter-TSS (NM_009284)	54	NM_009284	20852	Stat6	-	signal transducer and activator of transcription 6	protein-coding	0.035339	0.567064	734	8.6916	746	8.71296	895	8.84735	675	8.84688	0.144835	55	7.16835	35	6.93093	45	7.23056	54	7.30636	0.218821	61	7.7752	44	7.26785	60	7.42474	49	7.24686	-0.185728
Merged-10-127662211-3	chr10	127661877	127662594	-	718	0	1	1	1	0	0	intron (NM_001122895, intron 5 of 5)	intron (NM_001122895, intron 5 of 5)	4468	NM_008668	17937	Nab2	AI451907	Ngfi-A binding protein 2	protein-coding	0.022315	0.579387	339	7.57939	350	7.62333	133	6.10609	111	6.25335	-1.42164	31	6.361	13	5.56835	10	5.16643	4	3.84693	-1.458	20	6.21332	12	5.47644	15	5.494	17	5.77293	-0.211416
Merged-10-127667559-7	chr10	127666642	127668725	+	2084	0	1	1	1	1	1	promoter-TSS (NM_008668)	promoter-TSS (NM_008668)	560	NR_045171	72243	1700012D01Rik	-	RIKEN cDNA 1700012D01 gene	ncRNA	0.059049	0.59501	1597	9.81205	1763	9.95263	1101	9.14591	844	9.16881	-0.724985	90	7.86879	81	8.11855	33	6.79446	45	7.04856	-1.07216	236	9.70974	160	9.10692	69	7.62328	58	7.48564	-1.85387
Merged-10-127675248-2	chr10	127674890	127675714	+	825	0	0	1	1	0	0	Intergenic	Intergenic	-1763	NM_001113211	210035	Nemp1	Tmem194|Tmem194a	nuclear envelope integral membrane protein 1	protein-coding	0.012136	0.444848	343	7.59626	338	7.57314	418	7.75081	319	7.76793	0.174664	37	6.60893	17	5.93093	34	6.83628	19	5.84693	0.0716793	20	6.21332	10	5.23543	25	6.19444	11	5.18796	-0.0331734
Merged-10-127677075-4	chr10	127676381	127677895	+	1515	0	0	1	1	1	1	promoter-TSS (NM_173732)	promoter-TSS (NM_173732)	73	NM_173732	210035	Nemp1	Tmem194|Tmem194a	nuclear envelope integral membrane protein 1	protein-coding	0.057464	0.559736	778	8.77548	788	8.79188	999	9.00578	702	8.90338	0.170902	101	8.03343	94	8.33086	99	8.35086	92	8.06416	0.025367	105	8.54892	61	7.7302	68	7.60252	73	7.81245	-0.432069
Merged-10-127739014-4	chr10	127738258	127740041	+	1784	0	0	1	1	1	1	promoter-TSS (NM_198035)	promoter-TSS (NM_198035)	-381	NM_198035	320080	Zbtb39	7030401O21Rik|mKIAA0352	zinc finger and BTB domain containing 39	protein-coding	0.069546	0.613789	267	7.23609	290	7.35288	260	7.06791	198	7.08262	-0.219217	70	7.51075	34	6.89028	17	5.87693	14	5.43189	-1.54611	63	7.821	32	6.82039	25	6.19444	21	6.06243	-1.19226
Merged-10-127745005-1	chr10	127744831	127745179	+	349	0	0	1	0	0	0	3' UTR (NM_198035, exon 2 of 2)	3' UTR (NM_198035, exon 2 of 2)	5475	NM_198035	320080	Zbtb39	7030401O21Rik|mKIAA0352	zinc finger and BTB domain containing 39	protein-coding	0.008621	0.424069	30	4.1242	34	4.29728	19	3.36193	17	3.61593	-0.721813	4	3.68293	6	4.56835	0	1.707	4	3.84693	-1.34868	3	3.821	1	2.776	3	3.494	2	3.18796	0.0424813
Merged-10-12788089-2	chr10	12787634	12788604	-	971	0	0	1	1	0	0	intron (NM_011682, intron 1 of 73)	intron (NM_011682, intron 1 of 73)	73616	NM_011682	22288	Utrn	AA589569|DRP|Dmdl	utrophin	protein-coding	0.01134	0.416066	324	7.5143	346	7.60679	297	7.25917	219	7.22736	-0.31728	38	6.6464	6	4.56835	14	5.61389	8	4.69493	-0.452971	11	5.40596	9	5.09793	9	4.81593	12	5.30344	-0.192261
Merged-10-127904915-5	chr10	127904461	127905411	+	951	0	1	1	1	1	1	intron (NM_027301, intron 3 of 3)	intron (NM_027301, intron 3 of 3)	6401	NM_027301	70061	Sdr9c7	1810054F20Rik|Rdh20|Rdhs|SDR-O|Sdro	4short chain dehydrogenase/reductase family 9C, member 7	protein-coding	0.009474	0.51735	565	8.31466	615	8.43479	456	7.87605	316	7.75434	-0.559528	42	6.78726	22	6.28456	25	6.40744	15	5.525	-0.569693	26	6.57589	16	5.86346	28	6.35198	19	5.92493	-0.0812206
Merged-10-127922476-3	chr10	127922120	127922918	+	799	0	1	1	1	0	0	Intergenic	Intergenic	23984	NM_027301	70061	Sdr9c7	1810054F20Rik|Rdh20|Rdhs|SDR-O|Sdro	4short chain dehydrogenase/reductase family 9C, member 7	protein-coding	0.005013	0.456821	408	7.84596	389	7.77533	328	7.40194	222	7.2469	-0.486222	38	6.6464	40	7.11855	29	6.61389	23	6.10996	-0.520551	53	7.57589	18	6.02393	15	5.494	20	5.99532	-1.05525
Merged-10-127925056-4	chr10	127924675	127925506	+	832	0	1	1	1	1	0	Intergenic	ID_B1|SINE|B4	26555	NM_027301	70061	Sdr9c7	1810054F20Rik|Rdh20|Rdhs|SDR-O|Sdro	4short chain dehydrogenase/reductase family 9C, member 7	protein-coding	0.00722	0.481971	722	8.66785	651	8.51673	327	7.39755	311	7.7314	-1.02781	68	7.46952	51	7.46144	49	7.35086	40	6.88255	-0.348778	63	7.821	27	6.58335	35	6.66393	33	6.69046	-0.524984
Merged-10-127927917-1	chr10	127927782	127928052	+	271	0	1	0	0	0	0	Intergenic	Intergenic	29382	NM_027301	70061	Sdr9c7	1810054F20Rik|Rdh20|Rdhs|SDR-O|Sdro	4short chain dehydrogenase/reductase family 9C, member 7	protein-coding	0.007407	0.402214	95	5.75496	116	6.03836	61	4.9942	63	5.446	-0.676565	15	5.361	11	5.34596	10	5.16643	6	4.33235	-0.604088	13	5.62835	8	4.94593	4	3.81593	5	4.18796	-1.28519
Merged-10-127937868-1	chr10	127937704	127938033	+	330	0	0	0	0	0	1	Intergenic	Intergenic	39333	NM_027301	70061	Sdr9c7	1810054F20Rik|Rdh20|Rdhs|SDR-O|Sdro	4short chain dehydrogenase/reductase family 9C, member 7	protein-coding	0	0.40303	22	3.69356	24	3.81186	12	2.74044	15	3.446	-0.659489	2	2.94596	1	2.761	0	1.707	3	3.525	-0.237481	17	5.99093	7	4.776	21	5.95343	16	5.69046	0.438485
Merged-10-127968681-2	chr10	127968381	127968968	-	588	0	0	1	1	0	0	Intergenic	Intergenic	38834	NM_013786	27400	Hsd17b6	17betaHSD9|Hsd17b9|Rdh8	hydroxysteroid (17-beta) dehydrogenase 6	protein-coding	0.003407	0.445578	25	3.87044	35	4.33793	50	4.71243	44	4.93785	0.720957	4	3.68293	1	2.761	8	4.87693	5	4.10996	1.27148	7	4.821	2	3.36096	13	5.30135	2	3.18796	0.153677
Merged-10-128015414-1	chr10	128015053	128015775	+	723	0	0	1	0	0	0	intron (NM_008921, intron 1 of 12)	intron (NM_008921, intron 1 of 12)	199	NM_008921	19075	Prim1	AI324982	DNA primase, p49 subunit	protein-coding	0.040166	0.515906	137	6.27852	105	5.89592	165	6.41504	136	6.54403	0.392313	6	4.16835	2	3.34596	5	4.29196	3	3.525	0.151323	7	4.821	3	3.776	2	3.07896	5	4.18796	-0.665037
Merged-10-128019788-2	chr10	128019582	128019943	+	362	0	1	0	1	0	0	intron (NM_008921, intron 4 of 12)	B4A|SINE|B4	4547	NM_008921	19075	Prim1	AI324982	DNA primase, p49 subunit	protein-coding	0.01662	0.513812	38	4.4554	44	4.65985	25	3.74044	16	3.53346	-0.920676	1	2.361	0	1.761	4	4.02893	2	3.10996	1.50845	4	4.14293	4	4.09793	4	3.81593	1	2.603	-0.910964
Merged-10-128035682-3	chr10	128035020	128036028	+	1009	0	0	1	1	0	1	5' UTR (NM_013608, exon 1 of 8)	5' UTR (NM_013608, exon 1 of 8)	178	NM_013608	17938	Naca	AL022831|AL024382|Gm1878|mKIAA0363|skNAC	nascent polypeptide-associated complex alpha polypeptide	protein-coding	0.079365	0.593657	420	7.88768	456	8.00405	545	8.13276	395	8.07536	0.158193	29	6.26789	22	6.28456	18	5.95493	33	6.61246	0.0074689	41	7.21332	41	7.16832	38	6.7794	29	6.50989	-0.546171
Merged-10-128037010-1	chr10	128036719	128037301	+	583	0	0	1	0	0	0	intron (NM_001282976, intron 2 of 7)	intron (NM_001282976, intron 2 of 7)	1664	NM_013608	17938	Naca	AL022831|AL024382|Gm1878|mKIAA0363|skNAC	nascent polypeptide-associated complex alpha polypeptide	protein-coding	0.015464	0.442539	172	6.60463	161	6.50785	203	6.71243	185	6.98516	0.292553	16	5.44846	10	5.22043	15	5.707	13	5.33235	0.18523	31	6.821	10	5.23543	31	6.494	18	5.85093	0.144248
Merged-10-128059155-4	chr10	128058298	128059938	+	1641	0	0	1	1	1	1	5' UTR (NM_019766, exon 1 of 8)	5' UTR (NM_019766, exon 1 of 8)	136	NM_019766	56351	Ptges3	5730442A20Rik|Ptges|Tebp|cPGES|p23|sid3177	prostaglandin E synthase 3	protein-coding	0.097561	0.648385	945	9.0557	1068	9.23005	1213	9.28555	858	9.19251	0.0961623	369	9.89238	263	9.80539	208	9.41436	183	9.04856	-0.617427	371	10.3602	229	9.62149	196	9.11605	174	9.05421	-0.905693
Merged-10-128083246-4	chr10	128082512	128083789	+	1278	0	0	1	1	1	1	promoter-TSS (NM_016774)	promoter-TSS (NM_016774)	-157	NM_016774	11947	Atp5b	Atp5f1b	ATP synthase, H+ transporting mitochondrial F1 complex, beta subunit	protein-coding	0.054033	0.535994	988	9.11983	963	9.08089	1126	9.17827	790	9.07353	0.0255448	103	8.06144	75	8.00893	94	8.27686	96	8.12491	0.165701	61	7.7752	46	7.33059	46	7.04859	62	7.58028	-0.238458
Merged-10-128091356-2	chr10	128090857	128091918	+	1062	0	0	1	1	0	0	TTS (NM_016774)	TTS (NM_016774)	-1396	NM_054078	116848	Baz2a	AA415431|C030005G16Rik|C78388|Tip5|Walp3|mKIAA0314	bromodomain adjacent to zinc finger domain, 2A	protein-coding	0.016023	0.508475	801	8.81746	816	8.84219	865	8.79822	695	8.88894	0.013758	62	7.33828	35	6.93093	38	6.9924	35	6.69493	-0.290939	65	7.86539	43	7.23543	29	6.40089	28	6.46098	-1.11948
Merged-10-128093095-3	chr10	128092239	128093835	+	1597	0	0	1	0	1	1	intron (NM_054078, intron 1 of 29)	CpG	254	NM_054078	116848	Baz2a	AA415431|C030005G16Rik|C78388|Tip5|Walp3|mKIAA0314	bromodomain adjacent to zinc finger domain, 2A	protein-coding	0.066416	0.624296	1338	9.55694	1490	9.71006	1577	9.66388	1232	9.71396	0.0554169	130	8.39442	91	8.28456	75	7.95493	61	7.4792	-0.622431	156	9.11562	116	8.64636	76	7.76079	78	7.90678	-1.04721
Merged-10-128094808-1	chr10	128094567	128095050	+	484	0	0	1	0	0	0	intron (NM_054078, intron 1 of 29)	intron (NM_054078, intron 1 of 29)	2025	NM_054078	116848	Baz2a	AA415431|C030005G16Rik|C78388|Tip5|Walp3|mKIAA0314	bromodomain adjacent to zinc finger domain, 2A	protein-coding	0.026915	0.516529	361	7.66985	382	7.7492	506	8.02584	346	7.88479	0.245794	11	4.94596	11	5.34596	12	5.40744	7	4.525	-0.179743	16	5.90846	13	5.58335	6	4.30135	13	5.41035	-0.890054
Merged-10-128097071-3	chr10	128096862	128097305	+	444	0	0	1	0	1	1	intron (NM_054078, intron 2 of 29)	CpG	4300	NM_054078	116848	Baz2a	AA415431|C030005G16Rik|C78388|Tip5|Walp3|mKIAA0314	bromodomain adjacent to zinc finger domain, 2A	protein-coding	0.106095	0.752252	290	7.35488	332	7.54738	279	7.16928	246	7.39437	-0.169302	50	7.03343	42	7.18726	11	5.29196	23	6.10996	-1.40938	108	8.58918	62	7.75328	30	6.4482	24	6.24686	-1.82371
Merged-10-12809815-1	chr10	12809550	12810081	-	532	0	0	1	0	0	0	intron (NM_011682, intron 1 of 73)	intron (NM_011682, intron 1 of 73)	51920	NM_011682	22288	Utrn	AA589569|DRP|Dmdl	utrophin	protein-coding	0.011299	0.451128	61	5.1242	68	5.27652	31	4.04	48	5.06071	-0.650005	5	3.94596	10	5.22043	4	4.02893	2	3.10996	-1.01375	4	4.14293	2	3.36096	2	3.07896	2	3.18796	-0.618483
Merged-10-128125736-2	chr10	128125140	128126258	+	1119	0	0	1	1	0	0	intron (NM_054078, intron 27 of 29)	intron (NM_054078, intron 27 of 29)	32916	NM_054078	116848	Baz2a	AA415431|C030005G16Rik|C78388|Tip5|Walp3|mKIAA0314	bromodomain adjacent to zinc finger domain, 2A	protein-coding	0.026834	0.524576	255	7.17	193	6.76791	84	5.44939	46	5.00059	-1.74397	15	5.361	7	4.761	3	3.707	3	3.525	-1.445	20	6.21332	11	5.36096	7	4.494	9	4.92493	-1.07768
Merged-10-128143938-3	chr10	128143676	128144140	-	465	0	1	1	1	0	0	intron (NM_001039080, intron 5 of 13)	intron (NM_001039080, intron 5 of 13)	32660	NM_019711	56516	Rbms2	2610315E04Rik|Scr3	RNA binding motif, single stranded interacting protein 2	protein-coding	0.008621	0.516129	53	4.92489	46	4.72259	11	2.62496	10	2.90543	-2.05854	9	4.68293	1	2.761	2	3.29196	8	4.69493	0.27148	13	5.62835	6	4.58335	0	1.494	7	4.603	-2.05735
Merged-10-128149882-1	chr10	128149611	128150153	-	543	0	0	1	0	0	0	intron (NM_001039080, intron 3 of 13)	intron (NM_001039080, intron 3 of 13)	26686	NM_019711	56516	Rbms2	2610315E04Rik|Scr3	RNA binding motif, single stranded interacting protein 2	protein-coding	0.012915	0.543278	84	5.57939	93	5.72259	32	4.08439	21	3.90543	-1.65608	1	2.361	2	3.34596	1	2.707	3	3.525	0.262519	6	4.62835	5	4.36096	2	3.07896	0	1.603	-2.15368
Merged-10-128151098-2	chr10	128150907	128151351	-	445	0	0	1	1	0	0	intron (NM_001039080, intron 3 of 13)	intron (NM_001039080, intron 3 of 13)	25439	NM_019711	56516	Rbms2	2610315E04Rik|Scr3	RNA binding motif, single stranded interacting protein 2	protein-coding	0.031532	0.539326	74	5.39882	41	4.56032	8	2.20993	7	2.446	-2.65161	6	4.16835	2	3.34596	0	1.707	1	2.525	-1.64116	19	6.14293	5	4.36096	5	4.07896	0	1.603	-2.41096
Merged-10-128176606-1	chr10	128176024	128177188	-	1165	0	0	1	0	0	0	promoter-TSS (NM_019711)	promoter-TSS (NM_019711)	-38	NM_019711	56516	Rbms2	2610315E04Rik|Scr3	RNA binding motif, single stranded interacting protein 2	protein-coding	0.014605	0.451502	373	7.71689	337	7.56888	334	7.42802	274	7.54929	-0.154234	17	5.53093	8	4.93093	16	5.79446	7	4.525	-0.0711936	20	6.21332	6	4.58335	20	5.88632	7	4.603	-0.153677
Merged-10-128185893-3	chr10	128185523	128186132	-	610	0	0	1	1	1	0	Intergenic	B2_Mm2|SINE|B2	-5530	NM_001039080	56516	Rbms2	2610315E04Rik|Scr3	RNA binding motif, single stranded interacting protein 2	protein-coding	0.004926	0.432787	157	6.47378	162	6.51673	155	6.3254	100	6.10421	-0.280448	23	5.94596	12	5.46144	14	5.61389	8	4.69493	-0.549293	24	6.46486	14	5.68289	13	5.30135	11	5.18796	-0.829215
Merged-10-128188563-1	chr10	128188439	128188687	+	249	0	0	1	0	0	0	Intergenic	MTD|LTR|ERVL-MaLR	-6072	NM_001285779	216456	Gls2	A330074B06Rik|AI195532|GA|GLS|Lga	glutaminase 2 (liver, mitochondrial)	protein-coding	0.004032	0.413655	46	4.72459	56	5.00089	48	4.65471	46	5.00059	-0.0350901	1	2.361	1	2.761	4	4.02893	4	3.84693	1.37693	0	1.821	3	3.776	3	3.494	1	2.603	0.25
Merged-10-128194546-4	chr10	128193992	128195361	+	1370	0	0	1	1	1	1	promoter-TSS (NM_001285779)	promoter-TSS (NM_001285779)	41	NM_001285777	216456	Gls2	A330074B06Rik|AI195532|GA|GLS|Lga	glutaminase 2 (liver, mitochondrial)	protein-coding	0.086925	0.671533	713	8.64978	799	8.81186	1049	9.07617	720	8.93986	0.277196	52	7.08892	45	7.28456	41	7.09932	36	6.73445	-0.269856	43	7.28043	36	6.98545	26	6.24889	35	6.77293	-0.622036
Merged-10-128211691-3	chr10	128211174	128212376	-	1203	0	0	1	1	0	1	promoter-TSS (NM_025716)	promoter-TSS (NM_025716)	19	NM_025716	66701	Spryd4	4633402N23Rik|AA114801	SPRY domain containing 4	protein-coding	0.036606	0.512053	349	7.62121	320	7.49443	363	7.54779	329	7.81232	0.122238	25	6.06144	28	6.61898	21	6.16643	6	4.33235	-1.09082	16	5.90846	14	5.68289	12	5.19444	11	5.18796	-0.604476
Merged-10-12821507-1	chr10	12821215	12821799	-	585	0	0	1	0	0	0	intron (NM_011682, intron 1 of 73)	intron (NM_011682, intron 1 of 73)	40228	NM_011682	22288	Utrn	AA589569|DRP|Dmdl	utrophin	protein-coding	0.018836	0.511111	93	5.72459	94	5.73786	63	5.04	63	5.446	-0.488222	2	2.94596	0	1.761	3	3.707	6	4.33235	1.6662	5	4.40596	4	4.09793	10	4.95343	8	4.77293	0.611233
Merged-10-128232315-4	chr10	128231629	128232866	+	1238	0	0	1	1	1	1	TTS (NM_008600)	TTS (NM_008600)	184	NM_001136082	21853	Timeless	C77407|Debt69|tim	timeless circadian clock 1	protein-coding	0.059822	0.543619	586	8.36722	700	8.62127	787	8.66205	607	8.69393	0.183746	71	7.53093	68	7.86952	39	7.02893	44	7.01685	-0.677334	80	8.16085	51	7.47644	38	6.7794	45	7.12656	-0.865663
Merged-10-128253904-3	chr10	128253648	128254187	+	540	0	1	1	1	0	0	promoter-TSS (NM_133996)	promoter-TSS (NM_133996)	-214	NM_133996	28194	Apon	AI195275|D10Ucla2	apolipoprotein N	protein-coding	0.005566	0.433333	211	6.89792	133	6.23409	72	5.22982	40	4.80355	-1.54932	35	6.53093	14	5.66789	10	5.16643	8	4.69493	-1.16873	22	6.34456	22	6.29956	17	5.66393	8	4.77293	-1.10364
Merged-10-128256391-4	chr10	128256002	128256913	+	912	0	1	1	1	0	1	TTS (NM_133996)	TTS (NM_133996)	2326	NM_133996	28194	Apon	AI195275|D10Ucla2	apolipoprotein N	protein-coding	0.018661	0.5	287	7.33993	260	7.19591	313	7.33462	206	7.13949	-0.0308616	29	6.26789	13	5.56835	21	6.16643	23	6.10996	0.220074	29	6.72789	30	6.7302	17	5.66393	22	6.12656	-0.8338
Merged-10-12826995-2	chr10	12826527	12827427	-	901	0	1	1	0	0	0	intron (NM_011682, intron 1 of 73)	intron (NM_011682, intron 1 of 73)	34758	NM_011682	22288	Utrn	AA589569|DRP|Dmdl	utrophin	protein-coding	0.016667	0.469478	100	5.82821	103	5.86844	49	4.68386	38	4.7314	-1.1407	5	3.94596	4	4.08293	4	4.02893	2	3.10996	-0.445	5	4.40596	6	4.58335	3	3.494	6	4.41035	-0.542481
Merged-10-128270536-3	chr10	128269976	128271031	+	1056	0	0	1	1	0	1	promoter-TSS (NM_019963)	promoter-TSS (NM_019963)	5	NM_019963	20847	Stat2	1600010G07Rik|AW496480	signal transducer and activator of transcription 2	protein-coding	0.048341	0.529356	854	8.90978	839	8.88225	886	8.83279	656	8.80575	-0.0767431	25	6.06144	12	5.46144	15	5.707	11	5.10996	-0.352958	32	6.86539	35	6.94593	20	5.88632	17	5.77293	-1.07604
Merged-10-128298296-3	chr10	128297864	128298668	-	805	0	1	1	1	0	0	promoter-TSS (NM_031252)	promoter-TSS (NM_031252)	-182	NM_031252	83430	Il23a	IL-23|p19	interleukin 23, alpha subunit p19	protein-coding	0.012438	0.491925	217	6.93818	222	6.9689	140	6.17955	76	5.71279	-1.00737	14	5.26789	18	6.00893	3	3.707	13	5.33235	-1.11873	24	6.46486	10	5.23543	16	5.58146	13	5.41035	-0.354235
Merged-10-128303400-4	chr10	128302903	128303899	+	997	0	0	1	1	1	1	promoter-TSS (NM_001358822)	promoter-TSS (NM_001358822)	66	NM_133992	103135	Pan2	1200014O24Rik|AI047843|AW742773|Usp52|mKIAA0710	PAN2 poly(A) specific ribonuclease subunit	protein-coding	0.043173	0.533601	554	8.28634	583	8.35782	739	8.57138	581	8.63088	0.279044	47	6.94596	28	6.61898	47	7.29196	60	7.45574	0.591378	39	7.14293	22	6.29956	36	6.70345	29	6.50989	-0.114573
Merged-10-128322527-3	chr10	128321952	128323140	+	1189	0	0	1	1	1	0	promoter-TSS (NM_019953)	promoter-TSS (NM_019953)	87	NM_019953	56530	Cnpy2	5330432A10Rik|AW229003|D10Bwg1546e|Tmem4|Zsig9	canopy FGF signaling regulator 2	protein-coding	0.036195	0.521447	432	7.92822	365	7.6837	420	7.75768	385	8.03846	0.0921052	31	6.361	24	6.40486	21	6.16643	20	5.91732	-0.341054	30	6.7752	20	6.16832	25	6.19444	23	6.18796	-0.280556
Merged-10-128329807-4	chr10	128329342	128330190	+	849	0	1	1	1	0	1	Intergenic	RLTR33|LTR|ERVK	7307	NM_019953	56530	Cnpy2	5330432A10Rik|AW229003|D10Bwg1546e|Tmem4|Zsig9	canopy FGF signaling regulator 2	protein-coding	0.007075	0.471143	83	5.56232	83	5.56032	40	4.39755	50	5.11843	-0.803329	16	5.44846	10	5.22043	10	5.16643	10	4.98443	-0.259016	40	7.17855	30	6.7302	6	4.30135	14	5.50989	-2.04875
Merged-10-128337914-4	chr10	128337192	128338546	+	1355	0	0	1	1	1	1	5' UTR (NM_026444, exon 1 of 11)	5' UTR (NM_026444, exon 1 of 11)	142	NM_026444	12974	Cs	2610511A05Rik|9030605P22Rik|Ahl4|BB234005|Cis	citrate synthase	protein-coding	0.051699	0.574908	1301	9.51651	1437	9.65785	1509	9.60033	1214	9.69274	0.0593559	333	9.7447	192	9.35346	193	9.30691	131	8.56939	-0.610927	325	10.1697	233	9.64636	218	9.26879	179	9.09485	-0.726226
Merged-10-128344919-4	chr10	128344445	128345516	+	1072	0	0	1	1	1	1	intron (NM_026444, intron 1 of 10)	intron (NM_026444, intron 1 of 10)	7253	NM_026444	12974	Cs	2610511A05Rik|9030605P22Rik|Ahl4|BB234005|Cis	citrate synthase	protein-coding	0.008403	0.440299	453	7.99655	371	7.70716	557	8.16412	420	8.16368	0.312045	51	7.06144	44	7.25285	57	7.56498	32	6.56939	-0.0899588	56	7.65389	25	6.47644	19	5.81593	18	5.85093	-1.23174
Merged-10-12836163-1	chr10	12835894	12836433	-	540	0	0	1	0	0	0	intron (NM_011682, intron 1 of 73)	intron (NM_011682, intron 1 of 73)	25572	NM_011682	22288	Utrn	AA589569|DRP|Dmdl	utrophin	protein-coding	0.014842	0.525926	5	1.75496	10	2.62743	55	4.84735	42	4.87226	2.66861	0	1.361	1	2.761	0	1.707	3	3.525	0.555	2	3.40596	0	1.776	2	3.07896	3	3.603	0.75
Merged-10-128368915-4	chr10	128368296	128369486	-	1191	0	0	1	1	1	1	5' UTR (NM_001081040, exon 1 of 5)	5' UTR (NM_001081040, exon 1 of 5)	1146	NM_001081040	210582	Coq10a	Gm1	coenzyme Q10A	protein-coding	0.085714	0.640638	605	8.41317	565	8.31266	974	8.96926	636	8.76115	0.502288	39	6.68293	36	6.97045	25	6.40744	22	6.04856	-0.59869	50	7.49343	39	7.09793	34	6.62328	28	6.46098	-0.753545
Merged-10-128377275-3	chr10	128376526	128377648	+	1123	0	0	1	0	1	1	promoter-TSS (NM_172790)	promoter-TSS (NM_172790)	-37	NM_172790	237615	Ankrd52	6430544C07|G431002C21Rik	ankyrin repeat domain 52	protein-coding	0.096257	0.705254	439	7.95136	517	8.18481	678	8.44727	522	8.47667	0.393883	25	6.06144	17	5.93093	14	5.61389	9	4.84693	-0.765773	60	7.75174	46	7.33059	17	5.66393	32	6.64739	-1.3855
Merged-10-128411243-5	chr10	128409528	128411952	-	2425	0	0	1	1	1	1	promoter-TSS (NM_026259)	promoter-TSS (NM_026259)	-189	NM_001358972	69917	Nabp2	2610036N15Rik|Obfc2b|SSB1	nucleic acid binding protein 2	protein-coding	0.042492	0.556289	1414	9.63659	1406	9.62641	1905	9.93633	1324	9.81778	0.245558	135	8.44846	113	8.59389	131	8.75139	90	8.03279	-0.129082	132	8.87628	72	7.96582	102	8.1805	90	8.11079	-0.275406
Merged-10-128418502-2	chr10	128418395	128418775	+	381	0	0	1	1	0	0	intron (NR_104288, intron 2 of 6)	intron (NR_104288, intron 2 of 6)	6969	NR_104289	67588	Rnf41	2210404G21Rik|4930511A05Rik|4933415P08Rik|D10Ertd722e|FLRF|Nrdp1	ring finger protein 41	protein-coding	0.047368	0.498688	20	3.56232	28	4.02598	25	3.74044	22	3.96956	0.0608516	4	3.68293	6	4.56835	0	1.707	3	3.525	-1.50964	5	4.40596	8	4.94593	5	4.07896	3	3.603	-0.834963
Merged-10-128458867-2	chr10	128458289	128459474	+	1186	0	0	1	0	0	1	promoter-TSS (NM_198160)	promoter-TSS (NM_198160)	201	NR_106183	102465894	Mir8105	Gm27346|mmu-mir-8105	microRNA 8105	ncRNA	0.105485	0.660202	172	6.60463	208	6.87536	229	6.88549	172	6.88063	0.143065	23	5.94596	18	6.00893	15	5.707	24	6.16886	-0.0395169	37	7.06893	19	6.09793	24	6.13786	16	5.69046	-0.669268
Merged-10-128459904-1	chr10	128459756	128460053	+	298	0	0	1	0	0	0	intron (NM_001114096, intron 1 of 28)	intron (NM_001114096, intron 1 of 28)	668	NM_001114096	68094	Smarcc2	5930405J04Rik	SWI/SNF related, matrix associated, actin dependent regulator of chromatin, subfamily c, member 2	protein-coding	0.03367	0.590604	53	4.92489	62	5.14528	83	5.43232	49	5.08986	0.226003	7	4.361	1	2.761	3	3.707	3	3.525	0.055	12	5.52144	5	4.36096	5	4.07896	11	5.18796	-0.307739
Merged-10-128493764-4	chr10	128492877	128494259	-	1383	0	0	1	1	1	1	promoter-TSS (NM_001317220)	promoter-TSS (NM_001317220)	318	NM_001317218	17904	Myl6	ESMLC|LC17|LC17-GI|MLC-3|MLC1SM|Myln	myosin, light polypeptide 6, alkali, smooth muscle and non-muscle	protein-coding	0.032562	0.543022	578	8.34742	656	8.52775	820	8.72124	625	8.73602	0.291044	160	8.69192	139	8.89028	185	9.24616	126	8.51368	0.0888218	153	9.08779	100	8.43421	125	8.47128	74	7.83182	-0.60945
Merged-10-128498993-3	chr10	128498465	128499385	-	921	0	0	1	1	1	0	promoter-TSS (NM_172259)	promoter-TSS (NM_172259)	-240	NM_172259	216459	Myl6b	5730437E04Rik|BC037527|MLC1SA	myosin, light polypeptide 6B	protein-coding	0.051087	0.553746	249	7.13578	256	7.17362	429	7.78819	299	7.67482	0.576801	82	7.73604	62	7.73828	38	6.9924	32	6.56939	-0.956262	31	6.821	17	5.94593	13	5.30135	7	4.603	-1.43129
Merged-10-128525899-4	chr10	128524862	128526618	-	1757	0	0	1	1	1	1	exon (NM_011843, exon 1 of 31)	exon (NM_011843, exon 1 of 31)	119	NM_011843	23943	Esyt1	Fam62a|Mbc2|vp115	extended synaptotagmin-like protein 1	protein-coding	0.055809	0.59078	811	8.83534	822	8.85275	1372	9.46312	952	9.34233	0.558682	187	8.91559	155	9.0464	177	9.18273	146	8.72467	-0.0272926	120	8.73986	70	7.92575	97	8.10871	70	7.75275	-0.402077
Merged-10-128536551-1	chr10	128536170	128536932	-	763	0	0	1	0	0	0	Intergenic	Intergenic	-10692	NM_011843	23943	Esyt1	Fam62a|Mbc2|vp115	extended synaptotagmin-like protein 1	protein-coding	0.023622	0.482307	111	5.97735	68	5.27652	113	5.87289	114	6.29149	0.45525	14	5.26789	7	4.761	2	3.29196	17	5.69493	-0.521002	1	2.821	3	3.776	6	4.30135	1	2.603	0.153677
Merged-10-128547638-4	chr10	128546550	128548283	-	1734	0	0	1	1	1	1	TTS (NM_018860)	TTS (NM_018860)	330	NM_134003	103284	Zc3h10	AI790326	zinc finger CCCH type containing 10	protein-coding	0.046163	0.529412	957	9.07388	928	9.02753	1134	9.18848	869	9.21087	0.148966	317	9.67388	262	9.79992	261	9.74042	225	9.34518	-0.1941	170	9.23885	104	8.49025	133	8.56009	106	8.34447	-0.412271
Merged-10-128549165-2	chr10	128548724	128549562	-	839	0	0	1	1	0	0	promoter-TSS (NM_018860)	promoter-TSS (NM_018860)	25	NM_018860	67945	Rpl41	1810055P16Rik|2210411K19Rik	ribosomal protein L41	protein-coding	0.047733	0.488677	397	7.80662	354	7.63968	470	7.91958	370	7.98128	0.227279	96	7.96091	66	7.82709	107	8.46189	63	7.525	0.0994427	44	7.31285	15	5.776	28	6.35198	32	6.64739	-0.044739
Merged-10-128566164-5	chr10	128565443	128566699	-	1257	0	1	1	1	1	1	promoter-TSS (NM_011119)	promoter-TSS (NM_011119)	-137	NM_011119	18813	Pa2g4	38kDa|AA672939|Ebp1|Plfap	proliferation-associated 2G4	protein-coding	0.07086	0.629276	1159	9.34991	1172	9.36399	1408	9.50046	1068	9.50805	0.147303	83	7.75332	50	7.43343	45	7.23056	53	7.27989	-0.338147	84	8.23039	66	7.84209	71	7.66393	47	7.18796	-0.610296
Merged-10-128568215-1	chr10	128568072	128568358	-	287	0	1	0	0	0	0	3' UTR (NM_010153, exon 28 of 28)	3' UTR (NM_010153, exon 28 of 28)	-2281	NM_011119	18813	Pa2g4	38kDa|AA672939|Ebp1|Plfap	proliferation-associated 2G4	protein-coding	0.01049	0.43554	68	5.27852	62	5.14528	46	4.59459	20	3.83832	-0.995449	8	4.53093	7	4.761	4	4.02893	8	4.69493	-0.284036	12	5.52144	5	4.36096	11	5.07896	5	4.18796	-0.307739
Merged-10-12858261-1	chr10	12857859	12858664	-	806	0	0	1	0	0	0	intron (NM_011682, intron 1 of 73)	intron (NM_011682, intron 1 of 73)	3474	NM_011682	22288	Utrn	AA589569|DRP|Dmdl	utrophin	protein-coding	0.014907	0.397022	116	6.04036	84	5.57739	77	5.3254	69	5.57528	-0.358535	3	3.361	2	3.34596	4	4.02893	6	4.33235	0.82716	6	4.62835	6	4.58335	4	3.81593	5	4.18796	-0.60391
Merged-10-128584444-3	chr10	128583905	128584774	-	870	0	1	1	1	0	0	TTS (NR_105882)	TTS (NR_105882)	158	NR_105882	102465553	Mir6917	Gm27633|mmu-mir-6917	microRNA 6917	ncRNA	0.013809	0.521839	186	6.71689	209	6.88225	200	6.69105	176	6.91361	0.00275863	17	5.53093	12	5.46144	7	4.707	12	5.22544	-0.529963	24	6.46486	14	5.68289	11	5.07896	5	4.18796	-1.44041
Merged-10-128589924-5	chr10	128589193	128590493	-	1301	0	1	1	1	1	1	promoter-TSS (NM_010153)	promoter-TSS (NM_010153)	-208	NM_010153	13867	Erbb3	C76256|Erbb-3|Erbb3r|Her3	erb-b2 receptor tyrosine kinase 3	protein-coding	0.07	0.64412	864	8.92656	879	8.94936	1027	9.04562	748	8.99482	0.0822652	116	8.23136	100	8.41921	60	7.63774	70	7.67475	-0.669046	135	8.90846	80	8.11585	73	7.70345	59	7.50989	-0.905484
Merged-10-128612817-1	chr10	128612530	128613104	-	575	0	0	1	0	0	0	Intergenic	Intergenic	13689	NM_013765	27370	Rps26	-	ribosomal protein S26	protein-coding	0.022648	0.471304	35	4.33993	53	4.92289	45	4.56356	53	5.20089	0.250818	10	4.82043	4	4.08293	2	3.29196	1	2.525	-1.5432	2	3.40596	0	1.776	0	1.494	3	3.603	-0.0424813
Merged-10-128626710-3	chr10	128626097	128627197	-	1101	0	0	1	1	1	0	promoter-TSS (NM_013765)	promoter-TSS (NM_013765)	-141	NM_013765	27370	Rps26	-	ribosomal protein S26	protein-coding	0.052727	0.478656	441	7.9579	408	7.84396	553	8.15374	420	8.16368	0.257779	50	7.03343	47	7.34596	54	7.48836	44	7.01685	0.0629125	51	7.52144	21	6.23543	36	6.70345	22	6.12656	-0.463428
Merged-10-128665886-2	chr10	128665541	128666289	-	749	0	0	1	1	0	0	Intergenic	ORR1C2|LTR|ERVL-MaLR	8003	NM_173733	211389	Suox	SO	sulfite oxidase	protein-coding	0.006684	0.40721	42	4.59626	32	4.21239	113	5.87289	65	5.49039	1.27731	8	4.53093	0	1.761	13	5.51435	4	3.84693	1.53468	4	4.14293	7	4.776	4	3.81593	3	3.603	-0.75
Merged-10-128674216-2	chr10	128673507	128674808	-	1302	0	0	1	0	0	1	promoter-TSS (NM_173733)	promoter-TSS (NM_173733)	-239	NM_173733	211389	Suox	SO	sulfite oxidase	protein-coding	0.056879	0.541475	431	7.92489	413	7.86149	528	8.08712	413	8.13949	0.220118	24	6.00486	36	6.97045	28	6.56498	23	6.10996	-0.150183	35	6.99093	34	6.90528	29	6.40089	19	5.92493	-0.785195
Merged-10-12868628-6	chr10	12867234	12869665	-	2432	0	0	1	1	1	1	Intergenic	Intergenic	-6714	NM_011682	22288	Utrn	AA589569|DRP|Dmdl	utrophin	protein-coding	0.061292	0.613487	1330	9.54829	1395	9.61508	1635	9.71596	1213	9.69155	0.122066	156	8.65562	77	8.0464	70	7.85675	89	8.01685	-0.414211	125	8.79828	98	8.40536	112	8.31418	76	7.86979	-0.509836
Merged-10-128696249-4	chr10	128695615	128696945	-	1331	0	0	1	1	1	1	promoter-TSS (NM_177411)	promoter-TSS (NM_177411)	-12	NM_177411	19344	Rab5b	C030027M18Rik	RAB5B, member RAS oncogene family	protein-coding	0.045865	0.593539	1153	9.34243	1157	9.34542	1548	9.63712	984	9.38998	0.169627	102	8.0475	86	8.20394	84	8.11639	83	7.91732	-0.108868	81	8.17855	35	6.94593	54	7.27536	41	6.99532	-0.4269
Merged-10-128704892-4	chr10	128704234	128705496	-	1263	0	0	1	1	1	1	5' UTR (NM_183417, exon 1 of 8)	5' UTR (NM_183417, exon 1 of 8)	186	NM_183417	12566	Cdk2	A630093N05Rik	cyclin-dependent kinase 2	protein-coding	0.054675	0.589074	567	8.31975	640	8.49218	908	8.86814	637	8.76341	0.409811	65	7.40539	83	8.15332	48	7.32171	36	6.73445	-0.751274	117	8.70364	82	8.15104	74	7.72282	49	7.24686	-0.942504
Merged-10-128732171-1	chr10	128731824	128732518	-	695	0	0	1	0	0	0	intron (NM_001358745, intron 11 of 25)	B1F|SINE|Alu	11905	NM_016811	13139	Dgka	80kDa|AW146112|Dagk1	diacylglycerol kinase, alpha	protein-coding	0.002882	0.457554	119	6.07689	125	6.14528	69	5.16928	79	5.76793	-0.64248	21	5.82043	11	5.34596	6	4.51435	0	1.525	-2.56352	14	5.72789	9	5.09793	4	3.81593	5	4.18796	-1.41096
Merged-10-128737756-1	chr10	128737545	128737967	-	423	0	0	1	0	0	0	intron (NM_001358745, intron 3 of 25)	intron (NM_001358745, intron 3 of 25)	6320	NM_016811	13139	Dgka	80kDa|AW146112|Dagk1	diacylglycerol kinase, alpha	protein-coding	0.033175	0.543735	111	5.97735	110	5.96242	205	6.7265	140	6.58555	0.686141	10	4.82043	16	5.84846	10	5.16643	6	4.33235	-0.585054	7	4.821	7	4.776	9	4.81593	6	4.41035	-0.185358
Merged-10-128742861-5	chr10	128742301	128744451	-	2151	0	1	1	1	1	1	intron (NM_001358745, intron 3 of 25)	intron (NM_001358745, intron 3 of 25)	700	NM_016811	13139	Dgka	80kDa|AW146112|Dagk1	diacylglycerol kinase, alpha	protein-coding	0.029767	0.514179	1629	9.84066	1658	9.8641	1879	9.91652	1531	10.0272	0.119482	62	7.33828	58	7.64364	66	7.77309	47	7.10996	-0.0494356	126	8.80968	60	7.70674	79	7.81593	72	7.79282	-0.453835
Merged-10-128746423-1	chr10	128746277	128746570	-	294	0	1	0	0	0	0	Intergenic	Intergenic	-1339	NM_001358745	13139	Dgka	80kDa|AW146112|Dagk1	diacylglycerol kinase, alpha	protein-coding	0.003413	0.486395	108	5.93818	102	5.8545	157	6.34378	113	6.27889	0.414993	10	4.82043	11	5.34596	8	4.87693	5	4.10996	-0.589753	8	4.99093	10	5.23543	1	2.494	3	3.603	-2.06468
Merged-10-128748006-5	chr10	128747285	128748703	+	1419	0	1	1	1	1	1	promoter-TSS (NM_001253704)	promoter-TSS (NM_001253704)	115	NM_001253705	78428	Pym1	A030010B05Rik|Pym|Wibg	PYM homolog 1, exon junction complex associated factor	protein-coding	0.051481	0.563073	1195	9.394	1261	9.4695	1334	9.42262	1036	9.4642	0.0116632	101	8.03343	62	7.73828	71	7.87693	65	7.56939	-0.162693	141	8.97075	93	8.33059	79	7.81593	80	7.94285	-0.771279
Merged-10-128773653-1	chr10	128773500	128773806	+	307	0	0	1	0	0	0	Intergenic	MLT1A|LTR|ERVL-MaLR	-17257	NM_001164197	58223	Mmp19	-	matrix metallopeptidase 19	protein-coding	0.003268	0.442997	24	3.81386	24	3.81186	22	3.56356	11	3.03096	-0.515594	0	1.361	1	2.761	0	1.707	2	3.10996	0.347481	27	6.62835	10	5.23543	3	3.494	10	5.06243	-1.65368
Merged-10-128779734-2	chr10	128779284	128780146	+	863	0	0	1	1	0	0	Intergenic	Intergenic	-11195	NM_001164197	58223	Mmp19	-	matrix metallopeptidase 19	protein-coding	0.00464	0.455388	101	5.84243	107	5.92289	182	6.5557	118	6.34082	0.565602	14	5.26789	5	4.34596	3	3.707	7	4.525	-0.690927	3	3.821	3	3.776	11	5.07896	9	4.92493	1.20345
Merged-10-12878847-2	chr10	12878560	12879116	-	557	0	0	1	1	0	0	Intergenic	Intergenic	-17103	NM_011682	22288	Utrn	AA589569|DRP|Dmdl	utrophin	protein-coding	0.016187	0.533214	168	6.57088	188	6.73024	117	5.92264	64	5.46837	-0.955055	20	5.75332	7	4.761	10	5.16643	14	5.43189	0.0420024	14	5.72789	16	5.86346	8	4.66393	5	4.18796	-1.36973
Merged-10-128805344-4	chr10	128804563	128805892	+	1330	0	0	1	1	1	1	promoter-TSS (NM_001359825)	promoter-TSS (NM_001359825)	-327	NM_001359825	74330	Dnajc14	5730551F12Rik|DNAJ|DRIP78|HDJ3|LIP6	DnaJ heat shock protein family (Hsp40) member C14	protein-coding	0.066968	0.605263	1100	9.2746	1274	9.48428	1607	9.69105	1106	9.55844	0.245305	161	8.70085	145	8.95082	86	8.14994	82	7.90004	-0.800846	153	9.08779	117	8.65864	123	8.4482	86	8.04594	-0.626145
Merged-10-128821828-3	chr10	128821210	128822394	+	1185	0	0	1	1	1	0	promoter-TSS (NM_001359407)	promoter-TSS (NM_001359407)	38	NM_001359406	66118	Sarnp	1110005A23Rik|Cip29	SAP domain containing ribonucleoprotein	protein-coding	0.05152	0.532489	707	8.63761	705	8.63152	986	8.98691	684	8.86596	0.291868	56	7.19389	55	7.56835	58	7.58964	30	6.4792	-0.346703	39	7.14293	25	6.47644	38	6.7794	31	6.603	-0.118483
Merged-10-128891259-1	chr10	128891144	128891375	-	232	0	0	1	0	0	0	exon (NM_010272, exon 1 of 3)	exon (NM_010272, exon 1 of 3)	459	NM_010272	14561	Gdf11	BMP-11|Bmp11	growth differentiation factor 11	protein-coding	0.090909	0.642241	26	3.92489	37	4.41593	33	4.12746	37	4.69393	0.240288	10	4.82043	13	5.56835	2	3.29196	11	5.10996	-0.993431	16	5.90846	10	5.23543	9	4.81593	5	4.18796	-1.07
Merged-10-128892119-1	chr10	128891994	128892244	-	251	0	0	0	0	0	1	promoter-TSS (NM_010272)	promoter-TSS (NM_010272)	-401	NM_010272	14561	Gdf11	BMP-11|Bmp11	growth differentiation factor 11	protein-coding	0.04	0.565737	20	3.56232	14	3.07489	48	4.65471	29	4.35289	1.1852	0	1.361	0	1.761	2	3.29196	3	3.525	1.84748	10	5.28043	7	4.776	24	6.13786	16	5.69046	0.885944
Merged-10-12890540-2	chr10	12890143	12890867	-	725	0	0	1	1	0	0	Intergenic	Intergenic	-28770	NM_011682	22288	Utrn	AA589569|DRP|Dmdl	utrophin	protein-coding	0.008287	0.395862	398	7.81024	354	7.63968	230	6.89175	198	7.08262	-0.737773	15	5.361	24	6.40486	16	5.79446	23	6.10996	0.0692846	22	6.34456	17	5.94593	12	5.19444	17	5.77293	-0.661561
Merged-10-128910023-3	chr10	128909418	128910358	+	941	0	0	1	0	1	1	promoter-TSS (NM_007653)	promoter-TSS (NM_007653)	22	NM_007653	12512	Cd63	C75951|ME491|Tspan30	CD63 antigen	protein-coding	0.1	0.717322	106	5.91147	122	6.11051	226	6.86655	209	7.16025	1.00241	36	6.57045	23	6.34596	16	5.79446	15	5.525	-0.798477	37	7.06893	19	6.09793	16	5.58146	12	5.30344	-1.14098
Merged-10-128921978-3	chr10	128921601	128922250	-	650	0	1	1	1	0	0	intron (NM_015740, intron 2 of 3)	intron (NM_015740, intron 2 of 3)	1599	NM_015740	14533	Bloc1s1	AI839753|BLOS1|Gcn5l1	biogenesis of lysosomal organelles complex-1, subunit 1	protein-coding	0.007704	0.518462	146	6.36967	120	6.08686	250	7.01154	147	6.65545	0.605231	26	6.11589	22	6.28456	16	5.79446	21	5.98443	-0.310777	22	6.34456	14	5.68289	13	5.30135	10	5.06243	-0.831833
Merged-10-128923299-3	chr10	128922803	128923710	-	908	0	0	1	1	0	1	intron (NM_015740, intron 1 of 3)	CpG	268	NM_015740	14533	Bloc1s1	AI839753|BLOS1|Gcn5l1	biogenesis of lysosomal organelles complex-1, subunit 1	protein-coding	0.047409	0.582599	288	7.34493	269	7.24482	477	7.94087	309	7.72212	0.536625	28	6.21898	24	6.40486	27	6.51435	29	6.43189	0.161204	47	7.40596	26	6.53089	22	6.01756	41	6.99532	-0.461985
Merged-10-128933874-1	chr10	128933759	128933989	+	231	0	0	1	0	0	0	promoter-TSS (NM_008398)	promoter-TSS (NM_008398)	61	NM_001330160	16404	Itga7	[a]7|alpha7	integrin alpha 7	protein-coding	0.069565	0.614719	18	3.41793	19	3.48993	24	3.68386	11	3.03096	-0.0965185	7	4.361	2	3.34596	0	1.707	0	1.525	-2.23748	0	1.821	3	3.776	0	1.494	0	1.603	-1.25
Merged-10-12893505-4	chr10	12892962	12893931	-	970	0	1	1	1	1	0	Intergenic	L3|LINE|CR1	29681	NR_038028	320273	B230208H11Rik	-	RIKEN cDNA B230208H11 gene	ncRNA	0.007224	0.449485	417	7.87736	373	7.71489	425	7.77471	291	7.63582	-0.0908597	48	6.97571	27	6.56835	32	6.75139	38	6.8104	0.00886579	23	6.40596	29	6.68289	37	6.74193	19	5.92493	-0.210999
Merged-10-128981109-5	chr10	128980618	128981569	+	952	0	1	1	1	1	1	Intergenic	Intergenic	-8821	NM_146861	18373	Olfr9	MOR269-3	olfactory receptor 9	protein-coding	0.005258	0.506303	159	6.49193	132	6.22328	34	4.16928	46	5.00059	-1.77267	47	6.94596	36	6.97045	29	6.61389	20	5.91732	-0.692604	44	7.31285	23	6.36096	21	5.95343	16	5.69046	-1.01496
Merged-10-128992417-1	chr10	128992256	128992579	+	324	0	0	0	0	1	0	Intergenic	Intergenic	2503	NM_146861	18373	Olfr9	MOR269-3	olfactory receptor 9	protein-coding	0.006192	0.32716	6	1.97735	12	2.86844	4	1.36193	6	2.25335	-0.615256	18	5.60893	20	6.15332	2	3.29196	3	3.525	-2.47264	2	3.40596	4	4.09793	0	1.494	0	1.603	-2.20345
Merged-10-129114229-1	chr10	129113560	129114899	-	1340	0	0	1	0	0	0	Intergenic	(TCTA)n|Simple_repeat|Simple_repeat	-1806	NM_146267	257667	Olfr769	MOR114-14	olfactory receptor 769	protein-coding	0.011949	0.264179	123	6.1242	153	6.43479	133	6.10609	138	6.56494	0.0560237	1	2.361	3	3.761	2	3.29196	2	3.10996	0.139963	10	5.28043	5	4.36096	3	3.494	5	4.18796	-0.979716
Merged-10-12912347-1	chr10	12912129	12912566	-	438	0	0	1	0	0	0	Intergenic	Intergenic	10780	NR_038028	320273	B230208H11Rik	-	RIKEN cDNA B230208H11 gene	ncRNA	0.016018	0.486301	118	6.06482	83	5.56032	156	6.33462	92	5.98516	0.347322	16	5.44846	7	4.761	8	4.87693	16	5.61246	0.139963	3	3.821	5	4.36096	6	4.30135	5	4.18796	0.153677
Merged-10-12916253-3	chr10	12915897	12916574	-	678	0	0	1	1	1	0	TTS (NR_038027)	TTS (NR_038027)	6892	NR_038028	320273	B230208H11Rik	-	RIKEN cDNA B230208H11 gene	ncRNA	0.020679	0.429204	252	7.15299	209	6.88225	164	6.40632	135	6.53346	-0.547727	44	6.85285	32	6.80539	17	5.87693	14	5.43189	-1.17472	39	7.14293	18	6.02393	14	5.40089	16	5.69046	-1.03775
Merged-10-12919511-3	chr10	12919227	12919884	-	658	0	1	1	1	0	0	intron (NR_038028, intron 2 of 2)	intron (NR_038028, intron 2 of 2)	3572	NR_038028	320273	B230208H11Rik	-	RIKEN cDNA B230208H11 gene	ncRNA	0.010654	0.495441	228	7.0092	229	7.01349	140	6.17955	116	6.31636	-0.763389	26	6.11589	26	6.51589	18	5.95493	28	6.38298	-0.146933	25	6.52144	14	5.68289	10	4.95343	7	4.603	-1.32395
Merged-10-12922677-2	chr10	12921542	12923286	-	1745	0	0	1	0	0	1	non-coding (NR_038027, exon 2 of 4)	non-coding (NR_038027, exon 2 of 4)	713	NR_038028	320273	B230208H11Rik	-	RIKEN cDNA B230208H11 gene	ncRNA	0.045298	0.494556	698	8.61915	626	8.46032	689	8.47045	536	8.51478	-0.0471197	71	7.53093	37	7.00893	36	6.91645	35	6.69493	-0.464237	102	8.5075	56	7.60889	54	7.27536	30	6.5572	-1.14192
Merged-10-12930439-3	chr10	12930079	12930697	-	619	0	1	1	1	0	0	Intergenic	Intergenic	-7261	NR_038027	320273	B230208H11Rik	-	RIKEN cDNA B230208H11 gene	ncRNA	0.006472	0.429725	176	6.63761	182	6.6837	132	6.09528	83	5.83832	-0.693853	10	4.82043	3	3.761	12	5.40744	1	2.525	-0.324496	34	6.95028	24	6.41986	8	4.66393	8	4.77293	-1.96664
Merged-10-12931692-5	chr10	12930781	12932465	-	1685	0	1	1	1	1	1	Intergenic	Intergenic	-8496	NR_038027	320273	B230208H11Rik	-	RIKEN cDNA B230208H11 gene	ncRNA	0.011876	0.445104	778	8.77548	786	8.78822	724	8.54184	544	8.53611	-0.242875	80	7.70085	75	8.00893	37	6.95493	36	6.73445	-1.0102	214	9.56919	133	8.84209	103	8.19444	72	7.79282	-1.21201
Merged-10-12938958-2	chr10	12938537	12939395	-	859	0	1	1	0	0	0	Intergenic	(CAGGA)n|Simple_repeat|Simple_repeat	-15839	NR_038027	320273	B230208H11Rik	-	RIKEN cDNA B230208H11 gene	ncRNA	0.003497	0.42142	208	6.87736	222	6.9689	132	6.09528	106	6.18747	-0.781755	19	5.68293	10	5.22043	15	5.707	12	5.22544	0.01454	15	5.821	9	5.09793	12	5.19444	3	3.603	-1.06074
Merged-10-12949590-3	chr10	12949058	12950019	-	962	0	1	1	1	0	0	intron (NM_029075, intron 1 of 2)	intron (NM_029075, intron 1 of 2)	14721	NM_001163590	74732	Stx11	5830405C08Rik	syntaxin 11	protein-coding	0.016649	0.476091	278	7.29412	231	7.02598	185	6.57916	139	6.57528	-0.58283	13	5.16835	17	5.93093	17	5.87693	5	4.10996	-0.556196	14	5.72789	6	4.58335	8	4.66393	7	4.603	-0.52216
Merged-10-12956267-1	chr10	12956105	12956430	-	326	0	0	1	0	0	0	intron (NM_029075, intron 1 of 2)	B3|SINE|B2	7992	NM_001163590	74732	Stx11	5830405C08Rik	syntaxin 11	protein-coding	0.012308	0.429448	39	4.49193	37	4.41593	33	4.12746	17	3.61593	-0.582234	10	4.82043	3	3.761	9	5.02893	7	4.525	0.486248	12	5.52144	6	4.58335	12	5.19444	4	3.92493	-0.492713
Merged-10-12963726-4	chr10	12963057	12964750	-	1694	0	0	1	1	1	1	intron (NM_029075, intron 1 of 2)	(A)n|Simple_repeat|Simple_repeat	356	NM_001163590	74732	Stx11	5830405C08Rik	syntaxin 11	protein-coding	0.050207	0.521842	608	8.4203	620	8.44645	550	8.14591	418	8.15681	-0.282016	70	7.51075	54	7.54236	30	6.6612	22	6.04856	-1.17167	93	8.37559	40	7.13355	43	6.95343	29	6.50989	-1.02291
Merged-10-12976738-2	chr10	12976298	12977112	-	815	0	0	1	1	0	0	Intergenic	Intergenic	-12446	NM_029075	74732	Stx11	5830405C08Rik	syntaxin 11	protein-coding	0.013514	0.411043	110	5.96442	103	5.86844	49	4.68386	46	5.00059	-1.07421	17	5.53093	12	5.46144	11	5.29196	9	4.84693	-0.426737	13	5.62835	17	5.94593	3	3.494	14	5.50989	-1.28519
Merged-10-12997110-1	chr10	12996805	12997415	+	611	0	0	1	0	0	0	Intergenic	Intergenic	-11340	NM_175102	66125	Sf3b5	10kDa|1110005L13Rik|AU043053|Sf3b10	splicing factor 3b, subunit 5	protein-coding	0.02623	0.436989	78	5.47378	76	5.43479	46	4.59459	33	4.53346	-0.890258	3	3.361	5	4.34596	3	3.707	2	3.10996	-0.445	3	3.821	1	2.776	1	2.494	6	4.41035	0.153677
Merged-10-13008824-2	chr10	13008002	13010016	+	2015	0	0	1	0	0	1	3' UTR (NM_175102, exon 1 of 1)	3' UTR (NM_175102, exon 1 of 1)	559	NM_175102	66125	Sf3b5	10kDa|1110005L13Rik|AU043053|Sf3b10	splicing factor 3b, subunit 5	protein-coding	0.044687	0.519603	332	7.54938	349	7.61921	560	8.17186	403	8.10421	0.553739	40	6.71855	24	6.40486	39	7.02893	21	5.98443	-0.0550242	46	7.37559	20	6.16832	38	6.7794	36	6.81245	0.0239747
Merged-10-13028409-1	chr10	13028304	13028514	+	211	0	0	1	0	0	0	Intergenic	Intergenic	19959	NM_175102	66125	Sf3b5	10kDa|1110005L13Rik|AU043053|Sf3b10	splicing factor 3b, subunit 5	protein-coding	0	0.436019	42	4.59626	39	4.48993	15	3.04	20	3.83832	-1.10394	0	1.361	1	2.761	1	2.707	1	2.525	0.555	3	3.821	1	2.776	1	2.494	0	1.603	-1.25
Merged-10-13035394-2	chr10	13034971	13035808	+	838	0	1	1	0	0	0	Intergenic	Intergenic	26939	NM_175102	66125	Sf3b5	10kDa|1110005L13Rik|AU043053|Sf3b10	splicing factor 3b, subunit 5	protein-coding	0.004779	0.393795	94	5.73986	103	5.86844	88	5.51573	79	5.76793	-0.162317	1	2.361	2	3.34596	1	2.707	9	4.84693	0.923483	6	4.62835	3	3.776	12	5.19444	6	4.41035	0.60022
Merged-10-130410896-1	chr10	130410821	130410972	-	152	0	0	1	0	0	0	Intergenic	Lx10|LINE|L1	-16655	NM_001081448	625068	Vmn2r84	EG625068	vomeronasal 2, receptor 84	protein-coding	0	0.361842	3	1.17	2	0.752963	25	3.74044	16	3.53346	2.67547	0	1.361	0	1.761	3	3.707	2	3.10996	1.84748	0	1.821	0	1.776	2	3.07896	2	3.18796	1.33496
Merged-10-130434265-1	chr10	130433809	130434721	-	913	0	0	1	0	0	0	Intergenic	ERVB4_3-LTR_MM|LTR|ERVK	-4653	NM_001102602	623734	Vmn2r85	EG623734	vomeronasal 2, receptor 85	protein-coding	0.009868	0.401972	9	2.49193	9	2.48993	130	6.07342	77	5.7314	3.41148	0	1.361	2	3.34596	10	5.16643	14	5.43189	2.94568	0	1.821	2	3.36096	6	4.30135	6	4.41035	1.76487
Merged-10-13090899-2	chr10	13090549	13091580	+	1032	0	0	1	1	0	0	non-coding (NR_131912, exon 1 of 1)	non-coding (NR_131912, exon 1 of 1)	219	NR_131912	338438	Hymai	-	hydatidiform mole associated and imprinted transcript	ncRNA	0.075655	0.601744	297	7.38917	287	7.33793	125	6.01728	110	6.24042	-1.2347	23	5.94596	18	6.00893	14	5.61389	9	4.84693	-0.747036	44	7.31285	12	5.47644	17	5.66393	6	4.41035	-1.35751
Merged-10-13100428-1	chr10	13100270	13100586	+	317	0	1	0	0	0	0	intron (NM_001364644, intron 2 of 7)	intron (NM_001364644, intron 2 of 7)	9583	NR_131912	338438	Hymai	-	hydatidiform mole associated and imprinted transcript	ncRNA	0.006329	0.416404	21	3.62943	21	3.62743	2	0.624963	7	2.446	-2.09295	1	2.361	0	1.761	0	1.707	0	1.525	-0.445	3	3.821	2	3.36096	0	1.494	0	1.603	-2.04248
Merged-10-13140382-2	chr10	13140172	13140656	-	485	0	0	1	1	0	0	Intergenic	MLT1A1-int|LTR|ERVL-MaLR	37609	NM_029172	75122	Zc2hc1b	4930519B02Rik|Fam164b	zinc finger, C2HC-type containing 1B	protein-coding	0.010331	0.501031	45	4.69356	18	3.41593	48	4.65471	33	4.53346	0.539342	4	3.68293	1	2.761	0	1.707	0	1.525	-1.60596	3	3.821	1	2.776	3	3.494	0	1.603	-0.75
Merged-10-13192990-4	chr10	13192520	13193350	-	831	0	0	1	1	1	1	intron (NM_181470, intron 1 of 10)	CpG	202	NM_181470	353258	Ltv1	2610020N02Rik	LTV1 ribosome biogenesis factor	protein-coding	0.055422	0.581227	337	7.57088	362	7.67183	389	7.64733	288	7.62093	0.0127754	135	8.44846	114	8.60649	87	8.16643	83	7.91732	-0.485602	174	9.27221	102	8.4625	103	8.19444	69	7.73228	-0.903994
Merged-10-13270565-2	chr10	13270176	13271169	-	994	0	0	1	1	0	0	intron (NM_001359294, intron 2 of 11)	intron (NM_001359294, intron 2 of 11)	53617	NM_001033257	215789	Phactr2	AV158170|BC012871	phosphatase and actin regulator 2	protein-coding	0.013092	0.432596	189	6.73986	169	6.57739	27	3.84735	24	4.08986	-2.69002	12	5.06144	7	4.761	10	5.16643	4	3.84693	-0.40454	12	5.52144	8	4.94593	6	4.30135	4	3.92493	-1.12054
Merged-10-13304876-2	chr10	13304513	13305137	-	625	0	1	1	0	0	0	intron (NM_001195065, intron 1 of 12)	intron (NM_001195065, intron 1 of 12)	19464	NM_001033257	215789	Phactr2	AV158170|BC012871	phosphatase and actin regulator 2	protein-coding	0.017628	0.4688	61	5.1242	86	5.61094	12	2.74044	10	2.90543	-2.54463	6	4.16835	12	5.46144	2	3.29196	1	2.525	-1.90642	6	4.62835	2	3.36096	0	1.494	0	1.603	-2.44616
Merged-10-13323902-1	chr10	13323244	13324560	-	1317	0	0	1	0	0	0	intron (NM_001195065, intron 1 of 12)	CpG	387	NM_001033257	215789	Phactr2	AV158170|BC012871	phosphatase and actin regulator 2	protein-coding	0.057751	0.555049	411	7.8565	432	7.92622	169	6.44939	121	6.37674	-1.4783	16	5.44846	13	5.56835	5	4.29196	2	3.10996	-1.80745	14	5.72789	5	4.36096	10	4.95343	12	5.30344	0.0840091
Merged-10-13328702-3	chr10	13328309	13329056	-	748	0	1	1	1	0	0	intron (NM_001195065, intron 1 of 12)	intron (NM_001195065, intron 1 of 12)	-4393	NM_001359294	215789	Phactr2	AV158170|BC012871	phosphatase and actin regulator 2	protein-coding	0.005355	0.407754	230	7.02175	215	6.92289	93	5.59459	58	5.32864	-1.5107	11	4.94596	18	6.00893	5	4.29196	5	4.10996	-1.27648	31	6.821	20	6.16832	7	4.494	8	4.77293	-1.8612
Merged-10-13339298-2	chr10	13339154	13339428	-	275	0	0	1	1	0	0	intron (NM_001195065, intron 1 of 12)	PB1|SINE|Alu	-15002	NM_001359294	215789	Phactr2	AV158170|BC012871	phosphatase and actin regulator 2	protein-coding	0.014599	0.447273	38	4.4554	41	4.56032	17	3.20993	9	2.76793	-1.51893	4	3.68293	4	4.08293	1	2.707	0	1.525	-1.76693	4	4.14293	8	4.94593	4	3.81593	3	3.603	-0.834963
Merged-10-13358782-1	chr10	13358623	13358941	-	319	0	0	1	0	0	0	intron (NM_001195065, intron 1 of 12)	intron (NM_001195065, intron 1 of 12)	30188	NM_001195066	215789	Phactr2	AV158170|BC012871	phosphatase and actin regulator 2	protein-coding	0.009434	0.410658	37	4.41793	16	3.25546	21	3.49943	9	2.76793	-0.703015	6	4.16835	12	5.46144	5	4.29196	3	3.525	-0.906416	12	5.52144	7	4.776	7	4.494	3	3.603	-1.10022
Merged-10-13370179-5	chr10	13369454	13370891	-	1438	0	1	1	1	1	1	intron (NM_001195065, intron 1 of 12)	intron (NM_001195065, intron 1 of 12)	18798	NM_001195066	215789	Phactr2	AV158170|BC012871	phosphatase and actin regulator 2	protein-coding	0.012526	0.417942	1224	9.42857	1214	9.41474	793	8.673	571	8.60587	-0.78222	146	8.56067	108	8.52918	59	7.61389	52	7.25292	-1.11152	220	9.6089	129	8.79837	104	8.20825	93	8.15759	-1.02072
Merged-10-13376010-1	chr10	13375700	13376321	-	622	0	0	1	0	0	0	intron (NM_001195065, intron 1 of 12)	intron (NM_001195065, intron 1 of 12)	12960	NM_001195066	215789	Phactr2	AV158170|BC012871	phosphatase and actin regulator 2	protein-coding	0.004831	0.421222	81	5.52755	113	6.00089	49	4.68386	22	3.96956	-1.43751	11	4.94596	8	4.93093	6	4.51435	4	3.84693	-0.757802	7	4.821	5	4.36096	6	4.30135	3	3.603	-0.638804
Merged-10-13381999-3	chr10	13381444	13382474	-	1031	0	1	1	1	0	0	intron (NM_001195065, intron 1 of 12)	B3|SINE|B2	7011	NM_001195066	215789	Phactr2	AV158170|BC012871	phosphatase and actin regulator 2	protein-coding	0.006796	0.375364	233	7.04036	209	6.88225	29	3.94689	20	3.83832	-3.0687	19	5.68293	15	5.761	4	4.02893	7	4.525	-1.445	18	6.06893	7	4.776	6	4.30135	1	2.603	-1.97029
Merged-10-13387098-4	chr10	13386666	13387564	-	899	0	1	1	1	1	0	intron (NM_001195065, intron 1 of 12)	intron (NM_001195065, intron 1 of 12)	1855	NM_001195066	215789	Phactr2	AV158170|BC012871	phosphatase and actin regulator 2	protein-coding	0.010022	0.38376	479	8.07689	408	7.84396	177	6.51573	128	6.45723	-1.47394	14	5.26789	23	6.34596	14	5.61389	18	5.77293	-0.113517	32	6.86539	7	4.776	19	5.81593	10	5.06243	-0.381517
Merged-10-13410757-1	chr10	13410378	13411137	-	760	0	0	1	0	0	0	intron (NM_001195065, intron 1 of 12)	intron (NM_001195065, intron 1 of 12)	-21787	NM_001195066	215789	Phactr2	AV158170|BC012871	phosphatase and actin regulator 2	protein-coding	0.006588	0.407895	35	4.33993	44	4.65985	6	1.84735	10	2.90543	-2.1235	1	2.361	2	3.34596	1	2.707	1	2.525	-0.237481	2	3.40596	1	2.776	1	2.494	2	3.18796	-0.25
Merged-10-13424773-1	chr10	13424549	13424998	-	450	0	0	1	0	0	0	intron (NM_001195065, intron 1 of 12)	intron (NM_001195065, intron 1 of 12)	-35803	NM_001195066	215789	Phactr2	AV158170|BC012871	phosphatase and actin regulator 2	protein-coding	0.035635	0.473333	71	5.33993	70	5.31775	57	4.89798	21	3.90543	-0.92713	4	3.68293	5	4.34596	0	1.707	2	3.10996	-1.60596	2	3.40596	1	2.776	0	1.494	3	3.603	-0.542481
Merged-10-13467157-1	chr10	13466795	13467519	-	725	0	0	1	0	0	0	intron (NM_001195065, intron 1 of 12)	intron (NM_001195065, intron 1 of 12)	7239	NM_001195065	215789	Phactr2	AV158170|BC012871	phosphatase and actin regulator 2	protein-coding	0.009669	0.415172	78	5.47378	70	5.31775	98	5.66936	82	5.82104	0.349434	4	3.68293	1	2.761	4	4.02893	3	3.525	0.555	4	4.14293	5	4.36096	7	4.494	3	3.603	-0.203445
Merged-10-13469045-1	chr10	13468903	13469188	-	286	0	0	0	1	0	0	intron (NM_001195065, intron 1 of 12)	intron (NM_001195065, intron 1 of 12)	5351	NM_001195065	215789	Phactr2	AV158170|BC012871	phosphatase and actin regulator 2	protein-coding	0.010526	0.437063	41	4.56232	36	4.37745	25	3.74044	21	3.90543	-0.64695	1	2.361	2	3.34596	1	2.707	2	3.10996	0.055	4	4.14293	3	3.776	5	4.07896	2	3.18796	-0.326002
Merged-10-13474292-1	chr10	13473879	13474706	-	828	0	0	1	0	0	0	5' UTR (NM_001195065, exon 1 of 13)	5' UTR (NM_001195065, exon 1 of 13)	104	NM_001195065	215789	Phactr2	AV158170|BC012871	phosphatase and actin regulator 2	protein-coding	0.084643	0.690821	89	5.66185	115	6.02598	102	5.7265	101	6.11843	0.0785459	3	3.361	9	5.08293	4	4.02893	5	4.10996	-0.152519	11	5.40596	7	4.776	10	4.95343	7	4.603	-0.312765
Merged-10-13501247-2	chr10	13500801	13501725	+	925	0	0	1	1	0	0	exon (NM_001330198, exon 1 of 8)	exon (NM_001330198, exon 1 of 8)	235	NM_025799	66848	Fuca2	0610025O11Rik|5530401P20Rik	fucosidase, alpha-L- 2, plasma	protein-coding	0.035714	0.565405	144	6.34991	122	6.11051	183	6.56356	147	6.65545	0.379296	7	4.361	11	5.34596	5	4.29196	9	4.84693	-0.284036	16	5.90846	4	4.09793	17	5.66393	12	5.30344	0.480487
Merged-10-13543587-1	chr10	13543287	13543888	+	602	0	0	1	0	0	0	intron (NM_019961, intron 2 of 11)	MIR|SINE|MIR	-9320	NM_025748	66757	Adat2	4933426M09Rik|Deadc1	adenosine deaminase, tRNA-specific 2	protein-coding	0.018303	0.416944	42	4.59626	53	4.92289	15	3.04	13	3.25335	-1.6129	4	3.68293	3	3.761	7	4.707	4	3.84693	0.555	5	4.40596	1	2.776	4	3.81593	1	2.603	-0.381517
Merged-10-13553192-4	chr10	13552632	13554025	-	1394	0	0	1	1	1	1	promoter-TSS (NM_001347361)	promoter-TSS (NM_001347361)	-186	NM_001164195	56535	Pex3	1700014F15Rik|2810027F19Rik|2900010N04Rik	peroxisomal biogenesis factor 3	protein-coding	0.044508	0.51363	614	8.43444	606	8.41355	874	8.81314	717	8.93384	0.449492	57	7.21898	20	6.15332	49	7.35086	22	6.04856	0.0135599	37	7.06893	20	6.16832	34	6.62328	36	6.81245	0.0992457
Merged-10-13564965-1	chr10	13564611	13565319	-	709	0	0	1	0	0	0	Intergenic	Intergenic	-11823	NM_001164195	56535	Pex3	1700014F15Rik|2810027F19Rik|2900010N04Rik	peroxisomal biogenesis factor 3	protein-coding	0.035311	0.444288	101	5.84243	128	6.17923	94	5.60986	53	5.20089	-0.605455	1	2.361	2	3.34596	2	3.29196	2	3.10996	0.347481	3	3.821	2	3.36096	0	1.494	3	3.603	-1.04248
Merged-10-13572465-1	chr10	13572031	13572900	-	870	0	0	1	0	0	0	Intergenic	MIR|SINE|MIR	-19323	NM_001164195	56535	Pex3	1700014F15Rik|2810027F19Rik|2900010N04Rik	peroxisomal biogenesis factor 3	protein-coding	0.019563	0.452874	283	7.31975	248	7.128	129	6.06237	82	5.82104	-1.28217	4	3.68293	10	5.22043	4	4.02893	3	3.525	-0.674716	17	5.99093	6	4.58335	6	4.30135	3	3.603	-1.33496
Merged-10-13577305-3	chr10	13576710	13578274	-	1565	0	1	1	1	0	0	Intergenic	Intergenic	-24350	NM_001164195	56535	Pex3	1700014F15Rik|2810027F19Rik|2900010N04Rik	peroxisomal biogenesis factor 3	protein-coding	0.008312	0.426837	925	9.02487	928	9.02753	711	8.51573	508	8.43752	-0.549574	31	6.361	16	5.84846	22	6.23056	30	6.4792	0.250148	25	6.52144	27	6.58335	20	5.88632	22	6.12656	-0.545958
Merged-10-13596178-5	chr10	13595743	13597023	-	1281	0	1	1	1	1	1	Intergenic	Intergenic	-43241	NM_001164195	56535	Pex3	1700014F15Rik|2810027F19Rik|2900010N04Rik	peroxisomal biogenesis factor 3	protein-coding	0.010156	0.455113	777	8.77363	698	8.61715	643	8.37092	501	8.41754	-0.301157	29	6.26789	26	6.51589	43	7.16643	38	6.8104	0.596528	18	6.06893	15	5.776	23	6.07896	22	6.12656	0.180298
Merged-10-13659762-4	chr10	13659320	13660211	-	892	0	1	1	1	0	1	intron (NM_025446, intron 4 of 5)	intron (NM_025446, intron 4 of 5)	-106623	NM_001164195	56535	Pex3	1700014F15Rik|2810027F19Rik|2900010N04Rik	peroxisomal biogenesis factor 3	protein-coding	0.008979	0.387892	368	7.69748	412	7.858	425	7.77471	318	7.76341	-0.00867637	28	6.21898	14	5.66789	11	5.29196	16	5.61246	-0.491223	40	7.17855	25	6.47644	22	6.01756	23	6.18796	-0.724734
Merged-10-13663819-4	chr10	13663389	13664257	-	869	0	1	1	1	1	0	intron (NM_025446, intron 4 of 5)	L2|LINE|L2	-110681	NM_001164195	56535	Pex3	1700014F15Rik|2810027F19Rik|2900010N04Rik	peroxisomal biogenesis factor 3	protein-coding	0.006912	0.43038	477	8.07087	434	7.93287	441	7.8279	334	7.83402	-0.170909	17	5.53093	26	6.51589	31	6.707	24	6.16886	0.414522	34	6.95028	11	5.36096	16	5.58146	20	5.99532	-0.367233
Merged-10-13684307-5	chr10	13683784	13684776	-	993	0	1	1	1	1	1	intron (NM_025446, intron 4 of 5)	intron (NM_025446, intron 4 of 5)	-131138	NM_001164195	56535	Pex3	1700014F15Rik|2810027F19Rik|2900010N04Rik	peroxisomal biogenesis factor 3	protein-coding	0.011089	0.442095	774	8.76805	796	8.80644	338	7.44514	260	7.47391	-1.32772	117	8.24364	54	7.54236	36	6.91645	53	7.27989	-0.794831	48	7.43571	30	6.7302	32	6.53839	29	6.50989	-0.558811
Merged-10-13688823-5	chr10	13688431	13689456	-	1026	0	1	1	1	1	1	intron (NM_025446, intron 4 of 5)	intron (NM_025446, intron 4 of 5)	-135801	NM_001164195	56535	Pex3	1700014F15Rik|2810027F19Rik|2900010N04Rik	peroxisomal biogenesis factor 3	protein-coding	0.014634	0.419103	623	8.4554	549	8.27129	598	8.26641	398	8.08624	-0.187016	39	6.68293	43	7.22043	40	7.06455	32	6.56939	-0.134707	28	6.67898	32	6.82039	27	6.30135	39	6.92493	-0.136546
Merged-10-13775890-3	chr10	13775298	13776499	-	1202	0	0	1	1	1	0	intron (NM_025446, intron 3 of 5)	intron (NM_025446, intron 3 of 5)	93059	NM_001347362	66253	Aig1	1500031O19Rik|AV064870|AW413422|CGI-103	androgen-induced 1	protein-coding	0.004163	0.457571	197	6.79936	198	6.80462	115	5.89798	85	5.87226	-0.916868	41	6.75332	34	6.89028	16	5.79446	11	5.10996	-1.36959	12	5.52144	12	5.47644	11	5.07896	12	5.30344	-0.307739
Merged-10-13793125-1	chr10	13792943	13793308	-	366	0	0	1	0	0	0	intron (NM_025446, intron 3 of 5)	intron (NM_025446, intron 3 of 5)	75832	NM_001347362	66253	Aig1	1500031O19Rik|AV064870|AW413422|CGI-103	androgen-induced 1	protein-coding	0.010959	0.412568	22	3.69356	19	3.48993	65	5.08439	32	4.49039	1.19565	2	2.94596	1	2.761	9	5.02893	2	3.10996	1.21596	0	1.821	0	1.776	2	3.07896	2	3.18796	1.33496
Merged-10-13827157-1	chr10	13827014	13827300	-	287	0	0	0	1	0	0	intron (NM_025446, intron 2 of 5)	intron (NM_025446, intron 2 of 5)	41800	NM_001347362	66253	Aig1	1500031O19Rik|AV064870|AW413422|CGI-103	androgen-induced 1	protein-coding	0.006993	0.505226	30	4.1242	12	2.86844	13	2.84735	19	3.76793	-0.188677	3	3.361	0	1.761	2	3.29196	1	2.525	0.347481	4	4.14293	0	1.776	2	3.07896	1	2.603	-0.118483
Merged-10-13833085-4	chr10	13832544	13833591	-	1048	0	0	1	1	1	1	intron (NM_025446, intron 1 of 5)	intron (NM_025446, intron 1 of 5)	35890	NM_001347362	66253	Aig1	1500031O19Rik|AV064870|AW413422|CGI-103	androgen-induced 1	protein-coding	0.018147	0.445611	263	7.21439	233	7.03836	608	8.2903	434	8.21087	1.12421	20	5.75332	19	6.08293	29	6.61389	26	6.27989	0.528766	19	6.14293	19	6.09793	36	6.70345	43	7.06243	0.762514
Merged-10-13838006-3	chr10	13837554	13838434	-	881	0	0	1	1	1	0	intron (NM_025446, intron 1 of 5)	intron (NM_025446, intron 1 of 5)	30963	NM_001347362	66253	Aig1	1500031O19Rik|AV064870|AW413422|CGI-103	androgen-induced 1	protein-coding	0.025	0.507378	322	7.50539	381	7.74543	177	6.51573	124	6.41178	-1.16165	27	6.16835	41	7.15332	27	6.51435	13	5.33235	-0.737481	30	6.7752	16	5.86346	13	5.30135	11	5.18796	-1.07467
Merged-10-13869584-5	chr10	13868396	13870380	-	1985	0	1	1	1	1	1	promoter-TSS (NM_001347362)	promoter-TSS (NM_001347362)	-431	NM_025446	66253	Aig1	1500031O19Rik|AV064870|AW413422|CGI-103	androgen-induced 1	protein-coding	0.045867	0.513854	1327	9.54504	1412	9.63255	1706	9.77725	1212	9.69036	0.145013	76	7.62779	48	7.37571	116	8.57736	86	7.96794	0.770906	94	8.39086	50	7.44843	112	8.31418	90	8.11079	0.292846
Merged-10-13878798-2	chr10	13878444	13879182	+	739	0	0	1	1	0	0	intron (NR_152745, intron 2 of 2)	intron (NR_152745, intron 2 of 2)	7533	NR_152745	102634635	Gm32172	-	predicted gene, 32172	ncRNA	0.006775	0.41272	73	5.37945	89	5.65985	159	6.36193	127	6.446	0.884311	9	4.68293	7	4.761	20	6.09932	8	4.69493	0.675157	10	5.28043	7	4.776	2	3.07896	4	3.92493	-1.52627
Merged-10-13883512-2	chr10	13883167	13883904	+	738	0	0	1	1	0	0	Intergenic	Intergenic	12255	NR_152745	102634635	Gm32172	-	predicted gene, 32172	ncRNA	0.008141	0.394309	29	4.07689	46	4.72259	165	6.41504	129	6.46837	2.04196	1	2.361	0	1.761	8	4.87693	4	3.84693	2.30093	1	2.821	2	3.36096	8	4.66393	0	1.603	0.0424813
Merged-10-13965686-7	chr10	13964503	13967020	+	2518	0	1	1	1	1	1	promoter-TSS (NM_010437)	promoter-TSS (NM_010437)	-314	NM_001358783	15273	Hivep2	Gm20114|MIBP-1|MIBP1|Schnurri-2|Shn-2	human immunodeficiency virus type I enhancer binding protein 2	protein-coding	0.078268	0.652502	1629	9.84066	1790	9.97455	1807	9.86018	1498	9.99578	0.0203789	557	10.4851	403	10.4192	238	9.60787	267	9.59109	-0.852688	439	10.6024	252	9.75899	179	8.98585	219	9.38436	-0.99557
Merged-10-13968030-1	chr10	13967749	13968312	+	564	0	0	1	0	0	0	intron (NM_001358782, intron 1 of 9)	intron (NM_001358782, intron 1 of 9)	1651	NM_010437	15273	Hivep2	Gm20114|MIBP-1|MIBP1|Schnurri-2|Shn-2	human immunodeficiency virus type I enhancer binding protein 2	protein-coding	0.040853	0.547872	276	7.28374	270	7.25015	335	7.43232	312	7.73602	0.317223	16	5.44846	25	6.46144	11	5.29196	25	6.22544	-0.19625	44	7.31285	19	6.09793	30	6.4482	18	5.85093	-0.555829
Merged-10-13973014-2	chr10	13972814	13973221	+	408	0	0	1	1	0	0	intron (NM_001358782, intron 1 of 9)	intron (NM_001358782, intron 1 of 9)	6638	NM_010437	15273	Hivep2	Gm20114|MIBP-1|MIBP1|Schnurri-2|Shn-2	human immunodeficiency virus type I enhancer binding protein 2	protein-coding	0.014742	0.419118	160	6.50092	179	6.65985	146	6.23967	82	5.82104	-0.550029	11	4.94596	13	5.56835	15	5.707	10	4.98443	0.0885571	6	4.62835	10	5.23543	10	4.95343	3	3.603	-0.653677
Merged-10-13983769-6	chr10	13982739	13984576	+	1838	0	1	1	1	1	1	intron (NM_001358782, intron 1 of 9)	intron (NM_001358782, intron 1 of 9)	17278	NM_010437	15273	Hivep2	Gm20114|MIBP-1|MIBP1|Schnurri-2|Shn-2	human immunodeficiency virus type I enhancer binding protein 2	protein-coding	0.02613	0.483678	969	9.09184	908	8.99614	590	8.24701	491	8.38851	-0.726224	94	7.93086	48	7.37571	46	7.26159	48	7.13971	-0.452633	90	8.32879	46	7.33059	29	6.40089	50	7.27543	-0.991534
Merged-10-13998907-1	chr10	13998515	13999300	+	786	0	0	1	0	0	0	intron (NM_001358782, intron 1 of 9)	intron (NM_001358782, intron 1 of 9)	32528	NM_010437	15273	Hivep2	Gm20114|MIBP-1|MIBP1|Schnurri-2|Shn-2	human immunodeficiency virus type I enhancer binding protein 2	protein-coding	0.011465	0.436387	62	5.14728	68	5.27652	151	6.28793	100	6.10421	0.984167	2	2.94596	3	3.761	2	3.29196	7	4.525	0.555	3	3.821	1	2.776	9	4.81593	7	4.603	1.41096
Merged-10-14017944-5	chr10	14017544	14018467	+	924	0	1	1	1	1	1	intron (NM_001358783, intron 2 of 12)	intron (NM_001358783, intron 2 of 12)	51626	NM_010437	15273	Hivep2	Gm20114|MIBP-1|MIBP1|Schnurri-2|Shn-2	human immunodeficiency virus type I enhancer binding protein 2	protein-coding	0.014085	0.465368	381	7.74743	327	7.52555	380	7.61365	300	7.67962	0.010143	43	6.82043	19	6.08293	13	5.51435	19	5.84693	-0.771038	37	7.06893	15	5.776	29	6.40089	24	6.24686	-0.0985904
Merged-10-14030749-1	chr10	14030603	14030895	+	293	0	0	1	0	0	0	intron (NM_001358783, intron 2 of 12)	intron (NM_001358783, intron 2 of 12)	64370	NM_010437	15273	Hivep2	Gm20114|MIBP-1|MIBP1|Schnurri-2|Shn-2	human immunodeficiency virus type I enhancer binding protein 2	protein-coding	0.020548	0.409556	33	4.25746	20	3.56032	40	4.39755	28	4.30398	0.441876	1	2.361	2	3.34596	12	5.40744	2	3.10996	1.40522	3	3.821	0	1.776	3	3.494	1	2.603	0.25
Merged-10-14048756-2	chr10	14048398	14049092	+	695	0	0	1	1	0	0	intron (NM_001358783, intron 2 of 12)	intron (NM_001358783, intron 2 of 12)	82366	NM_010437	15273	Hivep2	Gm20114|MIBP-1|MIBP1|Schnurri-2|Shn-2	human immunodeficiency virus type I enhancer binding protein 2	protein-coding	0.012968	0.484892	159	6.49193	148	6.38717	99	5.68386	82	5.82104	-0.6871	11	4.94596	13	5.56835	8	4.87693	11	5.10996	-0.263715	4	4.14293	7	4.776	11	5.07896	11	5.18796	0.673998
Merged-10-14085877-1	chr10	14085062	14086692	+	1631	0	0	1	0	0	0	intron (NM_010437, intron 2 of 8)	intron (NM_010437, intron 2 of 8)	119498	NM_010437	15273	Hivep2	Gm20114|MIBP-1|MIBP1|Schnurri-2|Shn-2	human immunodeficiency virus type I enhancer binding protein 2	protein-coding	0.017791	0.437768	335	7.56232	327	7.52555	413	7.73349	296	7.66032	0.152968	16	5.44846	14	5.66789	7	4.707	6	4.33235	-1.0385	12	5.52144	2	3.36096	18	5.74193	7	4.603	0.731263
Merged-10-14158149-2	chr10	14157779	14158560	+	782	0	0	1	1	0	0	Intergenic	Intergenic	191790	NM_010437	15273	Hivep2	Gm20114|MIBP-1|MIBP1|Schnurri-2|Shn-2	human immunodeficiency virus type I enhancer binding protein 2	protein-coding	0.015365	0.414322	21	3.62943	10	2.62743	79	5.36193	63	5.446	2.27553	2	2.94596	3	3.761	7	4.707	4	3.84693	0.923483	0	1.821	0	1.776	10	4.95343	7	4.603	2.97972
Merged-10-14192253-1	chr10	14191925	14192581	+	657	0	0	1	0	0	0	Intergenic	Intergenic	225874	NM_010437	15273	Hivep2	Gm20114|MIBP-1|MIBP1|Schnurri-2|Shn-2	human immunodeficiency virus type I enhancer binding protein 2	protein-coding	0.007622	0.385084	31	4.17	34	4.29728	85	5.46626	56	5.27889	1.13894	7	4.361	2	3.34596	20	6.09932	14	5.43189	1.91212	4	4.14293	1	2.776	3	3.494	4	3.92493	0.25
Merged-10-14234180-2	chr10	14233485	14234536	+	1052	0	0	1	1	0	0	Intergenic	Intergenic	267631	NM_010437	15273	Hivep2	Gm20114|MIBP-1|MIBP1|Schnurri-2|Shn-2	human immunodeficiency virus type I enhancer binding protein 2	protein-coding	0.010466	0.442015	89	5.66185	77	5.4534	48	4.65471	62	5.42328	-0.518633	27	6.16835	10	5.22043	16	5.79446	6	4.33235	-0.630984	23	6.40596	6	4.58335	3	3.494	5	4.18796	-1.65368
Merged-10-14240059-2	chr10	14239863	14240240	+	378	0	0	1	1	0	0	Intergenic	Intergenic	273672	NM_010437	15273	Hivep2	Gm20114|MIBP-1|MIBP1|Schnurri-2|Shn-2	human immunodeficiency virus type I enhancer binding protein 2	protein-coding	0.015915	0.412698	26	3.92489	26	3.92289	15	3.04	16	3.53346	-0.637156	4	3.68293	2	3.34596	1	2.707	1	2.525	-0.898445	1	2.821	4	4.09793	4	3.81593	0	1.603	-0.75
Merged-10-14254779-4	chr10	14254138	14255402	+	1265	0	1	1	1	1	0	Intergenic	Intergenic	288391	NM_010437	15273	Hivep2	Gm20114|MIBP-1|MIBP1|Schnurri-2|Shn-2	human immunodeficiency virus type I enhancer binding protein 2	protein-coding	0.011076	0.404743	258	7.18681	210	6.8891	448	7.85057	293	7.64567	0.710168	41	6.75332	24	6.40486	27	6.51435	23	6.10996	-0.266928	29	6.72789	9	5.09793	12	5.19444	27	6.41035	-0.110512
Merged-10-14307736-1	chr10	14307574	14307898	-	325	0	0	1	0	0	0	Intergenic	Intergenic	237300	NM_001002268	215798	Adgrg6	1190004A11Rik|AI449247|AW045736|DREG|Gm222|Gpr126	adhesion G protein-coupled receptor G6	protein-coding	0.006173	0.4	53	4.92489	51	4.86844	24	3.68386	21	3.90543	-1.10202	15	5.361	2	3.34596	4	4.02893	4	3.84693	-0.415553	14	5.72789	3	3.776	5	4.07896	5	4.18796	-0.618483
Merged-10-14313798-3	chr10	14312890	14314713	-	1824	0	0	1	1	0	0	Intergenic	Intergenic	231235	NM_001002268	215798	Adgrg6	1190004A11Rik|AI449247|AW045736|DREG|Gm222|Gpr126	adhesion G protein-coupled receptor G6	protein-coding	0.011519	0.399123	339	7.57939	280	7.30243	321	7.37092	269	7.52282	0.00595761	57	7.21898	29	6.66789	17	5.87693	20	5.91732	-1.04631	59	7.72789	34	6.90528	31	6.494	25	6.30344	-0.917867
Merged-10-14385751-3	chr10	14385303	14386048	-	746	0	1	1	1	0	0	Intergenic	Intergenic	159361	NM_001002268	215798	Adgrg6	1190004A11Rik|AI449247|AW045736|DREG|Gm222|Gpr126	adhesion G protein-coupled receptor G6	protein-coding	0.016107	0.422252	126	6.15868	126	6.15668	56	4.87289	38	4.7314	-1.35554	14	5.26789	13	5.56835	11	5.29196	3	3.525	-1.00964	12	5.52144	9	5.09793	6	4.30135	4	3.92493	-1.19654
Merged-10-14391468-1	chr10	14391281	14391655	-	375	0	0	1	0	0	0	Intergenic	Intergenic	153568	NM_001002268	215798	Adgrg6	1190004A11Rik|AI449247|AW045736|DREG|Gm222|Gpr126	adhesion G protein-coupled receptor G6	protein-coding	0.013369	0.464	32	4.21439	30	4.1222	27	3.84735	27	4.25335	-0.11794	2	2.94596	2	3.34596	2	3.29196	0	1.525	-0.737481	0	1.821	0	1.776	0	1.494	2	3.18796	0.542481
Merged-10-14464357-5	chr10	14463804	14464911	-	1108	0	1	1	1	1	1	intron (NM_001002268, intron 4 of 24)	intron (NM_001002268, intron 4 of 24)	80679	NM_001002268	215798	Adgrg6	1190004A11Rik|AI449247|AW045736|DREG|Gm222|Gpr126	adhesion G protein-coupled receptor G6	protein-coding	0.006323	0.382671	331	7.54504	304	7.42067	191	6.62496	143	6.61593	-0.862409	36	6.57045	27	6.56835	26	6.46189	14	5.43189	-0.622515	29	6.72789	26	6.53089	25	6.19444	28	6.46098	-0.301679
Merged-10-14528004-3	chr10	14527574	14528481	-	908	0	1	1	1	0	0	intron (NM_001002268, intron 2 of 24)	intron (NM_001002268, intron 2 of 24)	17009	NM_001002268	215798	Adgrg6	1190004A11Rik|AI449247|AW045736|DREG|Gm222|Gpr126	adhesion G protein-coupled receptor G6	protein-coding	0.005513	0.394273	361	7.66985	372	7.71103	247	6.9942	240	7.35889	-0.513896	20	5.75332	11	5.34596	15	5.707	12	5.22544	-0.0834201	22	6.34456	13	5.58335	9	4.81593	15	5.603	-0.754494
Merged-10-14543866-1	chr10	14543719	14544013	-	295	0	0	1	0	0	0	intron (NM_001002268, intron 1 of 24)	intron (NM_001002268, intron 1 of 24)	1170	NM_001002268	215798	Adgrg6	1190004A11Rik|AI449247|AW045736|DREG|Gm222|Gpr126	adhesion G protein-coupled receptor G6	protein-coding	0.02381	0.444068	94	5.73986	96	5.76791	61	4.9942	55	5.25335	-0.630109	1	2.361	1	2.761	2	3.29196	0	1.525	-0.152519	5	4.40596	3	3.776	0	1.494	7	4.603	-1.04248
Merged-10-14545163-3	chr10	14544411	14545682	-	1272	0	0	1	0	1	1	promoter-TSS (NM_001002268)	promoter-TSS (NM_001002268)	-10	NM_001002268	215798	Adgrg6	1190004A11Rik|AI449247|AW045736|DREG|Gm222|Gpr126	adhesion G protein-coupled receptor G6	protein-coding	0.073958	0.615566	552	8.28114	595	8.38717	490	7.97958	382	8.0272	-0.330762	45	6.88456	32	6.80539	15	5.707	31	6.525	-0.728978	72	8.01082	46	7.33059	36	6.70345	43	7.06243	-0.787764
Merged-10-14551610-3	chr10	14551163	14551964	-	802	0	0	1	1	1	0	Intergenic	Intergenic	-6527	NM_001002268	215798	Adgrg6	1190004A11Rik|AI449247|AW045736|DREG|Gm222|Gpr126	adhesion G protein-coupled receptor G6	protein-coding	0.006242	0.361596	126	6.15868	171	6.59426	76	5.30679	60	5.37674	-1.03471	30	6.3152	24	6.40486	13	5.51435	15	5.525	-0.840349	10	5.28043	2	3.36096	5	4.07896	4	3.92493	-0.318752
Merged-10-14583336-2	chr10	14582974	14583578	-	605	0	0	1	1	0	0	Intergenic	RLTR13D6|LTR|ERVK	-38240	NM_001002268	215798	Adgrg6	1190004A11Rik|AI449247|AW045736|DREG|Gm222|Gpr126	adhesion G protein-coupled receptor G6	protein-coding	0.008278	0.41157	53	4.92489	37	4.41593	41	4.43232	34	4.57528	-0.166607	2	2.94596	3	3.761	0	1.707	3	3.525	-0.737481	3	3.821	0	1.776	6	4.30135	7	4.603	1.65368
Merged-10-14601259-3	chr10	14600876	14601628	-	753	0	1	1	1	0	0	Intergenic	Intergenic	-56216	NM_001002268	215798	Adgrg6	1190004A11Rik|AI449247|AW045736|DREG|Gm222|Gpr126	adhesion G protein-coupled receptor G6	protein-coding	0.009309	0.36255	185	6.70916	179	6.65985	147	6.24945	106	6.18747	-0.466046	9	4.68293	7	4.761	4	4.02893	5	4.10996	-0.652519	8	4.99093	3	3.776	6	4.30135	10	5.06243	0.298431
Merged-10-14602718-1	chr10	14602426	14603011	-	586	0	0	1	0	0	0	Intergenic	Intergenic	-57682	NM_001002268	215798	Adgrg6	1190004A11Rik|AI449247|AW045736|DREG|Gm222|Gpr126	adhesion G protein-coupled receptor G6	protein-coding	0.008547	0.433447	146	6.36967	123	6.1222	65	5.08439	41	4.83832	-1.28458	8	4.53093	6	4.56835	6	4.51435	1	2.525	-1.02996	3	3.821	1	2.776	4	3.81593	6	4.41035	0.814642
Merged-10-14686258-3	chr10	14686034	14686543	-	510	0	1	1	1	0	0	intron (NM_025418, intron 2 of 7)	intron (NM_025418, intron 2 of 7)	19201	NM_025418	66201	Vta1	1110001D18Rik|1110059P08Rik|AU040813|C85340|LIP5|SBP1	vesicle (multivesicular body) trafficking 1	protein-coding	0.005894	0.345098	97	5.78471	89	5.65985	75	5.28793	39	4.76793	-0.694354	12	5.06144	6	4.56835	6	4.51435	6	4.33235	-0.391542	14	5.72789	9	5.09793	11	5.07896	12	5.30344	-0.221708
Merged-10-14688642-1	chr10	14688485	14688800	-	316	0	0	1	0	0	0	intron (NM_025418, intron 1 of 7)	intron (NM_025418, intron 1 of 7)	16847	NM_025418	66201	Vta1	1110001D18Rik|1110059P08Rik|AU040813|C85340|LIP5|SBP1	vesicle (multivesicular body) trafficking 1	protein-coding	0.003175	0.310127	59	5.07689	60	5.09874	23	3.62496	20	3.83832	-1.35617	1	2.361	5	4.34596	0	1.707	3	3.525	-0.737481	3	3.821	2	3.36096	1	2.494	0	1.603	-1.54248
Merged-10-14691259-2	chr10	14691077	14691455	-	379	0	1	1	0	0	0	intron (NM_025418, intron 1 of 7)	intron (NM_025418, intron 1 of 7)	14223	NM_025418	66201	Vta1	1110001D18Rik|1110059P08Rik|AU040813|C85340|LIP5|SBP1	vesicle (multivesicular body) trafficking 1	protein-coding	0.002646	0.335092	74	5.39882	70	5.31775	52	4.76792	50	5.11843	-0.41511	3	3.361	3	3.761	3	3.707	0	1.525	-0.945	7	4.821	16	5.86346	4	3.81593	2	3.18796	-1.84029
Merged-10-14705420-4	chr10	14705006	14705953	-	948	0	0	1	1	1	1	promoter-TSS (NM_025418)	promoter-TSS (NM_025418)	10	NM_025418	66201	Vta1	1110001D18Rik|1110059P08Rik|AU040813|C85340|LIP5|SBP1	vesicle (multivesicular body) trafficking 1	protein-coding	0.057022	0.554852	353	7.63761	340	7.58163	449	7.85378	346	7.88479	0.25967	48	6.97571	28	6.61898	27	6.51435	12	5.22544	-0.927448	46	7.37559	27	6.58335	30	6.4482	18	5.85093	-0.82991
Merged-10-15306155-5	chr10	15305833	15306502	+	670	0	1	1	1	1	1	Intergenic	Intergenic	-485610	NR_131087	77538	C330004P14Rik	-	RIKEN cDNA C330004P14 gene	ncRNA	0.004484	0.346269	192	6.76246	160	6.49892	194	6.64733	149	6.67482	0.0303875	21	5.82043	32	6.80539	10	5.16643	15	5.525	-0.967197	15	5.821	28	6.63398	18	5.74193	16	5.69046	-0.511295
Merged-10-16031007-1	chr10	16030850	16031165	+	316	0	0	1	0	0	0	Intergenic	Intergenic	239230	NR_131087	77538	C330004P14Rik	-	RIKEN cDNA C330004P14 gene	ncRNA	0.003175	0.370253	10	2.62943	5	1.75296	30	3.9942	16	3.53346	1.57263	1	2.361	4	4.08293	0	1.707	3	3.525	-0.605964	4	4.14293	0	1.776	0	1.494	0	1.603	-1.41096
Merged-10-16088323-2	chr10	16087979	16088762	+	784	0	0	1	1	0	0	Intergenic	B3|SINE|B2	296593	NR_131087	77538	C330004P14Rik	-	RIKEN cDNA C330004P14 gene	ncRNA	0.003831	0.3125	122	6.11251	143	6.33793	275	7.14852	179	6.93785	0.817969	23	5.94596	18	6.00893	19	6.02893	17	5.69493	-0.115518	20	6.21332	8	4.94593	2	3.07896	5	4.18796	-1.94616
Merged-10-16159745-2	chr10	16159431	16160153	+	723	0	1	1	0	0	0	Intergenic	IAPLTR4|LTR|ERVK	368015	NR_131087	77538	C330004P14Rik	-	RIKEN cDNA C330004P14 gene	ncRNA	0.012465	0.385892	37	4.41793	49	4.81186	81	5.39755	70	5.59575	0.881758	5	3.94596	9	5.08293	5	4.29196	3	3.525	-0.605964	5	4.40596	6	4.58335	2	3.07896	5	4.18796	-0.861196
Merged-10-16171393-1	chr10	16171112	16171675	+	564	0	0	1	0	0	0	Intergenic	Intergenic	379616	NR_131087	77538	C330004P14Rik	-	RIKEN cDNA C330004P14 gene	ncRNA	0.008881	0.351064	62	5.14728	49	4.81186	66	5.10609	43	4.90543	0.0261923	6	4.16835	9	5.08293	2	3.29196	4	3.84693	-1.0562	3	3.821	4	4.09793	2	3.07896	2	3.18796	-0.826002
Merged-10-16499045-1	chr10	16498691	16499400	-	710	0	0	1	0	0	0	Intergenic	Intergenic	596737	NR_038020	100504235	Gm20125	-	predicted gene, 20125	ncRNA	0.002821	0.349296	94	5.73986	86	5.61094	90	5.54779	55	5.25335	-0.274825	4	3.68293	11	5.34596	6	4.51435	4	3.84693	-0.333804	5	4.40596	6	4.58335	5	4.07896	0	1.603	-1.65368
Merged-10-16507971-5	chr10	16507315	16508648	-	1334	0	1	1	1	1	1	Intergenic	Intergenic	587801	NR_038020	100504235	Gm20125	-	predicted gene, 20125	ncRNA	0.006752	0.354573	429	7.91819	442	7.95916	526	8.08166	352	7.90952	0.0569139	72	7.55082	62	7.73828	39	7.02893	45	7.04856	-0.605807	83	8.21332	65	7.82039	56	7.32689	59	7.50989	-0.598465
Merged-10-16524235-1	chr10	16524021	16524449	-	429	0	0	1	0	0	0	Intergenic	Intergenic	571547	NR_038020	100504235	Gm20125	-	predicted gene, 20125	ncRNA	0.002336	0.386946	10	2.62943	9	2.48993	37	4.28793	54	5.22736	2.19796	2	2.94596	1	2.761	0	1.707	5	4.10996	0.055	0	1.821	0	1.776	2	3.07896	5	4.18796	1.83496
Merged-10-16544709-1	chr10	16544604	16544815	-	212	0	0	1	0	0	0	Intergenic	Intergenic	551073	NR_038020	100504235	Gm20125	-	predicted gene, 20125	ncRNA	0.014218	0.471698	35	4.33993	31	4.168	18	3.28793	15	3.446	-0.886999	4	3.68293	10	5.22043	7	4.707	3	3.525	-0.33568	6	4.62835	7	4.776	5	4.07896	0	1.603	-1.8612
Merged-10-16545566-3	chr10	16545218	16545996	-	779	0	0	1	1	0	1	Intergenic	Intergenic	550175	NR_038020	100504235	Gm20125	-	predicted gene, 20125	ncRNA	0.002571	0.360719	100	5.82821	110	5.96242	42	4.46626	18	3.69393	-1.81522	28	6.21898	11	5.34596	10	5.16643	5	4.10996	-1.14427	18	6.06893	16	5.86346	7	4.494	12	5.30344	-1.06748
Merged-10-16553560-1	chr10	16553151	16553969	-	819	0	0	1	0	0	0	Intergenic	MLT1C|LTR|ERVL-MaLR	542222	NR_038020	100504235	Gm20125	-	predicted gene, 20125	ncRNA	0.003667	0.363858	89	5.66185	88	5.64373	48	4.65471	50	5.11843	-0.766226	5	3.94596	4	4.08293	15	5.707	8	4.69493	1.18652	3	3.821	9	5.09793	5	4.07896	7	4.603	-0.118483
Merged-10-16572003-1	chr10	16571564	16572443	-	880	0	0	1	0	0	0	Intergenic	RLTR44D|LTR|ERVK	523779	NR_038020	100504235	Gm20125	-	predicted gene, 20125	ncRNA	0.012514	0.421591	125	6.14728	124	6.13378	155	6.3254	87	5.90543	-0.0251152	7	4.361	3	3.761	3	3.707	7	4.525	0.055	4	4.14293	4	4.09793	9	4.81593	2	3.18796	-0.118483
Merged-10-16578921-3	chr10	16578593	16579306	-	714	0	1	1	1	0	0	Intergenic	Intergenic	516833	NR_038020	100504235	Gm20125	-	predicted gene, 20125	ncRNA	0.004208	0.354342	145	6.35982	155	6.4534	106	5.78147	73	5.65545	-0.688153	18	5.60893	18	6.00893	6	4.51435	19	5.84693	-0.628286	10	5.28043	2	3.36096	3	3.494	8	4.77293	-0.187235
Merged-10-16589557-3	chr10	16589084	16590015	-	932	0	1	1	1	0	0	Intergenic	Intergenic	506233	NR_038020	100504235	Gm20125	-	predicted gene, 20125	ncRNA	0.006445	0.386266	153	6.43679	167	6.56032	152	6.29739	112	6.26618	-0.216769	13	5.16835	10	5.22043	7	4.707	11	5.10996	-0.285912	12	5.52144	1	2.776	16	5.58146	6	4.41035	0.847189
Merged-10-16621309-3	chr10	16621058	16621516	-	459	0	0	1	1	0	1	Intergenic	Intergenic	474495	NR_038020	100504235	Gm20125	-	predicted gene, 20125	ncRNA	0.0131	0.37037	59	5.07689	73	5.37745	20	3.43232	28	4.30398	-1.35902	19	5.68293	30	6.7152	1	2.707	5	4.10996	-2.79058	31	6.821	22	6.29956	1	2.494	8	4.77293	-2.92682
Merged-10-16623000-2	chr10	16622743	16623276	-	534	0	0	1	1	0	0	Intergenic	Intergenic	472773	NR_038020	100504235	Gm20125	-	predicted gene, 20125	ncRNA	0.007505	0.374532	120	6.08886	92	5.70716	23	3.62496	27	4.25335	-1.95885	21	5.82043	9	5.08293	6	4.51435	2	3.10996	-1.63952	8	4.99093	4	4.09793	4	3.81593	1	2.603	-1.33496
Merged-10-16878569-1	chr10	16878442	16878696	-	255	0	0	1	0	0	0	Intergenic	Lx5|LINE|L1	217213	NR_038020	100504235	Gm20125	-	predicted gene, 20125	ncRNA	0	0.403922	13	2.97735	13	2.97535	19	3.36193	30	4.4002	0.904707	3	3.361	7	4.761	0	1.707	1	2.525	-1.945	0	1.821	0	1.776	0	1.494	0	1.603	-0.25
Merged-10-16990300-2	chr10	16989920	16990733	-	814	0	0	1	1	0	0	non-coding (NR_038020, exon 2 of 9)	non-coding (NR_038020, exon 2 of 9)	105456	NR_038020	100504235	Gm20125	-	predicted gene, 20125	ncRNA	0.00369	0.36855	134	6.24682	95	5.75296	149	6.26882	101	6.11843	0.193733	7	4.361	3	3.761	13	5.51435	11	5.10996	1.25116	10	5.28043	8	4.94593	10	4.95343	7	4.603	-0.334963
Merged-10-17012592-5	chr10	17012067	17013155	-	1089	0	1	1	1	1	1	intron (NR_038020, intron 1 of 8)	intron (NR_038020, intron 1 of 8)	83171	NR_038020	100504235	Gm20125	-	predicted gene, 20125	ncRNA	0.004596	0.387511	333	7.5537	304	7.42067	410	7.72299	260	7.47391	0.111265	44	6.85285	35	6.93093	28	6.56498	31	6.525	-0.346899	63	7.821	38	7.0614	36	6.70345	18	5.85093	-1.16401
Merged-10-17035088-4	chr10	17034637	17035559	-	923	0	1	1	1	1	0	intron (NR_038020, intron 1 of 8)	AmnSINE1|SINE|Deu	60684	NR_038020	100504235	Gm20125	-	predicted gene, 20125	ncRNA	0.006508	0.387866	178	6.65382	232	7.03219	223	6.84735	167	6.83832	-0.000164789	24	6.00486	15	5.761	18	5.95493	19	5.84693	0.0179997	8	4.99093	11	5.36096	9	4.81593	16	5.69046	0.0772517
Merged-10-17100175-3	chr10	17099930	17100515	-	586	0	1	1	0	0	1	Intergenic	Intergenic	-4440	NR_038020	100504235	Gm20125	-	predicted gene, 20125	ncRNA	0.008547	0.482935	107	5.92489	82	5.54304	85	5.46626	69	5.57528	-0.21319	24	6.00486	6	4.56835	5	4.29196	6	4.33235	-0.974447	22	6.34456	21	6.23543	12	5.19444	6	4.41035	-1.4876
Merged-10-17103551-3	chr10	17103294	17103804	-	511	0	1	1	1	0	0	Intergenic	URR1A|DNA|hAT-Charlie	-7767	NR_038020	100504235	Gm20125	-	predicted gene, 20125	ncRNA	0.005882	0.363992	109	5.95136	99	5.81186	66	5.10609	57	5.30398	-0.676573	31	6.361	20	6.15332	9	5.02893	7	4.525	-1.48019	11	5.40596	5	4.36096	5	4.07896	4	3.92493	-0.881517
Merged-10-17253042-4	chr10	17252477	17253630	-	1154	0	1	1	1	0	1	Intergenic	Intergenic	-157271	NR_038020	100504235	Gm20125	-	predicted gene, 20125	ncRNA	0.007806	0.325823	219	6.95136	237	7.06282	334	7.42802	258	7.46281	0.438324	33	6.44846	20	6.15332	24	6.35086	16	5.61246	-0.319231	44	7.31285	22	6.29956	17	5.66393	24	6.24686	-0.850817
Merged-10-17298992-3	chr10	17298657	17299357	-	701	0	1	1	1	0	0	Intergenic	Intergenic	-203225	NR_038020	100504235	Gm20125	-	predicted gene, 20125	ncRNA	0.012857	0.426534	123	6.1242	93	5.72259	188	6.60224	171	6.87226	0.813861	22	5.88456	14	5.66789	4	4.02893	8	4.69493	-1.4143	6	4.62835	9	5.09793	8	4.66393	0	1.603	-1.72968
Merged-10-17348000-2	chr10	17347584	17348338	-	755	0	0	1	1	0	0	Intergenic	Intergenic	-252179	NR_038020	100504235	Gm20125	-	predicted gene, 20125	ncRNA	0.005305	0.406623	170	6.58785	142	6.32787	99	5.68386	92	5.98516	-0.623354	16	5.44846	13	5.56835	11	5.29196	9	4.84693	-0.438964	12	5.52144	10	5.23543	3	3.494	12	5.30344	-0.979716
Merged-10-17368778-2	chr10	17368428	17369002	-	575	0	0	1	1	0	0	Intergenic	Intergenic	-272933	NR_038020	100504235	Gm20125	-	predicted gene, 20125	ncRNA	0.001742	0.337391	60	5.10074	55	4.97535	82	5.41504	42	4.87226	0.105606	19	5.68293	21	6.22043	6	4.51435	9	4.84693	-1.27104	12	5.52144	6	4.58335	2	3.07896	7	4.603	-1.21142
Merged-10-17416395-1	chr10	17416061	17416729	+	669	0	0	1	0	0	0	Intergenic	Intergenic	-306833	NM_010828	17684	Cited2	AI835299|ER154-like|Mrg1|Msg2|p35srj	Cbp/p300-interacting transactivator, with Glu/Asp-rich carboxy-terminal domain, 2	protein-coding	0.001497	0.402093	67	5.25746	53	4.92289	14	2.94689	12	3.14644	-2.04351	8	4.53093	3	3.761	1	2.707	4	3.84693	-0.868998	15	5.821	1	2.776	2	3.07896	2	3.18796	-1.16504
Merged-10-17549659-5	chr10	17548899	17550360	+	1462	0	1	1	1	1	1	Intergenic	Intergenic	-173599	NM_010828	17684	Cited2	AI835299|ER154-like|Mrg1|Msg2|p35srj	Cbp/p300-interacting transactivator, with Glu/Asp-rich carboxy-terminal domain, 2	protein-coding	0.009582	0.421341	884	8.95953	875	8.94279	1128	9.18083	827	9.13949	0.208998	106	8.10247	59	7.66789	57	7.56498	65	7.56939	-0.317991	80	8.16085	61	7.7302	95	8.07896	65	7.64739	-0.0823448
Merged-10-17576062-1	chr10	17575761	17576364	+	604	0	0	1	0	0	0	Intergenic	Intergenic	-147166	NM_010828	17684	Cited2	AI835299|ER154-like|Mrg1|Msg2|p35srj	Cbp/p300-interacting transactivator, with Glu/Asp-rich carboxy-terminal domain, 2	protein-coding	0.006633	0.397351	44	4.66185	63	5.168	16	3.12746	6	2.25335	-2.22452	3	3.361	1	2.761	0	1.707	2	3.10996	-0.652519	7	4.821	1	2.776	0	1.494	3	3.603	-1.25
Merged-10-17585105-3	chr10	17584617	17585482	+	866	0	1	1	1	0	0	Intergenic	Tigger7|DNA|TcMar-Tigger	-138179	NM_010828	17684	Cited2	AI835299|ER154-like|Mrg1|Msg2|p35srj	Cbp/p300-interacting transactivator, with Glu/Asp-rich carboxy-terminal domain, 2	protein-coding	0.011561	0.382217	257	7.18123	230	7.01975	197	6.66936	131	6.49039	-0.520613	16	5.44846	22	6.28456	8	4.87693	9	4.84693	-1.00459	19	6.14293	9	5.09793	2	3.07896	3	3.603	-2.27945
Merged-10-17587671-1	chr10	17587435	17587908	+	474	0	0	1	0	0	0	Intergenic	Intergenic	-135557	NM_010828	17684	Cited2	AI835299|ER154-like|Mrg1|Msg2|p35srj	Cbp/p300-interacting transactivator, with Glu/Asp-rich carboxy-terminal domain, 2	protein-coding	0.012685	0.386076	140	6.30955	112	5.98818	48	4.65471	59	5.35289	-1.14506	17	5.53093	12	5.46144	2	3.29196	1	2.525	-2.5877	6	4.62835	3	3.776	0	1.494	8	4.77293	-1.06871
Merged-10-17633159-1	chr10	17632739	17633580	+	842	0	0	1	0	0	0	Intergenic	Intergenic	-90069	NM_010828	17684	Cited2	AI835299|ER154-like|Mrg1|Msg2|p35srj	Cbp/p300-interacting transactivator, with Glu/Asp-rich carboxy-terminal domain, 2	protein-coding	0.017836	0.428741	94	5.73986	101	5.84043	160	6.37092	103	6.14644	0.468538	8	4.53093	4	4.08293	3	3.707	1	2.525	-1.19093	9	5.14293	0	1.776	8	4.66393	5	4.18796	0.96648
Merged-10-17723165-4	chr10	17721975	17724420	+	2446	0	0	1	1	1	1	promoter-TSS (NM_010828)	promoter-TSS (NM_010828)	-31	NM_010828	17684	Cited2	AI835299|ER154-like|Mrg1|Msg2|p35srj	Cbp/p300-interacting transactivator, with Glu/Asp-rich carboxy-terminal domain, 2	protein-coding	0.065849	0.612837	1591	9.80662	1585	9.79918	1892	9.92646	1467	9.96564	0.143147	236	9.24974	205	9.4475	114	8.55249	139	8.65428	-0.745235	244	9.75764	185	9.31516	164	8.86032	148	8.82217	-0.695153
Merged-10-17728565-1	chr10	17728249	17728881	+	633	0	0	0	1	0	0	Intergenic	Intergenic	5337	NM_010828	17684	Cited2	AI835299|ER154-like|Mrg1|Msg2|p35srj	Cbp/p300-interacting transactivator, with Glu/Asp-rich carboxy-terminal domain, 2	protein-coding	0.004747	0.393365	47	4.75496	46	4.72259	143	6.20993	106	6.18747	1.45992	3	3.361	14	5.66789	6	4.51435	5	4.10996	-0.202287	8	4.99093	3	3.776	6	4.30135	2	3.18796	-0.638804
Merged-10-17760113-2	chr10	17759732	17760379	+	648	0	0	1	1	0	0	Intergenic	Intergenic	-36164	NM_138628	378431	Txlnb	2310001N14Rik|Mdp77	taxilin beta	protein-coding	0.007728	0.410494	51	4.87044	72	5.35782	65	5.08439	48	5.06071	-0.0415802	5	3.94596	1	2.761	2	3.29196	3	3.525	0.055	5	4.40596	4	4.09793	8	4.66393	4	3.92493	0.0424813
Merged-10-17772592-1	chr10	17772422	17772763	+	342	0	0	1	0	0	0	Intergenic	Intergenic	-23627	NM_138628	378431	Txlnb	2310001N14Rik|Mdp77	taxilin beta	protein-coding	0.026393	0.5	61	5.1242	97	5.78271	19	3.36193	22	3.96956	-1.78771	3	3.361	0	1.761	0	1.707	3	3.525	0.055	4	4.14293	4	4.09793	6	4.30135	2	3.18796	-0.375769
Merged-10-17775384-3	chr10	17775047	17775655	+	609	0	1	1	0	0	1	Intergenic	Intergenic	-20868	NM_138628	378431	Txlnb	2310001N14Rik|Mdp77	taxilin beta	protein-coding	0.006579	0.37931	94	5.73986	100	5.82621	84	5.44939	65	5.49039	-0.313141	9	4.68293	11	5.34596	11	5.29196	2	3.10996	-0.813483	28	6.67898	15	5.776	29	6.40089	20	5.99532	-0.0293865
Merged-10-17776754-2	chr10	17776446	17777112	+	667	0	0	1	1	0	0	Intergenic	Intergenic	-19440	NM_138628	378431	Txlnb	2310001N14Rik|Mdp77	taxilin beta	protein-coding	0.009009	0.436282	95	5.75496	111	5.97535	126	6.02868	85	5.87226	0.085316	13	5.16835	3	3.761	6	4.51435	5	4.10996	-0.152519	10	5.28043	9	5.09793	7	4.494	4	3.92493	-0.979716
Merged-10-17793991-1	chr10	17793610	17794372	+	763	0	0	1	0	0	0	Intergenic	RLTR12D|LTR|ERVK	-2228	NM_138628	378431	Txlnb	2310001N14Rik|Mdp77	taxilin beta	protein-coding	0.011811	0.432503	109	5.95136	108	5.93618	111	5.84735	83	5.83832	-0.100936	20	5.75332	10	5.22043	16	5.79446	15	5.525	0.172857	10	5.28043	17	5.94593	9	4.81593	4	3.92493	-1.24275
Merged-10-17861116-2	chr10	17860805	17861547	+	743	0	0	1	1	0	0	Intergenic	Intergenic	64957	NM_138628	378431	Txlnb	2310001N14Rik|Mdp77	taxilin beta	protein-coding	0.008086	0.421265	57	5.02798	83	5.56032	120	5.95886	98	6.07536	0.722961	2	2.94596	8	4.93093	9	5.02893	8	4.69493	0.923483	7	4.821	3	3.776	6	4.30135	12	5.30344	0.503897
Merged-10-17919126-2	chr10	17918786	17919473	-	688	0	0	1	1	0	0	intron (NM_001033432, intron 1 of 3)	intron (NM_001033432, intron 1 of 3)	28938	NM_001033432	380629	Heca	Gm869|HDC|HDCL	hdc homolog, cell cycle regulator	protein-coding	0.004367	0.465116	42	4.59626	48	4.78271	42	4.46626	30	4.4002	-0.256257	7	4.361	10	5.22043	8	4.87693	9	4.84693	0.0712107	3	3.821	0	1.776	8	4.66393	3	3.603	1.33496
Merged-10-17947256-2	chr10	17946957	17947505	-	549	0	0	1	0	0	1	intron (NM_001033432, intron 1 of 3)	CpG	836	NM_001033432	380629	Heca	Gm869|HDC|HDCL	hdc homolog, cell cycle regulator	protein-coding	0.082117	0.641166	67	5.25746	112	5.98818	111	5.84735	88	5.92173	0.261723	25	6.06144	20	6.15332	19	6.02893	14	5.43189	-0.376969	71	7.99093	40	7.13355	58	7.37664	40	6.96055	-0.393641
Merged-10-17948344-1	chr10	17948016	17948672	-	657	0	0	1	0	0	0	promoter-TSS (NM_001033432)	promoter-TSS (NM_001033432)	-277	NM_001033432	380629	Heca	Gm869|HDC|HDCL	hdc homolog, cell cycle regulator	protein-coding	0.059451	0.582953	124	6.13578	141	6.31775	153	6.30679	124	6.41178	0.13252	21	5.82043	18	6.00893	15	5.707	11	5.10996	-0.506198	23	6.40596	14	5.68289	8	4.66393	8	4.77293	-1.326
Merged-10-18022961-3	chr10	18022106	18023361	-	1256	0	0	1	1	0	1	intron (NM_028440, intron 1 of 2)	CpG	357	NM_001359560	73112	Abracl	1700028I04Rik|3110003A17Rik	ABRA C-terminal like	protein-coding	0.050199	0.589968	264	7.21985	365	7.6837	441	7.8279	309	7.72212	0.323239	36	6.57045	20	6.15332	28	6.56498	28	6.38298	0.112096	37	7.06893	25	6.47644	22	6.01756	16	5.69046	-0.918671
Merged-10-18056038-3	chr10	18055195	18057075	+	1881	0	0	1	0	1	1	intron (NM_009048, intron 1 of 19)	CpG	195	NM_001111065	19707	Reps1	BB161292	RalBP1 associated Eps domain containing protein	protein-coding	0.084574	0.616162	307	7.43679	293	7.36767	450	7.85698	276	7.55974	0.306133	82	7.73604	47	7.34596	42	7.13326	31	6.525	-0.711869	94	8.39086	64	7.79837	37	6.74193	45	7.12656	-1.16037
Merged-10-18077125-2	chr10	18076920	18077360	+	441	0	0	1	1	0	0	intron (NM_009048, intron 1 of 19)	intron (NM_009048, intron 1 of 19)	21200	NM_001111065	19707	Reps1	BB161292	RalBP1 associated Eps domain containing protein	protein-coding	0.047727	0.526077	125	6.14728	88	5.64373	74	5.26882	45	4.96956	-0.776316	26	6.11589	12	5.46144	8	4.87693	5	4.10996	-1.29522	3	3.821	1	2.776	2	3.07896	9	4.92493	0.703445
Merged-10-18081733-4	chr10	18081325	18082114	+	790	0	1	1	1	0	1	intron (NM_009048, intron 1 of 19)	intron (NM_009048, intron 1 of 19)	25779	NM_001111065	19707	Reps1	BB161292	RalBP1 associated Eps domain containing protein	protein-coding	0.00507	0.353165	182	6.6857	199	6.81186	67	5.12746	62	5.42328	-1.47341	20	5.75332	15	5.761	24	6.35086	6	4.33235	-0.415553	94	8.39086	30	6.7302	38	6.7794	36	6.81245	-0.764598
Merged-10-18195084-2	chr10	18194668	18195548	-	881	0	1	1	0	0	0	intron (NM_001370991, intron 3 of 21)	intron (NM_001370991, intron 3 of 21)	15719	NM_001370991						0.023864	0.492622	178	6.65382	157	6.47178	160	6.37092	114	6.29149	-0.231595	20	5.75332	9	5.08293	5	4.29196	9	4.84693	-0.848677	1	2.821	7	4.776	4	3.81593	5	4.18796	0.203445
Merged-10-18197252-1	chr10	18197030	18197475	-	446	0	0	1	0	0	0	intron (NM_001370991, intron 3 of 21)	intron (NM_001370991, intron 3 of 21)	13575	NM_001370991						0.026966	0.461883	114	6.01549	126	6.15668	50	4.71243	43	4.90543	-1.27716	0	1.361	6	4.56835	0	1.707	2	3.10996	-0.556196	2	3.40596	4	4.09793	3	3.494	1	2.603	-0.703445
Merged-10-18204297-1	chr10	18204150	18204445	-	296	0	1	0	0	0	0	intron (NM_001370991, intron 1 of 21)	RLTR9C|LTR|ERVK	6530	NM_001370991						0.023729	0.506757	11	2.75496	12	2.86844	22	3.56356	7	2.446	0.19308	0	1.361	0	1.761	2	3.29196	0	1.525	0.847481	0	1.821	0	1.776	3	3.494	2	3.18796	1.54248
Merged-10-18235113-4	chr10	18234625	18235592	-	968	0	0	1	1	1	1	promoter-TSS (NM_001346751)	promoter-TSS (NM_001346751)	-127	NM_001346751	215814	Ccdc28a	1700009P13Rik|AI480677	coiled-coil domain containing 28A	protein-coding	0.04757	0.556818	565	8.31466	497	8.128	666	8.42154	494	8.39728	0.188084	102	8.0475	62	7.73828	72	7.89682	104	8.23925	0.175145	141	8.97075	83	8.16832	97	8.10871	76	7.86979	-0.580284
Merged-10-18318850-3	chr10	18318608	18319115	-	508	0	0	1	0	1	1	Intergenic	CpG	-83880	NM_001346751	215814	Ccdc28a	1700009P13Rik|AI480677	coiled-coil domain containing 28A	protein-coding	0.128205	0.746063	143	6.33993	147	6.37745	177	6.51573	161	6.78585	0.292103	76	7.62779	29	6.66789	21	6.16643	29	6.43189	-0.848677	76	8.08779	42	7.20226	29	6.40089	29	6.50989	-1.18964
Merged-10-18320399-3	chr10	18320141	18320713	-	573	0	0	1	1	0	1	Intergenic	Intergenic	-85446	NM_001346751	215814	Ccdc28a	1700009P13Rik|AI480677	coiled-coil domain containing 28A	protein-coding	0.022727	0.443281	173	6.61294	153	6.43479	283	7.18975	262	7.48492	0.813468	46	6.91559	30	6.7152	26	6.46189	40	6.88255	-0.143173	51	7.52144	30	6.7302	29	6.40089	44	7.09485	-0.377946
Merged-10-18323690-4	chr10	18323195	18324305	+	1111	0	1	1	1	0	0	Intergenic	L1MB8|LINE|L1	-83925	NM_173390	215819	Nhsl1	5730409E15Rik|A630035H13Rik|A730096F01|BC013565|D10Bwg0940e|mKIAA1357	NHS-like 1	protein-coding	0.008108	0.459046	522	8.20067	471	8.05064	568	8.19228	390	8.05702	-0.00100027	44	6.85285	38	7.0464	44	7.19885	27	6.33235	-0.184024	36	7.03045	30	6.7302	52	7.22192	15	5.603	-0.467865
Merged-10-18329827-2	chr10	18329438	18330293	+	856	0	0	1	1	0	0	Intergenic	Intergenic	-77810	NM_173390	215819	Nhsl1	5730409E15Rik|A630035H13Rik|A730096F01|BC013565|D10Bwg0940e|mKIAA1357	NHS-like 1	protein-coding	0.021053	0.51285	382	7.7512	430	7.91954	397	7.67662	304	7.69867	-0.147727	14	5.26789	7	4.761	16	5.79446	10	4.98443	0.375002	22	6.34456	16	5.86346	11	5.07896	16	5.69046	-0.7193
Merged-10-18338078-1	chr10	18337938	18338218	+	281	0	0	1	0	0	0	Intergenic	Intergenic	-69597	NM_173390	215819	Nhsl1	5730409E15Rik|A630035H13Rik|A730096F01|BC013565|D10Bwg0940e|mKIAA1357	NHS-like 1	protein-coding	0.010714	0.366548	33	4.25746	28	4.02598	18	3.28793	16	3.53346	-0.731027	5	3.94596	2	3.34596	0	1.707	0	1.525	-2.02996	5	4.40596	4	4.09793	2	3.07896	1	2.603	-1.41096
Merged-10-18351031-5	chr10	18350518	18351585	+	1068	0	1	1	1	1	1	Intergenic	Intergenic	-56624	NM_173390	215819	Nhsl1	5730409E15Rik|A630035H13Rik|A730096F01|BC013565|D10Bwg0940e|mKIAA1357	NHS-like 1	protein-coding	0.007498	0.431648	482	8.08588	422	7.89251	473	7.92874	335	7.83832	-0.105666	37	6.60893	31	6.761	34	6.83628	23	6.10996	-0.211841	34	6.95028	17	5.94593	34	6.62328	39	6.92493	0.326002
Merged-10-18365485-2	chr10	18365138	18365855	+	718	0	0	1	1	0	0	Intergenic	Intergenic	-42179	NM_173390	215819	Nhsl1	5730409E15Rik|A630035H13Rik|A730096F01|BC013565|D10Bwg0940e|mKIAA1357	NHS-like 1	protein-coding	0.011158	0.448468	115	6.02798	83	5.56032	75	5.28793	47	5.03096	-0.634704	8	4.53093	14	5.66789	3	3.707	10	4.98443	-0.753692	5	4.40596	12	5.47644	4	3.81593	3	3.603	-1.23174
Merged-10-18370838-3	chr10	18370475	18371123	+	649	0	1	1	1	0	0	Intergenic	Intergenic	-36876	NM_173390	215819	Nhsl1	5730409E15Rik|A630035H13Rik|A730096F01|BC013565|D10Bwg0940e|mKIAA1357	NHS-like 1	protein-coding	0.016975	0.548536	70	5.31975	79	5.48993	49	4.68386	42	4.87226	-0.626777	7	4.361	4	4.08293	3	3.707	4	3.84693	-0.445	15	5.821	6	4.58335	10	4.95343	4	3.92493	-0.762998
Merged-10-18407591-2	chr10	18407142	18407996	+	855	0	0	1	1	0	0	promoter-TSS (NM_173390)	promoter-TSS (NM_173390)	-106	NM_173390	215819	Nhsl1	5730409E15Rik|A630035H13Rik|A730096F01|BC013565|D10Bwg0940e|mKIAA1357	NHS-like 1	protein-coding	0.029274	0.527485	176	6.63761	150	6.4064	219	6.82136	158	6.75888	0.268116	6	4.16835	7	4.761	3	3.707	7	4.525	-0.348677	7	4.821	3	3.776	0	1.494	11	5.18796	-0.957519
Merged-10-18463464-1	chr10	18463119	18463810	+	692	0	0	1	0	0	0	intron (NM_173390, intron 1 of 6)	intron (NM_173390, intron 1 of 6)	-6517	NM_001163592	215819	Nhsl1	5730409E15Rik|A630035H13Rik|A730096F01|BC013565|D10Bwg0940e|mKIAA1357	NHS-like 1	protein-coding	0.031838	0.508671	102	5.8565	113	6.00089	88	5.51573	47	5.03096	-0.655347	4	3.68293	2	3.34596	0	1.707	2	3.10996	-1.10596	0	1.821	2	3.36096	2	3.07896	1	2.603	0.25
Merged-10-18471780-2	chr10	18471261	18472226	+	966	0	0	1	1	0	0	intron (NM_001163592, intron 1 of 7)	intron (NM_001163592, intron 1 of 7)	1762	NM_001163592	215819	Nhsl1	5730409E15Rik|A630035H13Rik|A730096F01|BC013565|D10Bwg0940e|mKIAA1357	NHS-like 1	protein-coding	0.013472	0.404762	175	6.62943	195	6.78271	251	7.01728	176	6.91361	0.259372	9	4.68293	3	3.761	7	4.707	3	3.525	-0.105964	8	4.99093	7	4.776	3	3.494	5	4.18796	-1.04248
Merged-10-18481069-1	chr10	18480696	18481443	+	748	0	0	1	0	0	0	intron (NM_173390, intron 2 of 6)	intron (NM_173390, intron 2 of 6)	11088	NM_001163592	215819	Nhsl1	5730409E15Rik|A630035H13Rik|A730096F01|BC013565|D10Bwg0940e|mKIAA1357	NHS-like 1	protein-coding	0.018742	0.425134	126	6.15868	85	5.59426	111	5.84735	77	5.7314	-0.0870962	9	4.68293	2	3.34596	2	3.29196	11	5.10996	0.186517	4	4.14293	10	5.23543	5	4.07896	4	3.92493	-0.687235
Merged-10-18506620-1	chr10	18506306	18506935	+	630	0	0	1	0	0	0	intron (NM_173390, intron 3 of 6)	intron (NM_173390, intron 3 of 6)	36639	NM_001163592	215819	Nhsl1	5730409E15Rik|A630035H13Rik|A730096F01|BC013565|D10Bwg0940e|mKIAA1357	NHS-like 1	protein-coding	0.012719	0.488889	72	5.35982	80	5.50785	13	2.84735	11	3.03096	-2.49468	7	4.361	4	4.08293	2	3.29196	1	2.525	-1.31348	4	4.14293	6	4.58335	1	2.494	1	2.603	-1.81464
Merged-10-18546024-2	chr10	18545529	18546301	-	773	0	1	1	0	0	0	5' UTR (NM_019487, exon 1 of 4)	5' UTR (NM_019487, exon 1 of 4)	161	NM_019487	56016	Hebp2	SOUL	heme binding protein 2	protein-coding	0.046632	0.573092	75	5.41793	126	6.15668	100	5.69821	81	5.80355	-0.0364244	5	3.94596	3	3.761	6	4.51435	5	4.10996	0.458677	6	4.62835	2	3.36096	5	4.07896	4	3.92493	0.00728659
Merged-10-18743694-1	chr10	18743349	18744040	-	692	0	0	1	0	0	0	promoter-TSS (NM_001033258)	promoter-TSS (NM_001033258)	64	NM_001033258	215821	Arfgef3	9630004D11|B930094H20Rik|BIG3|D10Bwg1379e|mKIAA1244	ARFGEF family member 3	protein-coding	0.06657	0.644509	29	4.07689	52	4.89592	96	5.63991	88	5.92173	1.29442	2	2.94596	0	1.761	1	2.707	5	4.10996	1.055	0	1.821	4	4.09793	2	3.07896	3	3.603	0.381517
Merged-10-18826776-1	chr10	18826502	18827051	-	550	0	0	1	0	0	0	intron (NR_038034, intron 1 of 2)	L1MB3|LINE|L1	5154	NR_038035	73968	4930444F02Rik	1700010L24Rik|mpiR	RIKEN cDNA 4930444F02 gene	ncRNA	0.005464	0.398182	30	4.1242	19	3.48993	84	5.44939	65	5.49039	1.66283	2	2.94596	0	1.761	1	2.707	4	3.84693	0.923483	0	1.821	0	1.776	4	3.81593	0	1.603	0.910964
Merged-10-18845098-2	chr10	18844675	18845703	+	1029	0	1	1	0	0	0	5' UTR (NM_022032, exon 1 of 3)	5' UTR (NM_022032, exon 1 of 3)	118	NM_022032	64058	Perp	1110017A08Rik|KCP1|KRTCAP1|PIGPC1|THW	PERP, TP53 apoptosis effector	protein-coding	0.066148	0.597668	628	8.46692	679	8.57739	670	8.43017	475	8.34082	-0.13666	17	5.53093	21	6.22043	28	6.56498	26	6.27989	0.546756	44	7.31285	26	6.53089	36	6.70345	34	6.73228	-0.204002
Merged-10-18846710-2	chr10	18846264	18847252	+	989	0	1	1	0	0	0	intron (NM_022032, intron 1 of 2)	intron (NM_022032, intron 1 of 2)	1687	NM_022032	64058	Perp	1110017A08Rik|KCP1|KRTCAP1|PIGPC1|THW	PERP, TP53 apoptosis effector	protein-coding	0.009109	0.433771	468	8.04344	357	7.65182	539	8.11682	381	8.02343	0.222492	35	6.53093	23	6.34596	30	6.6612	21	5.98443	-0.11563	49	7.46486	21	6.23543	32	6.53839	23	6.18796	-0.486966
Merged-10-18850272-3	chr10	18849911	18850572	+	662	0	1	1	1	0	0	intron (NM_022032, intron 1 of 2)	intron (NM_022032, intron 1 of 2)	5170	NM_022032	64058	Perp	1110017A08Rik|KCP1|KRTCAP1|PIGPC1|THW	PERP, TP53 apoptosis effector	protein-coding	0.007564	0.392749	230	7.02175	217	6.93618	447	7.84735	326	7.79915	0.844284	25	6.06144	26	6.51589	23	6.29196	12	5.22544	-0.529963	48	7.43571	33	6.86346	30	6.4482	36	6.81245	-0.519262
Merged-10-18861096-5	chr10	18860628	18861624	+	997	0	0	1	1	1	1	Intergenic	Intergenic	16055	NM_022032	64058	Perp	1110017A08Rik|KCP1|KRTCAP1|PIGPC1|THW	PERP, TP53 apoptosis effector	protein-coding	0.019076	0.462387	428	7.91483	342	7.59006	334	7.42802	281	7.58555	-0.245665	70	7.51075	57	7.61898	21	6.16643	28	6.38298	-1.29016	76	8.08779	51	7.47644	29	6.40089	28	6.46098	-1.35118
Merged-10-18863548-2	chr10	18863344	18863764	+	421	0	0	1	1	0	0	Intergenic	Intergenic	18483	NM_022032	64058	Perp	1110017A08Rik|KCP1|KRTCAP1|PIGPC1|THW	PERP, TP53 apoptosis effector	protein-coding	0.009524	0.456057	154	6.44612	155	6.4534	98	5.66936	75	5.69393	-0.768121	23	5.94596	26	6.51589	25	6.40744	19	5.84693	-0.103741	21	6.28043	18	6.02393	19	5.81593	8	4.77293	-0.857753
Merged-10-18876315-4	chr10	18875789	18876943	+	1155	0	1	1	1	0	1	Intergenic	Intergenic	31295	NM_022032	64058	Perp	1110017A08Rik|KCP1|KRTCAP1|PIGPC1|THW	PERP, TP53 apoptosis effector	protein-coding	0.010399	0.484848	359	7.66185	344	7.59845	495	7.9942	420	8.16368	0.448784	35	6.53093	18	6.00893	19	6.02893	21	5.98443	-0.263246	55	7.62835	41	7.16832	25	6.19444	17	5.77293	-1.41465
Merged-10-18884329-1	chr10	18884041	18884617	+	577	0	0	1	0	0	0	Intergenic	Intergenic	39258	NM_022032	64058	Perp	1110017A08Rik|KCP1|KRTCAP1|PIGPC1|THW	PERP, TP53 apoptosis effector	protein-coding	0.006944	0.454073	38	4.4554	46	4.72259	71	5.20993	44	4.93785	0.484894	1	2.361	8	4.93093	2	3.29196	5	4.10996	0.055	3	3.821	5	4.36096	3	3.494	4	3.92493	-0.381517
Merged-10-18892443-4	chr10	18892147	18892837	+	691	0	0	1	1	1	1	Intergenic	Intergenic	47421	NM_022032	64058	Perp	1110017A08Rik|KCP1|KRTCAP1|PIGPC1|THW	PERP, TP53 apoptosis effector	protein-coding	0.007246	0.428365	110	5.96442	98	5.79736	80	5.37985	50	5.11843	-0.631749	26	6.11589	28	6.61898	9	5.02893	5	4.10996	-1.79799	27	6.62835	23	6.36096	3	3.494	8	4.77293	-2.3612
Merged-10-18935133-1	chr10	18934905	18935362	-	458	0	0	1	0	0	0	Intergenic	Lx7|LINE|L1	76830	NM_001166402	21929	Tnfaip3	A20|Tnfip3	tumor necrosis factor, alpha-induced protein 3	protein-coding	0.004376	0.368996	38	4.4554	39	4.48993	31	4.04	16	3.53346	-0.685934	13	5.16835	8	4.93093	5	4.29196	5	4.10996	-0.848677	5	4.40596	5	4.36096	7	4.494	4	3.92493	-0.173998
Merged-10-18941965-1	chr10	18941732	18942199	-	468	0	0	1	0	0	0	Intergenic	RLTR14_RN|LTR|ERV1	69998	NM_001166402	21929	Tnfaip3	A20|Tnfip3	tumor necrosis factor, alpha-induced protein 3	protein-coding	0.012848	0.467949	20	3.56232	14	3.07489	57	4.89798	46	5.00059	1.63068	1	2.361	3	3.761	3	3.707	0	1.525	-0.445	6	4.62835	3	3.776	2	3.07896	1	2.603	-1.3612
Merged-10-18987944-2	chr10	18987597	18988255	-	659	0	0	1	1	0	0	Intergenic	Intergenic	24037	NM_001166402	21929	Tnfaip3	A20|Tnfip3	tumor necrosis factor, alpha-induced protein 3	protein-coding	0.00304	0.414264	58	5.05264	75	5.41593	15	3.04	24	4.08986	-1.66936	20	5.75332	23	6.34596	4	4.02893	6	4.33235	-1.869	13	5.62835	14	5.68289	6	4.30135	8	4.77293	-1.11848
Merged-10-19009140-2	chr10	19008491	19009844	-	1354	0	0	1	1	0	0	intron (NM_001166402, intron 1 of 7)	intron (NM_001166402, intron 1 of 7)	2796	NM_001166402	21929	Tnfaip3	A20|Tnfip3	tumor necrosis factor, alpha-induced protein 3	protein-coding	0.011086	0.447563	302	7.41317	334	7.55602	595	8.25917	436	8.21749	0.753733	26	6.11589	20	6.15332	24	6.35086	21	5.98443	0.0330414	41	7.21332	25	6.47644	31	6.494	23	6.18796	-0.503897
Merged-10-19015251-4	chr10	19014513	19015802	-	1290	0	0	1	1	1	1	5' UTR (NM_009397, exon 1 of 9)	5' UTR (NM_009397, exon 1 of 9)	253	NM_009397	21929	Tnfaip3	A20|Tnfip3	tumor necrosis factor, alpha-induced protein 3	protein-coding	0.059736	0.592248	647	8.50985	718	8.65785	957	8.94388	670	8.83617	0.306176	42	6.78726	31	6.761	55	7.51435	48	7.13971	0.5529	80	8.16085	37	7.02393	44	6.98585	42	7.02926	-0.58483
Merged-10-19026825-2	chr10	19026686	19027004	-	319	0	0	1	1	0	0	Intergenic	Intergenic	-11435	NM_009397	21929	Tnfaip3	A20|Tnfip3	tumor necrosis factor, alpha-induced protein 3	protein-coding	0.012579	0.388715	51	4.87044	47	4.75296	32	4.08439	21	3.90543	-0.816788	10	4.82043	12	5.46144	2	3.29196	5	4.10996	-1.43997	14	5.72789	9	5.09793	2	3.07896	6	4.41035	-1.66825
Merged-10-19028568-2	chr10	19028381	19028830	-	450	0	0	1	1	0	0	Intergenic	Intergenic	-13195	NM_009397	21929	Tnfaip3	A20|Tnfip3	tumor necrosis factor, alpha-induced protein 3	protein-coding	0.004454	0.417778	91	5.69356	70	5.31775	50	4.71243	42	4.87226	-0.713309	10	4.82043	12	5.46144	3	3.707	1	2.525	-2.02494	9	5.14293	4	4.09793	4	3.81593	2	3.18796	-1.11848
Merged-10-19044262-4	chr10	19043706	19044635	-	930	0	1	1	1	0	1	Intergenic	Intergenic	-28760	NM_009397	21929	Tnfaip3	A20|Tnfip3	tumor necrosis factor, alpha-induced protein 3	protein-coding	0.007535	0.458065	445	7.9709	379	7.73786	292	7.23476	189	7.01586	-0.729072	17	5.53093	27	6.56835	10	5.16643	16	5.61246	-0.660193	141	8.97075	76	8.04279	80	7.83385	59	7.50989	-0.834897
Merged-10-19046150-5	chr10	19045719	19046743	-	1025	0	1	1	1	1	1	Intergenic	Intergenic	-30821	NM_009397	21929	Tnfaip3	A20|Tnfip3	tumor necrosis factor, alpha-induced protein 3	protein-coding	0.00293	0.379512	480	8.07989	469	8.04452	364	7.55175	283	7.59575	-0.488455	99	8.00486	46	7.31559	31	6.707	28	6.38298	-1.11523	119	8.72789	86	8.21894	45	7.01756	34	6.73228	-1.59849
Merged-10-19062382-2	chr10	19062114	19062661	-	548	0	0	1	1	0	0	Intergenic	Intergenic	-46977	NM_009397	21929	Tnfaip3	A20|Tnfip3	tumor necrosis factor, alpha-induced protein 3	protein-coding	0.023766	0.476277	170	6.58785	175	6.62743	92	5.57916	58	5.32864	-1.15374	7	4.361	18	6.00893	6	4.51435	2	3.10996	-1.37281	4	4.14293	9	5.09793	4	3.81593	2	3.18796	-1.11848
Merged-10-19065357-2	chr10	19064963	19065793	-	831	0	0	1	1	0	0	Intergenic	Intergenic	-49968	NM_009397	21929	Tnfaip3	A20|Tnfip3	tumor necrosis factor, alpha-induced protein 3	protein-coding	0.004819	0.415162	280	7.30443	254	7.16235	139	6.16928	101	6.11843	-1.08954	5	3.94596	8	4.93093	9	5.02893	7	4.525	0.33852	22	6.34456	18	6.02393	2	3.07896	4	3.92493	-2.6823
Merged-10-19082325-4	chr10	19081857	19082733	+	877	0	1	1	1	0	1	Intergenic	Intergenic	-59454	NR_038021	100504265	Gm20139	-	predicted gene, 20139	ncRNA	0.007991	0.428734	399	7.81386	305	7.42539	149	6.26882	86	5.88894	-1.54074	31	6.361	29	6.66789	11	5.29196	4	3.84693	-1.945	49	7.46486	28	6.63398	14	5.40089	13	5.41035	-1.6438
Merged-10-19091919-1	chr10	19091432	19092406	+	975	0	0	1	0	0	0	Intergenic	B1F1|SINE|Alu	-49830	NR_038021	100504265	Gm20139	-	predicted gene, 20139	ncRNA	0.00616	0.44	135	6.25746	114	6.01349	52	4.76792	56	5.27889	-1.11207	8	4.53093	2	3.34596	1	2.707	1	2.525	-1.32244	9	5.14293	9	5.09793	2	3.07896	3	3.603	-1.77945
Merged-10-19117319-1	chr10	19117184	19117455	+	272	0	0	1	0	0	0	Intergenic	Intergenic	-24430	NR_038021	100504265	Gm20139	-	predicted gene, 20139	ncRNA	0.01476	0.397059	92	5.70916	103	5.86844	6	1.84735	14	3.35289	-3.18868	6	4.16835	5	4.34596	1	2.707	1	2.525	-1.64116	7	4.821	1	2.776	0	1.494	2	3.18796	-1.45752
Merged-10-19119137-5	chr10	19118511	19119743	+	1233	0	1	1	1	1	1	Intergenic	Intergenic	-22622	NR_038021	100504265	Gm20139	-	predicted gene, 20139	ncRNA	0.008117	0.398216	885	8.96116	857	8.91283	369	7.57138	246	7.39437	-1.45412	75	7.60893	57	7.61898	20	6.09932	30	6.4792	-1.3247	67	7.90846	39	7.09793	21	5.95343	12	5.30344	-1.87476
Merged-10-19127015-5	chr10	19126451	19127656	+	1206	0	1	1	1	1	1	Intergenic	Intergenic	-14696	NR_038021	100504265	Gm20139	-	predicted gene, 20139	ncRNA	0.007469	0.403814	593	8.38432	673	8.5646	364	7.55175	261	7.47942	-0.958874	71	7.53093	58	7.64364	14	5.61389	14	5.43189	-2.06439	63	7.821	37	7.02393	22	6.01756	21	6.06243	-1.38247
Merged-10-19140537-4	chr10	19139280	19141250	+	1971	0	1	1	1	1	0	Intergenic	Intergenic	-1484	NR_038021	100504265	Gm20139	-	predicted gene, 20139	ncRNA	0.007614	0.4414	1049	9.20617	886	8.96079	585	8.23476	353	7.91361	-1.0093	100	8.01921	60	7.69174	18	5.95493	24	6.16886	-1.79358	64	7.84337	31	6.776	18	5.74193	16	5.69046	-1.59349
Merged-10-19150590-4	chr10	19149658	19151270	+	1613	0	1	1	1	0	0	intron (NR_038021, intron 1 of 3)	intron (NR_038021, intron 1 of 3)	8715	NR_038021	100504265	Gm20139	-	predicted gene, 20139	ncRNA	0.002481	0.381897	331	7.54504	379	7.73786	169	6.44939	113	6.27889	-1.27731	25	6.06144	14	5.66789	7	4.707	9	4.84693	-1.0877	40	7.17855	20	6.16832	10	4.95343	10	5.06243	-1.6655
Merged-10-19153057-1	chr10	19152890	19153224	+	335	0	0	0	1	0	0	intron (NR_038021, intron 1 of 3)	intron (NR_038021, intron 1 of 3)	11308	NR_038021	100504265	Gm20139	-	predicted gene, 20139	ncRNA	0.005988	0.4	60	5.10074	29	4.07489	57	4.89798	33	4.53346	0.127908	2	2.94596	4	4.08293	2	3.29196	5	4.10996	0.186517	3	3.821	4	4.09793	2	3.07896	4	3.92493	-0.457519
Merged-10-19167995-3	chr10	19167468	19168398	+	931	0	1	1	0	1	0	intron (NR_038022, intron 1 of 1)	intron (NR_038022, intron 1 of 1)	695	NR_038022	100504265	Gm20139	-	predicted gene, 20139	ncRNA	0.011828	0.485499	163	6.52755	149	6.39682	36	4.24945	23	4.03096	-2.32198	25	6.06144	28	6.61898	7	4.707	1	2.525	-2.72421	11	5.40596	13	5.58335	4	3.81593	3	3.603	-1.78519
Merged-10-19177323-3	chr10	19176599	19178014	+	1416	0	1	1	0	0	1	intron (NR_038022, intron 1 of 1)	intron (NR_038022, intron 1 of 1)	10068	NR_038022	100504265	Gm20139	-	predicted gene, 20139	ncRNA	0.009894	0.441384	303	7.41793	305	7.42539	94	5.60986	62	5.42328	-1.90509	30	6.3152	21	6.22043	1	2.707	5	4.10996	-2.85933	48	7.43571	33	6.86346	10	4.95343	15	5.603	-1.87137
Merged-10-19186122-1	chr10	19185760	19186484	+	725	0	0	1	0	0	0	intron (NR_038022, intron 1 of 1)	intron (NR_038022, intron 1 of 1)	18884	NR_038022	100504265	Gm20139	-	predicted gene, 20139	ncRNA	0.023481	0.470345	106	5.91147	101	5.84043	35	4.20993	25	4.14644	-1.69776	8	4.53093	5	4.34596	4	4.02893	1	2.525	-1.16148	2	3.40596	1	2.776	2	3.07896	5	4.18796	0.542481
Merged-10-19192895-1	chr10	19192795	19192995	+	201	0	0	1	0	0	0	intron (NR_038021, intron 3 of 3)	intron (NR_038021, intron 3 of 3)	25657	NR_038022	100504265	Gm20139	-	predicted gene, 20139	ncRNA	0.02	0.472637	16	3.25746	16	3.25546	2	0.624963	2	1.03096	-2.4285	1	2.361	0	1.761	2	3.29196	0	1.525	0.347481	2	3.40596	1	2.776	0	1.494	0	1.603	-1.54248
Merged-10-19193125-1	chr10	19193006	19193244	+	239	0	1	0	0	0	0	intron (NR_038021, intron 3 of 3)	intron (NR_038021, intron 3 of 3)	25887	NR_038022	100504265	Gm20139	-	predicted gene, 20139	ncRNA	0.004202	0.384937	26	3.92489	18	3.41593	2	0.624963	2	1.03096	-2.84245	1	2.361	4	4.08293	1	2.707	0	1.525	-1.10596	0	1.821	0	1.776	4	3.81593	0	1.603	0.910964
Merged-10-19464472-5	chr10	19464055	19465061	+	1007	0	1	1	1	1	1	Intergenic	Intergenic	-22157	NR_152784	102635880	Gm33104	-	predicted gene, 33104	ncRNA	0.005964	0.397219	366	7.68964	294	7.37257	287	7.20993	176	6.91361	-0.469338	27	6.16835	24	6.40486	20	6.09932	18	5.77293	-0.350483	64	7.84337	20	6.16832	24	6.13786	23	6.18796	-0.842933
Merged-10-19519124-1	chr10	19518983	19519265	+	283	0	0	1	0	0	0	Intergenic	(TG)n|Simple_repeat|Simple_repeat	24481	NR_152785	102635880	Gm33104	-	predicted gene, 33104	ncRNA	0.01773	0.434629	22	3.69356	21	3.62743	9	2.36193	4	1.76793	-1.59557	2	2.94596	2	3.34596	4	4.02893	2	3.10996	0.423483	1	2.821	0	1.776	3	3.494	0	1.603	0.25
Merged-10-19529906-2	chr10	19529740	19530085	+	346	0	1	1	0	0	0	Intergenic	RMER12|LTR|ERVK	35269	NR_152785	102635880	Gm33104	-	predicted gene, 33104	ncRNA	0.008696	0.430636	91	5.69356	103	5.86844	30	3.9942	28	4.30398	-1.63191	9	4.68293	6	4.56835	2	3.29196	2	3.10996	-1.42468	10	5.28043	6	4.58335	1	2.494	2	3.18796	-2.09091
Merged-10-19531534-4	chr10	19531115	19531992	+	878	0	1	1	1	1	0	Intergenic	Intergenic	36910	NR_152785	102635880	Gm33104	-	predicted gene, 33104	ncRNA	0.005701	0.425968	290	7.35488	225	6.98818	60	4.97074	61	5.4002	-1.98606	43	6.82043	45	7.28456	4	4.02893	11	5.10996	-2.48305	21	6.28043	9	5.09793	16	5.58146	3	3.603	-1.09695
Merged-10-19570127-4	chr10	19569364	19570812	+	1449	0	1	1	1	0	0	Intergenic	B4A|SINE|B4	-21861	NM_010511	15979	Ifngr1	CD119|IFN-gammaR|Ifgr|Ifngr|Nktar	interferon gamma receptor 1	protein-coding	0.01174	0.452036	142	6.32987	186	6.71489	37	4.28793	31	4.446	-2.15542	24	6.00486	10	5.22043	10	5.16643	5	4.10996	-0.974447	19	6.14293	26	6.53089	7	4.494	12	5.30344	-1.43819
Merged-10-19577728-2	chr10	19577482	19577920	+	439	0	0	1	1	0	0	Intergenic	URR1A|DNA|hAT-Charlie	-14248	NM_010511	15979	Ifngr1	CD119|IFN-gammaR|Ifgr|Ifngr|Nktar	interferon gamma receptor 1	protein-coding	0.011416	0.403189	33	4.25746	55	4.97535	17	3.20993	11	3.03096	-1.49597	8	4.53093	7	4.761	2	3.29196	1	2.525	-1.73748	9	5.14293	12	5.47644	0	1.494	6	4.41035	-2.35751
Merged-10-19592005-4	chr10	19591473	19592490	+	1018	0	0	1	1	1	1	promoter-TSS (NM_010511)	promoter-TSS (NM_010511)	32	NM_010511	15979	Ifngr1	CD119|IFN-gammaR|Ifgr|Ifngr|Nktar	interferon gamma receptor 1	protein-coding	0.055064	0.59332	800	8.81566	820	8.84924	887	8.83442	630	8.7475	-0.0414924	56	7.19389	31	6.761	32	6.75139	39	6.84693	-0.178284	54	7.60236	38	7.0614	23	6.07896	26	6.35789	-1.11346
Merged-10-19639441-2	chr10	19638888	19640095	+	1208	0	0	1	1	0	0	Intergenic	Intergenic	17463	NM_178258	237310	Il22ra2	CRF2-10|CRF2-s1|CRF2X|Il-22bp	interleukin 22 receptor, alpha 2	protein-coding	0.004971	0.349338	106	5.91147	134	6.24482	73	5.24945	51	5.14644	-0.880195	8	4.53093	5	4.34596	3	3.707	9	4.84693	-0.16148	14	5.72789	5	4.36096	4	3.81593	4	3.92493	-1.174
Merged-10-19715864-1	chr10	19715585	19716143	+	559	0	0	0	1	0	0	intron (NM_172786, intron 1 of 6)	intron (NM_172786, intron 1 of 6)	3277	NM_172786	237313	Il20ra	E230031K19	interleukin 20 receptor, alpha	protein-coding	0.017921	0.431127	16	3.25746	12	2.86844	23	3.62496	14	3.35289	0.425975	2	2.94596	0	1.761	2	3.29196	1	2.525	0.555	0	1.821	0	1.776	3	3.494	1	2.603	1.25
Merged-10-19721647-1	chr10	19721278	19722017	+	740	0	0	1	0	0	0	intron (NM_172786, intron 1 of 6)	intron (NM_172786, intron 1 of 6)	9060	NM_172786	237313	Il20ra	E230031K19	interleukin 20 receptor, alpha	protein-coding	0.006766	0.447297	40	4.52755	38	4.4534	120	5.95886	71	5.61593	1.29692	5	3.94596	4	4.08293	11	5.29196	2	3.10996	0.186517	0	1.821	3	3.776	2	3.07896	3	3.603	0.542481
Merged-10-19907562-4	chr10	19907142	19907976	-	835	0	0	1	1	1	1	exon (NM_001161825, exon 1 of 9)	exon (NM_001161825, exon 1 of 9)	115	NM_001161825	18634	Pex7	MmPEX7	peroxisomal biogenesis factor 7	protein-coding	0.076739	0.547305	456	8.00605	452	7.99137	437	7.81479	388	8.04963	-0.0665021	47	6.94596	54	7.54236	36	6.91645	14	5.43189	-1.06999	103	8.52144	48	7.39071	56	7.32689	29	6.50989	-1.03768
Merged-10-19934254-4	chr10	19933518	19935061	+	1544	0	0	1	1	1	1	promoter-TSS (NM_008580)	promoter-TSS (NM_008580)	-237	NM_008580	26408	Map3k5	7420452D20Rik|ASK|ASK1|MAPKKK5|Mekk5	mitogen-activated protein kinase kinase kinase 5	protein-coding	0.117952	0.718912	1111	9.28894	1146	9.33165	1166	9.22859	935	9.31636	-0.0378186	200	9.01205	183	9.28456	100	8.36521	77	7.8104	-1.0605	213	9.56247	110	8.57042	90	8.00179	66	7.66909	-1.231
Merged-10-19941942-1	chr10	19941806	19942078	+	273	0	0	1	0	0	0	intron (NM_008580, intron 1 of 29)	intron (NM_008580, intron 1 of 29)	7416	NM_008580	26408	Map3k5	7420452D20Rik|ASK|ASK1|MAPKKK5|Mekk5	mitogen-activated protein kinase kinase kinase 5	protein-coding	0.014706	0.494505	42	4.59626	43	4.62743	13	2.84735	7	2.446	-1.96517	8	4.53093	1	2.761	7	4.707	0	1.525	-0.529963	7	4.821	1	2.776	3	3.494	2	3.18796	-0.457519
Merged-10-19945920-1	chr10	19945688	19946153	+	466	0	0	1	0	0	0	intron (NM_008580, intron 1 of 29)	intron (NM_008580, intron 1 of 29)	11394	NM_008580	26408	Map3k5	7420452D20Rik|ASK|ASK1|MAPKKK5|Mekk5	mitogen-activated protein kinase kinase kinase 5	protein-coding	0.012903	0.448498	38	4.4554	41	4.56032	28	3.89798	18	3.69393	-0.711906	17	5.53093	7	4.761	2	3.29196	4	3.84693	-1.57652	8	4.99093	6	4.58335	4	3.81593	2	3.18796	-1.28519
Merged-10-19956923-1	chr10	19956610	19957237	+	628	0	0	1	0	0	0	intron (NM_008580, intron 1 of 29)	intron (NM_008580, intron 1 of 29)	22397	NM_008580	26408	Map3k5	7420452D20Rik|ASK|ASK1|MAPKKK5|Mekk5	mitogen-activated protein kinase kinase kinase 5	protein-coding	0.014354	0.477707	57	5.02798	40	4.52555	40	4.39755	39	4.76793	-0.194026	3	3.361	2	3.34596	0	1.707	1	2.525	-1.23748	1	2.821	3	3.776	7	4.494	7	4.603	1.25
Merged-10-19965396-1	chr10	19965111	19965681	+	571	0	0	1	0	0	0	intron (NM_008580, intron 1 of 29)	RLTR20B4_MM|LTR|ERVK	30870	NM_008580	26408	Map3k5	7420452D20Rik|ASK|ASK1|MAPKKK5|Mekk5	mitogen-activated protein kinase kinase kinase 5	protein-coding	0.014035	0.509632	95	5.75496	99	5.81186	47	4.62496	40	4.80355	-1.06915	8	4.53093	5	4.34596	9	5.02893	2	3.10996	-0.368998	5	4.40596	4	4.09793	8	4.66393	3	3.603	-0.118483
Merged-10-19967160-4	chr10	19966690	19967522	+	833	0	1	1	1	1	0	intron (NM_008580, intron 1 of 29)	MER5A1|DNA|hAT-Charlie	32580	NM_008580	26408	Map3k5	7420452D20Rik|ASK|ASK1|MAPKKK5|Mekk5	mitogen-activated protein kinase kinase kinase 5	protein-coding	0.009615	0.428571	245	7.11251	177	6.64373	238	6.94087	142	6.60587	-0.104755	26	6.11589	14	5.66789	30	6.6612	19	5.84693	0.362173	25	6.52144	19	6.09793	33	6.58146	14	5.50989	-0.264007
Merged-10-19991657-4	chr10	19990783	19992277	+	1495	0	0	1	1	0	1	intron (NM_008580, intron 1 of 29)	intron (NM_008580, intron 1 of 29)	57004	NM_008580	26408	Map3k5	7420452D20Rik|ASK|ASK1|MAPKKK5|Mekk5	mitogen-activated protein kinase kinase kinase 5	protein-coding	0.008032	0.439465	206	6.86349	265	7.22328	194	6.64733	147	6.65545	-0.391993	31	6.361	17	5.93093	15	5.707	20	5.91732	-0.333804	187	9.37559	98	8.40536	88	7.96973	70	7.75275	-1.02923
Merged-10-20077349-5	chr10	20076770	20077987	+	1218	0	1	1	1	1	1	intron (NM_008580, intron 12 of 29)	intron (NM_008580, intron 12 of 29)	-71542	NM_008635	17761	Map7	E-MAP-115|MAP-7|Mtap7|R75000|mshi|mste|ste	microtubule-associated protein 7	protein-coding	0.012325	0.452381	649	8.5143	642	8.49667	602	8.27601	487	8.37674	-0.17911	78	7.66478	59	7.66789	40	7.06455	38	6.8104	-0.728859	100	8.47921	62	7.75328	64	7.51637	57	7.46098	-0.627571
Merged-10-20091299-3	chr10	20090870	20091673	+	804	0	1	1	1	0	0	intron (NM_008580, intron 14 of 29)	intron (NM_008580, intron 14 of 29)	-57649	NM_008635	17761	Map7	E-MAP-115|MAP-7|Mtap7|R75000|mshi|mste|ste	microtubule-associated protein 7	protein-coding	0.009963	0.449005	95	5.75496	104	5.88225	133	6.10609	89	5.93785	0.203367	11	4.94596	2	3.34596	10	5.16643	6	4.33235	0.603431	11	5.40596	7	4.776	7	4.494	10	5.06243	-0.312765
Merged-10-20104683-4	chr10	20104092	20105085	+	994	0	1	1	1	1	0	intron (NM_008580, intron 18 of 29)	intron (NM_008580, intron 18 of 29)	-44332	NM_008635	17761	Map7	E-MAP-115|MAP-7|Mtap7|R75000|mshi|mste|ste	microtubule-associated protein 7	protein-coding	0.011078	0.457746	287	7.33993	286	7.33291	256	7.04562	144	6.62591	-0.500649	43	6.82043	16	5.84846	18	5.95493	18	5.77293	-0.47052	20	6.21332	24	6.41986	13	5.30135	12	5.30344	-1.01419
Merged-10-20105761-1	chr10	20105619	20105904	+	286	0	0	1	0	0	0	intron (NM_008580, intron 18 of 29)	intron (NM_008580, intron 18 of 29)	-43159	NM_008635	17761	Map7	E-MAP-115|MAP-7|Mtap7|R75000|mshi|mste|ste	microtubule-associated protein 7	protein-coding	0.014035	0.534965	101	5.84243	74	5.39682	59	4.94689	27	4.25335	-1.0195	20	5.75332	6	4.56835	1	2.707	5	4.10996	-1.75235	18	6.06893	6	4.58335	6	4.30135	5	4.18796	-1.08148
Merged-10-20123610-1	chr10	20123273	20123947	+	675	0	0	1	0	0	0	intron (NM_008580, intron 23 of 29)	intron (NM_008580, intron 23 of 29)	-25310	NM_008635	17761	Map7	E-MAP-115|MAP-7|Mtap7|R75000|mshi|mste|ste	microtubule-associated protein 7	protein-coding	0.014837	0.466667	88	5.64573	75	5.41593	59	4.94689	51	5.14644	-0.484165	2	2.94596	7	4.761	1	2.707	4	3.84693	-0.576517	4	4.14293	2	3.36096	10	4.95343	6	4.41035	0.929948
Merged-10-20149626-4	chr10	20148556	20150576	+	2021	0	0	1	1	1	1	intron (NM_008635, intron 1 of 17)	intron (NM_008635, intron 1 of 17)	646	NM_001198635	17761	Map7	E-MAP-115|MAP-7|Mtap7|R75000|mshi|mste|ste	microtubule-associated protein 7	protein-coding	0.092079	0.615537	522	8.20067	486	8.09578	776	8.64177	596	8.66759	0.506456	132	8.41628	89	8.25285	59	7.61389	39	6.84693	-1.10416	126	8.80968	99	8.41986	57	7.35198	71	7.77293	-1.05232
Merged-10-20170095-1	chr10	20169553	20170637	+	1085	0	0	1	0	0	0	promoter-TSS (NM_001358787)	promoter-TSS (NM_001358787)	-927	NM_001358787	17761	Map7	E-MAP-115|MAP-7|Mtap7|R75000|mshi|mste|ste	microtubule-associated protein 7	protein-coding	0.019373	0.473733	278	7.29412	249	7.13378	236	6.92874	178	6.92982	-0.284673	7	4.361	3	3.761	7	4.707	7	4.525	0.555	25	6.52144	15	5.776	11	5.07896	10	5.06243	-1.07802
Merged-10-20174104-1	chr10	20173922	20174287	+	366	0	0	1	0	0	0	intron (NM_001358787, intron 1 of 17)	intron (NM_001358787, intron 1 of 17)	3082	NM_001358787	17761	Map7	E-MAP-115|MAP-7|Mtap7|R75000|mshi|mste|ste	microtubule-associated protein 7	protein-coding	0.032877	0.510929	132	6.22528	107	5.92289	41	4.43232	42	4.87226	-1.42179	12	5.06144	9	5.08293	0	1.707	9	4.84693	-1.79522	8	4.99093	0	1.776	7	4.494	6	4.41035	1.06871
Merged-10-20178980-2	chr10	20178501	20179507	+	1007	0	0	1	1	0	0	intron (NM_001358787, intron 1 of 17)	intron (NM_001358787, intron 1 of 17)	7982	NM_001358787	17761	Map7	E-MAP-115|MAP-7|Mtap7|R75000|mshi|mste|ste	microtubule-associated protein 7	protein-coding	0.014911	0.461768	272	7.26276	240	7.08089	201	6.69821	151	6.69393	-0.475754	8	4.53093	12	5.46144	9	5.02893	15	5.525	0.280782	6	4.62835	14	5.68289	25	6.19444	17	5.77293	0.82806
Merged-10-20184133-1	chr10	20183958	20184308	+	351	0	0	0	1	0	0	intron (NM_001358787, intron 1 of 17)	intron (NM_001358787, intron 1 of 17)	13111	NM_001358787	17761	Map7	E-MAP-115|MAP-7|Mtap7|R75000|mshi|mste|ste	microtubule-associated protein 7	protein-coding	0.008571	0.438746	21	3.62943	23	3.75296	34	4.16928	10	2.90543	-0.15384	2	2.94596	0	1.761	0	1.707	2	3.10996	0.055	9	5.14293	2	3.36096	3	3.494	3	3.603	-0.703445
Merged-10-20312442-4	chr10	20311597	20313275	+	1679	0	0	1	1	1	1	promoter-TSS (NM_001025393)	promoter-TSS (NM_001025393)	-33	NM_001025392	72567	Bclaf1	2610102K23Rik|2700025J07Rik|2810454G14Rik|5730534O06Rik|AI450190|AW556225|Btf|mKIAA0164	BCL2-associated transcription factor 1	protein-coding	0.085221	0.6081	1020	9.16577	1096	9.26735	1292	9.37651	1006	9.42185	0.18262	324	9.7053	257	9.77223	197	9.33636	159	8.84693	-0.647119	325	10.1697	243	9.70674	194	9.10133	195	9.21771	-0.778713
Merged-10-20347758-4	chr10	20347241	20348289	+	1049	0	0	1	1	1	1	promoter-TSS (NM_027930)	promoter-TSS (NM_027930)	-54	NM_027930	71804	Mtfr2	2610016C23Rik|4933412C16Rik|Dufd1|Fam54a	mitochondrial fission regulator 2	protein-coding	0.056298	0.515729	447	7.97735	396	7.801	691	8.47463	523	8.47942	0.587851	55	7.16835	35	6.93093	31	6.707	32	6.56939	-0.411443	54	7.60236	46	7.33059	28	6.35198	33	6.69046	-0.945252
Merged-10-20528005-1	chr10	20527865	20528145	-	281	0	0	1	0	0	0	intron (NM_013875, intron 2 of 12)	intron (NM_013875, intron 2 of 12)	20323	NM_001347366	29863	Pde7b	-	phosphodiesterase 7B	protein-coding	0.014286	0.466192	23	3.75496	22	3.69156	24	3.68386	18	3.69393	-0.0343704	3	3.361	1	2.761	3	3.707	6	4.33235	0.958677	2	3.40596	7	4.776	3	3.494	2	3.18796	-0.75
Merged-10-20571762-1	chr10	20571627	20571897	-	271	0	0	1	0	0	0	intron (NM_013875, intron 2 of 12)	intron (NM_013875, intron 2 of 12)	-23434	NM_001347366	29863	Pde7b	-	phosphodiesterase 7B	protein-coding	0.003704	0.461255	20	3.56232	34	4.29728	12	2.74044	6	2.25335	-1.4329	1	2.361	1	2.761	0	1.707	0	1.525	-0.945	0	1.821	1	2.776	2	3.07896	0	1.603	0.0424813
Merged-10-20952580-4	chr10	20952135	20953202	+	1068	0	0	1	1	1	1	5' UTR (NM_026203, exon 1 of 24)	5' UTR (NM_026203, exon 1 of 24)	121	NM_001358561	52906	Ahi1	1700015F03Rik|Ahi-1|D10Bwg0629e	Abelson helper integration site 1	protein-coding	0.088097	0.621723	362	7.67383	350	7.62333	596	8.26159	415	8.14644	0.555437	142	8.52087	121	8.69174	124	8.67278	80	7.86485	-0.337487	120	8.73986	82	8.15104	83	7.88632	64	7.62537	-0.689609
Merged-10-21159437-1	chr10	21158725	21160150	-	1426	0	0	1	0	0	0	intron (NM_001198914, intron 1 of 15)	CpG	1547	NM_010848	17863	Myb	AI550390|M16449|c-myb	myeloblastosis oncogene	protein-coding	0.06386	0.595372	222	6.9709	213	6.90947	367	7.56356	271	7.53346	0.608329	4	3.68293	3	3.761	12	5.40744	10	4.98443	1.47397	6	4.62835	9	5.09793	7	4.494	16	5.69046	0.22909
Merged-10-21160927-1	chr10	21160746	21161108	-	363	0	0	1	0	0	0	promoter-TSS (NM_010848)	promoter-TSS (NM_010848)	57	NM_010848	17863	Myb	AI550390|M16449|c-myb	myeloblastosis oncogene	protein-coding	0.099448	0.677686	54	4.95136	72	5.35782	135	6.12746	110	6.24042	1.02935	4	3.68293	0	1.761	3	3.707	3	3.525	0.894036	2	3.40596	4	4.09793	0	1.494	7	4.603	-0.703445
Merged-10-21334701-1	chr10	21334523	21334879	-	357	0	0	0	1	0	0	intron (NR_045352, intron 1 of 3)	MER46C|DNA|TcMar-Tigger	7354	NR_045352	73990	4930455C13Rik	-	RIKEN cDNA 4930455C13 gene	ncRNA	0.011236	0.431373	47	4.75496	47	4.75296	34	4.16928	21	3.90543	-0.716605	7	4.361	6	4.56835	0	1.707	2	3.10996	-2.0562	7	4.821	5	4.36096	2	3.07896	4	3.92493	-1.08904
Merged-10-21335446-2	chr10	21334894	21335976	-	1083	0	0	1	1	0	0	intron (NR_045352, intron 1 of 3)	intron (NR_045352, intron 1 of 3)	6620	NR_045352	73990	4930455C13Rik	-	RIKEN cDNA 4930455C13 gene	ncRNA	0.012015	0.517082	181	6.67779	121	6.09874	66	5.10609	46	5.00059	-1.33493	6	4.16835	12	5.46144	11	5.29196	4	3.84693	-0.245452	16	5.90846	11	5.36096	6	4.30135	10	5.06243	-0.952819
Merged-10-21399373-1	chr10	21399122	21399625	+	504	0	0	1	0	0	0	Intergenic	Intergenic	22073	NM_178713	237320	Aldh8a1	Raldh4	aldehyde dehydrogenase 8 family, member A1	protein-coding	0.013917	0.434524	30	4.1242	31	4.168	51	4.74044	36	4.65545	0.551848	5	3.94596	3	3.761	5	4.29196	1	2.525	-0.445	8	4.99093	0	1.776	6	4.30135	4	3.92493	0.729679
Merged-10-21497207-2	chr10	21496673	21497576	+	904	0	0	1	1	0	0	Intergenic	Intergenic	-96021	NR_027968	67692	1700020N01Rik	-	RIKEN cDNA 1700020N01 gene	ncRNA	0.006645	0.39823	187	6.72459	189	6.73786	228	6.8792	176	6.91361	0.165182	9	4.68293	5	4.34596	7	4.707	1	2.525	-0.898445	3	3.821	4	4.09793	5	4.07896	6	4.41035	0.285195
Merged-10-21504697-2	chr10	21504240	21505147	+	908	0	0	1	1	0	0	Intergenic	Intergenic	-88452	NR_027968	67692	1700020N01Rik	-	RIKEN cDNA 1700020N01 gene	ncRNA	0.009923	0.411894	212	6.90471	206	6.86149	276	7.15374	214	7.19419	0.290869	3	3.361	7	4.761	9	5.02893	12	5.22544	1.06618	10	5.28043	8	4.94593	20	5.88632	8	4.77293	0.216443
Merged-10-21532718-1	chr10	21532499	21532938	+	440	0	0	1	0	0	0	Intergenic	Intergenic	-60427	NR_027968	67692	1700020N01Rik	-	RIKEN cDNA 1700020N01 gene	ncRNA	0.009112	0.472727	52	4.89792	30	4.1222	22	3.56356	22	3.96956	-0.743496	4	3.68293	1	2.761	1	2.707	0	1.525	-1.10596	2	3.40596	0	1.776	0	1.494	2	3.18796	-0.25
Merged-10-21575735-2	chr10	21575429	21576057	+	629	0	0	1	1	0	0	Intergenic	Intergenic	-17402	NR_027968	67692	1700020N01Rik	-	RIKEN cDNA 1700020N01 gene	ncRNA	0.011146	0.422893	50	4.84243	60	5.09874	166	6.4237	125	6.42328	1.45291	2	2.94596	5	4.34596	3	3.707	3	3.525	-0.0299625	5	4.40596	1	2.776	2	3.07896	8	4.77293	0.334963
Merged-10-21619169-1	chr10	21618994	21619344	+	351	0	0	0	0	0	1	intron (NR_027968, intron 2 of 2)	intron (NR_027968, intron 2 of 2)	26024	NR_027968	67692	1700020N01Rik	-	RIKEN cDNA 1700020N01 gene	ncRNA	0.008571	0.444444	11	2.75496	22	3.69156	19	3.36193	12	3.14644	0.0309217	0	1.361	3	3.761	6	4.51435	0	1.525	0.458677	18	6.06893	20	6.16832	25	6.19444	19	5.92493	-0.0589386
Merged-10-21686317-1	chr10	21686163	21686471	+	309	0	1	0	0	0	0	Intergenic	Intergenic	-4528	NR_045843	432436	Gm5420	EG432436	predicted gene 5420	ncRNA	0.022727	0.475728	26	3.92489	24	3.81186	22	3.56356	13	3.25335	-0.459913	2	2.94596	4	4.08293	2	3.29196	0	1.525	-1.10596	4	4.14293	18	6.02393	0	1.494	0	1.603	-3.53493
Merged-10-21715752-1	chr10	21715428	21716076	+	649	0	0	1	0	0	0	Intergenic	Intergenic	24907	NR_045843	432436	Gm5420	EG432436	predicted gene 5420	ncRNA	0.010802	0.383667	76	5.43679	86	5.61094	63	5.04	25	4.14644	-0.930645	4	3.68293	2	3.34596	6	4.51435	3	3.525	0.505232	6	4.62835	1	2.776	2	3.07896	1	2.603	-0.861196
Merged-10-21773869-5	chr10	21773492	21774248	+	757	0	1	1	1	1	1	Intergenic	Intergenic	83025	NR_045843	432436	Gm5420	EG432436	predicted gene 5420	ncRNA	0.005291	0.383091	304	7.42267	301	7.4064	327	7.39755	249	7.41178	-0.00986694	85	7.78726	88	8.23673	77	7.9924	62	7.50228	-0.264658	33	6.90846	26	6.53089	41	6.88632	20	5.99532	-0.278858
Merged-10-21776817-4	chr10	21776355	21777309	+	955	0	0	1	1	1	1	Intergenic	Intergenic	85987	NR_045843	432436	Gm5420	EG432436	predicted gene 5420	ncRNA	0.018868	0.467016	418	7.88081	352	7.63152	628	8.33692	471	8.32864	0.576614	28	6.21898	13	5.56835	25	6.40744	21	5.98443	0.302268	21	6.28043	11	5.36096	51	7.19444	34	6.73228	1.14266
Merged-10-21783766-3	chr10	21783176	21784247	+	1072	0	0	1	1	1	0	Intergenic	Intergenic	92866	NR_045843	432436	Gm5420	EG432436	predicted gene 5420	ncRNA	0.016807	0.467351	200	6.82105	200	6.81905	237	6.93482	156	6.74062	0.0176676	34	6.49028	16	5.84846	34	6.83628	15	5.525	0.0112686	17	5.99093	6	4.58335	8	4.66393	11	5.18796	-0.361196
Merged-10-21790609-5	chr10	21789932	21791260	+	1329	0	1	1	1	1	1	Intergenic	Intergenic	-91588	NM_001161845	20393	Sgk1	Sgk	serum/glucocorticoid regulated kinase 1	protein-coding	0.014307	0.457487	908	8.99814	933	9.03528	1153	9.21243	789	9.07171	0.125361	74	7.58982	69	7.89028	42	7.13326	93	8.07959	-0.133624	81	8.17855	53	7.53089	63	7.494	62	7.58028	-0.31758
Merged-10-21801722-5	chr10	21801154	21802294	+	1141	0	1	1	1	1	1	Intergenic	Intergenic	-80460	NM_001161845	20393	Sgk1	Sgk	serum/glucocorticoid regulated kinase 1	protein-coding	0.009649	0.400526	486	8.09778	495	8.1222	392	7.65839	302	7.68917	-0.436207	39	6.68293	40	7.11855	25	6.40744	35	6.69493	-0.349558	27	6.62835	20	6.16832	36	6.70345	33	6.69046	0.298622
Merged-10-21807558-2	chr10	21807281	21807845	+	565	0	0	1	1	0	0	Intergenic	B1_Mur4|SINE|Alu	-74621	NM_001161845	20393	Sgk1	Sgk	serum/glucocorticoid regulated kinase 1	protein-coding	0.007092	0.451327	74	5.39882	81	5.52555	92	5.57916	50	5.11843	-0.113393	6	4.16835	4	4.08293	5	4.29196	6	4.33235	0.186517	8	4.99093	7	4.776	1	2.494	1	2.603	-2.33496
Merged-10-21809401-1	chr10	21809217	21809586	+	370	0	0	1	0	0	0	Intergenic	Intergenic	-72783	NM_001161845	20393	Sgk1	Sgk	serum/glucocorticoid regulated kinase 1	protein-coding	0.01626	0.432432	50	4.84243	64	5.19037	31	4.04	23	4.03096	-0.980915	1	2.361	5	4.34596	0	1.707	4	3.84693	-0.576517	3	3.821	1	2.776	3	3.494	4	3.92493	0.410964
Merged-10-21829399-1	chr10	21829223	21829576	+	354	0	0	1	0	0	0	Intergenic	Intergenic	-52785	NM_001161845	20393	Sgk1	Sgk	serum/glucocorticoid regulated kinase 1	protein-coding	0.01983	0.488701	163	6.52755	160	6.49892	86	5.48294	71	5.61593	-0.9638	6	4.16835	2	3.34596	4	4.02893	11	5.10996	0.812287	10	5.28043	7	4.776	13	5.30135	19	5.92493	0.584926
Merged-10-21834031-4	chr10	21833500	21834395	+	896	0	1	1	1	0	1	Intergenic	Intergenic	-48237	NM_001161845	20393	Sgk1	Sgk	serum/glucocorticoid regulated kinase 1	protein-coding	0.006704	0.43192	420	7.88768	307	7.43479	332	7.41938	235	7.32864	-0.287221	36	6.57045	21	6.22043	39	7.02893	24	6.16886	0.20345	44	7.31285	26	6.53089	23	6.07896	27	6.41035	-0.677212
Merged-10-21839478-3	chr10	21839108	21839827	+	720	0	0	1	1	0	1	Intergenic	Intergenic	-42717	NM_001161845	20393	Sgk1	Sgk	serum/glucocorticoid regulated kinase 1	protein-coding	0.01669	0.431944	370	7.70528	269	7.24482	136	6.13803	135	6.53346	-1.1393	30	6.3152	21	6.22043	15	5.707	7	4.525	-1.15181	19	6.14293	14	5.68289	13	5.30135	15	5.603	-0.460732
Merged-10-21847462-5	chr10	21846384	21848488	+	2105	0	1	1	1	1	1	Intergenic	Intergenic	-34748	NM_001161845	20393	Sgk1	Sgk	serum/glucocorticoid regulated kinase 1	protein-coding	0.017586	0.466983	1623	9.83534	1424	9.64475	1373	9.46417	856	9.18915	-0.413382	159	8.68293	115	8.61898	74	7.93582	72	7.71482	-0.825633	197	9.45036	145	8.96582	123	8.4482	98	8.23236	-0.867814
Merged-10-21853570-3	chr10	21853281	21853939	+	659	0	0	1	1	1	0	Intergenic	Intergenic	-28574	NM_001161845	20393	Sgk1	Sgk	serum/glucocorticoid regulated kinase 1	protein-coding	0.019757	0.468892	246	7.11837	238	7.06887	350	7.49533	250	7.41754	0.362818	12	5.06144	15	5.761	10	5.16643	9	4.84693	-0.40454	23	6.40596	10	5.23543	16	5.58146	15	5.603	-0.228466
Merged-10-21895717-1	chr10	21895482	21895953	+	472	0	0	1	0	0	0	intron (NM_001161845, intron 1 of 13)	MER44B|DNA|TcMar-Tigger	13533	NM_001161845	20393	Sgk1	Sgk	serum/glucocorticoid regulated kinase 1	protein-coding	0.006369	0.355932	47	4.75496	27	3.97535	25	3.74044	40	4.80355	-0.0931629	4	3.68293	1	2.761	1	2.707	0	1.525	-1.10596	1	2.821	0	1.776	3	3.494	3	3.603	1.25
Merged-10-21908815-3	chr10	21908522	21909001	+	480	0	1	1	1	0	0	intron (NM_001161845, intron 1 of 13)	(A)n|Simple_repeat|Simple_repeat	26577	NM_001161845	20393	Sgk1	Sgk	serum/glucocorticoid regulated kinase 1	protein-coding	0.002088	0.433333	28	4.02798	25	3.86844	41	4.43232	30	4.4002	0.468047	0	1.361	1	2.761	1	2.707	6	4.33235	1.45868	5	4.40596	1	2.776	3	3.494	3	3.603	-0.0424813
Merged-10-21947022-2	chr10	21946771	21947228	+	458	0	0	1	1	0	0	intron (NM_001161845, intron 2 of 13)	intron (NM_001161845, intron 2 of 13)	-31673	NM_001161847	20393	Sgk1	Sgk	serum/glucocorticoid regulated kinase 1	protein-coding	0.017505	0.456332	46	4.72459	34	4.29728	21	3.49943	12	3.14644	-1.188	11	4.94596	9	5.08293	8	4.87693	4	3.84693	-0.652519	8	4.99093	8	4.94593	2	3.07896	3	3.603	-1.62744
Merged-10-21993512-1	chr10	21993272	21993753	+	482	0	0	1	0	0	0	promoter-TSS (NM_001161850)	promoter-TSS (NM_001161850)	-378	NM_001161850	20393	Sgk1	Sgk	serum/glucocorticoid regulated kinase 1	protein-coding	0.022869	0.446058	174	6.62121	156	6.46262	155	6.3254	91	5.96956	-0.394434	9	4.68293	4	4.08293	3	3.707	6	4.33235	-0.363251	18	6.06893	15	5.776	6	4.30135	6	4.41035	-1.56661
Merged-10-21994834-5	chr10	21993984	21996037	+	2054	0	0	1	1	1	1	exon (NM_001161850, exon 2 of 12)	exon (NM_001161850, exon 2 of 12)	344	NM_011361	20393	Sgk1	Sgk	serum/glucocorticoid regulated kinase 1	protein-coding	0.055041	0.516553	820	8.85124	873	8.93949	958	8.94539	681	8.85963	0.00714353	140	8.50055	125	8.73828	92	8.24616	101	8.19743	-0.397624	155	9.1064	103	8.47644	96	8.09391	99	8.24686	-0.621036
Merged-10-22000626-1	chr10	22000410	22000843	+	434	0	0	0	1	0	0	TTS (NM_001161850)	TTS (NM_001161850)	5960	NM_011361	20393	Sgk1	Sgk	serum/glucocorticoid regulated kinase 1	protein-coding	0.016166	0.534562	96	5.76991	67	5.25546	68	5.14852	65	5.49039	-0.193229	10	4.82043	13	5.56835	6	4.51435	15	5.525	-0.174716	5	4.40596	14	5.68289	7	4.494	1	2.603	-1.49593
Merged-10-22001111-1	chr10	22001087	22001135	+	49	0	0	0	1	0	0	Intergenic	Intergenic	6445	NM_011361	20393	Sgk1	Sgk	serum/glucocorticoid regulated kinase 1	protein-coding	0	0.489796	23	3.75496	18	3.41593	22	3.56356	11	3.03096	-0.288183	2	2.94596	0	1.761	2	3.29196	5	4.10996	1.34748	1	2.821	2	3.36096	1	2.494	2	3.18796	-0.25
Merged-10-22169196-2	chr10	22169033	22169372	+	340	0	0	1	1	0	0	intron (NM_001359809, intron 1 of 7)	Lx7|LINE|L1	-4295	NM_198193	379043	Raet1e	-	retinoic acid early transcript 1E	protein-coding	0.0059	0.447059	30	4.1242	40	4.52555	20	3.43232	15	3.446	-0.885715	7	4.361	3	3.761	2	3.29196	2	3.10996	-0.860037	4	4.14293	3	3.776	0	1.494	0	1.603	-2.41096
Merged-10-22645050-1	chr10	22644750	22645350	+	601	0	0	1	0	0	0	promoter-TSS (NM_178934)	promoter-TSS (NM_178934)	39	NM_178934	353169	Slc2a12	GLUT-12|Glut12	solute carrier family 2 (facilitated glucose transporter), member 12	protein-coding	0.041667	0.549085	65	5.21439	86	5.61094	0	-0.96	0	-0.554	-6.16967	5	3.94596	1	2.761	0	1.707	2	3.10996	-0.945	6	4.62835	6	4.58335	1	2.494	1	2.603	-2.05735
Merged-10-22698650-2	chr10	22698410	22698924	-	515	0	1	1	0	0	0	intron (NM_178934, intron 4 of 4)	intron (NM_178934, intron 4 of 4)	30765	NR_106123	102465768	Mir7663	Gm28034|mmu-mir-7663	microRNA 7663	ncRNA	0.011673	0.491262	56	5.00289	50	4.84043	24	3.68386	13	3.25335	-1.45305	8	4.53093	8	4.93093	2	3.29196	0	1.525	-2.32244	10	5.28043	9	5.09793	1	2.494	6	4.41035	-1.737
Merged-10-22701952-2	chr10	22701736	22702329	-	594	0	0	1	1	0	0	exon (NM_178934, exon 5 of 5)	exon (NM_178934, exon 5 of 5)	27400	NR_106123	102465768	Mir7663	Gm28034|mmu-mir-7663	microRNA 7663	ncRNA	0.016863	0.46633	87	5.62943	67	5.25546	20	3.43232	19	3.76793	-1.84232	9	4.68293	9	5.08293	0	1.707	2	3.10996	-2.47445	13	5.62835	6	4.58335	1	2.494	15	5.603	-1.05735
Merged-10-22731310-5	chr10	22730229	22731969	-	1741	0	1	1	1	1	1	intron (NM_011603, intron 1 of 6)	CpG	348	NM_011603	237336	Tbpl1	4732475G08|AW011832|AW491032|D18347|STD|TLF|TRF2|TRP|Tlp	TATA box binding protein-like 1	protein-coding	0.082759	0.626077	979	9.10664	939	9.04452	1163	9.22488	789	9.07171	0.0727147	452	10.1844	383	10.346	174	9.15821	195	9.13971	-1.1162	497	10.781	301	10.0144	215	9.24889	212	9.33771	-1.1044
Merged-10-22774791-1	chr10	22774601	22774981	-	381	0	1	0	0	0	0	Intergenic	Intergenic	-43344	NM_011603	237336	Tbpl1	4732475G08|AW011832|AW491032|D18347|STD|TLF|TRF2|TRP|Tlp	TATA box binding protein-like 1	protein-coding	0.002632	0.404199	27	3.97735	18	3.41593	5	1.62496	5	2.03096	-1.86868	0	1.361	2	3.34596	2	3.29196	3	3.525	1.055	4	4.14293	2	3.36096	2	3.07896	0	1.603	-1.41096
Merged-10-23061645-2	chr10	23061328	23061919	-	592	0	0	1	1	0	0	Intergenic	(CA)n|Simple_repeat|Simple_repeat	-241480	NM_011545	21412	Tcf21	Pod-1|Pod1|bHLHa23|capsulin|epc|epicardin	transcription factor 21	protein-coding	0.00846	0.381757	66	5.23609	72	5.35782	36	4.24945	33	4.53346	-0.905499	2	2.94596	4	4.08293	2	3.29196	1	2.525	-0.605964	4	4.14293	7	4.776	2	3.07896	1	2.603	-1.61848
Merged-10-23177491-2	chr10	23177122	23177815	-	694	0	0	1	1	0	0	intron (NM_001347372, intron 3 of 18)	intron (NM_001347372, intron 3 of 18)	172422	NM_001347372	14051	Eya4	B130023L16Rik	EYA transcriptional coactivator and phosphatase 4	protein-coding	0.012987	0.427954	26	3.92489	32	4.21239	108	5.80818	56	5.27889	1.4749	4	3.68293	0	1.761	3	3.707	3	3.525	0.894036	10	5.28043	3	3.776	1	2.494	2	3.18796	-1.68723
Merged-10-23787361-4	chr10	23786841	23788648	-	1808	0	0	1	1	1	1	promoter-TSS (NM_011295)	promoter-TSS (NM_011295)	-535	NM_011295	20042	Rps12	-	ribosomal protein S12	protein-coding	0.044826	0.492257	798	8.81205	817	8.84396	1018	9.03294	659	8.81232	0.0946259	57	7.21898	56	7.59389	45	7.23056	49	7.16886	-0.206726	74	8.04982	54	7.55736	52	7.22192	46	7.15759	-0.613835
Merged-10-23797099-1	chr10	23796671	23797527	+	857	0	0	1	0	0	0	5' UTR (NM_001358813, exon 1 of 13)	5' UTR (NM_001358813, exon 1 of 13)	113	NM_001358812	76306	Slc18b1	1110021L09Rik	solute carrier family 18, subfamily B, member 1	protein-coding	0.047897	0.526254	84	5.57939	91	5.69156	121	5.97074	99	6.08986	0.39482	0	1.361	0	1.761	1	2.707	4	3.84693	1.71596	2	3.40596	7	4.776	5	4.07896	3	3.603	-0.25
Merged-10-23842091-2	chr10	23841783	23842397	+	615	0	1	1	0	0	0	Intergenic	Intergenic	-9372	NM_011979	26464	Vnn3	-	vanin 3	protein-coding	0.003257	0.390244	46	4.72459	51	4.86844	1	0.04	3	1.446	-4.05351	6	4.16835	3	3.761	4	4.02893	4	3.84693	-0.0267494	11	5.40596	6	4.58335	4	3.81593	4	3.92493	-1.12423
Merged-10-23864839-3	chr10	23864504	23865135	+	632	0	1	1	1	0	0	intron (NM_011979, intron 4 of 6)	intron (NM_011979, intron 4 of 6)	13357	NM_011979	26464	Vnn3	-	vanin 3	protein-coding	0.011094	0.447785	86	5.61294	64	5.19037	38	4.3254	25	4.14644	-1.16573	9	4.68293	5	4.34596	7	4.707	3	3.525	-0.398445	12	5.52144	5	4.36096	8	4.66393	6	4.41035	-0.404061
Merged-10-23897823-1	chr10	23897602	23898045	+	444	0	0	1	0	0	0	intron (NM_011704, intron 2 of 6)	intron (NM_011704, intron 2 of 6)	3135	NM_011704	22361	Vnn1	V-1	vanin 1	protein-coding	0.015801	0.488739	34	4.29928	28	4.02598	37	4.28793	20	3.83832	-0.0995095	0	1.361	1	2.761	2	3.29196	2	3.10996	1.13996	5	4.40596	3	3.776	5	4.07896	0	1.603	-1.25
Merged-10-23931684-2	chr10	23931318	23931938	+	621	0	0	1	1	0	0	Intergenic	Intergenic	-6944	NM_001007266	209512	Taar2	Gm224|Gm225|Gpr58|Tarr2	trace amine-associated receptor 2	protein-coding	0.004839	0.378422	56	5.00289	55	4.97535	46	4.59459	32	4.49039	-0.446631	3	3.361	2	3.34596	2	3.29196	3	3.525	0.055	6	4.62835	0	1.776	1	2.494	0	1.603	-1.15368
Merged-10-23959445-1	chr10	23959200	23959691	+	492	0	0	1	0	0	0	Intergenic	Intergenic	-1049	NM_001008499	209513	Taar4	Gm226|Ta2|taR-4	trace amine-associated receptor 4	protein-coding	0.008147	0.416667	34	4.29928	35	4.33793	29	3.94689	16	3.53346	-0.578427	1	2.361	5	4.34596	4	4.02893	1	2.525	-0.0765172	0	1.821	3	3.776	5	4.07896	2	3.18796	0.834963
Merged-10-23978674-2	chr10	23978368	23978912	-	545	0	0	1	1	0	0	Intergenic	Intergenic	7006	NM_001010828	215855	Taar6	Gm228|taR-6	trace amine-associated receptor 6	protein-coding	0.005515	0.411009	46	4.72459	52	4.89592	26	3.79489	34	4.57528	-0.625169	4	3.68293	1	2.761	8	4.87693	12	5.22544	1.82922	3	3.821	0	1.776	3	3.494	8	4.77293	1.33496
Merged-10-24053368-2	chr10	24052988	24053653	+	666	0	0	1	1	0	0	Intergenic	Intergenic	3810	NM_001010839	435207	Taar7f	taR-7f	trace amine-associated receptor 7F	protein-coding	0.01203	0.421922	111	5.97735	104	5.88225	32	4.08439	46	5.00059	-1.38731	9	4.68293	0	1.761	0	1.707	1	2.525	-1.10596	13	5.62835	7	4.776	3	3.494	1	2.603	-2.15368
Merged-10-24132239-1	chr10	24131656	24132822	+	1167	0	0	1	0	0	0	Intergenic	Intergenic	-17050	NM_001358563	53331	Stx7	AI315064|AI317144|AW107239|Syn7	syntaxin 7	protein-coding	0.012864	0.443873	392	7.78839	315	7.47178	82	5.41504	45	4.96956	-2.43778	2	2.94596	4	4.08293	7	4.707	3	3.525	0.601555	16	5.90846	10	5.23543	6	4.30135	10	5.06243	-0.890054
Merged-10-24149492-3	chr10	24148940	24149987	+	1048	0	0	1	0	1	1	5' UTR (NM_016797, exon 1 of 10)	5' UTR (NM_016797, exon 1 of 10)	146	NM_016797	53331	Stx7	AI315064|AI317144|AW107239|Syn7	syntaxin 7	protein-coding	0.049666	0.554389	455	8.00289	530	8.22057	431	7.79489	351	7.90543	-0.261569	20	5.75332	15	5.761	13	5.51435	15	5.525	-0.237481	37	7.06893	16	5.86346	11	5.07896	23	6.18796	-0.832733
Merged-10-24164823-4	chr10	24164304	24165299	+	996	0	1	1	1	1	0	intron (NM_001358563, intron 2 of 9)	intron (NM_001358563, intron 2 of 9)	15484	NM_016797	53331	Stx7	AI315064|AI317144|AW107239|Syn7	syntaxin 7	protein-coding	0.015075	0.512048	723	8.66985	646	8.50562	189	6.60986	150	6.6844	-1.9406	38	6.6464	29	6.66789	9	5.02893	10	4.98443	-1.65047	27	6.62835	23	6.36096	18	5.74193	11	5.18796	-1.02971
Merged-10-24173466-2	chr10	24173160	24173806	+	647	0	0	1	1	0	0	intron (NM_001358563, intron 2 of 9)	intron (NM_001358563, intron 2 of 9)	24166	NM_016797	53331	Stx7	AI315064|AI317144|AW107239|Syn7	syntaxin 7	protein-coding	0.017028	0.469861	164	6.53632	198	6.80462	20	3.43232	21	3.90543	-3.0016	2	2.94596	4	4.08293	1	2.707	1	2.525	-0.898445	4	4.14293	1	2.776	4	3.81593	7	4.603	0.75
Merged-10-24210699-2	chr10	24209972	24211175	+	1204	0	0	1	1	0	0	Intergenic	Intergenic	-12944	NM_021509	59012	Moxd1	3230402N08Rik|MNCb-5203	monooxygenase, DBH-like 1	protein-coding	0.009144	0.431063	245	7.11251	209	6.88225	140	6.17955	139	6.57528	-0.619963	15	5.361	10	5.22043	5	4.29196	4	3.84693	-1.22127	15	5.821	12	5.47644	4	3.81593	7	4.603	-1.43926
Merged-10-24223578-1	chr10	24223287	24223869	+	583	0	0	1	0	0	0	promoter-TSS (NM_021509)	promoter-TSS (NM_021509)	61	NM_021509	59012	Moxd1	3230402N08Rik|MNCb-5203	monooxygenase, DBH-like 1	protein-coding	0.079038	0.675815	99	5.81386	103	5.86844	16	3.12746	19	3.76793	-2.39345	1	2.361	3	3.761	2	3.29196	0	1.525	-0.652519	2	3.40596	0	1.776	2	3.07896	1	2.603	0.25
Merged-10-24276756-3	chr10	24275989	24277537	+	1549	0	1	1	1	0	0	intron (NM_021509, intron 4 of 11)	intron (NM_021509, intron 4 of 11)	53246	NM_021509	59012	Moxd1	3230402N08Rik|MNCb-5203	monooxygenase, DBH-like 1	protein-coding	0.012274	0.435119	449	7.98378	455	8.00089	274	7.14329	171	6.87226	-0.984559	11	4.94596	6	4.56835	8	4.87693	4	3.84693	-0.395232	4	4.14293	6	4.58335	6	4.30135	3	3.603	-0.410964
Merged-10-24282470-3	chr10	24281944	24283132	+	1189	0	1	1	1	0	0	intron (NM_021509, intron 7 of 11)	intron (NM_021509, intron 7 of 11)	59021	NM_021509	59012	Moxd1	3230402N08Rik|MNCb-5203	monooxygenase, DBH-like 1	protein-coding	0.010943	0.430614	355	7.64573	328	7.52994	87	5.49943	46	5.00059	-2.33783	12	5.06144	14	5.66789	0	1.707	4	3.84693	-2.5877	9	5.14293	12	5.47644	4	3.81593	1	2.603	-2.10022
Merged-10-24289399-1	chr10	24289160	24289638	+	479	0	0	0	1	0	0	intron (NM_021509, intron 10 of 11)	intron (NM_021509, intron 10 of 11)	65882	NM_021509	59012	Moxd1	3230402N08Rik|MNCb-5203	monooxygenase, DBH-like 1	protein-coding	0.002092	0.365344	64	5.19237	47	4.75296	35	4.20993	15	3.446	-1.1447	2	2.94596	0	1.761	0	1.707	1	2.525	-0.237481	0	1.821	2	3.36096	0	1.494	0	1.603	-1.04248
Merged-10-24293002-1	chr10	24292976	24293029	+	54	0	0	1	0	0	0	intron (NM_021509, intron 10 of 11)	intron (NM_021509, intron 10 of 11)	69485	NM_021509	59012	Moxd1	3230402N08Rik|MNCb-5203	monooxygenase, DBH-like 1	protein-coding	0	0.537037	28	4.02798	24	3.81186	10	2.49943	4	1.76793	-1.78624	0	1.361	3	3.761	0	1.707	1	2.525	-0.445	0	1.821	3	3.776	0	1.494	0	1.603	-1.25
Merged-10-24298423-2	chr10	24298032	24298679	+	648	0	0	1	1	0	0	intron (NM_021509, intron 10 of 11)	intron (NM_021509, intron 10 of 11)	74838	NM_021509	59012	Moxd1	3230402N08Rik|MNCb-5203	monooxygenase, DBH-like 1	protein-coding	0.003091	0.344136	122	6.11251	94	5.73786	35	4.20993	25	4.14644	-1.747	4	3.68293	0	1.761	1	2.707	1	2.525	-0.105964	4	4.14293	2	3.36096	0	1.494	2	3.18796	-1.41096
Merged-10-24312531-1	chr10	24312252	24312811	+	560	0	0	1	0	0	0	Intergenic	Intergenic	89014	NM_021509	59012	Moxd1	3230402N08Rik|MNCb-5203	monooxygenase, DBH-like 1	protein-coding	0.019678	0.385714	98	5.79936	78	5.47178	42	4.46626	32	4.49039	-1.15724	7	4.361	8	4.93093	2	3.29196	2	3.10996	-1.445	1	2.821	1	2.776	0	1.494	1	2.603	-0.75
Merged-10-24331047-1	chr10	24330893	24331201	+	309	0	0	1	0	0	0	TTS (NR_163910)	TTS (NR_163910)	107530	NM_021509	59012	Moxd1	3230402N08Rik|MNCb-5203	monooxygenase, DBH-like 1	protein-coding	0.045455	0.514563	16	3.25746	20	3.56032	25	3.74044	24	4.08986	0.506258	2	2.94596	3	3.761	1	2.707	1	2.525	-0.737481	4	4.14293	1	2.776	0	1.494	0	1.603	-1.91096
Merged-10-24333802-1	chr10	24333640	24333964	+	325	0	0	0	1	0	0	intron (NR_163910, intron 4 of 4)	intron (NR_163910, intron 4 of 4)	110285	NM_021509	59012	Moxd1	3230402N08Rik|MNCb-5203	monooxygenase, DBH-like 1	protein-coding	0.012346	0.443077	22	3.69356	29	4.07489	21	3.49943	21	3.90543	-0.181795	2	2.94596	3	3.761	2	3.29196	0	1.525	-0.945	0	1.821	0	1.776	1	2.494	0	1.603	0.25
Merged-10-24367337-4	chr10	24366913	24367772	+	860	0	0	1	1	1	1	intron (NR_163910, intron 4 of 4)	intron (NR_163910, intron 4 of 4)	143825	NM_021509	59012	Moxd1	3230402N08Rik|MNCb-5203	monooxygenase, DBH-like 1	protein-coding	0.011641	0.409302	125	6.14728	149	6.39682	113	5.87289	47	5.03096	-0.820123	29	6.26789	11	5.34596	5	4.29196	8	4.69493	-1.31348	46	7.37559	28	6.63398	25	6.19444	17	5.77293	-1.0211
Merged-10-24373965-5	chr10	24373452	24374517	+	1066	0	1	1	1	1	1	intron (NR_163910, intron 4 of 4)	intron (NR_163910, intron 4 of 4)	150467	NM_021509	59012	Moxd1	3230402N08Rik|MNCb-5203	monooxygenase, DBH-like 1	protein-coding	0.011268	0.428705	592	8.38189	496	8.1251	286	7.20491	213	7.18747	-1.05731	40	6.71855	34	6.89028	16	5.79446	19	5.84693	-0.983722	59	7.72789	31	6.776	43	6.95343	31	6.603	-0.473729
Merged-10-24379613-1	chr10	24379467	24379760	+	294	0	0	1	0	0	0	intron (NR_163910, intron 4 of 4)	intron (NR_163910, intron 4 of 4)	156096	NM_021509	59012	Moxd1	3230402N08Rik|MNCb-5203	monooxygenase, DBH-like 1	protein-coding	0.003413	0.397959	66	5.23609	59	5.07489	6	1.84735	8	2.61593	-2.92385	3	3.361	1	2.761	0	1.707	5	4.10996	-0.152519	4	4.14293	2	3.36096	1	2.494	2	3.18796	-0.910964
Merged-10-24380934-2	chr10	24380633	24381191	+	559	0	0	1	1	0	0	intron (NR_163910, intron 4 of 4)	intron (NR_163910, intron 4 of 4)	157395	NM_021509	59012	Moxd1	3230402N08Rik|MNCb-5203	monooxygenase, DBH-like 1	protein-coding	0.005376	0.415027	123	6.1242	115	6.02598	2	0.624963	9	2.76793	-4.37864	7	4.361	8	4.93093	0	1.707	3	3.525	-2.02996	5	4.40596	5	4.36096	4	3.81593	2	3.18796	-0.881517
Merged-10-24396837-7	chr10	24395862	24397766	+	1905	0	1	1	1	0	1	intron (NR_163910, intron 3 of 4)	intron (NR_163910, intron 3 of 4)	173297	NM_021509	59012	Moxd1	3230402N08Rik|MNCb-5203	monooxygenase, DBH-like 1	protein-coding	0.011555	0.414698	936	9.04191	858	8.91451	705	8.50352	616	8.71513	-0.368884	29	6.26789	24	6.40486	25	6.40744	38	6.8104	0.272548	109	8.60236	66	7.84209	71	7.66393	39	6.92493	-0.927798
Merged-10-24446393-4	chr10	24445858	24447258	+	1401	0	1	1	1	0	1	intron (NR_163910, intron 3 of 4)	intron (NR_163910, intron 3 of 4)	-148884	NM_010217	14219	Ccn2	Ctgf|Fisp12|Hcs24|fisp-12	cellular communication network factor 2	protein-coding	0.008571	0.412562	305	7.42739	301	7.4064	117	5.92264	114	6.29149	-1.30983	31	6.361	21	6.22043	12	5.40744	10	4.98443	-1.09478	35	6.99093	31	6.776	1	2.494	5	4.18796	-3.54248
Merged-10-24476644-1	chr10	24476444	24476844	+	401	0	0	1	0	0	0	intron (NR_163910, intron 3 of 4)	intron (NR_163910, intron 3 of 4)	-118798	NM_010217	14219	Ccn2	Ctgf|Fisp12|Hcs24|fisp-12	cellular communication network factor 2	protein-coding	0.0025	0.36409	46	4.72459	44	4.65985	9	2.36193	2	1.03096	-2.99578	3	3.361	7	4.761	1	2.707	2	3.10996	-1.15252	10	5.28043	3	3.776	4	3.81593	6	4.41035	-0.415074
Merged-10-24492079-1	chr10	24491789	24492370	+	582	0	0	1	0	0	0	intron (NR_163910, intron 3 of 4)	intron (NR_163910, intron 3 of 4)	-103363	NM_010217	14219	Ccn2	Ctgf|Fisp12|Hcs24|fisp-12	cellular communication network factor 2	protein-coding	0.005164	0.417526	132	6.22528	108	5.93618	33	4.12746	31	4.446	-1.794	10	4.82043	5	4.34596	0	1.707	5	4.10996	-1.67472	13	5.62835	9	5.09793	2	3.07896	0	1.603	-3.02216
Merged-10-24493514-3	chr10	24493113	24494035	+	923	0	0	1	1	0	1	intron (NR_163910, intron 3 of 4)	intron (NR_163910, intron 3 of 4)	-101868	NM_010217	14219	Ccn2	Ctgf|Fisp12|Hcs24|fisp-12	cellular communication network factor 2	protein-coding	0.010846	0.407367	240	7.08289	201	6.82621	45	4.56356	35	4.61593	-2.36481	15	5.361	11	5.34596	14	5.61389	6	4.33235	-0.380358	32	6.86539	27	6.58335	10	4.95343	15	5.603	-1.44616
Merged-10-24554243-2	chr10	24554008	24554595	+	588	0	0	1	1	0	0	intron (NR_163910, intron 3 of 4)	intron (NR_163910, intron 3 of 4)	-41141	NM_010217	14219	Ccn2	Ctgf|Fisp12|Hcs24|fisp-12	cellular communication network factor 2	protein-coding	0.005111	0.387755	58	5.05264	50	4.84043	16	3.12746	18	3.69393	-1.53584	8	4.53093	3	3.761	0	1.707	7	4.525	-1.02996	10	5.28043	2	3.36096	7	4.494	2	3.18796	-0.479716
Merged-10-24581228-1	chr10	24581196	24581261	+	66	0	0	1	0	0	0	intron (NR_163910, intron 2 of 4)	intron (NR_163910, intron 2 of 4)	-14214	NM_010217	14219	Ccn2	Ctgf|Fisp12|Hcs24|fisp-12	cellular communication network factor 2	protein-coding	0	0.409091	25	3.87044	14	3.07489	13	2.84735	4	1.76793	-1.16502	12	5.06144	6	4.56835	2	3.29196	3	3.525	-1.40642	3	3.821	1	2.776	1	2.494	1	2.603	-0.75
Merged-10-24589597-2	chr10	24589218	24589970	+	753	0	0	1	1	0	0	intron (NR_163910, intron 1 of 4)	intron (NR_163910, intron 1 of 4)	-5848	NM_010217	14219	Ccn2	Ctgf|Fisp12|Hcs24|fisp-12	cellular communication network factor 2	protein-coding	0.019947	0.446215	138	6.28894	122	6.11051	307	7.30679	209	7.16025	1.03379	2	2.94596	2	3.34596	10	5.16643	12	5.22544	2.04997	3	3.821	7	4.776	7	4.494	6	4.41035	0.153677
Merged-10-24590583-2	chr10	24590413	24590877	+	465	0	0	1	1	0	0	intron (NR_163910, intron 1 of 4)	intron (NR_163910, intron 1 of 4)	-4797	NM_010217	14219	Ccn2	Ctgf|Fisp12|Hcs24|fisp-12	cellular communication network factor 2	protein-coding	0.006466	0.421505	61	5.1242	91	5.69156	124	6.00578	102	6.1325	0.661263	6	4.16835	7	4.761	4	4.02893	2	3.10996	-0.895232	10	5.28043	3	3.776	13	5.30135	5	4.18796	0.216443
Merged-10-24591027-1	chr10	24590886	24591168	+	283	0	0	1	0	0	0	intron (NR_163910, intron 1 of 4)	intron (NR_163910, intron 1 of 4)	-4415	NM_010217	14219	Ccn2	Ctgf|Fisp12|Hcs24|fisp-12	cellular communication network factor 2	protein-coding	0.010638	0.459364	34	4.29928	52	4.89592	68	5.14852	64	5.46837	0.710844	2	2.94596	1	2.761	0	1.707	1	2.525	-0.737481	0	1.821	2	3.36096	2	3.07896	0	1.603	-0.25
Merged-10-24592254-3	chr10	24592023	24592518	+	496	0	0	1	1	0	1	intron (NR_163910, intron 1 of 4)	intron (NR_163910, intron 1 of 4)	-3172	NM_010217	14219	Ccn2	Ctgf|Fisp12|Hcs24|fisp-12	cellular communication network factor 2	protein-coding	0.008081	0.427419	200	6.82105	205	6.8545	188	6.60224	138	6.56494	-0.254184	34	6.49028	13	5.56835	2	3.29196	8	4.69493	-2.03588	38	7.1064	24	6.41986	6	4.30135	16	5.69046	-1.76722
Merged-10-24595471-1	chr10	24595038	24595904	+	867	0	0	1	0	0	0	promoter-TSS (NM_010217)	promoter-TSS (NM_010217)	29	NM_010217	14219	Ccn2	Ctgf|Fisp12|Hcs24|fisp-12	cellular communication network factor 2	protein-coding	0.048499	0.539792	504	8.15014	470	8.04758	255	7.04	166	6.8297	-1.16401	10	4.82043	19	6.08293	4	4.02893	9	4.84693	-1.01375	20	6.21332	7	4.776	7	4.494	19	5.92493	-0.285195
Merged-10-24610106-1	chr10	24609804	24610409	-	606	0	0	1	0	0	0	Intergenic	Intergenic	-14303	NR_163910						0.018182	0.438944	31	4.17	37	4.41593	67	5.12746	48	5.06071	0.801123	1	2.361	1	2.761	2	3.29196	1	2.525	0.347481	0	1.821	1	2.776	2	3.07896	2	3.18796	0.834963
Merged-10-24629294-4	chr10	24628711	24629699	-	989	0	1	1	1	0	1	Intergenic	Intergenic	-33402	NR_163910						0.018219	0.463094	482	8.08588	467	8.03836	111	5.84735	83	5.83832	-2.21929	11	4.94596	19	6.08293	18	5.95493	13	5.33235	0.129196	42	7.24726	22	6.29956	9	4.81593	6	4.41035	-2.16027
Merged-10-24630603-1	chr10	24630372	24630835	-	464	0	0	1	0	0	0	Intergenic	Intergenic	-34800	NR_163910						0.023758	0.407328	242	7.09481	225	6.98818	34	4.16928	32	4.49039	-2.71166	6	4.16835	3	3.761	6	4.51435	9	4.84693	0.715964	4	4.14293	6	4.58335	2	3.07896	3	3.603	-1.02216
Merged-10-24635985-3	chr10	24635489	24636527	-	1039	0	1	1	1	0	0	Intergenic	MRLTR33|LTR|ERVK	-40205	NR_163910						0.019268	0.479307	742	8.70722	775	8.76791	29	3.94689	32	4.49039	-4.51892	44	6.85285	19	6.08293	4	4.02893	5	4.10996	-2.39845	41	7.21332	23	6.36096	1	2.494	2	3.18796	-3.94616
Merged-10-24638588-4	chr10	24638147	24638987	-	841	0	1	1	1	1	0	3' UTR (NM_001308329, exon 25 of 25)	3' UTR (NM_001308329, exon 25 of 25)	-42764	NR_163910						0.013095	0.432818	459	8.01549	464	8.02909	71	5.20993	28	4.30398	-3.26534	45	6.88456	34	6.89028	7	4.707	15	5.525	-1.77142	53	7.57589	49	7.41986	8	4.66393	6	4.41035	-2.96073
Merged-10-24648248-2	chr10	24647857	24648523	-	667	0	1	1	0	0	0	intron (NM_001308327, intron 21 of 24)	intron (NM_001308327, intron 21 of 24)	-52387	NR_163910						0.010511	0.350825	59	5.07689	71	5.33793	12	2.74044	12	3.14644	-2.26397	6	4.16835	1	2.761	2	3.29196	0	1.525	-1.0562	4	4.14293	2	3.36096	3	3.494	1	2.603	-0.703445
Merged-10-24711759-2	chr10	24711194	24712367	-	1174	0	0	1	0	0	1	intron (NM_001308327, intron 1 of 24)	CpG	379	NM_001308329	18605	Enpp1	4833416E15Rik|AI428932|C76301|CD203c|E-NPP 1|E-NPP1|Ly-41|M6S1|NPP1|Npps|PC-1|Pca|Pca-1|Pdnp1|ttw|twy	ectonucleotide pyrophosphatase/phosphodiesterase 1	protein-coding	0.074169	0.603066	475	8.06482	550	8.27391	35	4.20993	20	3.83832	-4.14524	39	6.68293	15	5.761	0	1.707	6	4.33235	-3.20229	34	6.95028	29	6.68289	6	4.30135	4	3.92493	-2.70345
Merged-10-24718707-1	chr10	24718514	24718900	-	387	0	0	1	0	0	0	Intergenic	Intergenic	-6548	NM_001308327	18605	Enpp1	4833416E15Rik|AI428932|C76301|CD203c|E-NPP 1|E-NPP1|Ly-41|M6S1|NPP1|Npps|PC-1|Pca|Pca-1|Pdnp1|ttw|twy	ectonucleotide pyrophosphatase/phosphodiesterase 1	protein-coding	0.020725	0.475452	51	4.87044	38	4.4534	24	3.68386	7	2.446	-1.59699	4	3.68293	0	1.761	3	3.707	0	1.525	-0.105964	3	3.821	2	3.36096	0	1.494	2	3.18796	-1.25
Merged-10-24741662-3	chr10	24741382	24742011	-	630	0	0	1	1	0	1	Intergenic	Intergenic	-29537	NM_001308327	18605	Enpp1	4833416E15Rik|AI428932|C76301|CD203c|E-NPP 1|E-NPP1|Ly-41|M6S1|NPP1|Npps|PC-1|Pca|Pca-1|Pdnp1|ttw|twy	ectonucleotide pyrophosphatase/phosphodiesterase 1	protein-coding	0.007949	0.434921	122	6.11251	106	5.90947	8	2.20993	11	3.03096	-3.39055	18	5.60893	13	5.56835	1	2.707	2	3.10996	-2.68016	10	5.28043	15	5.776	3	3.494	4	3.92493	-1.81875
Merged-10-24754320-2	chr10	24753710	24754641	-	932	0	1	1	0	0	0	Intergenic	Intergenic	-42016	NM_001308327	18605	Enpp1	4833416E15Rik|AI428932|C76301|CD203c|E-NPP 1|E-NPP1|Ly-41|M6S1|NPP1|Npps|PC-1|Pca|Pca-1|Pdnp1|ttw|twy	ectonucleotide pyrophosphatase/phosphodiesterase 1	protein-coding	0.021482	0.466738	173	6.61294	191	6.75296	6	1.84735	3	1.446	-5.03628	20	5.75332	10	5.22043	3	3.707	9	4.84693	-1.20991	43	7.28043	11	5.36096	3	3.494	6	4.41035	-2.36852
Merged-10-24756352-4	chr10	24756071	24756621	-	551	0	1	1	1	1	0	Intergenic	Intergenic	-44187	NM_001308327	18605	Enpp1	4833416E15Rik|AI428932|C76301|CD203c|E-NPP 1|E-NPP1|Ly-41|M6S1|NPP1|Npps|PC-1|Pca|Pca-1|Pdnp1|ttw|twy	ectonucleotide pyrophosphatase/phosphodiesterase 1	protein-coding	0.010909	0.46098	139	6.29928	153	6.43479	1	0.04	1	0.446	-6.12403	61	7.3152	26	6.51589	3	3.707	2	3.10996	-3.50706	17	5.99093	7	4.776	2	3.07896	2	3.18796	-2.25
Merged-10-24765619-2	chr10	24765291	24766011	-	721	0	0	1	1	0	0	Intergenic	Intergenic	-53492	NM_001308327	18605	Enpp1	4833416E15Rik|AI428932|C76301|CD203c|E-NPP 1|E-NPP1|Ly-41|M6S1|NPP1|Npps|PC-1|Pca|Pca-1|Pdnp1|ttw|twy	ectonucleotide pyrophosphatase/phosphodiesterase 1	protein-coding	0.006944	0.393897	82	5.54504	76	5.43479	18	3.28793	25	4.14644	-1.77273	12	5.06144	4	4.08293	0	1.707	9	4.84693	-1.29522	8	4.99093	8	4.94593	1	2.494	3	3.603	-1.91993
Merged-10-24783945-5	chr10	24783450	24784495	-	1046	0	1	1	1	1	1	intron (NM_134005, intron 20 of 24)	intron (NM_134005, intron 20 of 24)	52223	NM_134005	209558	Enpp3	AI876438|CD203c	ectonucleotide pyrophosphatase/phosphodiesterase 3	protein-coding	0.008612	0.412046	665	8.54938	588	8.37012	218	6.81479	142	6.60587	-1.74942	66	7.42709	36	6.97045	24	6.35086	23	6.10996	-0.968362	114	8.66649	85	8.20226	69	7.62328	44	7.09485	-1.07531
Merged-10-24787741-1	chr10	24787564	24787918	-	355	0	1	0	0	0	0	exon (NM_134005, exon 18 of 25)	exon (NM_134005, exon 18 of 25)	48454	NM_134005	209558	Enpp3	AI876438|CD203c	ectonucleotide pyrophosphatase/phosphodiesterase 3	protein-coding	0.014124	0.414085	92	5.70916	111	5.97535	21	3.49943	15	3.446	-2.36954	6	4.16835	6	4.56835	1	2.707	5	4.10996	-0.959874	6	4.62835	4	4.09793	1	2.494	2	3.18796	-1.52216
Merged-10-24823020-1	chr10	24822565	24823475	-	911	0	0	1	0	0	0	intron (NM_134005, intron 4 of 24)	intron (NM_134005, intron 4 of 24)	13175	NM_134005	209558	Enpp3	AI876438|CD203c	ectonucleotide pyrophosphatase/phosphodiesterase 3	protein-coding	0.004396	0.355653	62	5.14728	70	5.31775	14	2.94689	38	4.7314	-1.39337	5	3.94596	1	2.761	1	2.707	3	3.525	-0.237481	5	4.40596	6	4.58335	6	4.30135	6	4.41035	-0.138804
Merged-10-24870075-4	chr10	24869514	24870448	+	935	0	0	1	1	1	1	promoter-TSS (NM_027347)	promoter-TSS (NM_027347)	-5	NM_001166416	70208	Med23	130kDa|3000002A17Rik|Crsp3|ESTM7|Sur2|X83317|mKIAA1216	mediator complex subunit 23	protein-coding	0.055675	0.548663	454	7.99972	501	8.13954	478	7.94388	377	8.00824	-0.093571	86	7.80394	73	7.97045	48	7.32171	40	6.88255	-0.785068	59	7.72789	34	6.90528	25	6.19444	19	5.92493	-1.2569
Merged-10-24924980-2	chr10	24924748	24925175	-	428	0	0	1	1	0	0	intron (NM_007482, intron 1 of 7)	intron (NM_007482, intron 1 of 7)	2509	NM_007482	11846	Arg1	AI|AI256583|Arg-1|PGIF	arginase, liver	protein-coding	0.016393	0.436916	104	5.88425	72	5.35782	67	5.12746	58	5.32864	-0.392982	7	4.361	4	4.08293	1	2.707	2	3.10996	-1.31348	14	5.72789	7	4.776	9	4.81593	1	2.603	-1.54248
Merged-10-24927324-3	chr10	24926412	24927758	-	1347	0	1	1	1	0	0	intron (NM_007482, intron 1 of 7)	intron (NM_007482, intron 1 of 7)	385	NM_007482	11846	Arg1	AI|AI256583|Arg-1|PGIF	arginase, liver	protein-coding	0.018574	0.467706	283	7.31975	268	7.23946	126	6.02868	95	6.03096	-1.24978	27	6.16835	9	5.08293	5	4.29196	11	5.10996	-0.924679	34	6.95028	16	5.86346	15	5.494	13	5.41035	-0.954695
Merged-10-24958501-1	chr10	24958370	24958633	-	264	0	1	0	0	0	0	Intergenic	Intergenic	-31031	NM_007482	11846	Arg1	AI|AI256583|Arg-1|PGIF	arginase, liver	protein-coding	0.019011	0.545455	14	3.07689	3	1.168	5	1.62496	12	3.14644	0.263256	0	1.361	0	1.761	2	3.29196	4	3.84693	2.00845	3	3.821	1	2.776	0	1.494	0	1.603	-1.75
Merged-10-24973299-3	chr10	24972446	24973693	-	1248	0	1	1	1	0	0	Intergenic	Intergenic	-45599	NM_007482	11846	Arg1	AI|AI256583|Arg-1|PGIF	arginase, liver	protein-coding	0.010425	0.450321	83	5.56232	97	5.78271	163	6.39755	129	6.46837	0.760446	22	5.88456	16	5.84846	1	2.707	4	3.84693	-2.58955	14	5.72789	16	5.86346	12	5.19444	5	4.18796	-1.10448
Merged-10-24985097-2	chr10	24984803	24985539	-	737	0	0	1	1	0	0	Intergenic	Intergenic	-57701	NM_007482	11846	Arg1	AI|AI256583|Arg-1|PGIF	arginase, liver	protein-coding	0.012228	0.447761	24	3.81386	32	4.21239	141	6.18975	118	6.34082	2.25216	1	2.361	3	3.761	3	3.707	8	4.69493	1.13996	0	1.821	3	3.776	5	4.07896	4	3.92493	1.20345
Merged-10-25272028-4	chr10	25271588	25272461	-	874	0	1	1	1	0	1	intron (NM_018747, intron 3 of 7)	intron (NM_018747, intron 3 of 7)	27139	NM_018747	432442	Akap7	6430401D08|AI662165|AKAP15|Akap18|BB170514	A kinase (PRKA) anchor protein 7	protein-coding	0.010309	0.400458	237	7.06482	178	6.65182	165	6.41504	126	6.43468	-0.433455	23	5.94596	13	5.56835	15	5.707	24	6.16886	0.180769	12	5.52144	17	5.94593	16	5.58146	17	5.77293	-0.0564884
Merged-10-25296933-1	chr10	25296422	25297444	-	1023	0	0	1	0	0	0	intron (NM_018747, intron 1 of 7)	CpG	2230	NM_018747	432442	Akap7	6430401D08|AI662165|AKAP15|Akap18|BB170514	A kinase (PRKA) anchor protein 7	protein-coding	0.086106	0.611926	256	7.17562	264	7.21785	222	6.8409	177	6.92173	-0.31542	8	4.53093	4	4.08293	1	2.707	2	3.10996	-1.39845	9	5.14293	11	5.36096	9	4.81593	7	4.603	-0.542481
Merged-10-25303155-1	chr10	25302824	25303487	-	664	0	0	1	0	0	0	Intergenic	Intergenic	-3992	NM_018747	432442	Akap7	6430401D08|AI662165|AKAP15|Akap18|BB170514	A kinase (PRKA) anchor protein 7	protein-coding	0.012066	0.432229	86	5.61294	89	5.65985	109	5.82136	69	5.57528	0.0619231	7	4.361	6	4.56835	11	5.29196	6	4.33235	0.347481	4	4.14293	3	3.776	4	3.81593	3	3.603	-0.25
Merged-10-25314323-3	chr10	25313925	25314730	-	806	0	1	1	1	0	0	Intergenic	Intergenic	-15164	NM_018747	432442	Akap7	6430401D08|AI662165|AKAP15|Akap18|BB170514	A kinase (PRKA) anchor protein 7	protein-coding	0.021118	0.440447	205	6.8565	200	6.81905	181	6.54779	123	6.4002	-0.363781	7	4.361	5	4.34596	8	4.87693	4	3.84693	0.0084453	16	5.90846	7	4.776	11	5.07896	11	5.18796	-0.208769
Merged-10-25331883-1	chr10	25331480	25332287	+	808	0	0	1	0	0	0	Intergenic	Intergenic	-27915	NM_001358751	13822	Epb41l2	4.1G|AW555191|D10Ertd398e|Epb4.1l2|NBL2	erythrocyte membrane protein band 4.1 like 2	protein-coding	0.008674	0.415842	169	6.57939	136	6.26603	105	5.76792	59	5.35289	-0.862306	19	5.68293	19	6.08293	18	5.95493	11	5.10996	-0.350483	12	5.52144	10	5.23543	19	5.81593	4	3.92493	-0.508008
Merged-10-25340888-1	chr10	25340587	25341190	+	604	0	0	1	0	0	0	Intergenic	RSINE1|SINE|B4	-18910	NM_001358751	13822	Epb41l2	4.1G|AW555191|D10Ertd398e|Epb4.1l2|NBL2	erythrocyte membrane protein band 4.1 like 2	protein-coding	0.013267	0.413907	85	5.59626	72	5.35782	69	5.16928	38	4.7314	-0.526702	13	5.16835	5	4.34596	6	4.51435	15	5.525	0.262519	21	6.28043	10	5.23543	5	4.07896	2	3.18796	-2.12447
Merged-10-25359895-4	chr10	25359345	25360379	+	1035	0	0	1	1	1	1	promoter-TSS (NM_001358755)	promoter-TSS (NM_001358755)	64	NM_001199265	13822	Epb41l2	4.1G|AW555191|D10Ertd398e|Epb4.1l2|NBL2	erythrocyte membrane protein band 4.1 like 2	protein-coding	0.111219	0.702415	312	7.46002	357	7.65182	415	7.74044	304	7.69867	0.163635	38	6.6464	27	6.56835	22	6.23056	18	5.77293	-0.605634	49	7.46486	27	6.58335	21	5.95343	16	5.69046	-1.20216
Merged-10-25383874-2	chr10	25383528	25384153	+	626	0	0	1	1	0	0	intron (NM_001358753, intron 1 of 18)	BGLII|LTR|ERVK	24042	NM_001199265	13822	Epb41l2	4.1G|AW555191|D10Ertd398e|Epb4.1l2|NBL2	erythrocyte membrane protein band 4.1 like 2	protein-coding	0.0112	0.461661	73	5.37945	90	5.67579	69	5.16928	39	4.76793	-0.559018	6	4.16835	10	5.22043	3	3.707	5	4.10996	-0.785912	7	4.821	6	4.58335	11	5.07896	4	3.92493	-0.200232
Merged-10-25426875-3	chr10	25426315	25427369	+	1055	0	1	1	1	0	0	intron (NM_013511, intron 1 of 19)	intron (NM_013511, intron 1 of 19)	18474	NM_013511	13822	Epb41l2	4.1G|AW555191|D10Ertd398e|Epb4.1l2|NBL2	erythrocyte membrane protein band 4.1 like 2	protein-coding	0.008539	0.455924	203	6.84243	175	6.62743	38	4.3254	40	4.80355	-2.17045	6	4.16835	6	4.56835	0	1.707	7	4.525	-1.25235	16	5.90846	9	5.09793	6	4.30135	7	4.603	-1.05102
Merged-10-25433498-5	chr10	25433042	25433977	+	936	0	1	1	1	1	1	intron (NM_013511, intron 1 of 19)	intron (NM_013511, intron 1 of 19)	25141	NM_013511	13822	Epb41l2	4.1G|AW555191|D10Ertd398e|Epb4.1l2|NBL2	erythrocyte membrane protein band 4.1 like 2	protein-coding	0.009626	0.424145	371	7.70916	375	7.72259	158	6.35288	142	6.60587	-1.2365	42	6.78726	20	6.15332	19	6.02893	5	4.10996	-1.40085	43	7.28043	42	7.20226	13	5.30135	23	6.18796	-1.49669
Merged-10-25643646-1	chr10	25643479	25643814	-	336	0	0	1	0	0	0	intron (NR_136909, intron 3 of 3)	MER34A|LTR|ERV1	-22083	NR_156009	102640972	Gm36908	-	predicted gene, 36908	ncRNA	0.002985	0.380952	19	3.49193	24	3.81186	3	1.04	2	1.03096	-2.61641	3	3.361	0	1.761	1	2.707	0	1.525	-0.445	0	1.821	0	1.776	5	4.07896	3	3.603	2.04248
Merged-10-25695828-1	chr10	25695663	25695993	-	331	0	0	1	0	0	0	Intergenic	Intergenic	-74265	NR_156009	102640972	Gm36908	-	predicted gene, 36908	ncRNA	0.015152	0.471299	29	4.07689	38	4.4534	19	3.36193	15	3.446	-0.861182	2	2.94596	0	1.761	4	4.02893	0	1.525	0.423483	0	1.821	1	2.776	0	1.494	0	1.603	-0.75
Merged-10-25789034-4	chr10	25788064	25789737	-	1674	0	1	1	1	0	0	intron (NR_045349, intron 2 of 4)	intron (NR_045349, intron 2 of 4)	48537	NR_045349	73803	4930401C15Rik	-	RIKEN cDNA 4930401C15 gene	ncRNA	0.009564	0.431302	568	8.32228	536	8.23678	159	6.36193	119	6.35289	-1.92212	19	5.68293	6	4.56835	7	4.707	12	5.22544	-0.159422	29	6.72789	17	5.94593	7	4.494	7	4.603	-1.78841
Merged-10-25886766-1	chr10	25886627	25886905	-	279	0	0	1	0	0	0	Intergenic	MIR3|SINE|MIR	-49329	NR_045349	73803	4930401C15Rik	-	RIKEN cDNA 4930401C15 gene	ncRNA	0.014388	0.426523	26	3.92489	25	3.86844	35	4.20993	13	3.25335	-0.165024	2	2.94596	0	1.761	2	3.29196	0	1.525	0.055	0	1.821	1	2.776	0	1.494	0	1.603	-0.75
Merged-10-25887613-1	chr10	25887447	25887780	-	334	0	0	1	0	0	0	Intergenic	B2_Mm1t|SINE|B2	-50176	NR_045349	73803	4930401C15Rik	-	RIKEN cDNA 4930401C15 gene	ncRNA	0.027027	0.52994	21	3.62943	25	3.86844	18	3.28793	13	3.25335	-0.478294	0	1.361	1	2.761	0	1.707	0	1.525	-0.445	4	4.14293	0	1.776	1	2.494	4	3.92493	0.25
Merged-10-25908731-2	chr10	25908200	25909290	-	1091	0	0	1	1	0	0	Intergenic	Intergenic	-71308	NR_045349	73803	4930401C15Rik	-	RIKEN cDNA 4930401C15 gene	ncRNA	0.009174	0.335472	128	6.18123	122	6.11051	19	3.36193	21	3.90543	-2.51219	2	2.94596	4	4.08293	1	2.707	1	2.525	-0.898445	3	3.821	4	4.09793	1	2.494	2	3.18796	-1.11848
Merged-10-25918282-3	chr10	25917749	25918810	-	1062	0	1	1	1	0	0	Intergenic	Intergenic	-80842	NR_045349	73803	4930401C15Rik	-	RIKEN cDNA 4930401C15 gene	ncRNA	0.009425	0.36629	420	7.88768	336	7.5646	311	7.3254	207	7.14644	-0.49022	28	6.21898	17	5.93093	19	6.02893	28	6.38298	0.131002	21	6.28043	13	5.58335	11	5.07896	15	5.603	-0.590912
Merged-10-25928498-2	chr10	25928169	25928881	-	713	0	0	1	1	0	0	Intergenic	Intergenic	-91088	NR_045349	73803	4930401C15Rik	-	RIKEN cDNA 4930401C15 gene	ncRNA	0.008427	0.43899	103	5.87044	114	6.01349	66	5.10609	27	4.25335	-1.26224	2	2.94596	5	4.34596	1	2.707	5	4.10996	-0.237481	6	4.62835	2	3.36096	2	3.07896	7	4.603	-0.153677
Merged-10-25961336-5	chr10	25960722	25961868	+	1147	0	1	1	1	1	1	Intergenic	Intergenic	-116960	NR_028030	100040851	Gm9767	-	predicted gene 9767	ncRNA	0.007853	0.42197	563	8.30955	573	8.33291	428	7.78483	281	7.58555	-0.636037	86	7.80394	45	7.28456	43	7.16643	29	6.43189	-0.745092	54	7.60236	35	6.94593	36	6.70345	28	6.46098	-0.691925
Merged-10-26078758-1	chr10	26078510	26079007	-	498	0	0	1	0	0	0	non-coding (NR_028030, exon 1 of 1)	non-coding (NR_028030, exon 1 of 1)	205	NM_001358814	77220	Tmem200a	C030003D03Rik	transmembrane protein 200A	protein-coding	0.082495	0.630522	27	3.97735	51	4.86844	12	2.74044	16	3.53346	-1.28595	1	2.361	3	3.761	8	4.87693	9	4.84693	1.80093	3	3.821	1	2.776	5	4.07896	0	1.603	-0.457519
Merged-10-26114649-3	chr10	26114183	26115063	-	881	0	1	1	1	0	0	Intergenic	MamGypLTR1a|LTR|Gypsy	-35571	NM_029881	77220	Tmem200a	C030003D03Rik	transmembrane protein 200A	protein-coding	0.0125	0.38706	126	6.15868	106	5.90947	116	5.91036	88	5.92173	-0.118027	8	4.53093	11	5.34596	13	5.51435	8	4.69493	0.166196	3	3.821	1	2.776	5	4.07896	6	4.41035	0.946159
Merged-10-26220712-1	chr10	26220600	26220824	+	225	0	0	1	0	0	0	Intergenic	Lx8|LINE|L1	-8995	NM_001013766	268288	Samd3	Gm623	sterile alpha motif domain containing 3	protein-coding	0.004464	0.395556	26	3.92489	19	3.48993	6	1.84735	8	2.61593	-1.47577	3	3.361	1	2.761	1	2.707	0	1.525	-0.945	2	3.40596	0	1.776	2	3.07896	0	1.603	-0.25
Merged-10-26249972-2	chr10	26249604	26250372	+	769	0	0	1	1	0	0	intron (NM_001013766, intron 6 of 7)	intron (NM_001013766, intron 6 of 7)	20281	NM_001115154	268288	Samd3	Gm623	sterile alpha motif domain containing 3	protein-coding	0.010417	0.487646	28	4.02798	26	3.92289	60	4.97074	45	4.96956	0.994715	4	3.68293	1	2.761	7	4.707	4	3.84693	1.055	4	4.14293	0	1.776	3	3.494	4	3.92493	0.75
Merged-10-26374451-4	chr10	26372838	26376321	-	3484	0	0	1	0	1	1	promoter-TSS (NM_001359255)	promoter-TSS (NM_001359255)	-507	NM_001359254	237339	L3mbtl3	AI481284|MBT-1	L3MBTL3 histone methyl-lysine binding protein	protein-coding	0.085846	0.602468	1392	9.61398	1554	9.7707	2201	10.1446	1581	10.0735	0.416727	282	9.50566	197	9.39036	125	8.68428	100	8.18321	-1.01426	180	9.32085	121	8.70674	79	7.81593	51	7.30344	-1.45411
Merged-10-26544710-3	chr10	26544061	26545448	-	1388	0	0	1	1	0	1	Intergenic	Intergenic	129897	NR_033633	667572	Gm8709	EG667572	glyceraldehyde-3-phosphate dehydrogenase pseudogene	pseudo	0.002884	0.371758	372	7.71303	299	7.39682	307	7.30679	231	7.30398	-0.249541	33	6.44846	14	5.66789	24	6.35086	6	4.33235	-0.716571	27	6.62835	11	5.36096	16	5.58146	16	5.69046	-0.358696
Merged-10-26553437-1	chr10	26553220	26553654	-	435	0	0	1	0	0	0	Intergenic	Intergenic	121214	NR_033633	667572	Gm8709	EG667572	glyceraldehyde-3-phosphate dehydrogenase pseudogene	pseudo	0.004608	0.331034	52	4.89792	43	4.62743	21	3.49943	19	3.76793	-1.129	1	2.361	2	3.34596	1	2.707	4	3.84693	0.423483	0	1.821	0	1.776	1	2.494	0	1.603	0.25
Merged-10-26561680-2	chr10	26561391	26561998	-	608	0	1	1	0	0	0	Intergenic	Intergenic	112957	NR_033633	667572	Gm8709	EG667572	glyceraldehyde-3-phosphate dehydrogenase pseudogene	pseudo	0.008237	0.422697	168	6.57088	163	6.52555	47	4.62496	46	5.00059	-1.73544	7	4.361	9	5.08293	3	3.707	8	4.69493	-0.521002	14	5.72789	6	4.58335	3	3.494	4	3.92493	-1.44616
Merged-10-26564676-3	chr10	26564268	26565102	-	835	0	1	1	1	0	0	Intergenic	Intergenic	109966	NR_033633	667572	Gm8709	EG667572	glyceraldehyde-3-phosphate dehydrogenase pseudogene	pseudo	0.022782	0.384431	206	6.86349	231	7.02598	275	7.14852	142	6.60587	-0.0675361	11	4.94596	11	5.34596	17	5.87693	9	4.84693	0.215964	7	4.821	7	4.776	5	4.07896	6	4.41035	-0.553841
Merged-10-26577310-2	chr10	26576947	26577624	-	678	0	0	1	1	0	0	Intergenic	Intergenic	97366	NR_033633	667572	Gm8709	EG667572	glyceraldehyde-3-phosphate dehydrogenase pseudogene	pseudo	0.004431	0.39233	95	5.75496	134	6.24482	69	5.16928	57	5.30398	-0.763257	13	5.16835	12	5.46144	6	4.51435	7	4.525	-0.79522	13	5.62835	5	4.36096	4	3.81593	6	4.41035	-0.881517
Merged-10-26667850-2	chr10	26667210	26668986	-	1777	0	0	1	1	0	0	Intergenic	Intergenic	6553	NR_033633	667572	Gm8709	EG667572	glyceraldehyde-3-phosphate dehydrogenase pseudogene	pseudo	0.006757	0.370287	201	6.82821	174	6.61921	131	6.08439	114	6.29149	-0.535769	7	4.361	5	4.34596	4	4.02893	12	5.22544	0.273703	5	4.40596	1	2.776	1	2.494	9	4.92493	0.118483
Merged-10-26679091-2	chr10	26678396	26679729	-	1334	0	0	1	1	0	0	Intergenic	Intergenic	-4411	NR_033633	667572	Gm8709	EG667572	glyceraldehyde-3-phosphate dehydrogenase pseudogene	pseudo	0.004501	0.395052	85	5.59626	87	5.62743	239	6.94689	168	6.84688	1.28504	4	3.68293	3	3.761	6	4.51435	9	4.84693	0.958677	4	4.14293	2	3.36096	7	4.494	3	3.603	0.296555
Merged-10-26714258-1	chr10	26713981	26714536	-	556	0	0	1	0	0	0	Intergenic	MamGypLTR1d|LTR|Gypsy	-39607	NR_033633	667572	Gm8709	EG667572	glyceraldehyde-3-phosphate dehydrogenase pseudogene	pseudo	0.005405	0.399281	60	5.10074	51	4.86844	65	5.08439	40	4.80355	-0.0406155	4	3.68293	9	5.08293	8	4.87693	4	3.84693	-0.0210015	2	3.40596	3	3.776	1	2.494	3	3.603	-0.542481
Merged-10-26753389-2	chr10	26752822	26753813	+	992	0	0	1	1	0	0	Intergenic	Intergenic	-19195	NM_176837	73910	Arhgap18	4833419J07Rik|AI314906|AI843501	Rho GTPase activating protein 18	protein-coding	0.018163	0.456653	136	6.26803	148	6.38717	93	5.59459	33	4.53346	-1.26357	9	4.68293	3	3.761	2	3.29196	0	1.525	-1.81348	5	4.40596	1	2.776	5	4.07896	2	3.18796	0.0424813
Merged-10-26762244-5	chr10	26761628	26762994	+	1367	0	1	1	1	1	1	Intergenic	Intergenic	-10201	NM_176837	73910	Arhgap18	4833419J07Rik|AI314906|AI843501	Rho GTPase activating protein 18	protein-coding	0.010981	0.424287	464	8.03109	512	8.17082	460	7.88862	285	7.60587	-0.353704	40	6.71855	27	6.56835	31	6.707	21	5.98443	-0.297738	29	6.72789	23	6.36096	45	7.01756	24	6.24686	0.0877825
Merged-10-26772756-4	chr10	26772091	26773454	+	1364	0	0	1	1	1	1	intron (NM_176837, intron 1 of 14)	intron (NM_176837, intron 1 of 14)	260	NM_176837	73910	Arhgap18	4833419J07Rik|AI314906|AI843501	Rho GTPase activating protein 18	protein-coding	0.026412	0.52346	673	8.5666	758	8.73596	596	8.26159	505	8.42899	-0.30599	23	5.94596	25	6.46144	12	5.40744	35	6.69493	-0.152519	39	7.14293	16	5.86346	35	6.66393	26	6.35789	0.00771078
Merged-10-26799509-3	chr10	26798818	26800216	+	1399	0	1	1	1	0	0	intron (NM_176837, intron 1 of 14)	intron (NM_176837, intron 1 of 14)	27005	NM_176837	73910	Arhgap18	4833419J07Rik|AI314906|AI843501	Rho GTPase activating protein 18	protein-coding	0.017883	0.468192	809	8.83178	795	8.80462	406	7.70888	301	7.6844	-1.12156	29	6.26789	26	6.51589	18	5.95493	19	5.84693	-0.490961	58	7.70364	17	5.94593	21	5.95343	19	5.92493	-0.885604
Merged-10-26828826-4	chr10	26828445	26829323	+	879	0	1	1	1	1	0	intron (NM_176837, intron 1 of 14)	intron (NM_176837, intron 1 of 14)	56372	NM_176837	73910	Arhgap18	4833419J07Rik|AI314906|AI843501	Rho GTPase activating protein 18	protein-coding	0.009112	0.399317	401	7.82105	346	7.60679	310	7.32077	214	7.19419	-0.45644	24	6.00486	29	6.66789	25	6.40744	11	5.10996	-0.577672	12	5.52144	22	6.29956	19	5.81593	23	6.18796	0.0914445
Merged-10-26854766-3	chr10	26854309	26855230	+	922	0	0	1	1	1	0	intron (NM_176837, intron 3 of 14)	intron (NM_176837, intron 3 of 14)	82257	NM_176837	73910	Arhgap18	4833419J07Rik|AI314906|AI843501	Rho GTPase activating protein 18	protein-coding	0.009772	0.37744	267	7.23609	302	7.41117	247	6.9942	169	6.85539	-0.398838	17	5.53093	21	6.22043	30	6.6612	26	6.27989	0.594864	24	6.46486	15	5.776	19	5.81593	21	6.06243	-0.181248
Merged-10-26870981-1	chr10	26870737	26871225	+	489	0	0	1	0	0	0	intron (NM_176837, intron 6 of 14)	intron (NM_176837, intron 6 of 14)	98469	NM_176837	73910	Arhgap18	4833419J07Rik|AI314906|AI843501	Rho GTPase activating protein 18	protein-coding	0.008197	0.411043	51	4.87044	71	5.33793	23	3.62496	17	3.61593	-1.48374	3	3.361	11	5.34596	1	2.707	1	2.525	-1.73748	5	4.40596	5	4.36096	1	2.494	0	1.603	-2.33496
Merged-10-26877576-2	chr10	26877201	26877961	+	761	0	0	1	1	0	0	intron (NM_176837, intron 8 of 14)	intron (NM_176837, intron 8 of 14)	105069	NM_176837	73910	Arhgap18	4833419J07Rik|AI314906|AI843501	Rho GTPase activating protein 18	protein-coding	0.021053	0.458607	203	6.84243	205	6.8545	140	6.17955	117	6.32864	-0.594366	3	3.361	3	3.761	6	4.51435	2	3.10996	0.251159	6	4.62835	10	5.23543	5	4.07896	4	3.92493	-0.929948
Merged-10-26879180-2	chr10	26878840	26879446	+	607	0	0	1	1	0	0	intron (NM_176837, intron 9 of 14)	intron (NM_176837, intron 9 of 14)	106631	NM_176837	73910	Arhgap18	4833419J07Rik|AI314906|AI843501	Rho GTPase activating protein 18	protein-coding	0.014851	0.421746	164	6.53632	143	6.33793	156	6.33462	91	5.96956	-0.285032	8	4.53093	14	5.66789	4	4.02893	11	5.10996	-0.529963	22	6.34456	6	4.58335	4	3.81593	12	5.30344	-0.904275
Merged-10-26895922-3	chr10	26895474	26896362	+	889	0	1	1	1	0	0	intron (NM_176837, intron 12 of 14)	intron (NM_176837, intron 12 of 14)	123406	NM_176837	73910	Arhgap18	4833419J07Rik|AI314906|AI843501	Rho GTPase activating protein 18	protein-coding	0.010135	0.388076	184	6.70138	209	6.88225	191	6.62496	154	6.72212	-0.11827	13	5.16835	8	4.93093	7	4.707	10	4.98443	-0.203924	22	6.34456	8	4.94593	15	5.494	7	4.603	-0.596743
Merged-10-26917927-1	chr10	26917712	26918143	+	432	0	0	0	1	0	0	3' UTR (NM_176837, exon 15 of 15)	3' UTR (NM_176837, exon 15 of 15)	145415	NM_176837	73910	Arhgap18	4833419J07Rik|AI314906|AI843501	Rho GTPase activating protein 18	protein-coding	0.009281	0.37963	4	1.49193	8	2.33793	25	3.74044	4	1.76793	0.839257	1	2.361	1	2.761	1	2.707	1	2.525	0.055	3	3.821	0	1.776	0	1.494	0	1.603	-1.25
Merged-10-26996178-3	chr10	26995543	26996795	+	1253	0	0	1	1	1	0	intron (NM_008481, intron 57 of 63)	intron (NM_008481, intron 57 of 63)	223657	NM_176837	73910	Arhgap18	4833419J07Rik|AI314906|AI843501	Rho GTPase activating protein 18	protein-coding	0.009585	0.421389	308	7.44146	357	7.65182	397	7.67662	258	7.46281	0.0230771	17	5.53093	19	6.08293	35	6.87693	19	5.84693	0.555	21	6.28043	16	5.86346	20	5.88632	23	6.18796	-0.0348073
Merged-10-27063702-1	chr10	27063572	27063832	+	261	0	0	0	0	0	1	intron (NM_008481, intron 41 of 63)	CT-rich|Low_complexity|Low_complexity	291190	NM_176837	73910	Arhgap18	4833419J07Rik|AI314906|AI843501	Rho GTPase activating protein 18	protein-coding	0	0.536398	2	0.754963	10	2.62743	17	3.20993	5	2.03096	0.929247	0	1.361	0	1.761	1	2.707	5	4.10996	1.84748	15	5.821	7	4.776	10	4.95343	14	5.50989	-0.0668389
Merged-10-27064143-1	chr10	27063957	27064329	+	373	0	0	1	0	0	0	intron (NM_008481, intron 41 of 63)	intron (NM_008481, intron 41 of 63)	291631	NM_176837	73910	Arhgap18	4833419J07Rik|AI314906|AI843501	Rho GTPase activating protein 18	protein-coding	0.010753	0.391421	8	2.33993	2	0.752963	23	3.62496	19	3.76793	2.15	0	1.361	0	1.761	3	3.707	2	3.10996	1.84748	1	2.821	2	3.36096	1	2.494	2	3.18796	-0.25
Merged-10-27118154-1	chr10	27117998	27118310	+	313	0	0	1	0	0	0	intron (NM_008481, intron 37 of 63)	intron (NM_008481, intron 37 of 63)	-271712	NR_131034	75855	4930579H20Rik	-	RIKEN cDNA 4930579H20 gene	ncRNA	0.003205	0.450479	18	3.41793	27	3.97535	17	3.20993	17	3.61593	-0.283716	1	2.361	2	3.34596	3	3.707	1	2.525	0.262519	10	5.28043	1	2.776	2	3.07896	1	2.603	-1.18723
Merged-10-27174486-1	chr10	27174172	27174801	+	630	0	0	1	0	0	0	intron (NM_008481, intron 29 of 63)	L2|LINE|L2	-215380	NR_131034	75855	4930579H20Rik	-	RIKEN cDNA 4930579H20 gene	ncRNA	0.00318	0.411111	30	4.1242	34	4.29728	62	5.01728	43	4.90543	0.750616	4	3.68293	1	2.761	2	3.29196	4	3.84693	0.347481	0	1.821	0	1.776	3	3.494	4	3.92493	1.91096
Merged-10-27249889-4	chr10	27249355	27250363	+	1009	0	1	1	1	1	0	intron (NM_008481, intron 14 of 63)	intron (NM_008481, intron 14 of 63)	-140007	NR_131034	75855	4930579H20Rik	-	RIKEN cDNA 4930579H20 gene	ncRNA	0.005952	0.376611	305	7.42739	271	7.25546	306	7.30209	285	7.60587	0.112558	26	6.11589	26	6.51589	24	6.35086	27	6.33235	0.0257181	14	5.72789	30	6.7302	27	6.30135	20	5.99532	-0.0807073
Merged-10-27633282-5	chr10	27632885	27633743	-	859	0	1	1	1	1	1	Intergenic	Intergenic	-16372	NM_008481	16773	Lama2	5830440B04|dy|mKIAA4087|mer|merosin	laminin, alpha 2	protein-coding	0.005828	0.412107	297	7.38917	219	6.94936	465	7.90419	296	7.66032	0.612989	35	6.53093	20	6.15332	19	6.02893	25	6.22544	-0.214937	44	7.31285	35	6.94593	30	6.4482	19	5.92493	-0.942827
Merged-10-27654519-2	chr10	27653943	27654949	-	1007	0	0	1	1	0	0	Intergenic	Intergenic	-37504	NM_008481	16773	Lama2	5830440B04|dy|mKIAA4087|mer|merosin	laminin, alpha 2	protein-coding	0.00497	0.390268	129	6.19237	114	6.01349	321	7.37092	212	7.18071	1.17288	8	4.53093	7	4.761	9	5.02893	6	4.33235	0.034679	9	5.14293	3	3.776	12	5.19444	10	5.06243	0.668972
Merged-10-27663485-1	chr10	27663150	27663820	-	671	0	0	1	0	0	0	Intergenic	MLT1C|LTR|ERVL-MaLR	-46543	NM_008481	16773	Lama2	5830440B04|dy|mKIAA4087|mer|merosin	laminin, alpha 2	protein-coding	0.001493	0.362146	41	4.56232	41	4.56032	78	5.34378	43	4.90543	0.563289	4	3.68293	0	1.761	2	3.29196	8	4.69493	1.27148	6	4.62835	0	1.776	5	4.07896	0	1.603	-0.361196
Merged-10-27863741-2	chr10	27863402	27864101	+	700	0	0	1	1	0	0	Intergenic	Intergenic	-211069	NM_001359355	19272	Ptprk	AI853699|PTPk|RPTPkappa	protein tyrosine phosphatase, receptor type, K	protein-coding	0.002861	0.421429	122	6.11251	122	6.11051	49	4.68386	43	4.90543	-1.31687	18	5.60893	14	5.66789	3	3.707	20	5.91732	-0.82625	4	4.14293	8	4.94593	4	3.81593	10	5.06243	-0.105247
Merged-10-27968378-2	chr10	27968052	27968734	+	683	0	0	1	1	0	0	Intergenic	L1M2|LINE|L1	-106427	NM_001359355	19272	Ptprk	AI853699|PTPk|RPTPkappa	protein tyrosine phosphatase, receptor type, K	protein-coding	0.004399	0.367496	102	5.8565	87	5.62743	46	4.59459	37	4.69393	-1.09771	7	4.361	24	6.40486	4	4.02893	9	4.84693	-0.945	10	5.28043	6	4.58335	4	3.81593	5	4.18796	-0.929948
Merged-10-27984251-3	chr10	27983969	27984682	+	714	0	1	1	1	0	0	Intergenic	Intergenic	-90495	NM_001359355	19272	Ptprk	AI853699|PTPk|RPTPkappa	protein tyrosine phosphatase, receptor type, K	protein-coding	0.008415	0.37535	194	6.77733	201	6.82621	136	6.13803	95	6.03096	-0.717274	22	5.88456	12	5.46144	12	5.40744	8	4.69493	-0.621818	29	6.72789	14	5.68289	3	3.494	10	5.06243	-1.92717
Merged-10-27985503-4	chr10	27985083	27985989	+	907	0	1	1	1	1	0	Intergenic	Intergenic	-89284	NM_001359355	19272	Ptprk	AI853699|PTPk|RPTPkappa	protein tyrosine phosphatase, receptor type, K	protein-coding	0.001104	0.415656	300	7.40362	338	7.57314	118	5.93482	77	5.7314	-1.65527	82	7.73604	84	8.17039	16	5.79446	21	5.98443	-2.06377	41	7.21332	25	6.47644	11	5.07896	14	5.50989	-1.55045
Merged-10-27988271-3	chr10	27987856	27988579	+	724	0	1	1	1	0	0	Intergenic	Intergenic	-86603	NM_001359355	19272	Ptprk	AI853699|PTPk|RPTPkappa	protein tyrosine phosphatase, receptor type, K	protein-coding	0.005533	0.421271	276	7.28374	274	7.27129	62	5.01728	72	5.63582	-1.95096	29	6.26789	13	5.56835	8	4.87693	6	4.33235	-1.31348	22	6.34456	15	5.776	6	4.30135	8	4.77293	-1.52314
Merged-10-28062040-2	chr10	28061658	28062485	+	828	0	0	1	1	0	0	Intergenic	Intergenic	-12749	NM_001359355	19272	Ptprk	AI853699|PTPk|RPTPkappa	protein tyrosine phosphatase, receptor type, K	protein-coding	0.013301	0.466184	121	6.10074	112	5.98818	129	6.06237	99	6.08986	0.0316539	16	5.44846	16	5.84846	9	5.02893	8	4.69493	-0.786536	12	5.52144	6	4.58335	14	5.40089	3	3.603	-0.550452
Merged-10-28075032-4	chr10	28074264	28076585	+	2322	0	0	1	1	1	1	intron (NM_001359355, intron 1 of 33)	intron (NM_001359355, intron 1 of 33)	604	NM_008983	19272	Ptprk	AI853699|PTPk|RPTPkappa	protein tyrosine phosphatase, receptor type, K	protein-coding	0.061611	0.587425	1566	9.78379	1573	9.78822	1912	9.94162	1478	9.97641	0.173009	128	8.37223	83	8.15332	85	8.13326	80	7.86485	-0.263715	84	8.23039	64	7.79837	91	8.01756	73	7.81245	-0.0993717
Merged-10-28083652-1	chr10	28083537	28083768	+	232	0	0	0	0	0	1	intron (NM_001359355, intron 1 of 33)	(TCTG)n|Simple_repeat|Simple_repeat	8832	NM_008983	19272	Ptprk	AI853699|PTPk|RPTPkappa	protein tyrosine phosphatase, receptor type, K	protein-coding	0	0.452586	24	3.81386	22	3.69156	25	3.74044	17	3.61593	-0.0745267	4	3.68293	0	1.761	0	1.707	5	4.10996	0.186517	29	6.72789	15	5.776	18	5.74193	2	3.18796	-1.787
Merged-10-28087589-3	chr10	28087106	28088071	+	966	0	1	1	1	0	0	intron (NM_001359355, intron 1 of 33)	intron (NM_001359355, intron 1 of 33)	12768	NM_008983	19272	Ptprk	AI853699|PTPk|RPTPkappa	protein tyrosine phosphatase, receptor type, K	protein-coding	0.011399	0.462733	313	7.46462	385	7.76046	298	7.264	208	7.15336	-0.403858	17	5.53093	15	5.761	6	4.51435	10	4.98443	-0.896569	18	6.06893	15	5.776	17	5.66393	15	5.603	-0.289001
Merged-10-28113874-1	chr10	28113687	28114061	+	375	0	0	1	0	0	0	intron (NM_001359355, intron 1 of 33)	intron (NM_001359355, intron 1 of 33)	39054	NM_008983	19272	Ptprk	AI853699|PTPk|RPTPkappa	protein tyrosine phosphatase, receptor type, K	protein-coding	0.010695	0.397333	29	4.07689	32	4.21239	71	5.20993	46	5.00059	0.960615	6	4.16835	7	4.761	17	5.87693	3	3.525	0.236285	2	3.40596	0	1.776	2	3.07896	4	3.92493	0.910964
Merged-10-28171392-1	chr10	28171148	28171636	+	489	0	0	1	0	0	0	intron (NM_001359355, intron 1 of 33)	intron (NM_001359355, intron 1 of 33)	96572	NM_008983	19272	Ptprk	AI853699|PTPk|RPTPkappa	protein tyrosine phosphatase, receptor type, K	protein-coding	0.004098	0.429448	33	4.25746	44	4.65985	38	4.3254	37	4.69393	0.0510069	10	4.82043	4	4.08293	2	3.29196	9	4.84693	-0.382235	2	3.40596	2	3.36096	6	4.30135	7	4.603	1.06871
Merged-10-28193813-1	chr10	28193548	28194079	+	532	0	0	1	0	0	0	intron (NM_001359355, intron 1 of 33)	intron (NM_001359355, intron 1 of 33)	118993	NM_008983	19272	Ptprk	AI853699|PTPk|RPTPkappa	protein tyrosine phosphatase, receptor type, K	protein-coding	0.011299	0.422932	43	4.62943	41	4.56032	48	4.65471	36	4.65545	0.0602071	2	2.94596	2	3.34596	4	4.02893	2	3.10996	0.423483	3	3.821	3	3.776	4	3.81593	0	1.603	-1.08904
Merged-10-28228092-3	chr10	28227531	28228502	+	972	0	1	1	1	0	0	intron (NM_001359355, intron 2 of 33)	intron (NM_001359355, intron 2 of 33)	153196	NM_008983	19272	Ptprk	AI853699|PTPk|RPTPkappa	protein tyrosine phosphatase, receptor type, K	protein-coding	0.005149	0.380658	163	6.52755	144	6.34791	120	5.95886	104	6.16025	-0.378176	12	5.06144	8	4.93093	6	4.51435	9	4.84693	-0.315541	15	5.821	11	5.36096	7	4.494	6	4.41035	-1.1388
Merged-10-28304407-4	chr10	28303813	28304969	+	1157	0	1	1	1	0	1	intron (NM_001359355, intron 3 of 33)	intron (NM_001359355, intron 3 of 33)	229571	NM_008983	19272	Ptprk	AI853699|PTPk|RPTPkappa	protein tyrosine phosphatase, receptor type, K	protein-coding	0.00346	0.368194	299	7.39882	263	7.21239	222	6.8409	145	6.63582	-0.567244	33	6.44846	25	6.46144	25	6.40744	16	5.61246	-0.445	46	7.37559	14	5.68289	22	6.01756	18	5.85093	-0.594995
Merged-10-29286002-1	chr10	29285820	29286185	+	366	0	1	0	0	0	0	Intergenic	Intergenic	-27164	NM_001110195	52665	Echdc1	1700028A24Rik|AI314462|AI930038|D10Ertd667e|MMCD	enoyl Coenzyme A hydratase domain containing 1	protein-coding	0.00274	0.45082	92	5.70916	91	5.69156	62	5.01728	44	4.93785	-0.722794	5	3.94596	9	5.08293	5	4.29196	5	4.10996	-0.313483	8	4.99093	10	5.23543	8	4.66393	5	4.18796	-0.687235
Merged-10-29288691-4	chr10	29288232	29289159	+	928	0	1	1	1	1	0	Intergenic	RLTR10-int|LTR|ERVK	-24471	NM_001110195	52665	Echdc1	1700028A24Rik|AI314462|AI930038|D10Ertd667e|MMCD	enoyl Coenzyme A hydratase domain containing 1	protein-coding	0.01726	0.429957	412	7.86	398	7.80824	347	7.48294	246	7.39437	-0.395466	23	5.94596	30	6.7152	40	7.06455	17	5.69493	0.0491591	19	6.14293	13	5.58335	10	4.95343	20	5.99532	-0.388767
Merged-10-29313352-3	chr10	29312840	29314009	+	1170	0	0	1	1	1	0	promoter-TSS (NM_025855)	promoter-TSS (NM_025855)	-76	NM_025855	52665	Echdc1	1700028A24Rik|AI314462|AI930038|D10Ertd667e|MMCD	enoyl Coenzyme A hydratase domain containing 1	protein-coding	0.054748	0.533333	610	8.42503	583	8.35782	787	8.66205	580	8.62839	0.253797	33	6.44846	23	6.34596	34	6.83628	34	6.65428	0.34807	23	6.40596	20	6.16832	40	6.85155	15	5.603	-0.059864
Merged-10-29338860-1	chr10	29338652	29339069	-	418	0	0	1	0	0	0	intron (NM_001110195, intron 5 of 5)	intron (NM_001110195, intron 5 of 5)	18853	NM_001284279	68031	Rnf146	2610509H23Rik|Iduna	ring finger protein 146	protein-coding	0.004796	0.30622	38	4.4554	35	4.33793	58	4.92264	26	4.20089	0.165102	1	2.361	1	2.761	7	4.707	2	3.10996	1.34748	2	3.40596	0	1.776	1	2.494	0	1.603	-0.542481
Merged-10-29361786-3	chr10	29361293	29362698	-	1406	0	0	1	0	1	1	5' UTR (NM_026518, exon 1 of 3)	5' UTR (NM_026518, exon 1 of 3)	447	NM_026518	68031	Rnf146	2610509H23Rik|Iduna	ring finger protein 146	protein-coding	0.083274	0.618065	725	8.67383	746	8.71296	1026	9.04422	811	9.11134	0.384383	124	8.32678	90	8.26879	58	7.58964	64	7.54737	-0.729284	140	8.96055	86	8.21894	79	7.81593	88	8.07873	-0.642417
Merged-10-29708712-4	chr10	29708407	29708986	-	580	0	1	1	1	1	0	Intergenic	L1MEd|LINE|L1	-172829	NM_028351	72780	Rspo3	2810459H04Rik|AW742308|Cristin1|Thsd2	R-spondin 3	protein-coding	0.003454	0.391379	116	6.04036	137	6.27652	45	4.56356	58	5.32864	-1.21234	24	6.00486	21	6.22043	15	5.707	12	5.22544	-0.646424	20	6.21332	10	5.23543	7	4.494	10	5.06243	-0.946159
Merged-10-29874982-1	chr10	29874605	29875360	-	756	0	0	1	0	0	0	Intergenic	MMETn-int|LTR|ERVK	325558	NM_001109747	66311	Cenpw	2610036L11Rik|Cug2	centromere protein W	protein-coding	0.034437	0.468254	43	4.62943	38	4.4534	44	4.53185	29	4.35289	-0.0990451	4	3.68293	1	2.761	2	3.29196	1	2.525	-0.313483	0	1.821	1	2.776	3	3.494	2	3.18796	1.04248
Merged-10-30200359-2	chr10	30199943	30200833	-	891	0	0	1	0	1	0	exon (NM_001109747, exon 1 of 3)	exon (NM_001109747, exon 1 of 3)	152	NM_001109747	66311	Cenpw	2610036L11Rik|Cug2	centromere protein W	protein-coding	0.061798	0.564534	290	7.35488	263	7.21239	377	7.60224	270	7.52815	0.281561	37	6.60893	15	5.761	8	4.87693	10	4.98443	-1.25429	9	5.14293	23	6.36096	10	4.95343	12	5.30344	-0.62351
Merged-10-30259968-2	chr10	30259677	30260202	-	526	0	0	1	0	1	0	Intergenic	Intergenic	-59399	NM_001109747	66311	Cenpw	2610036L11Rik|Cug2	centromere protein W	protein-coding	0.005714	0.403042	26	3.92489	19	3.48993	37	4.28793	37	4.69393	0.78352	13	5.16835	7	4.761	4	4.02893	13	5.33235	-0.284036	2	3.40596	3	3.776	2	3.07896	4	3.92493	-0.089036
Merged-10-30380678-1	chr10	30380552	30380804	-	253	0	1	0	0	0	0	Intergenic	Intergenic	-180138	NM_001109747	66311	Cenpw	2610036L11Rik|Cug2	centromere protein W	protein-coding	0	0.411067	8	2.33993	4	1.48993	2	0.624963	0	-0.554	-1.87945	0	1.361	1	2.761	0	1.707	1	2.525	0.055	0	1.821	2	3.36096	2	3.07896	0	1.603	-0.25
Merged-10-30600552-3	chr10	30600146	30601017	-	872	0	0	1	1	1	0	intron (NM_028604, intron 1 of 12)	CpG	119	NM_001358806	73681	Trmt11	2410075D05Rik|3110045I18Rik|AW213713	tRNA methyltransferase 11	protein-coding	0.06085	0.597477	202	6.83534	255	7.168	380	7.61365	290	7.63088	0.620593	42	6.78726	35	6.93093	25	6.40744	14	5.43189	-0.93943	41	7.21332	19	6.09793	21	5.95343	21	6.06243	-0.647691
Merged-10-30608319-1	chr10	30608153	30608486	-	334	0	0	1	0	0	0	3' UTR (NM_025798, exon 5 of 5)	3' UTR (NM_025798, exon 5 of 5)	-1685	NR_045008	100504586	Gm20300	-	predicted gene, 20300	ncRNA	0.003003	0.311377	25	3.87044	28	4.02598	20	3.43232	7	2.446	-1.00905	4	3.68293	4	4.08293	1	2.707	2	3.10996	-0.974447	0	1.821	0	1.776	3	3.494	3	3.603	1.75
Merged-10-30618396-4	chr10	30617913	30618925	-	1013	0	0	1	1	1	1	promoter-TSS (NM_025798)	promoter-TSS (NM_025798)	-53	NM_025798	66847	Hint3	0610010I17Rik|AV009015|HINT-3|HINT-4|HINT4	histidine triad nucleotide binding protein 3	protein-coding	0.051383	0.520237	505	8.15299	468	8.04144	759	8.60986	530	8.49857	0.456993	69	7.49028	73	7.97045	52	7.43492	39	6.84693	-0.589444	52	7.54892	35	6.94593	18	5.74193	42	7.02926	-0.861827
Merged-10-30639429-1	chr10	30639137	30639721	-	585	0	0	1	0	0	0	Intergenic	LTR84b|LTR|ERVL	16438	NM_001111267	211329	Ncoa7	9030406N13Rik	nuclear receptor coactivator 7	protein-coding	0.003425	0.381197	38	4.4554	51	4.86844	44	4.53185	32	4.49039	-0.150797	4	3.68293	1	2.761	1	2.707	4	3.84693	0.055	4	4.14293	3	3.776	4	3.81593	0	1.603	-1.25
Merged-10-30712847-2	chr10	30712457	30713164	-	708	0	0	1	1	0	0	intron (NM_001358842, intron 3 of 14)	intron (NM_001358842, intron 3 of 14)	-56943	NM_001111267	211329	Ncoa7	9030406N13Rik	nuclear receptor coactivator 7	protein-coding	0.005658	0.399718	57	5.02798	73	5.37745	96	5.63991	71	5.61593	0.425202	18	5.60893	9	5.08293	12	5.40744	12	5.22544	-0.0294881	7	4.821	7	4.776	14	5.40089	10	5.06243	0.433161
Merged-10-30729898-2	chr10	30729573	30730358	-	786	0	0	1	1	0	0	intron (NM_001358842, intron 2 of 14)	RMER1B|Other|Other	73361	NM_172495	211329	Ncoa7	9030406N13Rik	nuclear receptor coactivator 7	protein-coding	0.003822	0.465649	91	5.69356	68	5.27652	127	6.04	81	5.80355	0.436733	11	4.94596	4	4.08293	8	4.87693	11	5.10996	0.478998	2	3.40596	2	3.36096	3	3.494	3	3.603	0.165037
Merged-10-30737418-1	chr10	30737252	30737584	-	333	0	0	1	0	0	0	intron (NM_001358842, intron 2 of 14)	Lx8|LINE|L1	65908	NM_172495	211329	Ncoa7	9030406N13Rik	nuclear receptor coactivator 7	protein-coding	0.006024	0.441441	13	2.97735	24	3.81186	34	4.16928	30	4.4002	0.890134	2	2.94596	1	2.761	1	2.707	0	1.525	-0.737481	0	1.821	0	1.776	1	2.494	4	3.92493	1.41096
Merged-10-30803041-3	chr10	30802305	30803592	-	1288	0	0	1	0	1	1	5' UTR (NM_001358841, exon 1 of 16)	5' UTR (NM_001358841, exon 1 of 16)	378	NM_172495	211329	Ncoa7	9030406N13Rik	nuclear receptor coactivator 7	protein-coding	0.080808	0.631988	460	8.01862	435	7.93618	1035	9.05681	753	9.00442	1.05321	53	7.11589	31	6.761	53	7.46189	37	6.77293	0.178964	64	7.84337	46	7.33059	26	6.24889	13	5.41035	-1.75736
Merged-10-30810827-1	chr10	30810634	30811021	-	388	0	0	1	0	0	0	Intergenic	Intergenic	-7501	NM_001358841	211329	Ncoa7	9030406N13Rik	nuclear receptor coactivator 7	protein-coding	0.01292	0.435567	30	4.1242	30	4.1222	41	4.43232	22	3.96956	0.0777434	5	3.94596	1	2.761	3	3.707	2	3.10996	0.055	1	2.821	0	1.776	3	3.494	3	3.603	1.25
Merged-10-30843042-4	chr10	30842455	30843427	-	973	0	0	1	1	1	1	promoter-TSS (NM_013904)	promoter-TSS (NM_013904)	-158	NM_013904	15214	Hey2	CHF1|Herp1|Hrt2|bHLHb32|hesr2	hairy/enhancer-of-split related with YRPW motif 2	protein-coding	0.090535	0.652621	134	6.24682	181	6.67579	499	8.00578	316	7.75434	1.41876	22	5.88456	24	6.40486	43	7.16643	32	6.56939	0.723204	2	3.40596	11	5.36096	15	5.494	37	6.85093	1.789
Merged-10-30901165-1	chr10	30901053	30901277	-	225	0	0	1	0	0	0	Intergenic	MMETn-int|LTR|ERVK	-58382	NM_013904	15214	Hey2	CHF1|Herp1|Hrt2|bHLHb32|hesr2	hairy/enhancer-of-split related with YRPW motif 2	protein-coding	0.053571	0.515556	14	3.07689	20	3.56032	14	2.94689	16	3.53346	-0.0784273	1	2.361	3	3.761	0	1.707	0	1.525	-1.445	0	1.821	1	2.776	4	3.81593	0	1.603	0.410964
Merged-10-30902367-1	chr10	30902149	30902586	-	438	0	0	1	0	0	0	Intergenic	MMETn-int|LTR|ERVK	-59584	NM_013904	15214	Hey2	CHF1|Herp1|Hrt2|bHLHb32|hesr2	hairy/enhancer-of-split related with YRPW motif 2	protein-coding	0.009153	0.324201	12	2.87044	22	3.69156	31	4.04	30	4.4002	0.939097	1	2.361	1	2.761	2	3.29196	1	2.525	0.347481	4	4.14293	1	2.776	3	3.494	1	2.603	-0.410964
Merged-10-31161959-2	chr10	31161650	31162279	+	630	0	0	1	1	0	0	Intergenic	Intergenic	-151441	NM_027168	69692	Hddc2	2310057G13Rik	HD domain containing 2	protein-coding	0.00159	0.403175	116	6.04036	103	5.86844	146	6.23967	120	6.36486	0.347866	4	3.68293	3	3.761	10	5.16643	10	4.98443	1.35347	3	3.821	9	5.09793	22	6.01756	12	5.30344	1.20104
Merged-10-31313409-4	chr10	31312910	31313951	+	1042	0	0	1	1	1	1	promoter-TSS (NM_027168)	promoter-TSS (NM_027168)	25	NM_027168	69692	Hddc2	2310057G13Rik	HD domain containing 2	protein-coding	0.043228	0.582534	405	7.83534	407	7.84043	518	8.05959	361	7.94585	0.164838	82	7.73604	71	7.93093	38	6.9924	31	6.525	-1.07478	43	7.28043	20	6.16832	18	5.74193	35	6.77293	-0.466948
Merged-10-31346953-1	chr10	31346708	31347198	+	491	0	0	0	1	0	0	intron (NM_009413, intron 3 of 6)	RMER20A|LTR|ERVK	33548	NM_027168	69692	Hddc2	2310057G13Rik	HD domain containing 2	protein-coding	0.004082	0.448065	42	4.59626	26	3.92289	30	3.9942	19	3.76793	-0.378514	7	4.361	6	4.56835	2	3.29196	0	1.525	-2.0562	3	3.821	3	3.776	1	2.494	5	4.18796	-0.457519
Merged-10-31354447-2	chr10	31353974	31354764	+	791	0	0	1	1	0	0	intron (NM_009413, intron 3 of 6)	intron (NM_009413, intron 3 of 6)	40964	NM_027168	69692	Hddc2	2310057G13Rik	HD domain containing 2	protein-coding	0.002532	0.466498	75	5.41793	95	5.75296	59	4.94689	40	4.80355	-0.710224	9	4.68293	4	4.08293	4	4.02893	3	3.525	-0.605964	7	4.821	3	3.776	0	1.494	0	1.603	-2.75
Merged-10-31434523-1	chr10	31434329	31434717	-	389	0	0	1	0	0	0	intron (NM_009413, intron 1 of 6)	BGLII|LTR|ERVK	11435	NM_001359365	21987	Tpd52l1	D53	tumor protein D52-like 1	protein-coding	0.002577	0.380463	34	4.29928	29	4.07489	21	3.49943	13	3.25335	-0.810694	6	4.16835	2	3.34596	2	3.29196	1	2.525	-0.848677	3	3.821	4	4.09793	3	3.494	1	2.603	-0.910964
Merged-10-31447102-5	chr10	31446538	31447486	-	949	0	1	1	1	1	1	Intergenic	Intergenic	-1054	NM_001359366	21987	Tpd52l1	D53	tumor protein D52-like 1	protein-coding	0.009494	0.391992	368	7.69748	307	7.43479	210	6.7611	146	6.64567	-0.862746	40	6.71855	22	6.28456	13	5.51435	19	5.84693	-0.820915	49	7.46486	31	6.776	22	6.01756	14	5.50989	-1.3567
Merged-10-31463164-3	chr10	31462796	31463471	-	676	0	1	1	1	0	0	Intergenic	RodERV21-int|LTR|ERV1	-17175	NM_001359366	21987	Tpd52l1	D53	tumor protein D52-like 1	protein-coding	0.008889	0.428994	286	7.33491	255	7.168	45	4.56356	20	3.83832	-3.05051	20	5.75332	21	6.22043	2	3.29196	12	5.22544	-1.72817	16	5.90846	17	5.94593	6	4.30135	3	3.603	-1.97502
Merged-10-31464497-2	chr10	31464344	31464614	-	271	0	0	1	1	0	0	Intergenic	Intergenic	-18521	NM_001359366	21987	Tpd52l1	D53	tumor protein D52-like 1	protein-coding	0.007407	0.402214	123	6.1242	126	6.15668	46	4.59459	7	2.446	-2.62015	12	5.06144	11	5.34596	6	4.51435	1	2.525	-1.68402	9	5.14293	6	4.58335	1	2.494	3	3.603	-1.81464
Merged-10-31467177-3	chr10	31466476	31467634	-	1159	0	1	1	1	0	0	Intergenic	Intergenic	-21097	NM_001359366	21987	Tpd52l1	D53	tumor protein D52-like 1	protein-coding	0.006045	0.397757	276	7.28374	257	7.17923	34	4.16928	34	4.57528	-2.8592	28	6.21898	19	6.08293	4	4.02893	8	4.69493	-1.78903	15	5.821	23	6.36096	0	1.494	2	3.18796	-3.75
Merged-10-31528039-1	chr10	31527798	31528281	-	484	0	0	1	0	0	0	intron (NM_001146349, intron 2 of 5)	intron (NM_001146349, intron 2 of 5)	81686	NM_001146349	268291	Rnf217	AU016819|Ibrdc1	ring finger protein 217	protein-coding	0.006211	0.36157	119	6.07689	107	5.92289	84	5.44939	59	5.35289	-0.598748	4	3.68293	0	1.761	2	3.29196	8	4.69493	1.27148	7	4.821	4	4.09793	6	4.30135	1	2.603	-1.00729
Merged-10-31533593-5	chr10	31533008	31534110	-	1103	0	1	1	1	1	1	intron (NM_001146349, intron 2 of 5)	intron (NM_001146349, intron 2 of 5)	76166	NM_001146349	268291	Rnf217	AU016819|Ibrdc1	ring finger protein 217	protein-coding	0.006352	0.469628	661	8.54069	685	8.59006	536	8.10878	407	8.11843	-0.451774	53	7.11589	30	6.7152	36	6.91645	43	6.98443	0.0349006	50	7.49343	31	6.776	30	6.4482	38	6.8884	-0.466413
Merged-10-31538616-3	chr10	31538285	31538926	-	642	0	0	1	1	0	1	intron (NM_001146349, intron 1 of 5)	intron (NM_001146349, intron 1 of 5)	71120	NM_001146349	268291	Rnf217	AU016819|Ibrdc1	ring finger protein 217	protein-coding	0.0078	0.361371	278	7.29412	192	6.76046	190	6.61743	134	6.52282	-0.457167	18	5.60893	10	5.22043	12	5.40744	16	5.61246	0.0952717	41	7.21332	22	6.29956	25	6.19444	20	5.99532	-0.661561
Merged-10-31557679-2	chr10	31557324	31558276	-	953	0	0	1	1	0	0	intron (NM_001146349, intron 1 of 5)	intron (NM_001146349, intron 1 of 5)	51925	NM_001146349	268291	Rnf217	AU016819|Ibrdc1	ring finger protein 217	protein-coding	0.007353	0.419727	206	6.86349	190	6.74543	217	6.80818	136	6.54403	-0.12835	24	6.00486	23	6.34596	19	6.02893	10	4.98443	-0.668729	10	5.28043	9	5.09793	13	5.30135	13	5.41035	0.166675
Merged-10-31589888-1	chr10	31589757	31590019	-	263	0	0	1	0	0	0	intron (NM_001146349, intron 1 of 5)	L1M2|LINE|L1	19837	NM_001146349	268291	Rnf217	AU016819|Ibrdc1	ring finger protein 217	protein-coding	0.022901	0.425856	40	4.52755	53	4.92289	56	4.87289	45	4.96956	0.196006	3	3.361	1	2.761	2	3.29196	1	2.525	-0.152519	3	3.821	0	1.776	4	3.81593	0	1.603	-0.089036
Merged-10-31592279-3	chr10	31591822	31592744	-	923	0	1	1	1	0	0	intron (NM_001146349, intron 1 of 5)	intron (NM_001146349, intron 1 of 5)	17442	NM_001146349	268291	Rnf217	AU016819|Ibrdc1	ring finger protein 217	protein-coding	0.003254	0.381365	231	7.02798	249	7.13378	180	6.53985	153	6.71279	-0.454566	15	5.361	10	5.22043	6	4.51435	6	4.33235	-0.867361	30	6.7752	13	5.58335	13	5.30135	9	4.92493	-1.06613
Merged-10-31594742-1	chr10	31594494	31594990	-	497	0	0	1	0	0	0	intron (NM_001146349, intron 1 of 5)	intron (NM_001146349, intron 1 of 5)	14983	NM_001146349	268291	Rnf217	AU016819|Ibrdc1	ring finger protein 217	protein-coding	0.004032	0.386318	117	6.05264	105	5.89592	69	5.16928	46	5.00059	-0.889346	5	3.94596	4	4.08293	5	4.29196	9	4.84693	0.555	8	4.99093	3	3.776	5	4.07896	2	3.18796	-0.75
Merged-10-31609370-3	chr10	31607834	31610216	-	2383	0	0	1	0	1	1	exon (NM_001146349, exon 1 of 6)	exon (NM_001146349, exon 1 of 6)	700	NM_001146349	268291	Rnf217	AU016819|Ibrdc1	ring finger protein 217	protein-coding	0.077246	0.629459	605	8.41317	611	8.42539	773	8.63619	547	8.54403	0.17083	96	7.96091	46	7.31559	50	7.37943	47	7.10996	-0.393557	105	8.54892	65	7.82039	86	7.93694	52	7.33092	-0.550725
Merged-10-31867879-1	chr10	31867731	31868028	-	298	0	0	1	0	0	0	intron (NM_001013411, intron 4 of 6)	intron (NM_001013411, intron 4 of 6)	-258154	NM_001146349	268291	Rnf217	AU016819|Ibrdc1	ring finger protein 217	protein-coding	0.003367	0.355705	44	4.66185	34	4.29728	17	3.20993	7	2.446	-1.65161	13	5.16835	11	5.34596	9	5.02893	0	1.525	-1.98019	3	3.821	5	4.36096	3	3.494	1	2.603	-1.04248
Merged-10-31874738-4	chr10	31874231	31875077	-	847	0	1	1	1	0	1	intron (NM_001013411, intron 4 of 6)	AT_rich|Low_complexity|Low_complexity	-264929	NM_001146349	268291	Rnf217	AU016819|Ibrdc1	ring finger protein 217	protein-coding	0.004728	0.402597	99	5.81386	121	6.09874	23	3.62496	26	4.20089	-2.04337	9	4.68293	6	4.56835	5	4.29196	4	3.84693	-0.556196	34	6.95028	14	5.68289	10	4.95343	10	5.06243	-1.30866
Merged-10-32063879-2	chr10	32063214	32064554	-	1341	0	0	1	1	0	0	intron (NM_001013411, intron 3 of 6)	intron (NM_001013411, intron 3 of 6)	-454159	NM_001146349	268291	Rnf217	AU016819|Ibrdc1	ring finger protein 217	protein-coding	0.004478	0.357196	417	7.87736	392	7.78639	119	5.94689	91	5.96956	-1.87365	17	5.53093	26	6.51589	17	5.87693	7	4.525	-0.822444	29	6.72789	16	5.86346	8	4.66393	9	4.92493	-1.50125
Merged-10-32077862-4	chr10	32077401	32078361	-	961	0	1	1	1	1	0	intron (NM_001013411, intron 3 of 6)	intron (NM_001013411, intron 3 of 6)	-468156	NM_001146349	268291	Rnf217	AU016819|Ibrdc1	ring finger protein 217	protein-coding	0.00625	0.396462	365	7.6857	374	7.71875	157	6.34378	153	6.71279	-1.17394	22	5.88456	23	6.34596	19	6.02893	10	4.98443	-0.608582	14	5.72789	10	5.23543	22	6.01756	17	5.77293	0.413582
Merged-10-32890404-1	chr10	32889893	32890915	-	1023	0	0	1	0	0	0	promoter-TSS (NM_001025286)	promoter-TSS (NM_001025286)	-489	NM_001013411	432450	Nkain2	6330571D19Rik|AW455467|Tcba1	Na+/K+ transporting ATPase interacting 2	protein-coding	0.074364	0.620723	68	5.27852	64	5.19037	106	5.78147	59	5.35289	0.332733	14	5.26789	4	4.08293	3	3.707	10	4.98443	-0.329694	13	5.62835	7	4.776	3	3.494	5	4.18796	-1.3612
Merged-10-3291182-5	chr10	3290786	3291791	-	1006	0	1	1	1	1	1	Intergenic	RLTR19|LTR|ERVK	-23517	NM_001204916	670558	H60c	4632413I24Rik|Gm9491	histocompatibility 60c	protein-coding	0.00398	0.425447	341	7.58785	329	7.53432	467	7.91036	350	7.90133	0.344759	46	6.91559	34	6.89028	49	7.35086	37	6.77293	0.158956	42	7.24726	25	6.47644	29	6.40089	21	6.06243	-0.630191
Merged-10-32985015-3	chr10	32984593	32985431	-	839	0	1	1	1	0	0	Intergenic	RLTR1E_MM|LTR|ERV1	-95097	NM_001013411	432450	Nkain2	6330571D19Rik|AW455467|Tcba1	Na+/K+ transporting ATPase interacting 2	protein-coding	0.016706	0.438617	219	6.95136	194	6.77533	75	5.28793	42	4.87226	-1.78325	15	5.361	11	5.34596	4	4.02893	7	4.525	-1.07652	16	5.90846	20	6.16832	6	4.30135	1	2.603	-2.58621
Merged-10-3300578-2	chr10	3300182	3301137	-	956	0	0	1	1	0	0	Intergenic	Intergenic	-32888	NM_001204916	670558	H60c	4632413I24Rik|Gm9491	histocompatibility 60c	protein-coding	0.004188	0.416318	87	5.62943	109	5.94936	111	5.84735	102	6.1325	0.200532	13	5.16835	13	5.56835	5	4.29196	7	4.525	-0.959874	16	5.90846	8	4.94593	9	4.81593	3	3.603	-1.21773
Merged-10-3313297-5	chr10	3312715	3313918	-	1204	0	1	1	1	1	1	Intergenic	RMER6-int|LTR|ERVK	-45545	NM_001204916	670558	H60c	4632413I24Rik|Gm9491	histocompatibility 60c	protein-coding	0.009144	0.435216	608	8.4203	549	8.27129	910	8.87131	711	8.92173	0.550727	112	8.18118	98	8.39036	48	7.32171	44	7.01685	-1.11649	72	8.01082	35	6.94593	52	7.22192	33	6.69046	-0.522183
Merged-10-33558260-1	chr10	33557958	33558562	+	605	0	0	1	0	0	0	intron (NM_001359139, intron 2 of 4)	intron (NM_001359139, intron 2 of 4)	-65986	NR_152723	102632938	Gm15939	-	predicted gene 15939	ncRNA	0.004967	0.385124	42	4.59626	34	4.29728	31	4.04	17	3.61593	-0.618811	10	4.82043	5	4.34596	5	4.29196	5	4.10996	-0.382235	2	3.40596	3	3.776	7	4.494	0	1.603	-0.542481
Merged-10-3366475-4	chr10	3365931	3367136	+	1206	0	0	1	1	1	1	5' UTR (NM_133485, exon 1 of 4)	5' UTR (NM_133485, exon 1 of 4)	383	NM_133485	76142	Ppp1r14c	6330514J04Rik|KEPI	protein phosphatase 1, regulatory inhibitor subunit 14C	protein-coding	0.076349	0.629353	309	7.44612	277	7.28694	402	7.69464	371	7.98516	0.473365	37	6.60893	32	6.80539	12	5.40744	23	6.10996	-0.94846	27	6.62835	35	6.94593	17	5.66393	19	5.92493	-0.992713
Merged-10-3383376-2	chr10	3382936	3383817	+	882	0	0	1	1	0	0	intron (NM_133485, intron 1 of 3)	intron (NM_133485, intron 1 of 3)	17226	NM_133485	76142	Ppp1r14c	6330514J04Rik|KEPI	protein phosphatase 1, regulatory inhibitor subunit 14C	protein-coding	0.003405	0.37415	256	7.17562	279	7.29728	257	7.05123	182	6.9617	-0.22999	11	4.94596	15	5.761	15	5.707	13	5.33235	0.166196	17	5.99093	7	4.776	13	5.30135	7	4.603	-0.431285
Merged-10-3384837-1	chr10	3384685	3384989	+	305	0	0	0	1	0	0	intron (NM_133485, intron 1 of 3)	intron (NM_133485, intron 1 of 3)	18687	NM_133485	76142	Ppp1r14c	6330514J04Rik|KEPI	protein phosphatase 1, regulatory inhibitor subunit 14C	protein-coding	0.003289	0.360656	62	5.14728	78	5.47178	87	5.49943	72	5.63582	0.258098	4	3.68293	1	2.761	4	4.02893	3	3.525	0.555	5	4.40596	1	2.776	0	1.494	7	4.603	-0.542481
Merged-10-33905092-1	chr10	33904893	33905292	+	400	0	0	1	0	0	0	promoter-TSS (NM_001162957)	promoter-TSS (NM_001162957)	-19	NM_001162957	212892	Rsph4a	A230081C05|Rshl3	radial spoke head 4 homolog A (Chlamydomonas)	protein-coding	0.025063	0.49	17	3.33993	14	3.07489	55	4.84735	22	3.96956	1.20105	6	4.16835	6	4.56835	4	4.02893	4	3.84693	-0.430427	3	3.821	0	1.776	0	1.494	0	1.603	-1.25
Merged-10-33913495-2	chr10	33913247	33913769	+	523	0	1	1	0	0	0	intron (NM_001162957, intron 5 of 5)	LTR72_RN|LTR|ERV1	8397	NM_001162957	212892	Rsph4a	A230081C05|Rshl3	radial spoke head 4 homolog A (Chlamydomonas)	protein-coding	0.001916	0.393881	36	4.37945	37	4.41593	39	4.36193	50	5.11843	0.342486	1	2.361	1	2.761	5	4.29196	5	4.10996	1.63996	2	3.40596	6	4.58335	4	3.81593	3	3.603	-0.285195
Merged-10-3392438-2	chr10	3392146	3392749	+	604	0	0	1	1	0	0	intron (NM_133485, intron 1 of 3)	intron (NM_133485, intron 1 of 3)	26297	NM_133485	76142	Ppp1r14c	6330514J04Rik|KEPI	protein phosphatase 1, regulatory inhibitor subunit 14C	protein-coding	0.006633	0.43543	41	4.56232	34	4.29728	84	5.44939	67	5.53346	1.06163	5	3.94596	0	1.761	2	3.29196	3	3.525	0.555	0	1.821	1	2.776	7	4.494	8	4.77293	2.33496
Merged-10-33950998-1	chr10	33950466	33951531	-	1066	0	0	1	0	0	0	intron (NR_153113, intron 1 of 9)	CpG	261	NM_028287	72580	Zup1	2700019D07Rik|DUB|Zufsp	zinc finger containing ubiquitin peptidase 1	protein-coding	0.044131	0.50469	197	6.79936	179	6.65985	283	7.18975	162	6.79473	0.262633	7	4.361	3	3.761	9	5.02893	9	4.84693	0.876928	20	6.21332	6	4.58335	16	5.58146	3	3.603	-0.806105
Merged-10-3399394-1	chr10	3399241	3399547	+	307	0	0	0	1	0	0	intron (NM_133485, intron 1 of 3)	intron (NM_133485, intron 1 of 3)	33244	NM_133485	76142	Ppp1r14c	6330514J04Rik|KEPI	protein phosphatase 1, regulatory inhibitor subunit 14C	protein-coding	0.006536	0.338762	23	3.75496	29	4.07489	22	3.56356	22	3.96956	-0.148365	3	3.361	10	5.22043	4	4.02893	6	4.33235	-0.110074	5	4.40596	3	3.776	7	4.494	1	2.603	-0.542481
Merged-10-34019549-4	chr10	34018849	34020375	-	1527	0	0	1	1	1	1	promoter-TSS (NM_025614)	promoter-TSS (NM_025614)	4	NM_025614	66521	Rwdd1	0710001K08Rik|2610002D06Rik|2700069A07Rik|IH1	RWD domain containing 1	protein-coding	0.070118	0.574984	1085	9.25481	1049	9.20417	1491	9.58303	1003	9.41754	0.270797	56	7.19389	43	7.22043	38	6.9924	34	6.65428	-0.383818	73	8.03045	45	7.29956	42	6.92026	39	6.92493	-0.742411
Merged-10-34071410-1	chr10	34071209	34071611	-	403	0	0	1	0	0	0	intron (NM_001162937, intron 4 of 6)	intron (NM_001162937, intron 4 of 6)	25109	NM_178908	103511	Calhm5	BB146404|Fam26e	calcium homeostasis modulator family member 5	protein-coding	0.012438	0.426799	28	4.02798	37	4.41593	33	4.12746	23	4.03096	-0.142742	3	3.361	2	3.34596	2	3.29196	5	4.10996	0.347481	6	4.62835	4	4.09793	2	3.07896	3	3.603	-1.02216
Merged-10-34173812-3	chr10	34173396	34174177	-	782	0	1	1	1	0	0	intron (NM_172508, intron 2 of 5)	intron (NM_172508, intron 2 of 5)	33449	NM_172508	212898	Dse	6030499O08|AI480506|B130024B19Rik|DS-epi1|Sart2	dermatan sulfate epimerase	protein-coding	0.008963	0.42711	70	5.31975	47	4.75296	67	5.12746	48	5.06071	0.0577315	8	4.53093	6	4.56835	2	3.29196	3	3.525	-1.14116	4	4.14293	6	4.58335	13	5.30135	6	4.41035	0.492713
Merged-10-34197417-2	chr10	34196974	34197814	-	841	0	1	1	0	0	0	intron (NM_172508, intron 1 of 5)	intron (NM_172508, intron 1 of 5)	9841	NM_172508	212898	Dse	6030499O08|AI480506|B130024B19Rik|DS-epi1|Sart2	dermatan sulfate epimerase	protein-coding	0.004762	0.431629	147	6.37945	169	6.57739	220	6.8279	173	6.88894	0.380001	12	5.06144	4	4.08293	8	4.87693	17	5.69493	0.713741	6	4.62835	6	4.58335	6	4.30135	7	4.603	-0.153677
Merged-10-34207106-3	chr10	34206283	34207859	-	1577	0	0	1	0	1	1	intron (NM_172508, intron 1 of 5)	CpG	164	NM_172508	212898	Dse	6030499O08|AI480506|B130024B19Rik|DS-epi1|Sart2	dermatan sulfate epimerase	protein-coding	0.060914	0.609385	1002	9.14011	938	9.04298	953	8.93785	746	8.99096	-0.127139	119	8.26789	76	8.02779	44	7.19885	49	7.16886	-0.963984	135	8.90846	68	7.88452	53	7.24889	51	7.30344	-1.12033
Merged-10-34208724-2	chr10	34208397	34209078	-	682	0	0	1	1	0	0	Intergenic	Intergenic	-1502	NM_172508	212898	Dse	6030499O08|AI480506|B130024B19Rik|DS-epi1|Sart2	dermatan sulfate epimerase	protein-coding	0.001468	0.372434	186	6.71689	187	6.72259	320	7.36643	233	7.31636	0.621655	23	5.94596	11	5.34596	22	6.23056	28	6.38298	0.660809	16	5.90846	2	3.36096	6	4.30135	9	4.92493	-0.0215712
[truncated: 43,590 more rows]
[truncated: 70 more columns]

## Sheet: Table 2
Supplementary Table 2. Moribund phenotypes in GEMMs.
	Mouse #	Months post tamoxifen administration	Gender	Phenotypes
Tmprsse-CreERT2;Kmt2cf/f;Ptenf/f	#1	7	Male	Hunched and lethargic with bladder distension and enlarged ureter
	#2	7.6	Male	Lethargic and unbalanced with bladder distension
[truncated: 38 more rows]

## Sheet: Table 3
Supplementary Table 3. Blood test of renal panel parameters.
[truncated: 96 more rows]

[truncated: 1 more sheets: Table 4]
