# Supplementary material for: Loss of Kmt2c or Kmt2d primes urothelium for tumorigenesis and redistributes KMT2A–menin to bivalent promoters
Source: Nat Genet. 2025 Jan 13;57(1):165–79. doi: 10.1038/s41588-024-02015-y (PMC11735410; doi:10.1038/s41588-024-02015-y)
Supplement: Supplementary file 5 — Statistical source data. [file 41588_2024_2015_MOESM5_ESM.xlsx]

## Sheet: Sheet1
Fig. 2g	KRT14 positivity	KRT14 positive	Total urothelial cells	Ratio (%)
	WT #1	2	650	0.307692
	WT #2	8	722	1.10803
	WT #3	3	731	0.410397
	WT #4	3	578	0.519031
	dKO #1	46	672	6.84524
	dKO #2	113	941	12.0085
	dKO #3	64	711	9.00141
	dKO #4	26	897	2.89855
Fig. 2h	Group	Population	pvalue	mean_Z_diff	p.adjust	-log10P
	KMT2C_vs._WT	Basal	0.340676	0.128509	0.947794	0.467659
	KMT2C_vs._WT	Luminal	0.723654	0.0189873	0.947794	0.140469
	KMT2C_vs._WT	Squamous_diff	0.840993	0.0502755	0.947794	0.0752077
	KMT2D_vs._WT	Basal	0.0836837	0.199311	0.167367	1.07736
	KMT2D_vs._WT	Luminal	0.36197	-0.106137	0.482626	0.441328
	KMT2D_vs._WT	Squamous_diff	0.0417603	0.218932	0.167041	1.37924
	KMT2C/D_vs._WT	Basal	0.143204	0.15686	0.534266	0.844045
	KMT2C/D_vs._WT	Luminal	0.848944	-0.031983	0.848944	0.0711209
	KMT2C/D_vs._WT	Squamous_diff	0.267133	0.108835	0.534266	0.573272
Fig. 2j	Number of organoid per matrigel bulb (500 cells seeded per bulb)
	WT #1	WT #2	WT #3	WT #4	dKO #1	dKO #2	dKO #3	dKO #4
	20	27	30	38	61	81	53	65
	23	27	38	19	89	94	58	54
	24	29	46	31	67	87	77	49
	21	28	41	40	88	79	61	65
	17	30	34	27	97	103	55	89
	18	23	29	28	69	78	54	65
	22	29	33	39	86	63	59	75
	21	28	30	32	81	59	73	53
	19	31	40	25	90	45	58	73
	26	25	39	40	103	55	69	76
	30	34	35	24	97	54	71	75
	24	20	31	25	82	55	66	58
	25	36	45	33
	28	38	34	41
	26	31	43	29
Fig. 2k	WT	dKO
	287	598
	196	482
	199	893
	233
