# Supplementary material for: Loss of Kmt2c or Kmt2d primes urothelium for tumorigenesis and redistributes KMT2A–menin to bivalent promoters
Source: Nat Genet. 2025 Jan 13;57(1):165–79. doi: 10.1038/s41588-024-02015-y (PMC11735410; doi:10.1038/s41588-024-02015-y)
Supplement: Supplementary file 6 — Statistical source data. [file 41588_2024_2015_MOESM6_ESM.xlsx]

## Sheet: Sheet1
Fig. 3c	Egr3	Time	WT			dKO
		0	0.987713	1.10618	0.905365	16.6063	16.2763	16.3257
		5 minutes	1.29001	1.34772	1.44194	25.8103	26.4391	20.9804
		15 minutes	0.891336	0.927956	0.71395	29.6691	32.3465	31.6154
		30 minutes	3.78292	2.56327	3.26167	66.8228	58.3133	60.1469
		60 minutes	7.47644	4.19685	7.09052	96.7459	97.2538	103.007
		120 minutes	5.64247	6.72723	4.70383	170.92	160.571	109.472
	Fosl1	Time	WT			dKO
		0	1.01429	0.990587	0.9981	13.7824	12.0636	13.8448
		5 minutes	0.894629	0.888582	1.09744	9.8501	12.6815	12.2776
		15 minutes	1.26992	1.59169	1.02489	12.3237	9.90505	10.0465
		30 minutes	1.7164	1.74919	1.81831	19.2282	19.8285	19.1198
		60 minutes	4.51983	3.46973	4.58465	21.2715	21.1303	36.5129
		120 minutes	8.86806	9.89868	9.31972	62.1812	53.8882	47.7806
	Nr4a1	Time	WT			dKO
		0	1.01677	0.936769	1.05035	5.4441	4.82029	5.20535
		5 minutes	0.926774	0.955019	0.856719	4.60713	5.90942	4.55693
		15 minutes	0.782487	0.953853	0.8437	10.9506	11.5599	11.0216
		30 minutes	3.51525	2.46795	3.6436	27.068	27.0191	26.4055
		60 minutes	5.58829	5.2532	5.16111	32.2332	34.8179	42.8415
		120 minutes	4.49108	5.00645	3.94902	45.412	43.2743	33.1774
Fig. 3d	Egr3	Concentration	WT			dKO
		0	0.92554	0.990559	1.08826	20.8272	24.5875	31.1081
		0.1 ng/ml	0.967627	1.02149	1.53264	27.199	30.1668	36.8524
		0.3 ng/ml	1.2328	1.17875	1.40254	33.9404	35.0338	37.9637
		1 ng/ml	1.38565	1.64575	1.71252	51.6599	53.4635	44.8148
		3 ng/ml	2.78648	3.22612	3.3338	55.5012	48.8536	60.2666
		10 ng/ml	4.00442	4.70857	5.66888	89.6068	89.5066	93.0646
	Fosl1	Concentration	WT			dKO
		0	0.961299	1.01756	1.02115	4.05032	3.91952	4.24976
		0.1 ng/ml	0.808804	0.82991	1.04374	4.7816	5.0667	5.73697
		0.3 ng/ml	1.11647	1.17984	1.31492	6.08219	6.2326	6.9353
		1 ng/ml	1.24298	0.867404	1.37711	7.18312	6.18936	7.0571
		3 ng/ml	1.44924	1.54045	2.1166	8.47791	8.53269	10.6545
		10 ng/ml	2.69419	2.36427	2.54207	12.2791	12.7763	12.0172
	Nr4a1	Concentration	WT			dKO
		0	0.90975	1.00161	1.09004	5.61847	6.92597	8.01528
		0.1 ng/ml	0.918582	0.777968	1.01104	5.7211	7.50752	8.23744
		0.3 ng/ml	0.932515	1.00357	1.1371	7.84407	8.12885	8.46832
		1 ng/ml	0.690889	1.06313	1.69003	11.851	10.6354	11.7198
		3 ng/ml	1.69339	1.74964	2.06344	12.3695	13.6938	15.1846
		10 ng/ml	2.3842	2.21421	2.66298	20.7458	18.62	22.112
