# Supplementary material for: Loss of Kmt2c or Kmt2d primes urothelium for tumorigenesis and redistributes KMT2A–menin to bivalent promoters
Source: Nat Genet. 2025 Jan 13;57(1):165–79. doi: 10.1038/s41588-024-02015-y (PMC11735410; doi:10.1038/s41588-024-02015-y)
Supplement: Supplementary file 7 — Statistical source data. [file 41588_2024_2015_MOESM7_ESM.xlsx]

## Sheet: Sheet1
Fig. 4a	H3K4un	WT	dKO		Fig. 4c		WT	dKO		Fig. 4f	KMT2A				Menin				SET1A				CXXC1				ATAC				PRO-cap					Fig. 4h	KMT2A		Menin		SET1A		CXXC1		H3K4me1		H3K27ac		PEO-cap
		91.2647	91.4439			State (Emission order)	Genome %	Genome %			WT_Kmt2d_pos	WT_Kmt2d_neg	dKO_Kmt2d_pos	dKO_Kmt2d_neg	WT_Kmt2d_pos	WT_Kmt2d_neg	dKO_Kmt2d_pos	dKO_Kmt2d_neg	WT_Kmt2d_pos	WT_Kmt2d_neg	dKO_Kmt2d_pos	dKO_Kmt2d_neg	WT_Kmt2d_pos	WT_Kmt2d_neg	dKO_Kmt2d_pos	dKO_Kmt2d_neg	WT_Kmt2d_pos	WT_Kmt2d_neg	dKO_Kmt2d_pos	dKO_Kmt2d_neg	WT_Kmt2d_pos	WT_Kmt2d_neg	dKO_Kmt2d_pos	dKO_Kmt2d_neg			Kmt2d_only	Kmt2a_Set1a_pos	Kmt2d_only	Kmt2a_Set1a_pos	Kmt2d_only	Kmt2a_Set1a_pos	Kmt2d_only	Kmt2a_Set1a_pos	Kmt2d_only	Kmt2a_Set1a_pos	Kmt2d_only	Kmt2a_Set1a_pos	Kmt2d_only
		90.1163	91.8144			1	0.36669	0.29389			8.36433	8.59604	8.46421	7.94262	9.65707	5.50491	9.91762	5.32254	6.95332	8.44757	6.50257	7.41503	8.22476	9.04317	7.33698	7.84239	4.42436	6.61538	4.17946	6.07357	5.04439	11.9226	3.83829	11.5443			-0.37945	0.099882	-0.93495	0.260553	0.055	-0.45075	-1.75	-0.88779	-1.89487	-1.04694	0.225967	-0.44026	-0.48364
		91.3447	91.3921			2	0.77753	0.99951			5.66759	3.41493	5.00478	4.68356	6.02076	2.95514	3.82278	2.89721	5.64596	3.061	4.31216	2.116	4.8207	1.7985	4.34098	2.0485	5.55749	1.29096	4.6806	1.84568	1	3	0.9314	3.10133			-1.31668	-0.05162	-1.89414	0.225473	0.055	-0.5117	-0.8612	-0.88597	-2.12876	-1.08505	-0.67679	0.063595	-0.87595
						3	0.21194	1.34399			5.8117	5.10071	5.54562	4.37169	5.27386	4.28118	4.74416	3.2037	4.38293	4.69439	4.60464	4.27696	3.59098	4.12043	4.61314	4.34098	4.14847	4.05013	3.36544	3.68971	3	4.24793	1.51636	3.51636			-1.37254	-0.26169	0.374214	-0.54328	-0.60409	-0.60239	0.042481	-0.48635	-2.22585	-0.88108	-0.28799	-0.07444	0.346437
	H3K4me1	WT	dKO			4	0.15401	0.22793			6.40627	5.43274	4.79595	4.05768	6.05318	4.51814	4.34593	2.51444	4.57218	3.72196	4.43793	4.77696	7.83691	4.60586	5.12844	3.45218	5.36255	3.73837	4.13022	3.07738	5.78136	4.80735	4.17933	4.01886			-1.23885	-1.35876	-1.03568	-1.06804	-0.28404	-3.06333	0.138804	-2.42896	-2.03232	-1.12859	-0.29302	-0.06411	-0.48364
		8.16575	7.2872			5	7.65022	8.3735			6.13709	5.83432	6.50674	4.71572	5.7339	5.05583	5.53005	4.79684	5.23093	4.5832	5.23041	4.51968	3.70218	5.11318	4.34098	3.70946	4.36414	2.68018	3.74203	2.85293	6	4.16993	6.85026	3.39083			0.781519	-1.01057	0.833524	-1.16191	-0.58975	-0.45901	-1.33496	-0.99875	-2.36002	-0.34325	1.69973	-0.59702	-0.0686
		9.45087	7.09509			6	68.3464	64.9111			6.43985	5.25584	6.73245	4.38223	7.2628	3.55146	6.55143	2.67541	6.15095	4.29072	6.66238	3.40848	6.25195	4.70218	6.26997	3.34098	5.50036	3.14118	5.22957	2.95999	2.58496	3.70044	3.39083	3.83829			-1.60282	0.109085	-0.69798	0.522665	-0.445	-0.15004	-0.91096	-0.56243	-2.56075	-0.4636	-0.40421	0.100016	-1.0686
		8.23529	7.40576			7	9.34992	12.7183			5.98811	8.43282	4.57744	8.82473	4.21443	7.24403	3.30693	7.19184	4.73093	6.62693	3.56944	6.88267	3.75195	7.38596	2.84098	7.14956	1.69464	5.44437	2.0532	5.83478	5.52356	7.65105	4.10133	7.43919			-1.4048	0.169993	-0.10799	-0.05732	0.847481	0.185317	-1.28519	-0.76678	-0.56699	-0.94071	-0.77026	-0.17209	-0.0686
						8	7.27993	7.17474			4.2888	2.89872	2.23164	1.97272	3.32362	1.87018	1.60473	1.22196	2.72196	1.561	1.616	1.616	2.7985	2.59098	3.50195	1.5485	1.90216	-0.294	1.11596	-1.469	2.32193	0	-0.0686	-0.0686			-0.63564	-0.30638	0.226017	0.036961	-1.10596	-0.08598	-0.25	-1.25222	-1.85684	-1.06289	-0.38523	-0.27005	-0.39053
	H3K4me2	WT	dKO			9	2.13536	3.19001			6.98993	1.86516	6.74559	3.95823	6.01576	2.84394	6.45168	4.30693	5.82278	3.64596	5.99344	4.70096	4.68918	2.7985	5.24894	2.70946	4.09257	1.88916	4.1514	1.85293	4.45943	0	4.17933	-0.0686			-0.51156	-0.47248	-0.67076	-0.76833	-1.10596	-0.53595	-1.41096	-0.78519	-1.77394	-0.28095	-0.93245	0.005686	0.516363
		0.358632	0.783761			10	0.71054	0.76646			8.05148	6.00089	7.99986	5.21864	8.05186	5.86137	8.27733	4.19673	6.94963	4.46468	6.43793	5.2587	6.60217	4.38346	5.71619	3.63346	6.65355	4.61539	6.2747	4.00226	6.74147	1	5.9314	2.73875			-1.34875	-1.14421	0.120265	-1.33416	1.055	-0.8338	-0.02216	-1.62054	-1.49885	-0.35229	-0.62631	-0.33102	-0.0686
		0.309977	0.772716			11	2.01767	3e-05			9.2609	4.18983	8.99921	3.58974	9.4387	3.51023	8.89542	3.60738	7.792	2.561	7.1896	3.01968	8.10655	3.2985	7.62019	3.34098	5.92436	1.69464	5.36055	1.27693	8.33092	2	7.57526	-0.0686			0.823963	-1.26339	1.24223	-2.4772	-0.95987	-0.93426	1.04248	-0.82259	-1.27973	-1.0895	-0.18589	-0.35284	-0.98614
		0.352521	0.939264			12	0.99983	0.00049			5.44269	3.70741	3.57567	3.08974	4.09165	1.25898	2.62564	1.46468	5.08864	2.35348	4.01968	2.116	2.7985	3.09098	3.34098	2.0485	4.21805	1.206	3.52463	0.323481	2.58496	0	-0.0686	-0.0686			-0.1868	0.130055	-0.30918	-0.0349	2.00845	-0.24437	0.25	0.269901	-1.7175	-0.79498	-1.56935	-0.6451	-1.38176
											3.20741	5.25145	2.82796	4.32671	2.58091	3.03114	1.64596	2.91812	1.561	4.79072	2.116	3.40848	3.2985	4.09098	1.5485	3.63346	2.7796	1.62875	1.54218	2.34568	2	0	1.51636	0.9314			-0.67657	-0.03778	-1.6507	-0.08741	-0.31348	-0.47886	-1.28519	-0.43885	-2.13876	-0.57385	-1.42641	0.148367	-1.39053
	H3K4me3	WT	dKO								7.26669	1.82996	5.78938	4.46136	7.59269	1.41995	7.14345	4.15715	5.86466	3.561	5.46622	4.51968	6.76976	2.95946	5.27822	2.84098	5.25658	2.36696	3.69253	1.27693	6.72792	0	5.76429	-0.0686			-0.99545	-2.68809	-1.35034	-1.9542	0.055	-0.62247	-0.30774	-0.66068	-1.20965	-0.95278	-0.95559	-0.17325	-0.12305
		0.0699555	0.21405								7.43109	2.46148	6.07233	4.86637	9.40753	0.758981	8.33949	2.98999	7.40905	1.561	4.34572	2.40848	8.56242	1.7985	6.13346	3.27822	4.94418	1.36696	3.33467	2.1737	5.70044	0	5.01886	4.17933			0.414993	-0.46459	0.209848	-0.47584	0.005232	-0.41459	-2.06468	-0.523	-0.97463	-0.25695	-0.20598	-0.02964	-1.43117
		0.0613644	0.199295								7.94573	4.24641	6.93516	4.2201	7.34925	2.03114	6.18733	1.91122	6.07218	4.72196	5.61318	3.90848	7.21495	3.38346	6.21619	3.5485	6.68077	2.78845	6.31519	2.93468	6.91886	0	5.14085	-0.0686			-2.09295	-0.24178	-1.56646	0.058904	-0.23748	-0.21154	-2.04248	-0.08138	-1.72504	-0.77622	-0.87592	0.067846	-2.39053
		0.0703566	0.248341								8.74524	4.43858	8.85433	5.87873	10.1623	4.18068	10.685	5.12112	7.44426	3.22196	7.29423	4.90848	8.26054	3.70218	7.6981	4.98368	6.52021	3.626	6.25532	3.73993	7.15987	2.32193	7.92575	3.25333			0.19308	-0.78374	-1.06646	-0.72445	-1.52996	-0.28645	1.54248	-1.45267	-1.19519	-0.56223	0.543162	0.062558	-0.0686
											8.5988	6.69624	8.5626	6.35118	7.67834	5.99414	8.18095	4.8262	7.70802	4.75716	7.23071	5.55118	8.56596	4.75195	7.99144	4.43918	6.73719	3.09174	6.39517	3.38812	11.4988	5.04439	11.914	3.63184			-2.84245	-0.38798	-2.88839	-0.7201	0.847481	-0.68611	0.910964	-0.9363	-1.76431	-0.54737	-0.01704	-0.08026	-0.0686
											4.46336	4.60764	3.14668	4.79726	2.45514	4.14966	0.561	3.71744	3.061	4.35348	2.90848	3.116	3.20218	3.2985	2.34098	3.63346	1.56312	3.60968	1.77693	3.73197	2.80735	3.32193	1.9314	5.14085			-0.45991	-0.33439	0.107736	-0.47403	0.055	-0.53153	-3.53493	-0.17194	-2.06168	-0.66207	0.605961	-0.51676	-1.0686
											6.30254	5.75114	3.66887	4.05035	4.72435	3.7204	1.22196	2.68496	3.46468	3.14596	3.40848	3.56944	3.59098	1.7985	3.95218	2.84098	4.46839	3.82937	3.71743	2.60841	4.90689	6.97728	2.9314	5.39083			-1.86868	-0.02492	0.0945	0.904088	-0.445	-0.4073	-1.41096	-0.29655	-1.67156	-0.85727	-0.31229	-0.19273	-2.0686
											6.18528	4.48368	4.37169	3.14668	6.44541	4.21443	4.07495	2.69439	4.79072	3.561	3.20096	3.77696	5.15562	1.7985	3.70946	3.63346	4.84921	1.82996	3.04909	1.38122	2.80735	0	1.51636	-0.0686			-2.36954	-0.37957	-2.1505	-0.41056	-0.65252	-0.3263	-1.52216	0.068004	-1.94762	-0.60749	-1.01172	-0.1715	-0.80557
											5.73122	6.25958	3.65786	5.54759	5.63308	4.8036	3.2948	3.93844	5.60473	5.43844	4.49344	3.40848	3.99466	6.0524	2.5485	4.79443	3.87731	3.33292	2.01964	2.80445	0	0	-0.0686	1.9314			0.263256	-0.27272	-0.18902	-0.5384	-0.02996	-0.46143	-1.75	-0.64932	-1.80095	-0.38448	-0.20402	-0.28552	-0.50156
											7.34314	4.84032	7.51313	4.06493	7.18075	3.62746	7.12342	2.64596	6.28866	4.64596	6.47398	2.616	9.08461	4.59098	8.31784	3.95218	6.55062	2.66394	6.15615	1.85293	5.2854	4.58496	3.51636	2.9314			-0.72279	-1.56535	-1.59369	-2.07667	-0.945	-1.26638	-0.68723	-1.3342	-0.91954	-2.13735	-0.63804	-1.13078	-2.46888
											6.79393	4.57348	6.80821	3.56493	5.9546	4.28118	6.34948	2.35348	4.01445	5.30693	5.19594	2.40848	4.63471	3.7985	5.29443	3.0485	4.51943	0.498481	5.22164	-0.67652	5.45943	1	5.14085	-0.0686			-1.87945	0.175835	-0.11302	0.047173	-3.32244	-0.38979	-0.25	-0.10438	-2.90423	-1.14353	-0.88297	-0.3482	-1.0686
											7.27479	4.85216	3.29464	3.34284	5.81596	2.28843	1.35348	2.01444	5.53518	4.12564	3.90848	3.40848	4.59098	3.09098	2.5485	2.84098	5.03616	3.59791	2.01964	3.11596	8.15987	0	6.78938	-0.0686			-0.55529	-0.40763	-1.46482	-0.79535	-0.23748	-0.74159	-0.33496	-0.33255	-1.09001	-0.35936	-0.87798	-0.86827	-0.40563
											8.47562	3.30239	7.76995	4.97833	8.17902	0.627464	6.77361	2.91812	6.66206	2.561	6.66764	4.06944	7.38346	1.7985	6.18656	2.84098	5.37505	2.52068	5.29241	3.67946	7.48382	0	6.95377	-0.0686			-0.77622	0.237399	1.41322	0.25934	0.215964	0.252964	0.542481	0.49875	-1.03664	-0.64067	-0.51285	-0.08589	-0.65356
											8.2498	4.07268	7.94342	4.93916	8.13123	3.84728	8.16819	5.0832	6.36743	3.72196	6.28146	5.47312	7.26313	1.7985	6.01091	4.24466	5.8398	2.2282	5.56236	4.24203	9.35975	0	8.36185	0.9314			-0.12361	-0.12346	-1.0037	-0.15681	-1.79522	-1.10824	-0.93129	-0.11682	-1.41857	-0.77351	0.081213	-0.44983	-0.48364
											9.1286	2.98368	8.65612	5.93364	8.6453	3.08091	7.87697	4.27623	7.31291	3.85348	6.77696	4.68064	7.77578	2.7985	6.99059	2.84098	6.72092	3.97969	6.28783	5.23755	8.67243	2.32193	8.09127	5.86214			-0.88356	-2.68506	-0.4055	-1.91043	-1.06756	-1.2973	-0.54248	-1.20017	-3.42559	-1.58311	0.015504	-0.31102	0.9314
											4.87793	3.91992	3.13368	4.43916	3.25143	2.71243	2.061	3.46468	3.061	3.51444	3.116	2.116	3.88346	2.59098	2.5485	2.84098	2.56312	3.97412	2.31212	3.29669	6.93074	2.32193	5.60382	0.9314			-0.11422	-0.38203	0.161044	-0.77415	-0.0655	0.027359	-1.25	0.230669	-3.07727	-1.26383	-0.81003	0.056893	-1.65356
											6.41743	4.62395	3.42616	6.35989	3.94939	4.60747	1.22196	7.25634	5.52341	3.061	3.77696	3.77696	5.80968	2.59098	3.84098	2.34098	4.11369	2.36696	2.0532	3.34568	6.91886	5.24793	4.73876	6.08115			-0.51096	-1.30722	-0.75084	-1.94798	-1.14116	-0.48744	1.04248	-1.00729	-2.07252	-0.50256	-1.00966	-1.11287	-2.65356
											9.4538	3.97451	8.30959	5.63368	8.88344	2.37018	7.54928	3.51444	7.97029	2.561	7.13649	4.40848	8.13736	2.2985	6.51682	2.5485	6.99603	0.770642	6.1806	1.32348	10.3663	0	8.38261	-0.0686			-1.02396	-1.03636	-1.20652	-1.76522	-0.60596	-1.51842	0.492713	-0.81078	-1.02928	-0.81556	-0.55194	-0.68698	0.194434
											8.2696	4.49855	7.35543	4.45823	7.62012	3.45514	6.66405	3.74416	5.91122	3.72196	5.57543	4.27696	5.92246	3.09098	4.89872	4.98368	6.44942	4.42188	5.69203	4.8784	6.58496	1	4.25333	2.73875			-1.01829	-0.72499	2.5945	-1.18842	0.055	-1.07216	-0.75	-1.85387	-1.17003	-0.3958	-0.55399	-0.58378	-0.87595
											9.32061	0.829964	8.05722	3.14668	9.65895	2.16266	7.18175	3.84212	8.17541	2.561	7.24115	2.90848	7.8767	3.2985	7.05411	2.34098	7.90351	1.09668	6.58019	1.32348	9.97871	0	6.99749	0.9314			-2.11461	-0.55953	-2.07923	-0.47126	0.847481	-0.56969	-0.04248	-0.08122	-2.1699	-1.27411	-0.94975	-0.31571	-0.64329
											7.10564	4.57749	6.25643	2.12044	6.72758	3.24762	5.31811	2.12564	4.73093	4.46468	2.616	2.90848	5.02822	4.3207	4.92594	2.5485	4.11369	3.66394	3.45765	2.46618	6.89482	4.24793	4.39083	1.51636			-1.55752	0.119482	-4.16236	0.393539	-0.945	-0.04944	-2.04248	-0.45383	-3.60699	-0.38008	-0.99389	0.072712	0.869999
											7.47375	5.54686	7.37001	6.02006	7.65279	4.08091	7.1642	4.60738	5.80089	4.46468	5.15441	4.77696	5.59098	2.95946	5.62844	3.34098	5.98953	3.76515	5.42398	3.77693	5.04439	4.70044	4.78938	4.10133			0.092209	-1.77267	-1.44155	-1.65662	-0.23748	-0.6926	-1.23174	-1.01496	-1.08362	-2.13678	-0.53782	-0.13269	-0.38176
											4.3117	5.95357	2.93916	5.07054	3.38294	5.35698	3.75716	4.02043	2.061	4.35348	2.77696	3.616	2.7985	6.12043	2.84098	5.62591	1.19464	3.41281	-0.17652	3.31021	1.58496	1	1.9314	2.51636			-0.55752	-0.24287	-0.80918	-0.98049	-2.67472	-1.0102	-0.75	-1.21201	-2.40005	-0.47778	-1.0626	-0.72864	0.478888
											8.42432	6.49458	8.5603	4.60866	6.66781	5.03243	6.10614	2.061	5.23093	3.88293	5.43068	3.90848	5.25195	6.34488	5.67246	4.71842	6.56904	4.05622	6.05241	3.19196	8.75154	6.20945	8.55345	4.63184			-1.4618	-0.78222	-1.77173	-1.40281	0.555	-1.11152	-1.3612	-1.02072	-1.46213	-0.66586	-0.89417	-0.58343	-2.31653
											5.48185	4.50874	4.29595	4.23592	4.8036	4.06634	2.561	4.73204	5.3149	3.22196	3.51968	2.616	4.38346	3.95946	3.50195	4.00195	3.92436	2.74973	2.73993	2.38812	2.32193	5.24793	0.9314	4.51636			0.336476	-0.30116	0.547945	0.137751	0.473251	0.596528	0.272544	0.180298	0.490196	-0.82577	0.086112	-0.44128	-0.40563
											5.89461	5.53731	5.45193	5.72661	7.5866	4.68016	6.99154	4.77203	3.35348	3.14596	3.90848	3.56944	3.38346	4.12043	3.20946	2.34098	5.1659	3.3737	4.22903	2.16439	3.80735	1.58496	4.39083	-0.0686			-0.10341	-1.32772	-0.62789	-1.27789	-1.00274	-0.79483	-1.07604	-0.55881	-0.39441	-0.7061	0.086749	0.019337	-0.41255
											7.72326	1.62244	7.47819	3.54851	7.66907	2.12746	7.00737	1.51445	7.15033	2.061	6.90093	1.616	6.55041	1.7985	5.59488	1.5485	7.27027	-0.63304	6.81031	-0.67652	5.75489	0	4.78938	-0.0686			-0.3601	-0.18702	-0.89431	-0.6197	-2.07839	-0.13471	-0.38152	-0.13655	-1.51427	-0.84568	-0.50204	0.182434	-1.66445
											6.73925	3.44437	5.54319	5.33915	5.68797	3.17119	5.54371	4.66634	5.88112	3.561	4.90848	4.27696	5.7985	2.7985	4.42594	4.29443	3.78814	2.04221	2.33835	1.32348	4.85798	0	3.73875	-0.0686			1.17605	-0.72622	-0.42804	-1.15097	-0.73748	-0.45263	-0.88152	-0.99153	0.366977	-0.53569	-0.26583	-0.36126	-0.65356
											7.31257	1.32996	7.44262	3.9969	7.63254	-0.0335	7.59763	2.561	6.61526	1.561	6.37089	1.616	6.67092	1.7985	6.94082	2.34098	5.03511	0.366964	4.35832	0.823481	5.45943	0	4.9314	0.9314			0.068159	0.010143	-0.23698	-0.58629	-0.31348	-0.77104	0.042481	-0.09859	-1.40901	-1.16851	-0.13666	0.419249	-0.4677
											4.61792	5.92722	4.35016	5.98484	2.34394	5.70778	3.9351	5.51482	3.64596	6.59941	4.116	5.53245	3.38346	6.33691	2.95218	4.8024	1.3487	5.3635	0.823481	4.66234	1.58496	3	1.51636	0.9314			1.43112	-0.86241	1.4086	-1.19987	0.055	-0.62252	2.41096	-0.30168	-1.52468	-0.83778	-0.1615	-0.30534	-0.0686
											9.53821	5.70991	9.50043	5.40114	8.01634	4.34394	7.92893	4.02932	8.00175	4.72196	7.52289	2.40848	8.38252	3.38346	7.94367	1.5485	7.2103	4.37926	6.61811	3.75866	10.7549	2	10.6729	1.9314			0.288842	0.030388	0.472537	-0.66281	-0.65252	-0.9672	-1.75	-0.5113	-3.23669	-1.11193	0.138231	0.21016	-0.0686
											8.15338	4.62843	5.53018	4.19795	7.59287	4.41239	4.87568	4.43593	7.21858	2.35348	4.46622	2.616	6.36314	5.17594	4.67246	4.98368	5.63187	3.08344	4.58624	1.88122	7.99435	4.52356	5.48599	4.32372			-1.42497	0.056914	-0.87721	-0.364	-1.23748	-0.60581	-2.15368	-0.59847	-1.26187	-0.7057	-0.78371	0.255217	0.9314
											8.8657	6.22514	5.90713	6.57333	8.10305	5.99794	5.30793	6.79062	6.14471	5.34212	5.01968	6.34366	6.55041	4.14872	5.91416	4.93918	4.88567	3.12874	3.47156	4.22608	9.85643	1	6.60382	2.25333			-1.675	0.111265	-0.4815	-0.54296	0.055	-0.3469	0.381517	-1.16401	-1.84758	-1.16207	-0.80027	0.574036	0.9314
											9.1412	4.90737	6.45311	3.62044	9.28839	4.23219	7.33419	2.61526	7.61592	4.5832	6.99344	3.70096	7.54892	4.75195	6.88824	4.11314	5.19464	4.51128	4.57936	3.43789	9.23362	0	7.01886	-0.0686			-0.35	0.208998	-2.4055	-0.13091	-0.60596	-0.31799	0.75	-0.08234	-2.66244	-0.41178	-0.06518	0.125173	-1.0686
											9.60961	6.16618	9.14502	4.76656	8.85621	5.90859	8.38037	4.65715	7.993	5.74416	7.57841	4.27696	8.64175	6.21495	8.11876	5.24466	7.03053	4.02477	6.52773	3.67312	9.74315	4.58496	8.57165	2.51636			0.023612	-0.10567	-0.42703	-0.06371	0.055	-0.21184	-0.24401	0.326002	-0.81995	-1.02234	0.389785	-0.79916	0.63184
											9.31365	6.34385	9.07187	4.98137	8.96881	6.23329	9.02771	4.7496	8.19256	6.0381	7.98102	5.36193	8.18805	6.08343	8.10667	4.93918	6.55973	4.12422	6.41289	3.37513	6.20945	0	6.25333	-0.0686			-2.27622	-0.48846	-0.50873	-1.46132	-1.34868	-1.11523	-0.91096	-1.59849	-1.81377	-0.52672	-1.04309	-0.62102	-1.0686
											9.12764	7.24021	8.3439	6.90052	8.92206	6.75107	8.19761	6.31235	8.58067	6.89986	8.29423	6.35488	7.8076	5.63471	6.35493	5.11314	7.05627	6.43867	6.65969	6.27833	8.18982	3	6.64565	2.9314			-1.19639	-1.45412	-1.18498	-1.52171	0.055	-1.3247	-0.79655	-1.87476	-1.45228	-1.10329	-0.91698	-0.89657	-3.05795
											8.95476	6.03805	8.56678	5.12875	8.80624	6.24637	8.08614	4.29174	8.46869	6.55392	7.78258	5.73996	8.31435	5.23368	7.37805	4.00195	6.63234	4.62972	6.01695	2.88812	6.53916	0	6.51636	-0.0686			0.413036	-0.95887	1.40605	-1.0507	-0.23748	-2.06439	-0.54248	-1.38247	-0.55356	-1.14599	0.166176	-0.79125	-0.0686
											7.52871	3.89461	5.73182	2.19645	7.09098	1.84394	5.857	0.561	5.30693	2.85348	4.77696	2.616	4.59098	3.38346	4.5707	2.0485	2.97945	0.206	2.38812	1.76072	6.64386	1	4.10133	-0.0686			-0.3148	-0.46934	-0.4815	-1.03852	-0.10596	-0.35048	-0.31875	-0.84293	-1.68993	-1.08653	0.484891	-0.24014	-0.87595
											8.64366	5.14555	8.73057	4.90846	7.4592	3.90782	7.8007	3.86836	6.12693	3.93844	6.46622	4.60464	6.29142	3.95946	6.16291	4.29443	5.57857	3.34406	5.61749	3.17946	9.02237	0	9.40104	2.25333			-1.51096	-0.17911	-0.69798	-0.6707	-0.73748	-0.72886	-0.75	-0.62757	-1.3856	-0.83224	0.198682	-0.15237	1.63184
											8.5709	5.14464	8.23651	4.17199	7.69654	4.16266	7.22251	2.97744	7.06871	4.061	6.53718	2.40848	7.0593	2.2985	6.88736	3.13346	6.22845	3.78341	5.95301	3.19869	6.78136	3.90689	6.58961	2.73875			0.267366	-0.00987	-0.71889	0.105877	0.347481	-0.26466	-1.81464	-0.27886	-1.38357	-1.35448	-0.97297	0.396398	-0.87595
											7.04686	7.40167	6.7557	7.64076	7.12014	6.17252	6.61673	6.50651	6.03518	5.98374	5.19594	5.78369	6.61318	6.31245	5.20946	6.06933	4.56783	5.25928	4.18687	5.2055	7.93664	6.30378	6.58961	6.30644			-2.00845	0.125361	-2.3678	-0.38125	-1.86004	-0.13362	-0.88152	-0.31758	-2.15839	-1.10106	-1.11173	0.356312	-1.0686
											8.30801	6.10505	8.36907	4.89689	6.99134	5.87229	7.25152	3.66816	5.93844	5.29072	6.40848	4.20096	6.18424	5.83691	6.60667	4.45218	5.69339	5.15426	5.60904	4.2095	8.15482	6.04439	9.61264	5.78938			-0.38742	-0.43621	-1.35895	-0.73159	0.762519	-0.34956	0.25	0.298622	-1.10425	-1.22698	-0.03573	0.012301	-1.0686
											7.4121	5.68105	8.12852	5.09905	6.08652	4.47211	7.05285	4.91209	4.35348	4.14596	5.41967	3.40848	7.02924	4.25195	6.29443	3.5485	4.6307	3.47558	4.46096	3.59564	7.27612	5.20945	7.77689	5.57526			-1.503	-0.41338	-0.592	-0.6734	-0.62629	-0.82563	1.70345	-0.86781	-2.23129	-0.96094	-0.36177	-0.05234	-0.90354
											7.0686	7.35091	5.81469	7.05106	4.72975	5.67832	4.0832	5.40774	4.14596	5.29072	3.84572	4.6382	6.00743	6.08343	4.11314	5.00195	3.74441	4.53354	3.15496	4.37206	6.14975	6.44294	6.19819	6.87392			-1.35	-1.05731	-0.19798	-1.33683	0.423483	-0.98372	-0.75	-0.47373	-3.02468	-1.38751	-0.43952	-0.68168	-1.0686
											7.92584	5.2879	7.90092	4.12957	8.56034	2.95514	9.46443	3.43844	6.40074	4.62564	5.99344	3.40848	6.64872	3.59098	6.35217	4.29443	4.51817	2.18018	4.18574	2.27693	6.20945	5.39232	7.3151	4.51636			-4.12216	-1.74942	-3.9345	-1.54577	-1.67472	-0.96836	-3.38339	-1.07531	-2.58284	-0.83924	-0.25179	-1.43297	-1.0686
											7.1	2.96148	5.7423	3.32041	5.08091	4.06018	3.5525	5.19234	5.72196	2.85348	3.616	2.40848	6.27268	2.7985	4.96495	2.5485	3.40697	0.366964	2.56941	-0.17652	7.14975	5.39232	6.73876	5.01886			-0.502	-1.2365	0.253241	-1.72972	0.055	-1.40085	-0.75	-1.49669	-1.64376	-0.91646	-0.02654	0.073506	0.516363
											8.45693	6.59809	8.07737	3.17818	7.54738	5.40859	7.13682	2.14596	6.69322	5.88112	6.36692	3.616	6.18094	5.87844	6.24894	3.5485	5.52691	3.25238	5.19632	1.84568	7.40939	6.58496	7.45496	3.51636			0.322628	-0.63604	-0.33053	-0.98043	-1.445	-0.74509	0.020284	-0.69193	-1.18394	-1.54663	-0.52591	-0.0365	-2.65356
											7.18528	5.08781	6.9278	5.21645	5.76459	3.74571	6.3058	3.53518	4.01445	2.85348	4.27696	3.56944	6.49466	3.2985	6.13346	3.13346	4.13187	3.06312	4.10014	2.54218	3.45943	4.24793	4.78938	2.9314			0.255967	-0.3537	0.671614	-0.36604	0.347481	-0.29774	0.327639	0.087783	-2.11611	-0.62596	0.135197	-0.41999	0.246442
											6.44809	3.87581	3.73164	3.53548	5.42742	4.0401	3.18496	3.80693	5.29072	3.14596	3.40848	2.40848	6.13117	2.2985	4.11314	2.84098	3.72717	2.62244	2.64541	2.19196	4.80735	2.32193	5.17933	1.51636			-0.17287	0.612989	-1.01455	-0.10129	-1.23748	-0.21494	-1.47239	-0.94283	-0.77761	-1.25069	-0.71271	-0.14805	-1.65356
											6.26391	7.31831	2.56493	6.65062	4.04644	8.00558	1.561	7.70413	5.14596	6.30693	4.116	5.6382	6.04443	5.88596	3.84098	4.87043	4.34812	5.46637	2.80637	4.96638	3.70044	5.55459	3.9314	3.9314			-0.12233	-0.86275	-1.92037	-2.14752	0.555	-0.82092	-1.47972	-1.3567	0.02249	-1.12674	-0.42953	-0.79836	0.99553
											9.51604	4.49989	9.24332	4.56942	10.3381	4.09046	9.79972	3.18496	8.57088	2.061	8.10945	3.116	9.1545	2.7985	8.50518	3.34098	7.56086	2.46778	7.0591	0.852928	10.1737	0	9.77689	0.9314			-2.06222	-0.45177	-1.72113	-0.32483	0.958677	0.034901	-1.07193	-0.46641	-2.39445	-0.75477	-0.72057	-0.45923	0.144394
											5.52559	7.09969	4.28673	5.98137	4.50357	6.26599	3.46789	5.26197	4.51445	6.0832	3.56944	3.27696	4.49466	5.36314	4.63346	4.61314	3.46778	4.13363	1.031	3.51317	2	5	1.51636	0.9314			0.082961	0.344759	-0.43088	-1.05239	-0.52996	0.158956	-0.54248	-0.63019	-1.44006	-0.5408	0.076126	0.111536	-0.21156
											8.10236	6.98849	6.53701	7.10998	8.70472	6.13308	6.62805	6.24019	7.2395	4.8149	5.97312	3.40848	7.0323	4.25195	5.6981	3.95218	5.62136	5.00741	4.62437	4.50171	4.70044	7.96	3.25333	6.16022			-1.81414	0.550727	-3.62003	-0.37255	-0.445	-1.11649	-1.80774	-0.52218	-1.53936	-0.51271	-0.78524	0.797912	-1.65356
											5.96988	4.91493	6.14572	4.86933	6.28679	3.83216	6.33397	3.77203	6.29072	4.25716	5.90093	2.90848	6.42246	3.59098	6.31808	3.34098	5.60526	3.29096	5.425	1.77693	3.32193	0	3.25333	0.9314			-0.502	-0.48098	-0.69798	-1.23894	1.00845	-0.42558	0.25	-0.53839	-1.31896	-0.75088	-1.07975	-0.25079	-4.71246
											5.8937	6.10216	5.00478	6.36026	5.30271	6.60638	3.83829	5.74539	3.96468	5.45495	4.36193	5.06944	2.2985	3.45946	3.34098	5.24466	3.8261	3.90617	2.61094	4.80191	0	0	1.9314	-0.0686			-2.05469	-1.99791	-1.78294	-2.70597	-0.73748	-0.84868	-0.674	-1.19503	-2.1741	-1.06457	-0.48343	-0.17876	-1.65356
											1.75396	5.38736	2.53548	6.3556	1.87018	5.49955	2.7037	5.65158	3.72196	3.51444	2.40848	4.93068	3.38346	4.38346	2.0485	3.70946	2.72409	4.14118	1.98445	4.38812	0	1.58496	-0.0686	3.10133			-0.50775	-0.55479	1.7057	-0.77961	-2.43745	0.096916	0.25	0.028197	-2.07031	-0.33487	-0.1615	0.270052	0.9314
											6.57021	5.14172	5.40114	5.20948	5.40859	4.42145	3.72646	4.03518	5.78866	3.561	3.93793	3.27696	6.17594	3.59098	4.0485	4.0485	5.08937	3.60564	4.29767	2.92168	7.15987	0	5.06068	0.9314			-0.5002	0.504862	-1.30918	-0.1738	0.284716	-0.01155	0.25	0.064092	-1.90655	-0.73171	-0.45106	0.303452	-2.39053
											7.29836	4.25584	7.70936	4.52221	7.11878	4.9887	7.59588	4.89721	4.51445	3.96468	5.05118	3.56944	5.68918	3.09098	5.42594	3.0485	6.55708	2.32996	6.34097	2.01964	6.85798	0	6.76429	-0.0686			-2.23243	-0.20396	-0.4815	-0.553	-1.89845	-1.37415	0.042481	-0.999	-1.24205	-1.01032	0.153525	-0.05404	-1.65356
											6.47776	3.3367	6.92991	3.66887	5.74007	2.87018	6.14455	3.12564	4.0832	2.061	4.27696	3.616	5.41291	2.7985	4.77822	2.70946	6.18645	2.3487	5.75931	2.27693	7.37504	1.58496	6.54611	0.9314			-3.9031	-0.25933	-1.78827	-0.87735	-1.021	-0.23342	-2.04248	-0.82039	-2.15109	-0.99703	-1.15546	-0.27655	-2.65356
											5.7879	3.72326	6.13736	3.72589	4.40859	0.870177	5.71914	1.51445	4.36836	4.54964	4.20096	2.90848	4.38346	2.2985	3.0485	3.34098	4.34523	2.15944	3.93949	2.57473	5.04439	2.32193	5.63184	-0.0686			0.187705	-1.11459	1.12172	-1.83432	-0.60596	-0.96299	-0.75	-0.69765	-0.55155	-1.33383	0.093639	0.053088	-0.68158
											4.9494	4.23364	3.25418	5.70763	3.03114	3.59519	2.88293	4.93089	4.25716	3.93844	3.77696	4.82069	3.59098	3.59098	3.13346	4.84098	2.85216	3.69464	2.09564	4.63405	1.58496	1	0.9314	2.73875			-1.74793	0.118856	-1.66728	0.321127	0.508445	0.595085	-0.75	0.237232	-1.53674	-0.17441	-1.86213	0.137907	-1.80557
											8.32886	4.50786	7.92124	6.42421	8.35397	3.24762	7.55862	5.79174	6.5832	2.061	5.84161	4.27696	6.78714	2.2985	6.45459	4.79443	6.30582	2.90537	5.71396	3.63816	7.46761	4.32193	6.47056	5.45496			-1.31668	-1.76451	0.351787	-1.69807	-4.26693	-0.68867	0.25	-0.98994	-2.35097	-0.7629	-0.33198	-0.52981	-0.65356
											7.16556	5.04644	6.29938	4.57921	5.48613	4.78662	4.81291	3.62306	4.72196	3.51444	5.46968	2.90848	5.38346	4.38346	4.27822	3.5485	5.33089	2.71718	4.26174	0.908444	5.75489	1.58496	3.83829	1.51636			-4.1912	-0.07648	-2.31346	0.134422	-0.23748	0.624044	-0.95752	0.3101	-4.58932	-0.12552	-1.93151	0.013969	-1.16171
											4.45012	4.49003	2.743	4.77064	2.87018	4.48665	1.64596	3.37568	2.561	4.51445	2.116	4.50668	1.7985	3.59098	2.84098	3.5485	1.65341	3.7796	1.69196	2.88468	1	1	-0.0686	-0.0686			-1.78845	-0.28556	-2.05434	-0.53029	-2.19093	-0.62229	0.25	0.033562	-1.01592	-0.4357	-1.35734	0.0556	-2.63564
											5.649	4.65764	4.45823	5.12044	3.16266	1.9665	1.14596	2.29072	3.93844	3.22196	4.51968	2.77696	2.7985	3.2985	3.95218	2.5485	4.89005	5.17561	3.15615	5.01848	2.32193	7.22882	0.9314	7.50883			-1.93496	-3.39927	-1.56646	-4.45654	0.055	-2.51384	-0.45752	-2.4547	-1.69029	-1.90112	-0.21937	-1.15643	-2.39053
											8.89343	6.11537	8.31257	6.45613	7.72278	6.07336	6.76004	6.53664	7.22337	4.57218	6.76446	4.56944	6.98873	4.12043	6.29643	3.84098	7.02302	4.56312	6.27613	4.49024	7.43463	4.24793	6.25333	3.9314			-1.84291	-3.13865	-0.97931	-4.09462	-2.10596	-3.93364	-0.95752	-1.8413	-1.74638	-1.66818	-1.59462	-1.03954	-1.0686
											6.96605	3.53466	5.89689	5.13163	5.93546	1.05146	4.43844	4.28866	6.11526	2.35348	4.18064	2.40848	5.98166	3.38346	4.50195	3.20946	5.06996	2.25238	3.33467	2.45688	4.58496	0	3.25333	-0.0686			-2.31415	-4.7529	-1.69726	-5.80912	0.847481	-4.47264	-0.38152	-3.2722	-1.1537	-3.50556	-0.76473	-2.04532	-3.25842
											6.67906	3.02612	7.09722	5.73734	6.06365	2.55146	6.10166	4.19906	4.95168	2.96468	4.86193	3.99344	6.5593	4.2985	4.99591	3.5485	5.18586	1.71718	4.81343	2.27693	7.62205	0	7.32372	0.9314			-0.85134	-0.77968	-1.0297	-0.59415	-0.65252	0.331271	-0.29977	-0.63434	-1.03458	-0.65275	-0.51363	-1.8357	-1.19788
											7.50488	7.17278	7.31501	7.86561	6.71343	6.70411	6.52614	7.08243	5.33445	4.62564	4.86193	6.07543	5.14872	3.2985	5.75743	4.1912	5.48632	5.57108	5.22164	5.66439	6.65821	3.32193	5.65932	4.63184			-1.31229	0.078783	-1.27638	0.207032	-0.11171	0.228908	-0.9372	0.403195	-1.42871	-0.40806	-0.73122	0.303023	-1.74667
											7.38354	7.38332	7.62094	8.43554	7.42895	6.30833	7.68829	7.60755	6.03518	4.30693	6.28815	4.49344	6.07195	4.36314	6.5707	4.89872	5.5445	6.0643	4.98304	5.56021	6.44294	7.48382	5.95377	8.06068			0.157049	-0.86447	-0.71624	-1.43806	-1.53952	-1.15362	-1.04248	-0.77997	-0.07655	-0.91787	-0.86297	-0.55076	-0.1426
											6.10582	5.57589	7.45184	7.45084	7.03122	4.24762	7.71932	6.65348	4.75716	4.5832	5.60464	4.616	4.4412	3.70218	4.77822	2.84098	3.83528	3.25895	4.74623	3.70037	8.27146	7.09803	7.69295	7.05034			0.081674	-1.64525	-0.12183	-2.38398	-2.19093	-2.2904	1.54248	-1.25164	-0.24175	-1.28927	-1.04451	-0.96332	-0.82689
											6.91663	5.46218	6.64279	4.91875	6.83333	4.54644	6.06311	4.30693	6.44674	4.01445	4.51968	3.70096	6.38221	4.12043	5.3024	2.84098	5.42514	2.45193	4.42454	3.43709	6.84549	4.32193	4.51636	4.9314			-3.52706	-0.27627	-3.17789	-0.93109	0.423483	-1.00274	-2.25	-0.7862	-2.31944	-0.81677	-1.48951	-1.1139	-1.61113
											8.32284	4.01574	8.52227	4.56086	6.73444	3.81324	6.91173	4.43089	6.27936	3.93844	6.1075	4.49344	8.34082	2.7985	8.04568	2.34098	5.80261	2.706	5.51371	3.47841	9.11374	3	8.38673	2.73875			-1.53375	-1.65763	-0.43154	-2.49053	-1.445	-1.75072	-0.674	-1.68125	-2.00188	-1.19198	-0.98412	-0.96292	-0.9311
											5.94196	4.87793	5.71572	5.19701	5.46579	3.21243	5.85019	2.30693	3.561	3.561	4.60464	3.616	4.45946	3.2985	4.70946	2.84098	2.62717	3.93366	3.20315	2.58526	4.52356	2.32193	4.25333	2.73875			-1.86837	-0.07309	-2.19798	-0.58961	-0.21026	-0.08593	-1.79373	-0.08804	-1.60655	-0.88602	-0.94544	0.134711	-2.39053
											7.09081	5.78364	5.61919	5.90008	6.75504	4.66587	4.43593	3.57218	6.07495	4.89721	5.19594	4.81216	7.43072	4.45946	5.20946	4.24466	5.489	4.95418	4.42454	4.03661	8.33092	4.64386	5.10133	4.78938			-0.8148	0.300502	-0.49046	-0.16779	-0.445	0.391213	-1.04248	-0.20157	-0.91186	-0.64146	0.253894	0.036755	-0.97549
											6.74955	4.56295	5.81133	2.82294	5.72767	2.68797	4.62693	1.64596	6.04964	2.35348	6.06341	2.40848	6.38221	3.09098	5.11314	1.5485	4.32251	1.27064	3.80445	1.59564	6.20945	4.24793	5.01886	3.73875			-0.34497	0.359153	0.541909	0.170764	0.847481	-0.37122	-1.41096	0.277948	-1.2448	-0.51668	-0.5196	0.243509	0.137851
											7.11718	6.31645	7.05507	6.31397	6.81046	5.5099	6.19322	5.19322	6.64784	5.84593	6.50257	4.90093	6.00743	5.57195	5.75743	4.93918	5.03186	4.14272	4.93999	3.50226	2.58496	5.12928	3.73875	5.76429			-1.23065	-0.42059	1.54794	-1.28976	0.555	-0.31395	0.703445	-0.89164	-0.88623	-0.84082	0.167982	-0.24112	-0.29099
											6.36368	4.59018	6.91298	4.31086	6.49125	4.76459	6.09185	2.32278	5.12564	5.79072	4.97312	3.90848	6.03839	4.75195	5.39872	4.5485	5.61048	3.9398	5.30853	3.47689	6.08746	3.45943	6.10133	4.10133			0.191875	0.585971	0.319721	0.867072	-1.34868	0.576813	-0.04248	-0.02797	-1.70596	-1.18778	0.143208	-0.23261	-0.53809
											5.52612	5.89686	4.60866	5.78806	4.59046	4.0785	3.91468	3.98374	3.51444	4.87568	1.616	4.70096	4.17594	4.38346	2.0485	4.00195	4.20986	3.98137	3.27693	3.84886	3.32193	5.04439	3.25333	5.06068			-0.4981	0.875235	-0.30535	0.61246	0.958677	1.16892	-0.25	1.15769	-0.96385	-0.95338	0.221529	0.27254	-1.48364
											7.91353	7.47206	7.79007	7.23302	6.69782	5.14473	6.541	4.99618	6.71574	6.23315	5.6075	5.49344	6.17928	6.06808	6.06245	5.18189	6.15982	4.14732	5.38737	3.93185	8.09276	6.97728	7.71276	7.3151			-1.2793	-0.0285	-2.57765	-0.21442	-1.3338	-0.87971	-1.3612	-0.49755	-3.18364	-0.94963	-0.36902	-0.25022	-0.0686
											7.28967	6.44958	7.84165	4.84681	6.03628	4.39238	6.71921	3.5381	4.91812	4.5832	5.20096	3.70096	4.88346	4.25195	5.29443	3.34098	5.34856	2.4599	5.13084	2.59564	8.67596	4.58496	7.58961	4.51636			-1.84245	-0.13637	0.288012	0.333748	-1.54132	-0.41848	-1.26487	-0.41915	-0.62556	-0.33674	-1.18721	-0.00503	-2.90732
											4.92364	5.93694	5.12916	4.272	4.44214	5.18068	3.17541	4.45168	2.96468	2.85348	2.616	2.116	3.95946	4.3207	2.34098	2.84098	3.3908	2.6975	2.70315	1.43468	4.16993	7.26679	5.76429	5.25333			-0.58504	-0.19099	-0.07602	-0.54158	-0.31348	0.146515	-0.08904	-0.21014	-0.56326	-0.7914	-0.35076	-0.0154	-1.0686
											6.39731	6.78002	6.68747	5.12957	6.66366	6.96518	6.7345	4.53591	4.72196	6.2037	5.18064	4.36193	5.0524	5.5524	4.8024	4.61314	4.0586	2.86696	3.83467	2.34568	2.58496	3.70044	3.10133	2.9314			-1.03029	-0.40312	0.265254	-0.31756	-1.5562	-0.35136	-0.79977	-0.60594	-2.44443	-0.84615	-0.26896	-0.39523	-1.0686
											6.55203	7.87287	3.79726	7.73765	6.59519	8.34846	3.93342	8.2751	5.64596	7.04389	2.90848	6.98166	5.75195	6.48166	3.34098	6.37582	2.81316	6.1903	2.16439	5.56438	6.58496	5.58496	2.25333	5.39083			-0.66339	-0.23908	-0.71122	-0.43681	0.30625	0.707359	-0.25	0.742367	-1.31181	-0.5798	0.499464	0.117028	1.51636
											3.72326	2.41493	2.12044	3.71718	2.71243	1.55146	2.01444	2.51444	4.99618	1.561	2.90848	2.616	3.45946	2.7985	2.5485	3.13346	-0.00152	1.09668	-1.469	-0.469	1	0	-0.0686	1.9314			-2.58696	-0.31126	-1.97014	-0.81046	-1.88223	-0.95232	0.542481	-1.19108	-2.19628	-0.15773	-0.18907	-0.53732	-0.0686
											5.69833	7.29289	4.58713	5.73911	4.21243	6.36629	3.01444	5.08115	4.47745	6.2287	3.40848	3.70096	4.20218	7.14131	4.29443	4.53714	2.16543	3.98329	3.00518	2.72716	3	4.08746	1.51636	3.51636			-0.19757	-0.63712	-0.75052	-0.26415	-1.25968	-0.48473	-0.38152	-0.6865	-0.98816	-0.73679	0.161325	0.009237	-0.76904
											5.28701	6.9563	4.94477	5.34284	3.58091	5.00491	3.49618	2.97744	3.561	4.01445	3.616	3.90848	3.75195	5.65562	3.74466	3.5485	2.64118	3.35216	2.27693	2.66439	5.80735	5.08746	5.17933	3.63184			-1.426	-0.91365	-0.0167	-1.0014	-1.945	-0.83022	-0.25	-0.89049	-3.33748	-0.31623	0.820237	-0.04785	-0.98421
											8.79192	3.49093	6.10685	4.45403	8.69265	2.21243	6.78221	3.84212	7.23343	3.64596	5.93612	4.116	6.64262	3.7985	5.44245	2.84098	5.14546	0.659445	4.03801	1.11596	8.10329	2.32193	6.12122	1.9314			-4.22347	0.137046	-3.4277	-0.16385	0.555	0.288563	-2.75	-0.76543	-2.12929	-0.76227	-0.78035	-0.60162	-2.0686
											8.98769	5.35896	7.14474	5.27672	8.04808	5.18486	6.69884	5.06906	6.66573	4.14596	5.10464	3.99344	6.68424	4.78714	5.54	4.00195	4.76059	3.14118	3.79278	2.52818	8.13955	3	6.51636	3.10133			-0.67234	-0.06391	0.137513	-0.22597	0.055	-0.47762	-0.88152	-0.64896	-0.44321	-0.28211	-0.24851	0.007989	-0.11923
											6.87257	7.30034	5.11226	7.75715	7.77348	6.59784	5.44094	7.56866	6.30693	6.96226	4.36193	6.70284	5.78714	5.3207	4.24466	5.29443	3.47267	3.9933	3.17486	4.77893	6.84549	7.87652	4.83829	7.80176			-0.33167	-0.34096	0.686399	-0.56229	-0.10596	0.464593	0.138804	0.232809	-1.96356	-0.60657	-0.51172	-0.4022	-0.0686
											8.54806	5.61906	7.48238	6.00122	8.88425	4.46791	7.83709	5.35583	6.64596	5.39721	5.56944	4.60464	6.11318	3.7985	5.6912	3.84098	5.23938	3.93315	4.72096	3.77442	7.48382	5.12928	6.14085	6.71276			-0.98769	-0.23881	-2.23365	-0.96118	0.262519	0.235707	-2.33496	-0.19226	-0.66875	-0.64981	-0.77012	-0.38052	-1.54777
											5.78002	3.83446	4.37522	7.70784	4.04644	1.75898	3.93844	5.80943	5.08864	2.85348	4.40848	4.50668	4.99466	3.45946	3.70946	5.20946	1.95193	1.95193	1.65496	3.85248	2.58496	3.70044	2.51636	8.54979			-2.24793	-0.08812	0.755464	-0.42362	-1.17472	-0.16873	-1.27945	-0.78948	-2.41053	-0.05876	-0.08671	-0.1512	0.668366
											8.55444	2.39872	7.74691	6.51978	6.53676	0.627464	5.93729	4.57909	6.19906	1.561	6.16895	3.51968	6.22438	1.7985	6.23927	3.0485	5.1638	0.159445	4.66322	2.7357	8.16993	1.58496	8.28013	6.12122			-0.16651	0.099764	-1.89795	0.043464	-0.65252	-0.1192	0.25	-0.84148	-1.46486	-0.31106	-1.56104	-0.39705	-3.30961
											7.03319	5.97635	5.18508	4.615	5.51847	5.13447	3.40774	3.96949	3.561	4.01445	3.40848	3.56944	4.42246	3.75195	3.70946	4.34098	3.22683	2.45193	1.84568	1.86721	6.82018	4	4.9314	6.10133			-1.08117	-0.34511	1.94472	-0.52106	0.215964	-0.15573	1.44616	-1.3537	-1.31962	-1.27483	0.406489	-0.58024	0.9314
											7.368	4.88003	7.23694	4.95193	5.00156	3.78118	6.19014	3.24416	4.93844	4.95168	5.32069	3.70096	5.09098	4.93189	5.13346	3.0485	3.33292	1.08344	3.8164	0.531	6.78136	3.70044	6.94263	5.17933			-1.37945	-0.39879	-2.35895	-2.09131	-0.5562	-1.01478	-1.04248	-1.15003	-0.37021	-1.22004	-0.19704	-0.57333	-0.26125
											6.25537	6.81067	5.37199	6.09937	3.93482	5.72681	4.78866	4.48139	4.62564	6.28661	4.116	5.01968	4.52822	5.68918	3.70946	5.63346	1.706	4.21684	0.615963	3.39751	7.26679	4.58496	6.34079	5.76429			-0.69695	-1.50801	0.313032	-0.98743	-1.69625	-1.41877	-0.93926	-1.16444	-0.72171	-0.52901	-0.0855	-0.39814	-0.02129
											7.46359	5.89884	6.78884	5.78082	6.44541	5.31062	6.02099	4.46789	6.00689	2.35348	5.36193	3.27696	5.7985	2.59098	5.93424	3.50195	5.07615	3.28341	4.52285	2.11596	6.08746	5.45943	5.68629	4.10133			-2.64053	-0.38742	-2.90425	-0.68188	-1.48341	-0.65525	-2.52216	-0.2008	-1.90616	-0.37414	-1.50666	-0.23771	-2.52803
											5.81221	5.91636	6.08713	5.19192	4.03114	3.09989	4.43342	2.97744	2.35348	3.75716	4.20096	2.90848	2.7985	3.7985	4.24466	3.63346	3.80399	2.15944	3.71743	2.56941	4.08746	2.58496	3.51636	4.32372			-3.47238	-0.09389	-2.49046	-0.39021	-0.15252	-0.84542	-1.38152	-0.70302	-1.84488	-0.31753	-2.33818	-0.4959	-3.39053
											8.74695	3.81516	8.2686	3.76109	8.31596	1.4665	7.72999	2.79072	5.83445	2.85348	5.10464	3.20096	5.77268	2.7985	5.63346	2.0485	5.47412	2.48712	5.3823	2.20092	10.421	1	9.02151	2.9314			-1.53035	0.146613	-1.16969	0.181788	-0.81348	-0.49831	-0.0628	-0.66966	-0.72573	-1.22117	0.297416	0.105978	0.516363
											3.87581	2.54644	3.24018	2.73164	3.47768	4.33301	3.7037	4.29072	5.5832	5.23093	2.90848	4.31216	4.36314	2.2985	4.11314	1.5485	2.3737	1.15945	1.97841	-0.17652	3.32193	5.39232	2.9314	4.97579			-1.84497	-0.19031	-1.19798	-0.63054	-0.73748	-0.28775	-1.04248	-0.48246	-1.76024	-0.27752	-1.0508	0.031792	-0.62114
											5.47162	3.94437	6.1195	3.56312	6.05334	4.16266	6.38135	4.05818	4.29072	4.12564	4.49344	3.99344	5.70218	5.93189	5.3024	4.86318	3.88478	4.39093	4.1806	4.33049	4.85798	3.90689	4.78938	3.63184			-3.538	-0.17507	-1.80918	-0.62223	-1.25235	-0.5182	0.542481	-0.69563	-2.42163	-0.45689	-2.21496	-0.08239	-1.65356
											6.4847	5.16263	6.599	4.23164	5.52888	4.93113	5.58626	3.78661	5.01445	3.85348	4.90093	3.27696	4.68918	4.09098	4.42594	2.84098	5.10488	4.53689	4.23569	4.10014	7.22882	2	6.30644	0.9314			-1.8611	0.303604	-0.74295	0.525887	-0.47445	2.55048	-0.08148	0.288133	-0.59419	-1.08327	-0.07319	0.016174	-1.13243
											6.28731	4.75396	5.80764	3.63368	6.29605	4.74571	5.23315	3.76993	4.79072	4.46468	4.06944	2.90848	4.09098	3.99466	4.77822	2.5485	4.06097	2.8487	3.28192	2.59564	4.9542	0	5.2168	-0.0686			-2.66871	-1.83716	-1.77398	-1.34632	0.055	-2.73522	-1.25	-3.46223	-1.91348	-1.00883	-1.65014	-1.629	1.34644
											8.76395	5.85353	8.38192	4.57255	9.11621	7.02396	8.34206	5.16816	7.7496	5.2037	7.77696	4.73041	7.30968	4.92246	7.54035	3.84098	7.05146	3.2067	6.77843	2.32348	8.97728	0	7.83227	-0.0686			-0.07685	0.3948	-0.44141	-0.07952	1.21596	-0.38056	0.542481	-0.62793	-1.13839	0.133856	-0.12631	0.012346	-0.48364
											7.69618	6.41097	6.62005	3.96447	7.89608	6.81213	6.38321	4.33058	6.44757	5.68969	5.40093	4.06944	7.11318	6.86764	5.67719	4.20946	5.3658	4.70114	4.45863	3.15615	6.20945	2.80735	6.12122	2.25333			-4.02215	-0.46041	-1.91149	-0.20575	-1.02996	-0.71383	-1.174	-0.83496	-2.64479	-0.79642	-1.53448	-0.35842	-2.87595
											3.29296	5.24371	2.78141	2.90396	2.31672	4.80844	1.64596	1.85348	4.69439	4.96468	2.40848	3.116	2.95946	6.21495	1.5485	2.5485	4.30981	3.28783	2.65969	1.84568	2.58496	1	3.10133	1.51636			-1.58814	-0.03572	-1.91348	-0.98094	-0.445	0.45704	-1.3482	-0.20591	-1.49159	-0.61167	-1.51482	-0.03175	-2.71015
											3.59174	7.11132	2.243	7.35131	3.14966	4.61496	3.26993	4.28661	4.36836	6.50841	2.90848	6.13683	4.36314	6.39465	4.34098	5.73166	-0.50152	3.24307	-0.969	3.50664	3.45943	6.79442	3.39083	8.17933			-1.60847	0.149138	-2.02508	-0.21355	-0.84868	0.273718	-1.46073	0.22921	-0.35578	-0.79905	-0.86807	-0.10404	-2.23441
											7.97428	4.589	7.49063	3.87522	7.42311	3.77016	6.39721	3.04964	5.94674	5.14596	5.74469	3.116	5.77268	4.09098	4.66291	2.0485	6.37522	4.71684	5.24498	3.29278	7.20945	1.58496	5.25333	1.51636			-0.30989	-1.37506	-0.37194	-2.40113	-1.52996	-2.01539	0.834963	-1.03493	-1.197	-1.61709	-0.6245	-0.63105	-0.0686
											6.18627	5.03296	5.61584	4.14668	4.96368	4.37098	4.11526	3.85348	3.88293	2.561	3.116	4.06944	3.2985	3.45946	3.74466	3.20946	3.39189	4.07631	2.48445	2.77089	5.58496	2.32193	3.83829	2.25333			1.30372	0.157845	-1.99046	-0.32144	-0.945	-0.48622	-1.44616	-0.40419	-1.46789	-0.34881	0.164538	0.235049	-0.0686
											2.48368	4.50786	3.30764	4.08974	1.69622	4.86086	2.93844	5.64768	2.35348	2.96468	2.40848	1.616	1.7985	2.7985	2.84098	2.84098	2.51151	2.89243	3.11471	1.92168	4.08746	0	3.10133	-0.0686			-0.22984	-0.37019	-0.91627	-0.11866	-0.23748	-0.31457	-0.75	-0.57077	-1.00852	-0.77863	-0.0855	-0.04303	-1.74103
											6.65639	4.53126	5.89589	2.7652	5.63308	5.08361	4.46548	3.25716	5.80693	4.12564	4.96622	3.56944	5.37844	4.20218	4.37043	3.34098	5.74026	2.15341	4.00664	0.823481	6.33985	0	6.06068	-0.0686			-1.25299	-0.14159	-1.30653	0.083432	-1.71716	-0.07665	-0.91096	0.076159	-1.63924	-1.20311	-0.34489	-0.18228	-0.77909
											6.33805	5.55144	5.93916	4.64385	4.48733	5.3069	4.15095	4.10473	4.43844	5.26993	5.06944	3.56944	4.45946	4.2985	4.95218	2.70946	4.51874	5.11878	3.92577	4.3114	5.35755	1	4.78938	-0.0686			-1.57766	-0.10694	-2.27106	-0.50311	0.347481	-0.45048	-1.54248	-0.09029	-1.34546	-0.59811	-0.10272	0.038287	-2.39053
											7.13861	2.75396	6.18922	5.54063	8.01331	1.4665	6.1216	5.06029	4.87568	1.561	4.60464	4.49344	5.54443	1.7985	3.0485	3.0485	4.42188	-0.00152	3.97309	3.40844	7.63662	1	3.63184	2.51636			-0.2777	0.301728	0.914502	-0.31287	-0.445	-0.81625	-0.25	-0.98407	-0.70596	-0.63046	-0.21026	0.146071	-0.503
											8.52415	-0.03852	7.21693	3.97272	8.75306	1.59046	6.80508	2.80693	6.12564	2.061	5.6382	3.90848	7.60217	1.7985	6.59488	2.0485	5.27064	-0.20904	3.71743	1.09564	9.59991	0	6.72582	-0.0686			0.31805	-0.08546	0.829243	-0.39888	-1.10596	-0.53278	-0.25	-0.14336	-1.0801	-0.95178	-0.88335	-0.25723	-0.65356
											7.38329	5.44365	6.70134	6.82427	5.84112	4.81455	4.33445	5.75272	5.33445	3.46468	4.96622	4.81216	6.63294	4.86314	4.42594	4.63346	4.41532	4.67726	3.34568	4.74032	8.37938	5.16993	6.96482	4.68629			0.571834	-1.60358	-1.54151	-2.47044	-0.73748	-1.38295	-0.62744	-1.77976	-0.40936	-0.61967	-0.95832	-0.04828	-1.07917
											4.78341	3.92389	4.15229	5.43025	5.28436	3.4887	4.23315	2.98999	4.54964	1.561	3.40848	3.616	3.09098	3.59098	3.5485	3.34098	4.47108	1.80584	3.29766	2.2849	6.24793	0	5.06068	-0.0686			-0.52427	0.114838	-0.8026	0.257024	-2.34868	-0.22137	-0.326	-0.78471	0.017918	-0.72838	0.012615	-0.00166	-0.94661
											3.8367	3.12244	3.64989	4.89887	3.82362	3.82362	3.51444	5.46709	2.561	3.35348	2.616	4.31216	3.09098	3.38346	3.34098	3.13346	1.71718	1.74441	2.26072	1.5532	6.35755	0	4.97579	-0.0686			-1.71378	-0.17402	-2.13209	-0.76992	-0.07652	-0.14352	0.173998	-0.06666	-2.78795	-0.16645	-0.75782	-0.06777	-2.1466
											5.93712	6.84407	4.80506	6.88722	4.07366	4.00491	3.82474	3.46468	4.46468	5.93844	4.7587	5.77696	4.2985	5.98819	3.5485	5.70946	3.90617	4.05622	3.97156	3.65969	5.58496	7.44294	4.57526	8.40713			-0.85576	-0.45529	-2.22983	-0.96209	-2.10596	-0.3973	-2.10022	-0.36215	-0.76964	-0.95845	-0.35858	-0.75191	-0.0686
											5.9707	4.69392	5.65786	4.24861	6.16954	1.41995	5.44094	1.85348	6.28866	3.88293	6.74292	2.90848	4.91291	3.09098	5.71396	3.50195	2.56312	2.81316	2.83467	1.96618	4.16993	3.70044	3.10133	3.25333			-2.44087	-0.57966	-1.11302	-0.90598	-1.1668	-1.18301	-1.25	-0.74045	-3.6432	-0.82542	-1.02998	-0.84703	-1.0686
											7.53758	5.85441	6.50122	6.54562	7.50114	5.77293	5.73592	6.35711	6.62306	4.54964	5.10464	4.56944	6.61318	4.38346	5.8024	4.00195	4.71684	4.15341	3.95765	3.79669	7.62205	3.90689	5.25333	4.10133			-2.37945	-1.86994	-2.9055	-2.01142	0.214088	-1.77672	-1.94616	-1.43733	-3.26984	-0.87399	-0.76998	-0.38069	-0.45562
											7.60136	3.72326	6.17972	5.18508	6.2317	3.41391	5.81142	3.88112	5.96468	2.561	4.50668	3.116	5.84488	2.7985	5.63346	2.84098	4.53242	4.21301	4.13022	4.1436	8.56605	6.02237	7.60382	6.42325			-1.24749	-0.34412	-0.87504	-1.33435	-1.0562	-1.03961	-0.39129	-0.23906	-0.78733	-0.11365	0.176832	0.113761	-0.01466
											9.88234	6.05485	9.15736	6.73007	7.72068	5.07457	6.53226	4.91812	7.99367	4.5832	6.92151	5.1382	9.40833	5.65562	7.55446	4.5485	5.84984	4.48209	5.72756	3.92332	11.7846	5.42626	9.36394	6.17933			-0.12983	-0.52457	0.123947	-0.26455	-1.84177	-1.03412	-1.83496	-0.28224	-1.19175	-0.81265	-0.12794	-0.08128	-0.0686
											8.37472	4.8928	7.8152	6.33965	7.92491	4.36127	7.45365	6.16816	6.53591	3.35348	5.96622	3.56944	6.21967	4.49466	6.13846	4.00195	5.97836	3.94234	5.63611	3.60078	9.76487	3.45943	8.12616	4.39083			-2.10446	-0.81272	-1.30918	-1.11508	-1.86325	-0.61993	-1.08904	-0.04895	-1.27541	-1.10139	-1.00395	0.111446	-2.76904
											7.81064	4.84997	7.32442	3.71718	8.84693	4.51023	8.14155	4.36466	6.88248	3.85348	6.36193	4.20096	6.79991	3.09098	5.74466	3.34098	4.45343	2.04221	3.88209	1.51964	7.42626	1	5.2168	1.51636			-3.24266	0.249331	-2.99545	0.573801	-0.84868	0.956508	-2.25	0.4533	-2.51453	-0.49021	-1.78242	-0.11562	-1.13899
											8.59229	5.5353	7.56448	5.56482	9.3929	6.76912	8.18969	6.51162	7.46548	3.85348	7.1167	3.56944	7.20218	3.95946	6.67719	4.13346	6.01285	4.52159	5.30961	2.44745	9.8857	5.67243	7.10133	4.78938			1.47768	0.069318	0.5945	1.31219	-0.40256	-0.61046	1.91096	-0.39892	-1.25601	-0.6324	-1.2516	-0.22255	-0.15606
											5.89666	1.86516	5.2201	4.07389	7.03655	1.66266	5.38585	3.79072	5.35348	1.561	4.74939	2.90848	5.28714	2.2985	4.00195	2.84098	2.09995	0.583444	2.5225	1.22716	2.32193	0	0.9314	0.9314			-2.83146	0.371524	-1.23698	-0.10188	-2.445	0.335688	-3.02345	-0.58767	-0.96495	-0.60174	-1.32395	-0.19707	-3.16814
											4.55763	3.25396	3.63695	5.0411	4.94939	4.62408	3.28247	4.48688	2.061	1.561	3.56944	4.18064	4.12043	3.7985	3.20946	2.84098	3.16095	1.27064	1.77693	1.84568	5.24793	2.58496	4.10133	3.39083			-0.57206	-0.20085	-0.96565	-1.63055	1.055	0.123752	-0.81464	-0.13494	-1.07764	-1.50084	-0.58501	0.563935	-0.65356
											4.82374	6.27052	2.7652	6.78744	5.27684	5.7003	3.41468	5.29404	3.72196	5.19439	3.99344	4.56944	5.10586	5.02822	3.0485	4.63346	3.88916	4.1028	2.38812	4.59451	5.78136	5.2854	4.63184	5.81404			-1.90889	0.111093	-0.4055	-0.86713	-1.31348	-1.38726	-1.58904	-0.81589	-2.23493	-1.06755	-2.36554	0.511335	-0.0686
											7.26792	5.59175	7.23705	4.87522	7.14514	4.4749	6.68422	3.22646	5.91812	3.22196	6.1382	4.1382	6.72904	4.45946	5.89524	3.0485	4.86837	4.66506	4.82536	3.51317	4.70044	2	5.17933	3.25333			-1.4575	-1.15126	-0.50873	-1.68149	-0.68828	-1.03052	-3.31464	-0.82101	-1.82852	-0.70174	-0.33501	0.138042	-0.70603
											5.84833	3.75271	4.70763	4.78474	4.28843	3.12746	3.78661	4.64909	4.01445	3.22196	3.56944	4.70096	4.49466	4.45946	3.95218	4.11314	4.6406	3.35446	3.57274	3.14541	7.14975	0	5.48599	-0.0686			-1.65572	-1.28046	1.5945	-1.05918	0.423483	-0.8245	-0.61848	-0.11394	-1.34175	-1.19154	-0.56096	-0.3676	-0.0686
											5.56132	4.57589	4.75799	3.96447	5.79839	3.12746	5.37363	1.72196	5.33445	3.061	5.07543	1.616	6.95437	3.2985	4.90562	2.34098	0.902159	3.15189	2.83467	2.34568	6.59991	1	6.34079	-0.0686			-1.37945	0.076861	-0.10002	0.217172	-2.3031	-0.34401	0.75	-0.17807	-1.94927	-0.76857	-0.29423	-0.84574	-0.80557
											5.2119	4.77889	4.21645	4.04389	4.15727	5.5785	2.80693	4.10473	4.64596	3.061	4.36193	2.116	4.9412	4.25195	4.63346	3.34098	1.52793	2.49093	1.97841	1.43468	4.75489	2	4.63184	0.9314			-2.92193	-0.02475	-2.19295	-0.02834	-0.445	-0.65605	-0.88152	-0.70816	-1.62472	-0.44189	-0.36902	-0.12228	-5.0686
											9.85238	5.59282	9.97186	5.02221	7.7603	3.66266	8.15384	3.95168	7.49096	4.25716	7.44153	4.56944	8.25821	4.25195	7.80438	3.63346	5.58597	2.06312	5.68025	1.48445	11.0279	0	10.1445	-0.0686			-1.19126	-0.21728	-2.23262	-0.10801	-0.49477	-0.78263	-1.21644	-0.79471	-0.37511	-0.24771	-0.40061	-0.2354	-3.60178
											5.89634	3.41493	6.31133	2.19645	5.07366	2.69622	5.28351	1.14596	5.0832	2.561	4.49344	2.116	5.11318	1.7985	3.0485	1.5485	1.98712	1.69464	1.88812	2.31212	5.16993	0	3.73875	-0.0686			-0.79068	-0.04984	-1.45778	-0.79399	-1.40256	0.156812	0.25	-0.05572	-0.73574	-0.9707	-0.03825	-0.84067	1.15379
											6.22827	5.0976	6.8335	6.08876	6.79057	4.15619	6.74338	4.46548	6.20022	3.72196	5.88945	4.27696	6.01373	4.25195	5.18189	2.5485	4.50967	3.73904	4.57274	3.21416	6.53916	7.44294	6.85026	7.34925			-0.48145	-0.19404	-0.95617	-0.32615	-0.84868	0.116128	-1.88473	-0.46149	-0.77548	-0.63433	0.229543	-0.21524	0.025727
											7.79613	4.18018	7.70527	5.33791	8.26545	3.51023	7.41038	4.51445	6.77203	3.72196	6.7809	3.27696	6.54443	3.45946	6.33343	4.86318	5.0464	1.87593	4.14089	2.72716	6.96578	1.58496	5.28895	3.39083			-1.20952	0.860358	-0.50447	0.617894	-1.23748	0.319189	0.410964	-0.32431	-1.10838	-0.75855	-1.73025	-0.11556	-2.65356
											6.35761	2.04644	4.58494	4.17818	7.69979	1.75898	6.04317	2.88293	6.95821	2.061	6.2656	2.40848	6.83691	2.2985	5.82195	3.5485	6.68088	0.998481	5.68075	0.984445	7.14975	1	4.73876	0.9314			-2.42921	-0.27071	-0.60166	-0.59119	0.555	-0.88726	-0.25	-1.18723	-0.68505	-0.72587	0.161682	-0.27333	-0.89867
											7.01135	5.78281	6.24796	6.38306	6.37158	6.10442	5.80905	6.7458	6.31589	3.96468	6.16895	5.2587	6.10217	2.2985	4.77822	3.34098	4.26124	5.36244	4.01713	5.09797	5.49185	7.40939	5.01886	7.19819			-1.50245	-0.71683	-2.76795	-1.74023	0.555	-1.00991	-1.64999	-0.19085	-0.33136	-1.05014	-0.65025	-0.11058	-4.58588
											6.66065	5.75537	5.9668	5.15588	7.03345	5.17543	6.31285	4.56241	4.29072	4.561	3.96622	3.116	6.68507	4.96842	4.71842	3.34098	2.06312	2.87593	1.59564	2.33467	5.35755	5.45943	4.32372	4.8856			-0.33589	-0.1222	-0.93917	-0.65729	-1.73748	-0.99311	-1.41096	-0.98581	-0.11745	-0.58787	-0.20089	-0.29656	-0.2206
											8.78185	6.66882	8.53898	7.17471	9.57135	4.17331	8.59086	4.59941	7.85489	4.25716	6.84469	5.23041	9.20564	4.80968	7.99363	4.70946	6.79453	3.42903	5.75004	3.81593	8.24793	5.45943	6.45496	6.37434			-0.13352	-0.5269	-0.06646	-0.28621	-0.60596	0.023425	-0.33496	-0.67863	-1.47404	-0.45001	0.269748	-0.11849	0.9314
											6.92313	8.43469	6.14138	8.66387	4.89238	5.43922	4.73923	5.69234	5.45168	7.96869	5.46622	6.93793	5.45946	7.95494	4.39872	6.98676	3.93392	5.86464	3.60269	6.01758	5.83289	11.2969	5.54611	12.0494			-1.62848	-0.20926	-1.19593	-0.31236	-0.84868	0.36697	-1.83175	0.00125	-0.53556	-1.15208	-0.32313	-0.66372	-2.51338
											7.16005	3.60418	6.57722	3.84284	5.87858	2.03114	5.061	3.18969	5.54964	3.061	4.99344	2.40848	5.15562	4.62043	4.63346	4.93918	5.29712	2.05968	4.58657	1.76072	7.25739	0	6.03992	-0.0686			-0.15572	-0.29687	-1.6242	-0.4785	-1.10596	-0.04252	-0.25	-0.15119	-1.23823	-0.80136	0.099476	-0.1457	-1.0686
											5.80415	5.9952	5.64183	7.25074	4.43776	4.95011	5.0694	5.90512	2.85348	4.85348	3.77696	4.51968	4.20218	5.00319	4.8024	4.77822	2.76417	5.00868	3.04495	4.28291	1	6.32193	-0.0686	5.81404			-2.24571	-0.27716	-0.75998	-0.50871	-0.445	-0.10083	0.068715	-0.52216	-0.97451	-0.48205	-0.80837	-0.34388	-2.0686
											3.62843	6.02322	1.53548	3.82796	1.91995	4.22336	0.353481	1.46468	2.061	5.73315	1.616	4.06944	3.59098	5.79568	1.5485	2.34098	1.60968	2.52612	1.61596	0.323481	2.32193	4.80735	-0.0686	1.9314			-0.08284	0.024672	-0.86327	-0.89476	0.555	-0.19167	-0.52028	-0.44395	-0.21885	-0.75118	-0.19485	-0.3379	-0.30779
											5.36757	4.07509	2.82294	3.48893	3.74762	3.51288	0.964677	1.561	4.8149	2.061	2.90848	2.90848	3.99466	3.2985	1.5485	2.84098	2.6831	3.01151	0.984445	2.38812	3.80735	4.32193	2.25333	4.10133			-0.38477	-0.31853	-1.63745	-0.76824	-1.34868	-1.19897	-0.52216	-0.97569	-1.48183	-0.85678	-0.34972	-0.0951	-0.65356
											6.97232	4.96336	5.46162	5.33031	6.53628	2.81672	4.16084	2.35348	5.47745	4.12564	4.20096	3.77696	6.49466	2.59098	4.63346	1.5485	4.13596	3.01243	3.56941	2.40844	7.75489	4.80735	4.8856	5.17933			-2.80421	-0.61379	-1.35895	-0.58455	0.94568	-0.79557	-1.04248	-0.62562	-2.28196	-1.0269	-1.02773	0.167609	-1.39053
											9.42165	4.62694	8.63943	5.20541	9.78844	2.84394	8.38563	3.07218	8.54493	3.51444	7.43341	3.77696	9.20364	3.59098	8.18292	1.5485	6.38107	0.659445	5.52565	2.38812	7.45943	4.52356	5.39083	4.10133			-2.28723	-0.41674	0.0945	-0.74291	-0.945	-1.01866	-0.04248	-1.16309	-1.24409	-0.00474	-0.13501	0.092296	-0.48364
											6.96131	3.54644	3.8926	4.12044	6.33046	2.25898	2.43844	2.85348	5.72196	3.35348	4.27696	2.77696	5.42246	3.09098	3.45218	2.84098	3.52748	2.98521	1.35293	2.61596	4.9542	2.58496	1.9314	2.73875			-0.66502	0.348836	0.468731	0.051956	0.055	-0.5798	-0.45752	-0.43677	-0.71441	-0.62257	-0.22661	0.051651	-1.23853
											7.96042	3.40889	6.48648	2.82294	8.01978	1.25898	6.0381	2.01444	5.80693	4.38293	5.69341	2.116	5.8207	2.2985	5.43918	1.5485	3.77193	1.706	3.34568	2.46618	3.80735	0	2.9314	-0.0686			-1.70424	-0.85222	-0.87605	-1.54778	-2.0432	-0.88191	-0.8612	-0.87877	-2.01525	-1.51684	-0.27334	0.396144	-0.97062
											9.0262	6.77608	8.47663	6.87993	8.54697	5.40533	7.90876	6.00689	6.10473	5.76144	6.35488	6.61529	6.5524	6.29991	6.00644	5.85586	5.13363	4.45965	4.61282	4.77442	9.20945	4.75489	7.97032	5.76429			-0.22409	-0.18399	-0.03702	-0.60636	-0.73748	-1.18197	-2.02216	-0.77756	-0.93411	-0.71214	-0.27847	-0.4992	-0.54253
											8.69539	5.86233	8.39423	3.32041	8.52844	3.68173	8.66619	3.12564	6.39189	3.64596	6.98842	2.616	5.92246	4.09098	6.10276	2.84098	6.34299	1.19464	5.60221	1.35293	10.218	1.58496	7.97032	1.9314			-1.50759	-0.07805	-1.97329	-0.77291	-0.23748	-0.62848	-2.01178	-0.60089	-1.89961	-0.09602	-0.85367	0.013062	-2.11923
											7.77774	3.79296	7.76906	2.53548	7.11562	4.15619	6.95224	4.66084	5.94344	2.85348	5.45221	2.116	6.8275	2.2985	6.10276	3.34098	3.13499	-0.20904	3.63206	1.19196	7.09803	2.80735	7.28013	2.51636			-2.42318	-1.00204	-2.85895	-1.31438	0.166196	-1.92756	-0.84632	-1.42566	-3.3331	-0.54011	0.08725	-0.65758	-2.0686
											8.00187	5.55247	7.83096	4.79922	8.09494	5.10311	8.4554	4.87659	6.02341	5.3149	6.43793	5.10464	6.15562	4.75195	5.78839	4.00195	5.08594	4.86074	5.04305	3.903	6.65821	7.96	6.63184	7.01886			-1.77622	-0.17823	-0.87927	-0.69827	-0.15942	-0.45733	-1.25	-0.16254	-1.96516	0.578725	-1.08905	0.055505	-2.5711
											8.78724	5.13971	7.45952	5.64082	9.60921	0.9665	8.33133	1.35348	7.893	2.85348	7.09817	3.51968	7.08295	3.75195	6.52414	4.5485	5.61783	1.95193	4.50828	1.94745	8.46761	5.35755	7.75158	6.10133			-0.73172	-0.20765	-0.49579	-0.81129	-1.445	-0.32865	-1.04248	0.052164	-1.64262	-0.73706	-1.14565	-0.43086	-0.17169
											8.36335	4.72815	8.17633	4.79235	9.12732	4.06634	8.50762	4.18496	6.95168	3.35348	6.81697	2.40848	6.74969	5.28714	6.61314	2.0485	5.36587	3.75633	5.24681	3.11471	8.40514	6.72792	7.69295	6.95377			-3.01096	-2.79291	1.38698	-3.36929	-1.47445	-3.71458	-1.25	-1.64068	-3.06888	-0.51421	-0.77403	-0.72105	-1.39053
											9.04399	6.95345	8.31776	7.48577	7.91294	4.09989	6.76197	4.88067	7.65328	7.38293	7.20065	6.99094	7.82969	6.72438	6.83816	6.79443	4.69348	3.88175	3.95727	4.45609	9.41996	8.99718	8.49364	9.28013			1.44368	-0.37991	1.10081	-0.74323	0.28284	-1.49717	-0.75	-1.82242	-1.49523	0.038467	0.246288	-0.40185	2.10133
											7.63649	4.09018	7.64663	4.39146	7.20115	3.13196	6.61485	2.5832	6.45168	3.96468	5.68064	2.90848	6.42246	2.59098	6.32387	3.0485	5.71065	3.33292	5.31021	3.5532	7.22882	0	7.23518	-0.0686			-2.66901	0.11892	-3.6102	0.553764	-1.23748	0.280361	-1.04248	0.25136	-3.39316	-1.0214	-1.33365	-0.13811	-1.0686
											7.03795	4.33669	7.74812	6.43512	6.86381	2.30271	6.88095	4.79225	6.57909	4.12564	6.31216	5.15973	5.91291	4.36314	5.8024	5.50195	4.58844	3.07251	4.1046	4.34431	5.88264	3.45943	6.2168	4.73876			-1.16871	-0.70363	-0.19798	-1.16284	-0.10596	-0.78511	0.042481	-0.72408	-0.97532	-0.69885	-2.22614	-0.29356	-1.0686
											6.15768	0.669	4.80215	4.75764	6.49651	2.19622	5.41898	4.13205	5.41812	2.061	4.40848	2.116	5.30968	3.09098	4.11314	3.0485	4.5547	0.998481	3.22177	1.94745	6.18982	1	4.25333	2.51636			-0.40467	-0.61565	-1.26673	-1.43825	-0.18771	-1.24004	-1.83496	-1.1665	-0.94579	-0.72079	0.385529	-0.10698	-1.65356
											7.48285	1.169	6.62044	4.79464	6.63266	1.05146	5.43279	3.69439	6.5694	2.561	5.94689	3.20096	6.62939	1.7985	6.32771	2.95218	5.30936	1.87146	4.54495	2.63816	6.44294	2.32193	5.99749	4.51636			-0.72702	-3.49095	-2.026	-4.28989	-0.945	-3.28914	-0.45752	-3.86657	-1.08845	-1.33661	-0.79176	-1.69747	-2.97549
											7.69044	0.961481	7.17654	3.36696	5.90897	0.758981	5.46709	4.09941	5.54964	1.561	5.46622	2.90848	5.96396	1.7985	5.20946	2.34098	4.72717	-0.20904	4.63084	0.484445	5.35755	0	4.8856	0.9314			-1.02923	0.235223	0.302019	0.331644	-0.81348	0.905905	-0.75	0.663582	-1.84755	-0.74932	-0.96256	0.265142	-1.1466
											6.68451	4.92091	6.21846	6.41947	6.26959	3.94068	5.92878	5.09337	4.72196	3.85348	4.06944	5.69594	4.38346	4.12043	4.68189	4.20946	1.65945	4.56312	1.97841	3.96232	2.58496	5.52356	2.25333	7.36603			-1.44129	0.069897	0.018498	0.24532	0.055	-0.45755	-0.00729	0.731737	-1.36046	-1.121	-1.80814	-0.23426	-1.03823
											5.72228	2.25396	5.02793	4.14909	6.34504	1.78843	4.66329	2.97744	4.8149	3.35348	4.42335	3.77696	5.41291	3.59098	5.1912	2.0485	3.24441	3.13187	2.11094	3.1046	3.90689	1.58496	2.51636	1.9314			-0.46119	-0.26025	-0.97227	-0.62177	-2.02996	-0.30025	-1.75449	0.309791	-1.1994	-0.44309	-0.49128	-0.07584	-1.33163
											5.35828	4.09488	4.94317	5.70948	5.03179	3.05146	4.35348	4.406	3.561	2.35348	2.616	3.93793	5.34223	3.09098	3.50195	4.98368	1.93572	3.2067	1.35293	2.38812	2.80735	3.16993	2.73875	3.83829			-0.44576	-0.4172	-2.54598	-0.21492	-2.65393	-1.5234	-1.289	-1.05254	-1.62711	-0.85115	-0.86759	-1.28863	-1.65356
											6.63069	4.62694	6.66108	4.63654	6.57153	3.36045	5.90872	2.51444	6.31291	3.64596	5.34572	4.31216	6.22749	4.20218	5.71619	3.34098	3.08344	3.90216	2.21416	3.5317	1	3.58496	1.51636	3.39083			0.074	0.189083	-0.33845	0.60999	-0.73748	0.170599	0.031297	0.47784	0.080359	-0.8344	-0.09603	-0.65694	-0.66052
											4.61489	4.27006	5.49665	1.69644	3.99142	2.25898	4.52563	0.721964	4.51445	4.5832	3.90848	2.116	4.49466	3.99466	3.63346	3.34098	2.64118	-0.00152	2.11596	0.727159	2	3.45943	2.25333	3.51636			-0.52951	-1.82765	-0.35505	-2.08884	0.055	-1.62962	-0.73102	-2.32741	-1.12991	-1.10989	-0.82845	-0.93798	-0.72395
											7.93868	6.30034	7.99559	5.29464	8.30279	4.7273	7.93878	2.85348	7.64455	4.51445	7.03874	3.70096	8.01686	4.49466	7.41839	4.34098	6.57363	4.94412	5.73037	4.11596	4.24793	5.67243	4.73876	3.63184			-1.34033	-0.1726	-0.73154	-0.36465	-0.445	-0.57399	-1.08904	-0.48152	-2.35087	0.192712	-0.4573	-0.14576	-0.56903
											6.40661	3.00521	5.71846	3.85741	5.66667	1.62746	4.1346	4.17541	5.80893	3.061	5.18064	2.616	4.3207	2.2985	4.13346	1.5485	5.06985	1.64118	3.51964	1.76072	1	0	-0.0686	0.9314			-0.05045	-1.53506	0.769749	-1.62142	-0.23748	-0.4627	-1.33496	-0.3783	-0.70508	-0.78727	-0.14603	-0.91119	-0.68751
											6.49855	4.98867	6.28178	6.73818	5.52678	4.40168	5.00689	5.55481	5.19439	5.68969	4.90848	5.07543	4.14872	3.38346	4.99591	5.44245	5.01565	4.26838	4.64961	4.11502	1.58496	1	0.9314	3.25333			-0.52396	-1.28704	-0.26556	-1.98333	-0.73748	-1.57092	-0.83496	-1.27439	-0.93928	-0.9963	-0.35783	-0.57554	-0.23853
											7.48719	5.82926	7.59845	6.52582	7.12269	7.24744	6.57973	6.66007	6.89189	6.48999	6.54499	5.86193	7.4412	5.57195	6.27719	5.42594	5.82537	4.50967	5.31021	4.34568	2.80735	2.32193	2.73875	2.9314			-2.16502	-0.65332	-1.0482	-0.80767	-1.39845	-1.01825	-1.26487	-0.59701	-2.08027	-1.28401	-1.30625	-0.12686	-2.2206
											6.843	4.49542	6.84284	4.8556	6.28436	3.46368	5.53664	3.46789	5.88293	3.061	5.90093	3.01968	5.17594	2.7985	5.25319	4.13346	5.49725	2.65341	4.80806	3.07738	3	3.32193	3.10133	1.51636			-0.67725	-1.20716	1.03174	-0.43012	-1.15252	-1.84177	1.41096	-0.5616	-2.0591	-1.39598	-0.66947	0.164663	-2.76904
											5.73396	4.78341	5.52077	6.39325	5.48149	3.53628	4.0832	5.26993	5.28661	2.061	4.31216	4.27696	6.29	2.2985	4.8024	5.00195	3.91703	2.27064	3.36721	2.42495	2.32193	3	2.25333	3.25333			-1.69466	-1.2115	-1.60166	-2.01373	-1.72993	-0.88777	-0.54248	-1.19107	-1.06959	-1.17165	-0.94725	-0.22094	-2.45326
											5.88161	5.55247	5.20503	6.80706	5.92854	4.12408	5.23426	5.64784	6.25716	3.64596	4.77696	4.56944	4.88346	3.59098	4.00195	4.45218	2.56312	3.74441	1.09564	3.69196	0	3.16993	0.9314	4.32372			-1.81984	-3.05939	-0.92881	-3.18384	-0.31348	-1.80212	-1.11848	-2.62744	-0.94272	-1.86626	0.086264	-0.84692	-0.5711
											7.00709	5.31516	7.44541	7.90399	6.91821	3.96509	5.65637	6.76536	6.30089	5.84212	5.98166	6.98842	6.80621	3.7985	5.95539	6.17246	4.64272	2.59174	4.11345	3.73781	5.08746	2.58496	4.68629	5.86214			-1.87077	-0.29218	-3.56775	-0.55425	-3.35806	-0.33319	-1.66989	-0.29178	-0.77459	-0.87528	-0.05824	0.534572	-1.48364
											5.92339	5.57799	6.73725	6.9077	5.73024	2.45514	5.89721	3.73315	5.77623	4.5832	4.36193	5.37778	4.86314	3.99466	3.13346	5.53714	4.78971	2.37815	3.96964	3.65969	2.32193	4.24793	3.10133	6.89718			-2.00752	-0.62029	0.302019	-0.68649	-0.945	-0.29938	-0.41096	-0.31322	-0.38137	0.015483	0.283288	-0.28941	-0.0686
											8.95116	3.85216	9.16016	3.70094	8.95292	2.05146	8.82201	2.64596	7.88518	4.0832	7.56719	4.6382	7.94552	3.45946	7.86318	3.13346	6.89016	0.728197	6.62599	1.98445	7.16993	3.58496	7.37434	5.68629			-1.66502	-0.07997	1.03174	-0.42339	-1.23748	-1.02601	0.25	-0.97463	-1.86406	-0.00184	-0.65177	-0.30426	-1.29099
											7.10049	5.71488	6.57988	5.48667	6.55318	2.84394	6.19848	2.98374	5.86651	4.46468	4.86193	4.42335	5.62043	3.09098	3.34098	2.34098	4.88916	4.53667	3.79474	3.33189	2.32193	4.70044	3.63184	5.99749			-1.55249	0.069112	-2.19798	0.017086	-0.445	-0.5967	-2.20345	-0.65399	-1.85726	-0.65042	-1.18241	-0.07892	-1.65356
											5.78303	3.41493	5.46989	4.78141	5.02109	2.66266	5.08115	2.72196	5.01445	4.01445	4.20096	2.40848	6.22749	2.7985	6.1981	3.5485	3.29096	2.43572	3.38812	2.85112	3.70044	3.58496	4.32372	4.01886			-1.86323	-0.03893	-1.23318	-0.17234	-1.55362	-0.71716	-0.54248	-0.99805	-1.93127	0.087102	-0.23193	-0.45952	0.9314
											6.74878	6.0304	5.27537	6.74168	5.74571	6.58652	5.00613	6.78808	5.75716	5.39721	5.34161	5.65441	7.56053	4.45946	6.79593	5.42594	3.8556	5.9169	2.48445	5.90287	4.70044	4.64386	4.51636	6.17933			-0.87623	-0.70091	-0.27398	-1.77481	-0.82244	-1.9765	-0.04248	-1.11378	-1.69495	-1.06706	-1.2597	-0.53189	-0.58317
											6.5628	4.42091	6.3312	5.25436	4.96615	4.06756	4.86743	3.60738	5.41812	4.38293	4.56944	4.40848	3.7985	2.7985	4.00195	3.95218	4.20459	4.74106	3.9051	3.65969	7.47573	4	6.32372	4.32372			-1.95545	-0.59983	-0.53702	-0.86673	-0.15252	-0.89845	-0.54248	-1.36751	-1.10196	-0.82281	-1.28475	-0.56897	-2.97549
											2.8117	6.5465	3.00478	7.90536	2.21243	5.31715	1.14596	6.92288	1.561	4.43844	2.40848	6.34366	1.7985	5.37844	3.34098	5.13346	1.05622	4.15492	0.323481	4.74936	3.58496	5.83289	3.51636	6.23518			-3.5242	-0.67287	-2.86493	-0.68564	-1.0374	-1.0104	-1.54248	-1.33013	-2.68868	-0.75603	-0.33177	-0.57034	-3.52803
											8.12566	5.25646	8.12466	5.88418	7.70078	4.6161	7.31908	4.07495	6.94963	2.96468	6.7656	4.31216	6.88033	4.09098	6.41246	3.13346	4.84304	4.57336	3.83743	4.56941	8.84862	4.08746	8.04514	4.73876			-1.6161	-0.03569	-1.43495	-0.99123	-0.50274	0.005232	-1.91096	-0.20345	-1.57577	-0.63669	0.079576	0.492214	-0.93854
											7.9892	4.5061	7.88353	6.73984	7.79199	4.08091	7.72828	6.22055	6.68496	3.85348	6.47312	3.70096	6.4481	3.95946	6.77411	3.70946	5.91562	2.45193	5.33432	3.31498	8.11894	5.93074	7.08115	8.21217			-3.74793	-0.1951	-1.71285	0.031194	1.055	-0.13803	-2.80774	-0.76678	-2.39401	-0.64646	-1.44679	-0.66888	-1.15975
											5.40484	4.18295	4.77806	4.10012	5.25143	1.84394	4.52118	2.35348	4.22196	3.96468	3.77696	2.116	5.20218	2.7985	4.43918	3.0485	2.8556	3.09174	1.09564	2.23993	6.20945	2.58496	5.28895	3.25333			-3.50328	-1.54663	-3.75375	-1.64406	0.055	-2.02199	-1.47826	-2.04698	-0.95379	-1.45046	-0.90802	-0.21891	-1.9946
											7.84763	3.83893	8.07012	4.02793	6.5869	2.37018	6.10374	1.561	6.43844	3.96468	6.32281	2.77696	6.85014	2.59098	6.36318	3.34098	4.52386	2.09995	4.42577	2.54218	10.8162	1	10.5117	-0.0686			1.52994	-0.28871	1.17625	-0.47771	-0.445	-0.05209	-0.49271	-0.31092	-0.63396	-0.83398	-0.67909	-0.19998	-1.0686
											6.97897	2.95393	7.82325	3.27064	7.1284	1.87018	7.7269	1.88293	6.28866	2.85348	5.7587	2.40848	7.14959	2.2985	6.63033	2.0485	4.36159	1.45193	4.10078	2.04218	9.61102	0	9.67455	-0.0686			-2.66116	-0.4643	0.755464	-1.17228	-1.82244	-1.05185	-0.95752	-1.30552	-1.98124	-1.25576	-0.07449	0.274755	0.101325
											7.63015	5.35216	8.07894	5.65984	8.61535	6.57684	8.48546	6.12966	6.26993	5.55818	6.00668	5.40848	7.39834	4.49466	5.98368	5.20946	4.93392	4.2222	5.07564	4.40844	10.6448	1.58496	10.1335	2.51636			-2.42921	-0.27054	0.386981	-0.44767	-0.78404	-0.28926	-0.25	-0.68723	-2.54406	-0.71994	-1.89285	-0.00619	-1.65356
											7.85438	5.78183	7.12531	6.18508	7.01978	6.02565	5.27072	5.71744	6.04964	3.46468	5.38945	4.81216	8.50677	7.94696	7.67187	7.1683	5.13021	3.14118	3.83467	3.01964	9.82655	3.90689	8.41118	4.57526			-1.00476	-0.35968	-0.22743	-0.46176	0.101333	-0.84398	-1.54715	-0.88168	-0.39956	-0.08908	-0.82615	-0.15761	-0.9946
											8.06221	6.61962	7.57375	4.62916	8.30066	5.645	6.83934	3.02043	7.66022	5.14596	6.54499	4.06944	8.47342	4.67594	6.87492	4.13346	4.95754	3.75764	4.2724	2.22716	7.69349	7.19967	4.73876	5.25333			-1.87083	-0.08493	-1.17422	-1.07925	-0.70803	-0.76897	-2.48697	-0.10675	-0.25453	-0.7249	-0.93092	-0.186	-1.36406
											7.61962	4.43469	6.07888	5.42616	7.07989	4.86004	5.96064	5.83457	6.51445	2.85348	4.56944	4.31216	7.04942	2.95946	5.40562	2.70946	5.46228	2.45791	4.2158	1.82348	6.55459	0	3.83829	2.25333			-0.71848	0.255483	-0.9055	-0.76728	-1.23748	0.270725	0.542481	-0.3747	-2.98948	-0.71387	-0.02145	-0.22816	-0.0686
											8.937	5.29696	7.48287	5.08974	7.63008	5.67186	6.10837	5.64283	7.61395	4.22196	6.28926	4.90848	7.50319	5.43189	5.62844	4.79443	4.26935	3.47945	2.90844	2.6806	6.35755	1	3.63184	-0.0686			-1.62201	-0.08764	-1.16098	-1.02425	0.055	-0.13018	-0.94616	-1.8482	-0.8748	-1.61589	-0.36784	-0.70467	-0.0686
											8.47446	4.25271	7.51559	3.64989	8.10976	4.89704	7.05906	3.23093	7.58728	3.46468	5.52289	2.616	7.42246	3.59098	6.04	4.00195	3.3487	1.4599	3.21416	1.19196	5.08746	1	3.39083	2.25333			-0.5448	-0.54243	-1.17353	-0.21317	-1.10596	-1.00351	-1.25	-0.93129	-0.88584	-0.40601	0.360034	-0.08371	-0.0686
											9.08348	6.03508	8.07418	6.42514	8.84228	5.74523	8.12785	5.541	7.85547	3.561	6.06189	4.27696	7.30968	4.45946	5.71619	3.84098	5.73677	2.47558	4.08395	2.38468	8.5157	1.58496	6.40713	0.9314			1.1852	0.344753	-0.09333	-1.52526	1.21596	-1.04484	-0.25	-1.66645	-1.62373	-0.65995	-0.76327	-1.04674	-0.0686
											7.64145	7.54403	6.36414	7.14661	6.83702	6.15727	5.27988	5.88966	5.86466	6.49618	4.77696	6.2587	6.67343	6.92246	5.00793	6.40562	2.93572	5.68756	2.42168	5.44378	4.24793	11.0647	2.9314	9.16741			-0.07111	-0.23357	-0.42079	0.047367	0.737394	0.478998	-1.54248	0.400585	-0.91238	-1.05656	-0.3637	0.091102	-0.2801
											6.46218	4.07589	4.14021	3.19041	4.43922	4.21742	2.14596	2.46468	6.34021	4.43844	3.616	3.56944	5.49466	4.88346	3.70946	1.5485	4.57821	2.40216	3.36189	2.33835	6.44294	5.9542	3.39083	5.17933			0.072729	-0.66244	-0.70826	-1.1977	0.055	-0.06727	-0.98474	-0.50823	-0.61169	-0.95654	-0.58382	-0.11722	-0.10177
											7.42166	8.07247	5.51657	8.59711	5.12803	3.50491	4.24416	3.0832	6.26781	6.78402	3.40848	6.61529	7.14959	6.50531	5.27822	6.58222	4.39461	2.01335	3.19196	3.92332	7.70736	8.44708	4.57526	8.51636			0.240288	-0.48941	0.5945	-0.41144	-1.15252	-0.41877	0.542481	-0.88152	-1.99523	-0.5096	-0.62027	-0.2932	-1.74667
											3.67041	2.52612	0.827963	1.69644	3.44939	1.41995	0.561	0.721964	3.22196	2.061	2.116	2.616	1.7985	2.2985	2.70946	2.84098	-0.50152	0.728197	0.031	0.323481	0	1	-0.0686	-0.0686			-0.6085	0.20217	-0.13522	-0.33342	-1.0562	0.005485	-1.04248	-0.44452	-1.35985	-0.41344	-0.02713	-0.08278	-1.26125
											7.5311	4.54644	7.06177	2.55768	7.73316	2.62746	6.69465	2.2037	6.28661	3.061	5.93612	1.616	7.00584	4.45946	6.16291	2.5485	4.86654	1.29096	3.95688	1.51964	7.06609	1.58496	4.32372	-0.0686			-0.23287	-0.90342	-0.40046	-1.40347	0.686517	-1.06799	-0.88462	-0.71203	-0.89757	-1.20675	0.248967	-0.69012	-0.59133
											5.781	5.14464	4.14909	4.61542	4.2204	3.40168	3.5832	2.68496	4.62564	4.14596	3.20096	4.27696	4.93189	4.09098	2.84098	2.95218	2.93366	0.902159	2.11094	1.09564	2	2.80735	0.9314	1.51636			-0.42785	0.433223	-1.24918	0.019427	-2.00964	-0.42745	-1.23379	-0.94425	-0.62315	-0.60283	0.070104	0.192542	-0.33689
											7.17153	5.53731	5.18547	4.3857	5.79961	4.31324	3.87568	2.88293	7.0525	4.36836	4.56944	3.40848	5.68918	4.75195	4.59223	4.95218	4.39093	1.64118	2.94745	1.77693	7.19967	4.70044	4.45496	4.57526			-1.84631	-2.787	-2.27201	-3.90923	0.055	-1.88223	-0.25	-2.65368	-1.91399	-0.71242	0.130981	-0.48103	-2.87595
											6.52238	6.76138	4.36696	6.27174	5.10398	3.81324	2.69439	4.91812	5.61264	3.72196	4.6382	2.40848	6.33691	3.75195	4.89872	4.68189	3.86471	3.06312	2.21416	3.25661	5.32193	6.44294	3.51636	5.25333			-0.51096	-2.15173	-1.61302	-2.8465	-0.28404	-2.24247	-0.25	-1.63125	-1.42956	-0.47397	-1.06929	-0.54509	-2.76048
											6.87812	3.79415	6.77337	4.96732	7.62081	3.67543	6.65033	5.31762	5.89189	3.64596	6.25406	3.27696	6.30968	2.2985	6.04568	2.84098	4.99454	2.41913	4.80565	2.84568	5.39232	2.32193	4.83829	1.51636			-1.35	-0.32042	-1.20754	-0.75539	-2.39845	-0.49996	-1.75	-0.75653	-2.46606	-0.63732	-0.40163	-0.22888	-1.76904
											8.50549	4.57589	8.32638	4.18508	8.41028	2.85718	7.73958	2.41122	7.66634	3.85348	6.93748	3.56944	8.11625	4.95946	7.48867	4.00195	5.62585	3.24507	5.22703	2.52818	7.99435	2.32193	7.40713	2.25333			-0.46119	-0.95638	1.29066	-0.8124	-1.445	-0.66069	-0.04248	-0.56991	-1.12316	-1.05994	-0.86697	-0.17627	-1.0686
											5.8186	5.60235	6.02197	4.41293	5.39238	3.09519	4.60738	3.18969	4.14596	3.64596	4.74939	3.616	5.09098	3.59098	4.77822	2.70946	3.29346	2.23364	3.40844	3.09693	7.76818	4.24793	6.17933	4.17933			-0.17537	-0.11661	0.762216	-0.40557	-1.23748	-0.37253	-0.75	-0.9544	-1.10581	-0.42957	0.436046	-0.28649	-0.97438
											7.33642	1.25396	6.83577	3.8926	7.23326	0.258981	6.61395	3.69439	6.33445	2.85348	5.86393	2.116	6.31659	2.2985	5.3024	2.0485	5.43289	-1.294	4.53241	0.984445	7.67948	3.45943	6.85026	3.9314			-1.82968	-0.33535	-2.32375	-0.87589	-1.01375	-0.65607	-1.75	-0.8339	-1.16758	0.020361	-1.23025	-0.5203	-2.82349
											3.86837	4.59488	3.40846	4.73092	3.34394	3.45514	3.45168	3.86651	3.51444	1.561	2.40848	1.616	5.08343	2.7985	1.5485	3.20946	2.78971	2.25764	1.51964	1.66439	3.32193	5.72792	2.25333	4.63184			-1.22967	-0.93611	-0.8343	-1.50641	-2.3773	-2.13698	-1.6388	-1.27177	-0.47031	-0.47486	0.161506	-0.94238	-1.76904
											7.41453	6.56996	7.40467	7.38505	9.40733	4.59989	9.51321	4.7657	8.012	8.34498	7.74734	7.22316	6.71967	7.85862	6.44082	7.08691	5.23381	3.66394	5.32664	4.41716	5.72792	7.69349	6.06068	8.28895			-1.79607	-0.32551	-1.0167	-0.81511	-1.02996	-0.24432	0.200232	-0.66427	-0.9371	-0.76754	-0.40835	-0.94056	-1.89867
											9.01671	5.43712	9.14207	5.23128	10.1859	3.95942	9.80465	4.0832	7.74005	3.061	7.60643	4.06944	7.85472	3.59098	7.53714	3.13346	6.34669	3.29596	6.41929	3.42495	9.71939	6.52356	9.16741	4.57526			-1.20771	-1.45023	-0.57946	-2.52653	-0.60596	-1.04582	1.07193	-1.82228	-1.76234	-0.81051	-0.09873	-0.73219	-1.0686
											8.10999	3.88736	7.67378	2.92616	8.9635	3.69416	8.23192	3.60473	6.90074	3.35348	6.55118	2.616	6.39834	3.59098	6.69696	1.5485	4.23938	2.36696	4.42168	2.32348	2.58496	4.52356	2.51636	4.25333			-1.30877	-0.20804	-1.30918	-0.91405	0.423483	-0.34293	-1.91096	-1.36993	-1.8893	-0.64623	-1.12353	-0.53556	-1.33163
											7.66123	6.06975	7.37401	5.3926	8.24136	5.06634	7.46789	4.24416	6.39544	3.93844	6.59889	3.01968	6.92187	2.59098	6.24466	3.63346	5.40564	3.91966	4.95717	3.63816	6.08746	4.52356	5.10133	4.97579			0.410213	-0.71768	1.18671	-0.84347	0.055	-0.38807	-0.45752	-0.73815	-1.07403	-0.34411	-1.00976	-0.18603	0.977496
											9.74004	6.54613	9.32666	6.78228	11.3	6.34363	10.6265	6.541	8.65095	4.85348	7.82532	5.84572	9.20809	4.8207	8.34028	4.79443	6.71673	3.94866	6.03773	3.25661	10.8065	4.39232	9.8033	5.48599			-3.22552	-0.2084	-2.05025	0.064819	-1.6637	0.578877	-1.57193	0.031051	-1.18494	-1.05801	-1.26514	0.117103	-3.39053
											3.94821	4.9028	4.41626	4.84099	4.30271	5.45514	3.17541	6.03162	2.061	4.75716	3.51968	4.81216	3.59098	3.09098	3.5485	2.5485	1.19464	2.87926	0.823481	2.7357	5.42626	4	5.54611	3.73875			-4.31329	0.030338	-4.61688	-0.05084	-1.14116	-1.07493	0.285195	-1.04437	-2.83282	-0.21556	-0.98754	0.078479	-0.39791
											4.92166	5.71695	3.46861	3.46861	4.64966	3.09046	2.86836	2.41122	4.73093	2.85348	2.40848	3.70096	5.18918	4.45946	3.45218	3.84098	5.48407	3.50036	3.41344	1.43468	6.04439	7.90689	4.25333	7.29772			-2.10226	0.455432	-1.94498	0.916917	-0.28404	1.04051	-0.90406	0.479975	-0.98427	-0.37733	-0.84392	-0.04068	-2.27805
											3.69664	6.73724	1.82796	5.18508	1.25898	8.69961	1.35348	6.26834	2.35348	7.18851	3.40848	6.61529	3.75195	6.19245	2.34098	5.63346	1.29096	5.38264	1.031	5.1821	3	4.90689	0.9314	4.97579			-1.18492	0.003431	-1.3474	-0.14167	-0.17974	-0.03505	-1.54248	-0.16144	-2.36511	-0.24009	-0.83832	-0.13133	2.25333
											4.79651	5.22815	0.743	2.82796	2.25898	5.50691	2.14596	3.12564	3.96468	4.35348	3.93793	2.90848	4.99466	4.67594	3.87043	3.34098	-0.294	3.3709	1.11596	2.38122	2	4.58496	0.9314	4.63184			-2.3746	-2.02354	-2.65143	-2.97719	-0.23748	-3.39845	-2.37396	-2.50125	-0.60864	-2.07569	-0.41197	-0.46637	-0.33163
											5.40166	5.81502	4.23592	5.10012	4.20639	6.81769	4.56801	6.07616	4.51445	4.84593	4.116	4.06944	4.9412	5.09098	4.53714	4.66291	1.80584	3.70741	2.27693	3.61846	2.80735	5	0.9314	5.10133			-1.9359	0.212514	-1.49046	0.871155	-0.15252	-0.7424	-1.94997	-0.08007	0.016543	-0.88437	-0.03765	0.209752	-1.30564
											8.58773	3.48912	6.64713	2.92616	7.04882	2.16266	5.52748	2.57218	6.65715	4.561	5.00668	3.81216	6.49466	2.59098	5.46495	2.34098	5.40233	2.45193	4.36986	1.77693	9.19476	1.58496	6.76429	2.25333			0.074	-0.34244	-0.53702	0.093854	-0.445	0.019123	-0.54248	-0.54059	-0.96531	-0.54829	-0.78316	0.366123	-0.74667
											7.99234	4.1232	7.00778	3.19041	9.73025	5.44378	8.44919	3.88112	4.75716	2.85348	4.36193	2.616	4.36314	3.2985	3.95218	2.34098	4.68961	1.54221	4.3518	0.984445	10.032	3.45943	7.15057	3.25333			-2.57216	-3.56107	-1.54614	-2.6345	2.21596	-3.48341	-0.81875	-3.25499	-1.07712	-1.08031	-0.50409	-2.64868	-2.16814
											7.58784	5.49922	5.25001	4.17818	8.83457	5.96579	5.22055	4.53518	5.36466	4.061	2.77696	3.20096	5.30968	4.36314	3.20946	2.70946	5.29342	4.01243	3.25661	3.17946	8	4.58496	2.9314	5.39083			-0.08572	-0.30161	-0.18697	-0.32873	-0.34868	0.125515	-1.28519	-0.71968	-0.8721	-0.88401	-0.58086	0.421775	-0.71203
											8.25349	4.18018	7.19619	4.95953	7.88108	3.51288	6.54425	3.65096	6.80442	2.72196	5.82069	3.77696	7.25195	1.7985	6.77822	2.84098	4.8709	0.951927	4.41032	1.99043	6.24793	4.32193	3.83829	5.2168			-2.98026	-1.46058	-2.78294	-1.02483	-0.84868	-1.15448	-2.83496	-2.16691	-2.86449	-0.80833	-0.53329	-0.14592	-1.96168
											8.97821	6.54816	8.60933	7.82896	8.95338	4.57487	8.58738	6.25164	6.33637	6.96709	6.60892	6.79916	8.22222	7.48166	7.29443	7.03642	5.75551	5.36837	5.44809	5.79779	9.30378	10.4686	8.15057	10.7532			-1.65432	0.217761	-3.07096	0.521321	-0.23748	-0.14132	-2.18887	-0.72662	-1.38408	-0.00334	-0.85587	0.067636	-0.96807
											7.4169	4.18914	6.10707	5.78913	7.13355	3.41391	5.49483	4.08864	6.29072	4.46468	5.19594	4.27696	6.88346	2.2985	3.34098	4.74466	5.13109	4.21684	4.27366	4.43769	7.34873	1	6.32372	3.73875			-0.04794	-0.62796	-0.96423	-1.54919	-1.84868	-0.89658	0.042481	-0.50309	-0.68797	-0.24334	-0.48754	-0.18165	0.046877
											8.06212	5.02934	5.84284	5.91334	8.09901	3.84394	5.70486	4.20022	5.51445	5.51445	5.64364	5.24939	6.77341	4.20218	4.61314	4.24466	5.03085	4.25928	3.87074	4.20426	9.08481	1	6.53131	3.25333			-1.65045	-0.04775	-2.13522	0.403369	-1.89845	0.600359	-1.54248	0.076665	-3.20252	-0.63427	-0.53597	0.053284	-0.0686
											8.73757	4.1461	4.21864	6.49739	8.06703	3.05146	4.17541	4.35536	6.46789	2.561	4.06944	2.616	6.78714	2.7985	2.84098	3.70946	5.39093	3.64732	2.70092	3.88683	10.1886	6.18982	6.08115	9.37848			-0.98782	-1.4191	-0.61302	-1.5683	0.096231	-1.33439	-2.11123	-1.535	-1.53748	-0.54009	-1.02688	-0.92541	-1.0686
											8.02229	5.09974	4.75695	5.79554	7.39595	2.75898	4.53664	3.78247	6.88742	5.36466	5.116	3.40848	7.49787	4.17594	4.53714	4.45218	4.37062	3.75928	2.85112	4.29767	8.12412	2.58496	4.17933	4.57526			-0.5356	-0.74115	-0.92384	-0.78571	0.382252	-0.74448	0.75	-1.01381	-1.66836	-0.82833	-1.85723	-0.49892	-1.09326
											5.20741	5.59282	2.94344	6.11888	3.74187	4.83639	2.47744	5.33348	3.46468	5.01445	2.40848	5.66238	3.75195	4.7985	3.0485	3.0485	2.33939	5.47273	1.43468	4.40089	5.88264	6.10852	3.9314	5.8856			-1.58696	0.522744	0.886981	0.971953	-2.25968	0.714751	-0.75	0.569637	-2.40452	-0.75154	-1.15546	0.120191	-0.0686
											6.68295	4.99989	1.64668	4.3166	5.25451	6.09901	2.46468	5.31811	5.48688	5.41812	4.27696	4.51968	6.3207	4.3207	3.95218	5.50195	3.59174	5.00868	1.0532	3.82395	8.89482	5.75489	6.30644	5.81404			0.194504	-0.07611	-1.19798	-0.3282	-0.07652	-0.07843	0.910964	-0.38574	-1.09378	-0.17309	0.040575	-0.15355	-1.0686
											6.36703	1.25396	0.243	3.63695	4.90859	0.627464	1.35348	1.14596	6.91554	1.561	3.40848	1.616	5.38346	2.7985	3.13346	2.0485	2.12244	1.87593	0.031	2.38122	6.22882	2.58496	1.9314	5.01886			-0.29448	-0.13725	0.0945	-0.08363	0.882676	-0.12654	0.25	-0.1526	-2.54285	-0.51595	0.127768	-0.23928	-0.84621
											8.45975	-0.831	6.71033	3.8926	9.21711	-0.0335	7.67134	0.964677	7.19877	1.561	6.23041	2.616	8.43438	1.7985	7.35907	1.5485	5.05546	0.290963	3.57473	2.47841	4.64386	0	3.25333	-0.0686			-2.44601	-0.59749	-1.14247	-0.54045	-0.945	-0.82244	-0.75	-0.07455	-2.07516	-1.16966	-1.40155	-0.19584	-1.0686
											5.84226	2.07268	3.47272	5.3619	6.4654	0.758981	4.3149	1.68496	4.36836	2.85348	3.40848	3.96622	4.36314	2.59098	2.84098	2.0485	3.05274	1.09668	1.48445	1.7849	2.32193	0	1.51636	-0.0686			-3.03316	0.099924	-2.74975	-0.00086	-2.9672	0.068135	-1.54248	-0.22787	-5.55803	-0.88282	-1.37031	-0.13633	-1.0686
											2.12244	0.669	2.3857	5.668	3.12746	0.627464	2.93844	5.21914	1.561	1.561	3.56944	4.36193	3.2985	1.7985	1.5485	3.50195	1.83939	-0.20904	1.40844	0.984445	4.75489	0	4.25333	-0.0686			-0.96539	0.120943	-0.4055	0.378208	0.131002	-0.3388	0.910964	-0.14977	-3.10376	-0.75818	-0.80923	-0.4324	-0.0686
											5.67251	0.461481	6.43296	4.41237	5.74667	0.627464	5.74389	1.72196	5.86651	2.061	3.27696	2.40848	5.79568	1.7985	4.6912	3.34098	4.4668	-0.294	3.70037	2.38812	6.44294	0	5.97579	3.73875			-2.17725	-0.14368	-0.03702	-0.50358	-1.17472	-0.54022	0.910964	-0.28918	-3.27663	-0.11852	-0.79524	0.141642	-0.0686
											6.85832	5.12019	6.42486	5.76537	6.92835	5.14747	6.58677	5.1808	5.75716	4.69439	5.93793	4.49344	5.73368	4.02822	5.67719	4.66291	3.43366	5.31278	3.66322	4.97822	4.24793	0	4.32372	0.9314			-2.15572	-0.69571	-1.23698	-0.92747	-1.60596	-0.60944	-1.14677	-1.29699	-2.32205	-0.71193	-0.85825	-0.58439	-2.34162
											6.83778	2.89872	6.474	5.3556	5.61108	3.6342	5.4123	4.23093	4.35348	3.35348	4.36193	5.51968	5.34223	4.36314	5.13346	4.50195	4.10077	1.87593	4.11502	2.38468	7.57743	0	6.42325	2.25333			-0.55195	-0.29742	-1.09742	-0.62392	-0.23748	-0.54346	-0.91096	0.101803	-0.98981	-0.76922	-0.55282	0.096919	-1.7226
											6.73493	1.86516	4.56448	4.12875	5.34997	3.39237	3.33058	2.35348	4.36836	3.72196	3.116	2.616	5.50319	2.2985	4.45218	1.5485	3.94437	2.42747	3.1737	2.36721	7.5157	0	5.99749	-0.0686			-0.54531	-2.03301	0.358333	-2.42572	0.055	-0.88529	-0.99271	-0.81783	-0.35934	-0.44987	-0.39763	-0.20884	-0.58317
											7.71587	-0.03852	6.47938	4.87522	6.98149	0.9665	5.25177	2.85348	6.47029	2.061	5.06944	2.90848	7.24135	1.7985	5.74466	2.34098	3.80584	-1.00152	3.62095	1.48445	4.70044	0	4.45496	-0.0686			-2.04725	-0.35047	-3.19295	0.857572	-1.23748	-0.22028	-1.2722	-0.60636	-0.70026	-0.09823	-0.29432	-0.19353	-3.67741
											8.27953	-0.03852	6.35741	6.19306	6.99385	2.7204	4.65715	6.46468	5.12564	2.561	4.96622	4.40848	6.33691	2.2985	4.5485	2.0485	5.90602	1.29096	4.10078	2.11596	6.75489	0	4.32372	1.51636			-1.13493	-0.27383	-0.65143	-0.56884	-1.02996	-0.78815	1.04248	-0.64894	-1.89727	-1.1215	-0.69506	-0.0653	-2.39053
											7.72614	3.169	7.23592	3.88916	8.36748	2.71243	7.51817	2.45168	6.07495	3.061	6.20596	2.90848	5.93189	1.7985	5.34098	2.34098	5.3143	2.61289	4.05183	3.31593	4.16993	4.08746	3.10133	3.73875			-1.64973	-0.51237	-2.55891	-1.2778	-0.73748	-0.80623	-1.54248	-0.60995	-1.60544	-1.29298	-0.3017	-0.02921	-2.87595
											8.32123	-0.03852	7.68519	6.07988	10.5196	1.12746	9.5392	4.06241	7.54425	1.561	6.79916	4.27696	7.27414	3.09098	6.58222	3.70946	6.21956	0.366964	5.4111	2.40844	3.45943	0	3.25333	1.51636			-1.37945	-0.61468	-0.19798	-0.58361	-0.23748	-0.58419	-1.54248	-0.82422	-2.74116	-0.67543	-0.28546	-0.10221	0.9314
											6.03408	2.41493	5.91605	5.70503	5.25261	0.9665	5.16937	4.60473	4.93844	2.35348	5.10464	3.40848	3.2985	2.2985	4.24466	1.5485	4.02341	1.09668	3.06941	2.52818	1.58496	0	-0.0686	1.51636			-0.78723	-0.85711	-1.27398	-1.47089	-0.10596	-0.36766	-0.661	-0.49323	-3.55233	-1.45472	-0.7005	-0.10151	0.738755
											6.54822	3.57268	4.81278	5.49491	5.44975	2.91994	3.37568	3.89189	4.72196	5.14094	4.20096	2.77696	5.15562	3.7985	3.70946	4.11314	3.42123	2.87815	1.6737	3.25661	3	6.22882	3.25333	7.22602			-3.41397	-0.34609	-0.61992	-0.28767	-0.60596	-0.24331	-2.33496	-0.83672	-2.70801	-0.55456	0.118214	-0.45597	-3.65356
											6.94473	-0.03852	6.8772	4.588	5.8115	0.627464	5.21914	4.00689	5.14596	2.35348	5.36193	3.40848	4.7985	3.38346	4.24466	2.84098	3.70951	0.527928	4.06438	1.61596	3.70044	1	5.01886	0.9314			-2.3805	-0.13548	-1.66088	-0.31572	-0.945	-0.83247	-0.38152	-0.85587	-2.1963	-0.61626	-0.32392	-0.02561	-1.44711
											8.10095	5.8186	7.74725	5.46861	8.7367	4.7273	8.37067	3.98374	6.64345	4.38293	6.34572	5.00668	6.54443	3.45946	6.63221	3.13346	4.87258	3.41966	4.63907	4.143	7.12928	2.32193	7.07095	2.25333			-0.18903	-0.43008	-1.9722	-1.00376	0.055	-0.25372	-0.75	-0.55916	-0.78627	-0.96031	-0.10124	-0.2587	-1.00149
											8.8182	-0.03852	7.69665	7.71525	8.59955	2.75898	7.35101	6.92777	6.39189	2.85348	5.90093	5.50995	6.82478	3.09098	5.93918	4.70946	6.40721	1.74973	5.20923	5.39454	7.18982	0	5.54611	6.17933			0.322193	-0.00543	-1.43495	-0.53312	-0.77268	-0.4789	0.542481	-0.3569	-0.90626	-0.30173	-0.81521	0.139971	3.83829
											7.71392	0.669	7.25748	3.99789	7.43723	1.91995	6.22126	2.61526	6.33637	2.85348	5.7587	2.77696	5.9105	2.95946	6.00195	1.5485	5.21096	2.13187	4.43769	3.16439	5.55459	0	4.78938	1.9314			-1.13352	-0.01974	-0.67766	-0.52866	1.25497	-0.60789	-0.21481	-1.08904	-1.00416	-0.88679	-0.41323	-0.19016	0.329949
											6.79181	7.29805	6.67354	8.44115	6.23995	7.47399	5.73813	8.68915	5.04964	3.93844	4.84572	5.94689	5.64524	4.80968	5.0485	5.73166	4.84523	5.77466	4.67051	5.97356	7.84549	8.08215	7.60382	7.87392			-1.05716	-2.30719	-0.16543	-2.64529	-1.10596	-1.54465	-1.41096	-1.73857	-1.87829	-1.17178	0.476004	-0.41606	-0.48364
											7.34143	1.75396	7.45398	4.93377	7.78742	0.4665	7.09164	2.72196	6.31589	2.061	6.34161	3.20096	6.22904	2.2985	6.14834	3.84098	5.70741	-0.00152	5.31105	1.77693	5.16993	1	5.06068	-0.0686			-1.03351	-0.56177	-0.84273	-0.32323	-1.50964	-0.07608	0.25	-0.07826	-2.01314	-0.60609	0.309053	0.015543	-0.0686
											7.16926	6.31746	7.78225	6.54441	8.14087	3.85224	8.03959	4.31786	6.34212	6.95291	6.12718	6.77696	7.12939	5.68918	6.18656	5.5485	6.47513	4.64952	5.83336	4.45492	3.16993	10.1586	3.83829	9.77532			-1.78784	-2.04348	1.18671	-2.37938	0.262519	-1.445	-1.48697	-2.60207	-1.34713	-0.61362	-1.08047	-0.4383	-3.65356
											6.80177	4.31746	6.0845	4.53595	6.50924	1.66266	5.36096	0.561	5.673	3.14596	5.05118	3.40848	6.20539	2.59098	4.27822	2.34098	5.18952	4.02477	4.1046	4.58526	5.80735	7.75489	2.51636	7.45496			-0.33723	-0.35678	-0.77398	-0.7713	-1.17472	1.07029	0.410964	1.05614	-0.71952	-1.22796	-0.25904	0.351736	-2.0228
											7.48838	4.88082	5.83311	5.11919	7.13308	2.19622	5.09236	3.35348	7.95322	2.061	5.88945	2.40848	6.84488	3.59098	5.29443	3.63346	5.70598	3.49045	4.31545	3.5532	6.24793	6.65821	3.39083	6.25333			-1.37945	-1.93187	0.886981	-3.11028	1.00845	-1.2864	1.04248	-1.40243	-1.74786	-1.59128	-0.45974	-0.41676	-3.92658
											7.27752	6.36233	5.32655	6.16887	6.89076	6.02832	4.64345	5.56801	5.91812	3.96468	4.60464	3.40848	6.06028	4.25195	4.53714	3.70946	5.78578	2.74441	4.52941	4.14571	5.58496	8.40088	3.25333	8.84429			-2.52584	-1.65948	-1.10577	-2.17409	0.312287	-2.02691	0.589036	-0.89475	-0.92696	-2.95175	-0.60975	-1.56646	-3.0686
											7.61254	3.98368	7.20868	3.01645	7.03871	3.12746	6.72863	2.01444	5.64596	2.561	4.74939	2.40848	5.92246	2.59098	5.63346	2.34098	4.99948	0.609677	4.2423	2.14541	5.64386	1.58496	5.45496	0.9314			-3.30344	-0.85658	-0.08232	-0.89608	-0.88223	0.341801	-0.25	-1.18286	-3.70819	-1.01437	-0.67427	0.179905	-2.0686
											6.43773	0.961481	6.05955	0.903964	5.66827	4.55146	5.71744	5.44798	4.99618	2.35348	4.68064	3.116	5.59098	3.09098	4.45218	2.70946	3.18889	-1.00152	2.56941	0.934677	5.49185	3.16993	5.39083	3.73875			-0.8148	-0.15825	-0.98314	-0.0447	-1.84868	-0.54506	0.25	-0.2161	-1.68703	-0.97301	0.143979	-0.19315	-0.29099
											7.30561	6.52982	6.73836	5.36637	7.70871	5.39646	6.62564	4.41468	6.45495	4.8149	6.00995	4.27696	6.52924	5.30968	5.93424	4.50195	4.52883	3.80981	4.08428	3.04218	5.88264	7.07682	5.81404	4.8856			0.870762	-0.94468	-0.42553	-0.71355	0.604768	-0.87883	-0.61123	-1.32268	-1.47659	-0.77157	-0.21133	0.220101	-0.27505
											5.70036	7.16038	4.97757	7.34856	4.29739	7.69331	2.7037	8.23537	4.51445	4.85348	4.20096	6.39137	5.11318	6.02411	4.42594	5.77822	4.71684	5.91746	3.82536	5.67831	7.82655	6.76818	5.35766	6.83829			-0.38865	-0.47354	-0.31959	-0.79921	-1.34868	-0.2133	-0.16825	-1.23495	-0.85937	-1.2077	-0.04138	0.161541	-0.80557
											7.83412	7.4753	7.43865	7.79301	6.95232	5.23414	5.64565	5.76037	6.33058	4.35348	6.37974	4.50668	5.86314	5.0524	5.47438	2.84098	6.79471	5.00211	6.23851	5.4187	7.8392	6.12928	6.73876	7.16022			-1.59699	-0.1144	-2.43314	-9.8e-05	0.347481	0.089086	1.3482	0.052207	-1.02687	-0.965	-0.60418	-0.02242	-1.27505
											6.15845	5.09272	4.9461	5.28007	5.56541	2.82362	3.39721	1.93844	6.11264	4.91122	5.46622	4.116	5.72438	5.23368	4.77822	5.57614	5.81928	1.206	4.76861	2.91344	2	8.45121	-0.0686	8.87098			-0.70831	-0.59177	0.302019	-0.79917	-1.445	-0.396	-1.61848	-0.95731	-1.31856	-0.53177	-0.50516	-0.12566	-0.65356
											1.91493	4.31746	0.035481	3.69645	0.4665	3.05146	0.353481	2.01444	2.061	4.12564	2.116	4.01968	2.59098	3.59098	2.34098	2.84098	2.95791	2.92747	2.04218	2.45375	1	4.45943	-0.0686	4.25333			0.017704	-1.06383	1.32422	-1.55721	-0.15252	-0.91304	0.042481	-1.09462	-1.16214	-1.18753	0.109281	-0.20188	0.9314
											7.56613	5.37832	6.70339	5.42219	7.69069	2.85718	5.54317	3.34212	6.50156	4.22196	5.68064	4.36193	7.12043	5.00319	5.76373	5.11314	5.91232	2.94589	4.19646	4.05217	6.18982	9.11374	5.14085	7.96482			-0.31195	-0.56564	-1.20754	-0.59601	-0.60596	-0.57048	0.542481	-0.64214	-1.84641	-0.43319	-1.02998	-0.274	-0.65356
											7.25145	5.72285	4.20094	5.48667	6.84112	2.62746	3.66084	3.061	5.98688	2.561	4.2587	3.40848	5.92719	4.38346	3.95218	3.0485	5.73938	3.92436	3.36189	4.17457	6.18982	8.83289	4.32372	7.80176			-0.14973	-0.34533	-0.19798	-0.3587	-0.82625	-1.76693	0.75	-0.96707	-1.80404	-0.3046	0.62202	-0.53554	-0.65356
											7.23149	4.25396	4.37228	4.35016	7.35721	3.30271	5.21914	3.2037	6.15095	2.561	4.36193	2.616	6.09098	3.95946	2.34098	3.63346	5.08386	2.40216	3.01964	2.1737	7.40088	5.52356	6.72582	4.45496			-0.60453	-2.44197	-1.91375	-1.60074	0.055	-2.30212	-0.84029	-1.61789	-1.23336	-1.43285	0.396239	-0.73483	1.0094
											8.56538	5.76051	8.1136	3.3926	8.53906	7.12634	8.21423	4.36466	6.91554	5.7106	6.95044	3.27696	7.13471	5.54443	6.6683	3.95218	6.99385	2.63654	6.0156	2.27693	8.08746	3.58496	7.37434	1.9314			-2.26103	-0.79648	-3.11653	-1.87215	0.104768	-0.78725	-1.59091	-0.58758	-1.31459	-1.39588	-1.30011	-0.60797	-5.04588
											7.08088	6.014	6.62632	3.70243	6.58279	6.5426	5.98824	3.78866	5.29072	4.79072	4.42335	3.20096	6.17928	6.30968	5.11314	3.74466	4.32311	3.27064	3.92577	2.60841	4.80735	5.64386	5.06068	3.73875			-0.24002	-0.85343	-1.74775	-1.39859	-1.02996	-1.26523	-0.25	-1.71481	-2.82901	-1.43322	-1.28025	-0.54671	-0.37672
											5.9563	3.70741	3.91292	1.93916	5.35389	3.32362	4.61264	2.561	4.62564	1.561	4.06944	2.90848	6.31659	2.2985	5.00793	2.34098	4.70565	0.109677	3.00226	0.984445	0	4.08746	0.9314	1.51636			0.022356	-0.12243	-0.2761	-0.02257	-0.65942	-0.14367	-1.45752	-0.36566	-0.95099	-1.3771	-0.05654	-0.24806	-0.48364
											7.70222	4.52268	6.52828	5.36011	7.83389	5.78436	6.29557	5.87568	6.11526	4.62564	5.50668	3.40848	5.48166	4.75195	5.89524	3.63346	6.26178	1.97945	5.38941	2.26072	3.70044	4.70044	3.25333	4.39083			-1.62314	-0.32497	-2.38724	-0.91705	-1.27104	-0.94485	-1.41096	-0.94497	-2.09687	-0.45714	-0.66223	0.142223	-0.67865
											7.56109	7.5847	7.90585	7.75937	8.19944	6.5024	7.14706	5.78247	6.90294	6.26993	7.06189	6.34161	6.86185	5.72438	6.23166	5.6912	5.36911	4.83506	4.90719	5.15563	6.75489	7.25739	7.14085	7.42325			-1.47577	-0.62543	-1.04978	-0.95291	-0.445	-1.17519	-0.54248	-0.13173	-3.21393	-0.58612	-0.48583	-0.65171	0.583477
											6.86334	4.21074	5.0801	3.48893	7.16091	1.55146	5.64471	0.964677	5.35348	4.12564	4.27696	2.77696	6.03839	3.2985	3.45218	3.34098	5.98534	1.95193	3.99341	0.691964	3.45943	3.80735	2.73875	3.10133			-0.926	-1.87695	-0.69798	-1.81843	-1.78725	-1.45928	-0.54248	-1.36325	-2.36693	-1.6459	-1.19669	-0.34288	-0.65356
											8.34579	7.56054	8.89652	7.24326	8.65268	7.10572	8.28014	6.5525	8.28577	5.60738	7.16928	5.15441	7.47837	5.25195	6.95619	5.05968	6.06312	5.2551	5.60102	4.57124	8.43045	6.40939	7.97032	5.32372			-1.1077	-1.4791	-0.39825	-1.34433	-0.10596	-1.10064	0.75	-1.09622	-0.9744	-1.38233	-0.22712	-1.25688	-2.39053
											4.39769	3.75271	4.74018	3.09322	3.90168	3.08091	3.54964	2.97744	2.561	2.85348	4.20096	2.616	3.99466	5.38346	3.70946	5.82195	2.09668	-1.294	2.27693	1.26072	6.45943	1	5.68629	-0.0686			0.608337	-0.89895	-0.42037	-0.60629	-1.16148	-0.48613	0.542481	-0.89642	-0.54366	-0.82876	-0.40442	-0.12715	0.572946
											5.03636	4.10418	5.09409	4.82514	5.26924	5.6513	4.5701	6.4766	4.54964	3.22196	3.40848	4.49344	4.36314	4.09098	4.85586	4.24466	3.48712	1.32041	2.23144	1.11596	4.24793	2.58496	4.78938	2.9314			-0.91549	-1.05189	-1.20618	-1.57568	-1.23748	-0.76906	-1.00729	-1.05973	-0.50346	-0.71398	-0.04759	-0.20932	-0.36816
											6.47842	6.55624	6.85842	6.84879	4.62351	5.57381	4.7106	5.02932	4.57218	5.33445	5.28592	5.51968	4.60586	6.02822	4.45218	6.17246	5.46172	3.76935	4.4596	3.78291	7.16993	8.60733	6.37434	8.79868			-0.82703	-1.2289	-2.27398	-2.17648	-0.945	-1.68728	-0.08904	-1.53293	-1.02359	-0.57478	-1.3172	-0.01367	-0.92564
											9.17632	8.82982	8.69534	8.84358	10.3226	7.01007	9.08365	6.53482	8.26834	7.1346	7.84276	6.84366	8.3414	7.55041	7.80302	6.43094	7.2377	4.80584	6.38586	5.16899	7.79442	9.15482	6.94263	9.43919			-1.4411	-0.14763	-0.60166	-0.12515	-2.05941	-0.32433	0.542481	-0.25482	-1.03301	-0.75114	-0.29623	-0.08762	0.226856
											6.6567	7.70952	6.10141	7.95532	6.17543	4.68901	4.7106	5.13682	4.51445	5.14596	4.51968	4.96622	5.04443	5.74591	4.70946	4.85586	3.09174	4.09257	3.1737	4.10809	4.58496	6.37504	4.17933	6.63184			-3.04996	-0.81136	0.518498	-0.23987	-0.28404	-1.7821	-0.41096	-2.13494	-1.41641	-1.20596	-0.86277	-1.10804	-1.9946
											7.183	7.45113	5.18508	7.28183	7.67546	3.21243	4.96949	3.94344	6.25716	7.11034	5.40848	5.70096	7.16628	8.17123	5.97124	6.34753	4.52984	2.89677	3.45688	3.951	4.64386	7.34873	3.9314	7.30644			-0.37095	-0.36841	-1.65738	-0.91004	-1.11007	-0.29139	-0.23864	-0.88267	-1.32432	-1.84658	-0.60758	0.174505	-1.37345
											8.10707	5.20036	7.55228	4.55035	8.86765	4.31324	8.08805	2.91812	6.15715	4.5832	6.25406	3.56944	6.07195	3.75195	6.10014	3.13346	6.11858	1.45193	5.98183	1.99043	6.44294	4.58496	6.87392	4.17933			-1.06926	-0.06327	-0.66031	-0.32626	0.139963	-0.0773	-0.83496	0.222479	-1.98817	-1.02064	-0.59435	0.530606	-0.0686
											2.97267	6.96896	2.19645	5.22499	1.05146	6.07978	2.46468	4.46468	2.85348	5.061	2.616	3.616	1.7985	5.78714	2.34098	4.70946	3.09995	3.89243	2.16439	3.5532	1.58496	8.44708	0.9314	8.06068			-1.20548	-0.15363	0.386981	-0.71326	0.555	-0.41439	-1.04248	-0.21078	-2.35507	-1.06181	-1.15778	0.530881	-0.0686
											5.34226	5.65099	6.3634	3.99491	6.12676	4.36614	7.11978	3.061	4.35348	2.85348	3.77696	3.116	4.64872	4.49466	4.34098	2.34098	3.55968	2.93161	2.61596	0.908444	0	7.97154	0.9314	6.94263			-1.98947	-0.42374	-2.43658	-0.732	-0.84868	-0.18513	-2.33496	-0.99908	-1.70854	-0.51713	-0.371	-0.09737	0.503306
											8.06291	4.97957	8.56777	2.32796	8.51543	4.67331	8.34163	0.853481	7.96729	3.75716	7.95574	2.116	7.15433	5.25195	7.21842	2.84098	6.26368	2.94589	5.88057	2.57473	6.58496	5.67243	6.47056	3.25333			-1.44474	-0.37697	-0.21993	-0.62424	1.71596	-1.33568	-0.64002	-0.326	-0.79226	-0.8788	0.159613	-0.09955	-0.7651
											5.88292	6.49525	5.90467	6.21481	6.18985	6.03628	6.47863	6.17541	6.5832	5.7037	6.67806	5.15441	4.96842	6.07387	5.63596	5.24466	3.47558	2.18889	1.70093	2.77693	2	4.08746	0.9314	4.51636			-2.16558	0.544503	-2.96324	-0.12166	0.055	-0.58579	-1.33496	-0.68916	-2.4091	-0.03952	0.203176	-0.17769	-0.0686
											8.03876	4.86274	7.83481	4.82765	8.85078	4.34894	8.29777	4.66816	8.27413	2.561	6.89998	3.93793	7.6902	2.7985	6.6912	3.0485	6.78341	0.527928	5.87962	1.76072	7.2854	0	6.57526	0.9314			-3.01429	-0.7227	0.226017	-0.21206	-1.39845	0.301157	-0.54248	-0.59636	-2.29496	-0.4662	-0.76232	0.087423	-0.0686
											8.49978	5.73122	8.24045	5.243	8.96548	4.40935	8.08814	3.16573	7.99916	2.35348	7.76575	4.01968	7.4833	4.25195	6.66291	4.86318	7.01391	3.76026	6.36076	3.79766	7.59991	5.35755	6.6179	5.25333			-0.87254	0.384743	-0.86072	-0.02888	-0.89845	-0.57932	-0.61848	-0.95483	-2.81228	-0.66519	-0.47674	-0.04168	-1.0686
											5.86757	7.85185	5.25695	8.1639	5.88531	8.50516	5.43321	8.22157	5.76993	7.15715	4.36193	7.06719	4.45946	7.06517	5.37043	5.83343	3.71301	4.60564	3.43789	4.7297	4.24793	7.39232	2.51636	7.19819			-0.2242	-0.30485	-0.70343	-0.58597	-0.945	-0.58326	-1.44616	-0.41297	-1.73472	-0.83368	-0.74253	-0.54548	-0.33163
											7.10671	2.1912	5.99211	4.85981	8.10543	1.55146	6.27111	3.80693	7.39367	2.061	6.43068	2.616	6.86056	2.59098	6.16291	3.34098	5.42656	1.49848	3.64781	2.40844	3.70044	4.24793	1.9314	5.35766			-0.56915	-0.07448	0.734554	-1.15754	0.416233	-1.15307	-1.83496	0.2125	-1.63116	-0.67637	-0.58857	-0.41829	0.738755
											5.90204	8.36292	6.15994	8.8652	4.90667	6.25616	5.21659	6.33673	4.73093	6.82669	3.93793	6.228	4.86314	7.29568	4.87043	6.54213	4.76806	5.03839	4.89994	5.59306	6.50779	11.1755	6.97579	11.4			-1.21624	-0.0275	-1.74308	-0.93748	-2.21922	0.379264	-1.34029	-0.79455	-1.68735	-0.90899	-1.44652	0.362617	-0.29099
											3.54978	3.79415	3.42616	3.855	3.35718	5.35513	2.35348	5.05392	4.64596	4.12564	3.116	2.616	3.88346	4.67594	2.95218	3.84098	2.72409	1.45193	2.76072	2.19196	3	2.80735	2.51636	0.9314			-1.26221	-0.19994	0.100486	-0.47319	-1.60596	-0.0793	-0.75	-1.19788	-1.50478	-1.01096	-0.20083	-0.54242	-0.59216
											6.43563	5.03508	6.85882	5.26109	6.11043	1.66266	6.1373	2.79072	6.68792	3.561	5.62718	3.616	5.86314	4.9412	5.07614	4.63346	5.64474	1.58344	5.40373	2.69869	6.35755	6.26679	6.37434	6.43919			-3.27622	-1.35304	0.205696	-0.88994	-2.23748	-0.73636	-1.91096	-0.74012	-2.40104	-0.85989	-1.81278	-0.4481	-0.0686
											5.41493	5.62694	5.63163	6.08219	4.61496	4.1092	5.97149	3.37568	4.25716	5.01445	4.27696	4.49344	4.45946	3.2985	4.37043	3.45218	3.09174	3.77064	3.44586	3.97194	6.33985	5.35755	6.28895	6.40713			-0.35381	-0.33058	0.962983	-0.18428	0.894036	-0.53529	0.25	-0.16093	-1.76354	-1.0457	0.235275	0.117389	-1.0686
											8.66295	5.80888	8.78181	5.45034	8.56365	4.20538	8.88477	3.85536	6.2106	3.35348	6.80569	4.18064	7.29991	4.60586	7.53714	4.00195	4.93334	3.8487	5.11565	2.98894	8.27612	4.75489	7.63876	5.2168			0.634841	-0.13352	0.477267	-0.29949	-0.945	-2.41374	-1.75	0.016841	-1.44694	-0.70922	-0.52841	-0.20654	0.416827
											8.91215	4.63141	7.14763	4.88223	9.8349	3.53114	8.13682	3.43844	7.1311	4.45168	6.44242	2.90848	8.21336	2.59098	7.22342	2.5485	5.52341	2.706	4.56185	3.04495	10.9556	2.32193	8.44315	2.25333			-1.67112	-0.36825	-1.35895	-0.61059	-1.73748	-0.86224	0.25	-0.97688	-2.18295	-0.28636	-2.02881	-1.01835	0.331938
											9.22114	4.40433	9.14466	5.68164	8.84051	5.01945	8.97493	5.42751	7.54964	3.14596	8.17368	4.68064	8.12099	4.45946	8.43109	3.70946	5.07631	1.55622	5.44238	2.69646	9.6987	3.16993	9.23746	3.25333			-0.21848	-1.47891	-1.03702	-1.93426	-0.445	-1.38768	1.20345	-1.2807	-0.87362	-0.5906	-0.67941	-1.17147	0.124045
											8.30108	9.58169	8.13474	9.70375	8.4031	7.66081	8.79491	8.10952	6.34498	8.35101	5.89712	7.9368	6.8721	8.60182	6.52122	8.09198	4.39528	6.51063	3.77693	6.79728	6.06609	13.3604	6.03992	13.1524			-0.45758	-1.37584	-0.5089	-1.56319	-1.12126	-0.61632	-0.06871	-0.5084	-0.95878	-1.60413	0.160909	-0.20107	-1.89303
											9.73315	6.11109	9.44759	5.46861	10.5871	4.82448	10.0569	4.85536	9.3434	5.5832	8.72111	3.01968	8.17364	5.41291	8.20721	4.00195	6.60255	3.52612	6.06204	3.39666	12.2143	6.88264	10.3639	5.2168			-2.07843	-0.44154	-1.86177	-0.68117	0.139963	-0.40855	-0.03352	-0.66221	-0.56897	-0.46904	-0.02584	0.144958	-2.87595
											7.39748	5.96988	6.95548	6.65603	7.34985	4.9749	6.78079	5.8218	5.95168	5.33445	5.03245	4.74939	6.42246	4.7985	4.20946	4.61314	4.29206	2.97267	2.83467	2.72716	6.61471	7.06609	5.39083	6.32372			-0.60315	-0.75373	-0.06646	0.211145	-1.23748	-0.06352	-0.89475	-0.48049	-1.56572	-0.67301	0.065783	-0.15554	0.738755
											6.54806	3.81286	6.43198	3.29726	6.81106	3.25898	6.1039	1.51445	5.57218	2.061	5.82493	2.40848	4.68918	5.93189	4.87043	4.27822	5.60051	1.69464	5.06606	1.32348	4.75489	4.39232	4.17933	3.63184			-1.57449	-0.11217	-2.1278	-0.25831	-0.10596	-1.2897	-1.174	-0.61535	-2.45098	-0.03914	-1.40499	-0.60645	-1.83912
											6.96845	5.88266	4.66965	6.44826	6.92535	5.0099	4.8019	5.76834	6.39189	4.80693	4.84572	4.116	5.91291	3.7985	4.90562	5.00195	3.96311	4.00549	3.11846	4.51605	6.47573	6.45943	6.14085	5.42325			1.5433	-0.04406	-0.0537	-0.13013	-1.36325	-0.29972	0.542481	-0.10751	-1.92189	-0.86851	0.21942	-0.42211	-1.65356
											8.09722	6.65056	4.69795	5.6955	8.30247	6.12528	3.84593	3.99926	7.43719	5.25716	4.92335	5.29916	7.69935	5.79568	5.24466	4.42594	6.19848	3.67063	4.2648	2.75661	9.01959	4.08746	7.55345	-0.0686			-0.71848	0.530097	-1.0167	0.607121	-0.23748	-0.13178	-0.66504	-0.09091	-1.31818	-0.80408	-0.6245	-0.28769	-2.0686
											6.73878	7.72496	3.60012	6.98719	6.27958	7.12127	2.18496	6.5312	6.84212	5.88293	2.90848	5.95221	6.37844	6.14524	4.53714	5.48368	5.49519	3.83469	3.43064	3.16439	8.08215	3.45943	7.30644	4.25333			-1.04796	-1.52593	-1.15371	-2.35145	-0.87771	-2.55362	-0.54248	-2.36265	-1.64843	-1.13989	0.539982	-0.47422	-0.0686
											7.3361	2.4229	6.8772	1.80764	7.20487	2.92593	6.77243	1.35348	4.99618	5.88112	5.1382	3.40848	5.30968	3.75195	5.27822	1.5485	4.60483	0.728197	3.99043	0.823481	6.6865	0	7.16022	0.9314			-0.51096	-1.25312	-1.56646	-1.42439	-0.73748	-1.17472	0.542481	-1.36723	-3.00377	-1.06286	-0.6615	0.256992	-2.39053
											7.50709	6.27949	2.75418	6.33552	8.70633	1.62746	2.89721	0.561	7.6736	3.061	3.20096	3.20096	6.72438	4.8207	3.45218	3.84098	5.88433	0.998481	1.96618	0.934677	8.67243	0	7.03992	-0.0686			-1.15572	-2.16858	0.498177	-2.35919	1.21596	-1.68174	-0.25	-2.87396	-1.91268	-1.18671	0.496251	-0.30523	-1.39053
											2.6912	5.81257	1.80764	6.15989	1.91995	4.5791	1.51445	5.44963	1.561	5.10473	2.40848	5.24469	3.38346	4.09098	2.84098	4.24466	-1.294	2.99848	-1.469	2.59564	2.32193	8.60733	3.25333	7.81404			-1.97858	-0.1586	-1.74939	-0.40182	-0.445	-0.81795	0.285195	-0.713	-2.73398	-0.59028	-0.36233	-0.276	-2.63154
											6.79038	7.01762	6.42267	6.46989	7.32214	6.71402	6.41597	5.84711	6.89721	6.82912	5.88945	5.65441	5.79568	6.58343	5.00195	5.54568	5.35625	3.84726	3.93789	2.83467	5.52356	4.80735	3.51636	4.01886			-1.3889	0.129092	-2.12676	-0.29967	0.186517	-0.15237	-2.54248	-0.45854	-1.77634	-0.18622	-0.84804	-0.21723	-1.31653
											6.62759	8.53974	5.92219	8.49262	5.09283	6.20284	4.52118	6.14643	5.29072	7.26993	4.99344	6.80569	4.52822	8.05819	4.63346	6.91628	5.12718	5.48658	4.24282	5.49071	8.56224	11.4257	8.55711	10.7886			-0.05288	-0.1287	-0.19114	0.343283	0.055	-0.26107	-2.33496	-0.35592	-1.21737	-0.61924	-0.25207	-0.74583	-2.34871
											4.49855	4.45393	4.48893	3.87169	4.36045	4.01288	3.25716	4.46064	4.87568	4.29072	3.81216	4.77696	4.49466	5.0524	2.70946	4.55968	2.69464	1.706	1.51964	1.32348	5.04439	3.32193	4.9314	3.25333			-1.62036	-0.41355	-1.33495	-0.09043	-0.445	-0.31131	-1.78519	0.820208	-0.88817	-0.71828	-1.24798	-0.55439	-1.47156
											5.7888	5.91643	1.93916	4.84222	4.32362	4.92182	2.061	4.24743	4.7037	5.49618	2.90848	5.06944	5.63471	5.78714	3.63346	4.50195	4.38916	3.28845	2.80445	2.38812	5.83289	1.58496	3.10133	-0.0686			0.538331	-2.51926	0.661044	-2.98489	-2.14116	-0.36704	0.410964	-0.39111	-0.7322	-1.08225	-0.11173	0.270672	-0.0686
											4.68709	5.45428	3.44769	4.56403	2.88924	3.12746	2.51444	3.34593	4.22196	3.85348	2.116	3.40848	3.7985	3.2985	4.00195	3.45218	2.90644	3.10968	1.82348	3.38812	6.24793	3.70044	5.10133	1.51636			-0.04499	-0.20955	-0.4055	-0.69957	1.13996	-0.56274	0.446159	-0.7292	-0.74044	-0.61279	0.198853	-0.20784	0.445973
											3.81516	7.5843	3.70094	8.13803	3.41391	5.15239	3.57495	5.13746	3.061	6.5617	3.116	6.50668	3.59098	6.77195	2.34098	6.79593	1.4599	5.08219	0.615963	5.4795	4.90689	10.4543	3.25333	10.6126			-1.08696	-0.06857	1.23514	-0.4027	0.055	-0.10005	-0.25	-0.14103	-0.55266	-0.54323	0.090107	-0.16701	0.9314
											6.40012	4.5431	5.84284	3.43916	6.32137	3.50491	5.3191	3.49618	5.36836	2.061	4.68064	2.616	5.92246	3.2985	5.29443	2.0485	4.40923	-0.794	3.62158	1.27693	7.71425	1	6.78938	2.25333			0.236431	0.596087	-0.01899	0.55138	-0.15252	-0.408	-1.01062	-0.86397	-0.86273	-1.39989	-0.33435	-0.3035	-1.25327
											7.70622	0.961481	6.55013	3.63695	8.08931	0.870177	6.34009	2.88293	6.94674	1.561	5.92151	3.40848	7.78409	1.7985	5.1912	3.13346	5.15426	-0.20904	3.77089	1.26072	6.53916	0	4.01886	-0.0686			0.074	-0.03504	-0.9055	-0.65715	-0.23748	0.012579	0.25	-0.24256	-2.08341	-0.19915	0.193747	0.261477	-0.0686
											8.09078	2.49093	7.79419	5.90241	9.00088	1.05146	8.17616	4.72646	6.16816	2.35348	6.46622	5.29916	6.50319	2.59098	5.50195	4.35586	5.66529	1.59668	5.39485	3.20092	7.74147	0	6.82622	1.51636			0.466402	-0.01204	0.369484	-0.59905	-1.10596	-0.6909	1.25	-0.29403	-0.92511	0.299235	-0.59772	-0.04305	0.516363
											7.8676	4.05474	7.08792	4.59409	8.0517	3.84394	7.45755	4.68437	5.96789	3.22196	6.29916	1.616	6.75644	3.2985	6.1221	2.5485	5.55968	1.15945	5.25241	1.82348	6.80735	3.45943	4.97579	2.73875			-0.68093	-0.40383	-1.65286	-0.1217	1.555	-0.96808	-3.0039	-0.72966	-1.36002	-0.61661	-1.23369	0.143828	-2.0686
											9.41054	6.65862	7.47491	3.96861	8.59967	5.82684	6.3088	2.98374	6.89189	4.91122	4.40848	4.50668	8.01777	5.23368	5.27822	4.11314	5.92538	4.76579	4.72231	3.28589	9.17742	6	6.19819	4.39083			-2.41464	-0.19884	0.462983	-0.30711	0.762519	-0.37777	-1.65368	-0.1944	-1.16386	-0.56336	-0.32246	-0.06183	-2.0686
											7.01762	4.50786	5.46356	2.98893	7.22762	4.65727	5.30943	3.00841	5.34212	3.88293	4.74939	2.116	6.29568	4.54443	4.45218	3.70946	4.48065	1.52068	2.94745	0.484445	6.61471	3.58496	4.17933	1.51636			-3.67193	-0.38015	0.018498	-0.92219	-2.10596	-0.42636	-3.04248	-0.11152	-2.39545	-0.49997	-1.36177	0.303485	-0.0686
											5.35869	3.8367	4.93996	3.13368	2.75898	4.91239	3.41122	3.19439	3.85348	4.8149	3.616	3.90848	4.38346	5.14872	3.84098	4.0485	3.88916	2.36696	4.23117	1.22716	4.9542	1	4.63184	-0.0686			-1.96119	-1.22938	-0.59148	-1.85314	-1.23748	-0.60596	-1.41096	-1.43243	-1.1911	-0.92198	-0.8115	-0.08108	-0.0686
											6.82608	5.76422	6.40178	4.32671	6.90655	4.98733	6.17669	2.83058	5.18969	4.93844	4.92335	4.18064	5.86314	4.59098	5.12844	3.95218	3.54044	2.48712	3.34568	2.01964	3.45943	3.16993	4.25333	2.25333			-1.41875	-0.85613	-2.15143	-0.9133	2.45868	-0.15245	0.910964	-0.57438	-1.19201	-1.18212	-0.19757	0.020351	-0.65356
											5.54362	4.49989	5.06853	2.37639	5.58838	3.34394	4.61264	2.14596	4.14596	2.85348	3.27696	2.616	4.4412	3.09098	4.13346	2.84098	3.98998	1.09668	2.65496	0.908444	5.20945	2.80735	3.63184	1.51636			-1.68516	-0.92596	-2.29618	-1.22191	-0.10596	-0.36715	-0.25	-0.63027	-1.25008	-0.98395	-1.64648	-0.05259	-2.0072
											8.11986	5.32884	8.19864	4.40171	8.70621	4.13196	8.91324	3.01444	7.51106	4.01445	7.73996	2.40848	7.56175	3.09098	7.96495	2.5485	5.53647	1.40216	5.44069	1.5532	6.49185	3.45943	6.45496	2.25333			-0.73335	-0.83999	-0.4055	-0.7828	-0.20678	-0.58839	-0.75	-0.65191	-1.48173	-0.9156	0.649244	-0.38456	0.516363
											4.93225	5.39576	3.55768	5.7452	5.09283	4.20639	3.7106	4.12693	5.90774	3.22196	4.60464	3.77696	5.61318	4.25195	4.34098	4.0485	1.95193	2.83469	2.04218	3.13816	0	3	0.9314	-0.0686			-0.32757	-0.07673	-0.73399	0.15337	0.847481	-1.01313	0.23864	-0.99109	-1.24446	-0.75441	0.451356	-0.22893	-0.0686
											7.92721	4.46988	7.06274	3.82294	8.64111	4.73219	7.20305	1.75716	7.85207	2.85348	6.69845	2.90848	7.1726	3.95946	6.39262	3.63346	5.30561	2.09668	4.20231	1.98445	4.9542	3.58496	3.9314	1.51636			-2.71848	-1.17001	-1.56646	-0.47497	0.347481	-1.18622	-1.54248	-1.20904	-4.70238	-0.72158	-2.16286	-0.87688	-4.39053
											6.01181	4.75958	5.42397	3.14668	5.69069	4.84894	4.88742	4.81142	5.0832	3.72196	4.18064	4.27696	5.25793	3.59098	3.84098	3.20946	4.23837	-0.50152	3.8164	0.984445	1	3	0.9314	3.51636			-1.57373	-0.79531	0.659142	-0.79729	0.005232	-0.96462	-0.75	-0.87301	-1.47654	-0.18969	-1.00503	-0.45084	0.194434
											6.93341	6.01083	5.86414	5.40537	6.24571	3.80271	3.89721	4.02043	5.64596	2.85348	4.90848	3.20096	5.95721	3.59098	5.0707	2.5485	4.19105	2.33469	2.95217	1.38122	3.32193	4.9542	2.73875	5.14085			-2.21093	-0.02451	-0.3295	0.257657	-0.945	-0.6711	-0.08904	-0.32012	-2.26049	-1.13382	-1.93495	-0.23689	-3.0686
											6.70764	7.22387	7.14612	5.9417	6.6775	5.12464	6.90578	4.78661	5.53518	4.45168	5.93068	3.77696	6.31245	5.28714	5.25319	3.95218	3.48998	3.83469	3.13084	3.32536	3.90689	8.10852	4.51636	6.53131			-2.39977	-0.17426	-1.60166	-0.18951	0.347481	-0.55286	-0.75	-1.00202	-2.93966	-0.36067	-0.97618	-0.42787	-1.0686
											5.29103	6.80199	4.53407	5.88512	4.53819	7.21742	3.15096	5.34021	4.5832	6.8218	3.77696	5.45221	5.28714	5.49894	3.84098	5.1912	1.74441	5.06874	1.48445	4.82207	3.58496	7.57743	2.73875	7.66611			-1.30344	-0.13651	-1.10166	-0.35099	-0.23748	-0.3441	-0.79977	-0.34757	-3.57567	-0.18432	-0.99337	-0.04662	-1.65356
											5.65459	3.59174	5.53736	4.78739	5.75498	2.67119	4.38293	3.16084	4.0832	2.85348	4.20096	4.06944	4.09098	1.7985	4.43918	3.13346	4.48065	0.498481	3.85742	0.934677	7.13955	6.26679	5.65932	6.40713			-3.21848	0.495102	-0.53702	0.846026	1.84748	1.0058	-1.65368	-0.24509	-1.38698	-0.91827	-0.10804	-0.11143	-1.0686
											5.69273	3.49632	6.0834	3.30764	6.4756	3.66266	6.74197	2.62564	5.80089	2.561	4.77696	2.90848	5.49466	2.95946	5.00195	2.84098	4.03911	0.498481	3.66906	1.40844	4.16993	4.52356	4.01886	4.78938			0.157094	-0.19049	0.353937	0.374869	0.262519	0.022332	0.25	-0.38926	-0.7084	-0.47602	-0.37054	0.087772	-0.08966
											9.1756	7.12638	9.19424	8.25058	8.28053	7.12209	8.45194	8.65323	6.07909	5.91812	6.15441	6.44689	7.95608	6.12043	7.45359	6.88294	6.34702	3.01335	5.9803	4.11094	8.48382	5.83289	8.01886	7.74518			-1.05148	-0.62961	1.35342	-0.26992	-0.445	-0.75827	1.25	-0.72555	-2.29726	-0.9257	-0.56253	-0.26034	-0.0686
											6.71952	7.62541	7.08985	6.46376	6.39267	7.20472	6.5005	6.21999	5.29072	6.66084	4.70096	5.92335	5.34223	6.31933	4.20946	5.24466	6.03889	4.59257	5.26937	3.76072	5	6.52356	4.51636	6.82622			-0.2085	-1.0286	-0.92078	-0.98503	0.555	-0.89582	-1.08493	-1.4216	-1.20482	-0.69441	0.290392	-0.33796	-0.65356
											5.72154	5.51965	4.21132	6.40396	3.4887	5.40859	2.0832	5.91263	3.14596	4.72196	3.40848	5.39712	2.59098	5.02822	2.5485	3.50195	2.72409	2.76026	1.69196	2.30445	4.85798	5.49185	4.32372	5.35766			-0.32025	-0.32568	-1.27398	-0.61448	-1.02996	-0.34269	0.25	-0.10817	-1.02665	-0.3196	-0.35076	-0.08576	-0.84621
											5.90242	4.39974	5.75885	6.4417	4.40168	2.75143	5.10738	6.18437	3.22196	2.061	3.40848	4.36193	3.09098	3.09098	3.20946	3.13346	3.33292	0.159445	2.71416	1.96618	3	3.70044	1.51636	5.57526			-0.37816	0.30463	-0.75572	-0.33462	-0.18771	-1.20095	-2.02216	-0.94805	-0.79274	-0.51238	-0.28727	0.21739	-0.01707
											6.60774	7.26695	6.91376	7.58417	6.55847	4.82104	6.28014	4.67541	5.061	5.95495	5.07543	5.7587	5.43189	6.70539	4.45218	6.14956	4.08823	3.07842	3.76988	3.25969	2	8.01123	0.9314	8.35767			1.52744	-0.33812	-0.86177	-0.79462	-2.15252	-0.73989	0.334963	-0.54556	0.15116	-0.43051	1.37798	0.083843	-1.0686
											6.10563	6.58038	6.23294	6.03036	5.33428	6.34269	6.26037	4.39721	4.96468	5.25716	4.31216	5.34572	3.70218	4.93189	3.20946	4.27822	4.3249	2.72956	3.52818	1.48445	5.49185	7.10852	4.83829	6.54611			-3.96106	-0.71318	-0.62923	-1.59214	-0.84868	-2.96151	-1.04248	-2.45142	-2.19059	-0.94	-0.89401	-0.83492	-1.0686
											4.34778	5.2119	3.28673	6.19607	3.67543	4.86371	3.36836	5.02452	2.35348	3.35348	2.116	3.90848	3.59098	3.2985	2.0485	4.70946	1.43572	2.3487	1.26072	3.12715	1.58496	7.47573	0.9314	7.02943			-2.15572	-0.20723	-1.85895	-0.10957	-1.408	-0.70602	-0.75	0.690209	-1.87109	-0.98463	-0.49732	-0.83383	-0.0686
											6.6719	3.90889	7.23177	4.35077	7.20734	3.38924	7.29971	4.12564	5.08864	2.85348	5.43793	4.2587	5.99466	2.7985	5.8024	3.0485	4.78814	-1.794	4.71087	1.48445	6.76818	5	6.43919	5.10133			-3.30344	-0.675	-1.30918	-0.09323	-2.5432	-0.32456	-1.25	-0.47862	-1.49331	-0.8208	-1.50292	-0.56179	-3.39053
											8.40136	6.43955	6.75611	5.75245	9.24749	5.94921	6.86351	5.78247	7.91759	5.25716	5.62718	4.99344	7.4833	4.45946	6.23166	5.13346	5.67349	3.76935	4.52463	3.1737	5.08746	5.88264	2.25333	6.39083			-1.05341	-0.91702	-0.60346	-1.44798	-0.31348	-0.92267	-2.57193	-0.69798	-0.88596	-0.59913	-0.33177	-0.04442	-0.9166
											8.59526	7.54394	8.31898	7.6969	8.21019	4.66266	7.27909	5.02932	6.36466	5.55818	5.36193	4.51968	6.67092	4.4412	5.88471	5.17246	7.8691	3.20318	6.51012	3.48445	10.4676	7.53916	9.18643	8.2168			-0.51893	-0.47166	-0.22868	-1.02712	-0.945	-0.15529	-1.54248	-0.6695	-3.24451	-0.73331	0.201717	-0.11705	-0.0686
											5.10764	3.12843	3.63532	5.40396	4.13976	3.39549	2.01444	4.92708	3.85348	3.35348	3.90848	4.27696	4.45946	1.7985	2.5485	4.77822	3.35216	2.06312	3.28291	2.42495	1.58496	5.16993	1.9314	5.06068			-0.14839	-3.19724	-2.65143	-3.51681	-0.445	-3.06621	-0.75	-3.0262	-1.94135	-1.76499	-0.82696	-0.8747	-0.0686
											6.42762	4.23364	5.14426	5.37258	4.34394	3.96368	3.82669	4.34212	4.36836	3.85348	3.40848	5.7656	4.99466	3.45946	4.53714	3.70946	4.56312	1.98712	4.16058	2.06941	5.12928	0	4.8856	0.9314			-1.85	-0.24013	-0.30918	-0.18745	-1.31348	-0.23126	-0.75	-0.98677	-2.38725	0.386086	-0.50054	-0.18377	-2.65356
											5.34887	5.55763	4.00674	5.03899	3.32018	6.41919	3.78661	5.72618	3.72196	5.69439	2.90848	5.06341	7.33891	5.49466	5.96495	3.84098	4.11289	4.25023	4.16439	3.65969	4.80735	2.80735	3.39083	2.9314			-1.35	0.196129	-0.69798	-0.12501	-0.86004	-1.30683	-0.25	-1.52354	-2.18004	0.23291	-0.34525	0.223317	-0.0686
											4.87793	3.92389	4.94928	3.28673	4.33892	4.44068	3.93342	3.48374	4.98999	3.51444	4.86193	2.616	4.86314	3.45946	5.05968	2.70946	4.49057	-0.50152	4.22123	1.51964	3	1	0.9314	0.9314			-0.33756	-0.41014	0.184786	-0.84308	0.443804	-1.47958	0.381517	-0.19978	-0.99198	-0.91931	-0.15195	-0.66749	-1.37526
											6.44581	4.89666	6.33772	3.79464	4.98972	4.44939	5.33565	3.65096	4.46468	4.35348	4.34572	3.93793	6.07962	4.75195	5.03714	4.13346	5.81626	2.25238	5.37425	1.93468	6.75489	1	6.45496	1.51636			-1.82648	-1.08828	-2.07799	-1.39698	-1.23748	-0.63815	-3.33496	-0.21938	-2.72213	-1.2784	-1.23784	-0.53487	-2.73698
											7.30088	7.44091	5.64325	7.44687	7.75463	6.6957	5.2641	6.22119	6.85536	6.94344	5.10464	5.89712	7.00319	7.31659	5.32195	6.39872	6.21161	4.45791	4.84042	3.83467	9.52943	7.72792	7.99749	7.74518			-0.75929	0.320587	-0.24394	0.580942	-1.0562	-0.69714	-0.45752	-0.77794	-1.54427	-0.3966	-0.72627	-0.10392	-0.65356
											7.30328	4.16829	6.99752	4.05035	5.51634	2.12746	5.31786	2.67541	5.3149	3.14596	5.50668	2.40848	5.57962	1.7985	4.5707	2.34098	4.83734	3.00036	4.05422	3.25866	4.58496	3	3.63184	2.73875			-2.77274	-1.62055	-1.35672	-0.98186	-1.945	-1.11352	-2.61848	-1.15404	-2.87622	-0.50965	-1.12372	-0.45576	-0.0686
											7.92287	5.75388	7.84978	5.12378	8.15657	2.38294	7.56696	2.72196	7.84057	2.561	7.75464	2.40848	6.38846	4.09098	6.30041	3.0485	6.4007	1.82041	6.06903	2.0532	7.34873	6.20945	7.72582	7.02943			-2.3193	-0.05718	-1.45346	0.101879	0.555	-0.21994	-2.12744	0.081226	-1.63736	-0.2749	-0.51476	0.123519	-0.0686
											3.54644	6.37648	3.03548	5.34176	3.72828	6.22015	2.97744	5.58626	3.22196	6.36003	2.77696	5.51968	3.09098	4.3207	4.13346	4.00195	3.67726	2.3487	3.35832	1.48445	2.58496	4.32193	-0.0686	2.9314			-1.46375	-0.6586	-0.45346	-1.09387	1.13996	-0.95015	0.957519	-0.82643	-0.80875	-1.01694	0.078423	-0.46462	-1.0072
											6.7701	4.67041	5.15984	4.5038	5.29068	4.06018	4.81142	4.88742	4.99618	3.35348	4.78592	2.616	5.60586	2.7985	5.29443	4.45218	4.01151	-1.294	2.26072	1.32348	5.70044	2.32193	4.01886	0.9314			-1.2625	-1.25015	-1.30227	-1.60009	0.639963	-0.64527	-0.54248	-0.51717	-1.59196	-1.08731	-1.12631	-0.65203	0.805869
											4.4298	6.24593	4.69907	4.96136	4.57123	5.27981	5.48999	4.46789	5.36836	4.54964	4.99344	3.51968	4.70218	3.2985	4.20946	4.11314	1.65945	2.58344	1.32348	1.7849	2	3.32193	1.9314	2.25333			-0.79448	-0.57346	0.44841	-0.58738	-0.945	-0.66348	-1.04248	-0.6403	-1.36118	-0.8797	-1.10804	-0.58269	0.9314
											7.633	5.08781	7.9335	3.73164	6.77913	4.64966	6.61133	2.95168	5.46468	3.35348	5.85589	2.616	6.17594	3.59098	5.97438	2.0485	6.32167	-1.794	6.03565	0.031	6.64386	4.52356	6.65932	2.73875			-0.54452	-0.56202	-0.77398	-0.45688	-1.89845	-0.43311	-0.61848	-1.19151	-0.92904	-0.59949	-0.22201	-0.42009	-0.39053
											5.19901	2.1912	3.44769	3.76383	3.86045	0.258981	1.35348	1.061	4.01445	3.22196	2.616	2.616	4.59098	2.95946	4.0485	1.5485	3.17432	0.366964	1.51964	1.61596	3.16993	0	2.25333	-0.0686			-1.12597	0.133735	0.518498	-0.60434	-0.945	-0.58085	-1.25	0.109175	-0.90765	-0.19638	1.1615	-1.24441	-0.0686
											9.11574	6.22522	9.47489	7.04319	7.41471	5.16507	7.58548	5.1044	6.97586	5.97745	6.60464	5.86193	6.66246	5.57962	6.94041	3.63346	6.45829	3.55709	6.48351	3.66028	8.79766	0	9.4471	1.51636			-0.93964	-0.91149	-2.26411	-1.27208	-0.445	-1.31348	0.042481	-1.33566	-1.01323	-0.32946	0.522841	-0.91677	-0.33163
											8.4345	4.97957	8.01391	5.00576	9.5066	3.59519	8.21684	3.41812	7.06801	4.62564	6.75406	3.56944	7.00479	3.95946	6.11314	3.13346	6.19249	2.40216	5.37452	1.82348	6.76818	1	5.71276	3.25333			-2.46973	0.804789	-1.85291	0.06827	0.508445	-1.44281	-1.04248	-1.39354	-3.23332	-0.64024	-0.70993	-0.36676	1.67683
											6.84805	5.6754	6.6064	5.40057	6.49583	4.91882	4.98217	4.84498	5.25716	4.51445	5.31216	4.18064	5.23368	4.49466	4.77822	2.84098	5.68695	3.9668	5.05303	2.58526	4	0	2.9314	0.9314			-1.02747	-0.27052	-3.11968	0.068771	-0.445	-0.6358	-2.91096	-1.00782	-1.18656	-0.69184	-0.85076	-0.62481	-3.65356
											8.48414	2.55968	9.07011	4.75764	8.95963	2.28843	9.8267	3.061	6.63841	2.85348	7.21522	2.90848	7.12582	1.7985	7.09785	3.63346	5.61529	1.09668	5.7774	2.15496	9.31515	0	8.90582	1.51636			-0.87623	-0.77884	0.518498	-0.95733	-0.23748	-0.94827	1.04248	-1.55572	0.068256	-1.21197	0.773208	-1.2825	-0.65356
											8.07858	4.25396	8.95382	3.36696	9.42614	3.07123	10.0386	2.75716	6.7037	4.45168	7.87262	4.116	5.7985	4.70218	6.95619	2.84098	6.39259	1.36696	6.59265	1.61596	9.12928	1	8.92292	-0.0686			0.942483	-0.35867	0.0945	-0.80309	-0.445	-0.0858	0.542481	-1.08311	-0.37829	-0.32556	0.720971	0.31898	0.030936
											5.53466	5.89531	4.48893	4.0801	3.93482	5.27293	3.56661	3.87568	3.46468	5.78247	4.1382	4.6382	4.20218	5.96619	2.34098	4.89872	3.31437	4.61449	3.1806	3.83003	5.80735	5.75489	5.35766	4.45496			-2.0687	-1.7514	-0.14821	-2.11477	-0.31348	-2.16148	-1.25	-1.70183	-3.39813	-1.72579	-0.6245	-0.70855	0.9314
											7.29825	5.65279	7.33393	4.88657	8.0726	4.25143	7.68147	3.68969	5.37568	4.01445	5.12718	5.20096	5.24591	4.45946	5.0485	4.34098	6.34564	3.735	5.59805	3.8145	6.82018	0	5.48599	0.9314			0.751938	-0.4362	0.0945	-0.74829	-0.57652	-0.84454	0.346323	-0.38075	-0.7633	-0.70439	0.950983	-0.39207	1.16844
											5.96803	6.14053	4.96188	6.11542	5.09872	4.4887	3.59941	4.37568	3.64596	4.061	2.116	4.116	3.09098	4.12043	2.84098	4.00195	4.09832	4.08344	3.25247	3.41178	6.52356	4.32193	3.9314	5.39083			0.338018	-0.55673	-2.32825	-0.59187	-0.445	-1.09829	0.834963	-1.23515	-1.53411	-0.73698	-0.86554	-0.39865	-0.0686
											8.58593	5.22717	8.85433	3.86815	7.75788	5.59342	8.05989	4.561	4.061	6.19906	5.10464	3.40848	5.57962	6.56028	5.45218	3.63346	6.08707	2.8487	5.86334	1.59564	9.62753	0	8.52386	-0.0686			0.195963	-0.17086	-0.84086	-0.76229	-0.73748	-0.50396	-1.33496	-0.56792	-1.50205	-0.73654	-1.58478	-0.31499	-0.76904
											4.79474	5.89801	5.58974	3.93916	4.32362	6.01683	4.96185	4.05818	2.061	5.45168	3.116	3.81216	3.09098	4.54443	3.34098	3.20946	2.75238	3.29284	2.61846	1.031	5.24793	0	4.73876	0.9314			-2.0242	-0.18632	-0.23154	-0.86206	-2.5877	-0.75271	-1.41096	-0.63043	-1.95409	-0.87913	-0.52998	0.455091	-1.65356
											7.7085	2.97635	7.7067	3.88106	7.24081	2.55146	6.86049	2.5832	5.50841	4.061	5.07543	2.116	5.18918	1.7985	5.52268	1.5485	5.96631	0.951927	6.03003	1.77693	6.96578	1	7.08115	1.9314			-0.14839	-1.74092	-0.9055	-1.85219	-0.445	-2.39845	-1.25	-2.66645	-2.08298	-1.77528	-0.48754	-0.9665	-1.0686
											8.15393	5.99989	8.12544	6.19362	9.39674	5.32491	9.18232	4.85536	6.93089	4.061	6.05118	5.31216	7.38315	5.11318	6.8856	4.77822	5.90771	4.19643	5.48049	4.14571	7.53916	0	6.96482	0.9314			-0.9705	0.422809	-0.30227	-0.96353	-0.445	-0.31198	1.15368	-0.23906	-0.93047	-1.16165	-0.31093	0.22335	-1.16814
											6.63122	6.45786	6.23164	5.83451	5.47768	5.82448	5.37431	4.9224	3.061	5.50841	4.81216	5.06944	3.99466	5.37844	4.20946	4.39872	3.47945	5.77205	2.94745	5.28583	7.33092	2.32193	6.64565	2.9314			-1.19056	-0.25252	-2.25221	-0.84623	0.060027	-0.70983	-2.15368	-0.90268	-0.99473	-0.00293	-1.3097	0.123187	-1.65356
											9.44938	5.03805	9.31301	5.14365	10.0012	4.98045	10.3349	5.16084	7.96889	5.95168	7.55041	4.68064	8.49258	5.0524	8.07342	3.84098	6.00337	2.50036	5.98838	3.09564	11.7777	1	11.3836	0.9314			-0.87254	0.026233	-0.8295	-0.43923	-0.369	-0.43676	0.410964	-0.87454	-2.63526	-0.90068	-0.66578	-0.9463	-1.65356
											7.37195	5.09018	6.12776	3.04666	5.56018	3.6342	5.71687	2.51444	4.67541	4.14596	4.86193	3.27696	4.45946	4.2985	4.13346	3.13346	1.77064	1.45193	2.11596	1.031	8.83605	4.32193	6.50126	2.25333			-1.36118	-0.93851	-0.69108	-0.23417	0.715964	-0.06223	-0.25	-1.45133	-0.90121	-0.74843	-0.16775	-0.75555	0.4339
											8.08551	4.91493	7.88575	2.69041	8.72994	3.22828	8.73724	2.91812	5.59941	3.061	6.31216	2.40848	5.83691	3.7985	5.68189	2.5485	4.84957	2.02793	4.67845	-0.469	8.25267	3.80735	7.45496	1.51636			-1.51096	0.209825	-0.26075	-0.76042	0.762519	-0.57806	-0.75	-0.65686	-1.87672	-0.81106	-0.12943	0.343959	-1.48364
											5.15549	6.14886	3.34284	5.0038	3.75898	5.41656	2.25716	4.47029	3.46468	5.49618	2.40848	2.90848	3.75195	4.20218	4.34098	3.13346	2.7796	1.15945	1.69196	1.43468	5.49185	2	5.60382	1.51636			-0.10239	-0.45301	-0.09716	-0.5045	-2.39154	-0.80153	-1.61848	-1.31025	-1.58047	-0.84339	-1.36831	0.123241	-1.01797
											6.00283	5.79014	5.96227	6.25868	5.49312	3.81672	5.34498	4.52043	3.64596	4.30693	4.06944	3.116	4.59098	3.45946	4.0485	4.42594	1.43572	4.11529	1.82348	3.19196	6.18982	4.64386	5.86214	1.9314			-1.01477	-0.11793	1.38698	-0.87589	-0.445	-0.45245	0.25	-1.07268	-3.07856	-0.92484	-0.65195	0.289066	-1.69009
											6.43573	4.73878	6.0977	6.1987	5.93002	3.72828	5.7395	6.35536	5.18969	4.51445	5.1382	4.31216	4.96842	4.38346	4.77822	3.74466	3.15944	2.80584	2.22716	2.72716	6.72792	4.58496	6.60382	5.8856			-0.36323	0.313217	-0.37194	-0.29654	-1.23748	-0.03842	0.042481	-0.1545	-1.31865	-0.42833	-0.57306	0.109579	-0.0686
											7.13085	5.11413	7.17041	5.07255	6.20335	4.85266	7.28669	5.49541	6.79633	3.35348	6.72316	3.40848	6.14524	4.25195	5.47438	4.29443	3.41703	2.31316	4.16615	2.04218	8.01681	1.58496	8.52012	2.51636			-1.3891	0.141551	-1.04356	-0.80688	1.84748	0.080132	-2.54248	-0.2459	-1.33873	-0.82066	-0.86181	-0.20931	-0.64591
											5.75145	5.45345	5.00478	3.66574	4.59224	3.21243	5.19615	3.5525	3.561	2.561	4.18064	2.616	4.49466	4.12043	5.05968	3.74466	2.33939	1.65945	1.88812	1.40844	5.2854	2	5.51636	2.73875			-2.51695	-0.19223	-0.4055	-0.75213	-0.445	-0.36172	-2.81464	-0.22069	-2.35399	-0.64796	-0.95598	0.044417	-2.39053
											6.65786	5.86516	6.21737	5.95047	4.82018	6.00641	5.19439	6.22253	5.04964	4.46468	4.56944	4.31216	4.60586	5.18918	5.64834	4.20946	3.17872	3.38092	2.95217	2.60841	3.16993	3.80735	4.39083	3.83829			-1.58342	-0.25	-2.27527	-0.31961	-0.60596	-0.70151	-1.25	-0.47946	-1.70997	-0.74368	-0.37132	-0.14256	-0.0072
											6.68709	5.94377	5.86918	5.84284	6.56879	4.93113	5.83312	4.66634	5.72196	5.48688	3.70096	5.65973	6.58343	5.61318	4.63346	4.37043	5.21153	3.66618	4.2962	3.47385	5.12928	2.32193	4.68629	2.73875			0.203058	0.032957	-0.77203	-1.45755	0.347481	-0.6084	-0.26005	-0.52251	1.46396	-0.49528	-0.84115	0.251137	-1.828
											3.83446	5.29415	1.64668	6.01711	2.47768	4.69211	0.061	5.19028	3.64596	3.93844	2.90848	4.86193	7.55561	4.2985	4.29443	4.8024	1.99848	3.19464	1.92168	2.94745	1.58496	4.52356	-0.0686	4.32372			0.261334	-0.9436	-0.45798	-1.63448	-0.369	-0.93447	-0.26324	-1.14918	-0.43954	-0.9529	-1.3662	0.047428	-1.09855
											6.91967	4.68949	6.95184	4.43323	6.92313	4.96861	6.85189	5.02674	5.72196	4.79072	5.41967	4.86193	5.79568	2.7985	5.45218	4.13346	4.76222	2.87593	4.51964	1.97841	7.7211	5.20945	6.01886	4.8856			1.11227	-0.08351	1.46298	-0.91958	-2.82244	-0.42702	-0.11848	-0.30464	-0.55663	0.472923	-1.11418	0.135964	0.575256
											6.15728	5.62282	5.85327	5.88454	6.71841	2.12746	6.43891	3.14596	4.72196	6.10738	4.8699	5.73041	4.68918	7.56224	2.70946	7.1686	3.13499	3.06312	3.27089	3.40342	6.14975	9.16491	2.9314	9.15057			-0.80379	-0.04037	-1.0152	-0.74151	-2.23748	-0.38998	0.381517	-0.66706	-1.24152	-0.36371	-1.14299	0.222921	-0.93854
											6.43063	5.89551	5.24265	5.11919	5.55334	6.48865	3.01444	5.93005	4.72196	5.78866	3.616	4.49344	4.45946	3.2985	4.45218	4.00195	4.36837	3.8908	3.57473	3.73993	8.36194	4.24793	5.45496	4.39083			-0.25214	0.004788	0.144419	-0.77731	0.555	-0.202	-1.33496	-0.48973	-1.59629	0.145538	-0.61495	0.156532	0.541453
											4.11641	6.08609	3.19645	4.80893	4.64747	3.37018	3.26993	3.22646	3.51444	2.96468	3.56944	2.40848	3.38346	3.75195	4.20946	3.0485	2.65944	3.3737	1.51964	2.88122	3.45943	6.85798	1.51636	4.10133			-2.41464	0.628037	0.0945	0.726609	0.008445	0.066463	-1.45752	0.062779	-4.30852	-0.38292	-2.17427	-0.0593	-2.29099
											4.72228	6.35869	4.37051	6.65079	5.61108	3.12746	4.05818	2.30693	3.85348	7.14784	2.116	6.29916	3.99466	7.64503	3.63346	6.45539	3.00967	4.47703	1.42168	4.34976	8.66178	10.5925	5.86214	10.4773			-0.07075	-0.59274	-0.19798	-1.0917	0.715964	-0.6204	-1.8612	-0.83947	-2.38878	-1.1872	-1.11944	-0.90367	-1.0686
											7.55415	6.52386	7.23664	7.33733	6.91358	7.01292	5.93279	7.05585	6.13841	6.81539	5.91967	6.67222	7.70298	7.12582	6.81662	6.74787	5.36806	4.45293	5.24818	3.76988	8.41785	7.87652	7.89718	8.25333			-0.79448	-0.23143	-1.56646	-0.18777	-2.9672	-0.98439	0.042481	-0.68996	-2.26653	-0.67053	-0.53198	0.03031	-2.36628
											6.1364	7.83537	5.03595	7.68764	5.2204	5.98114	5.11428	5.71999	4.96468	5.01445	3.77696	5.38945	5.11318	6.10401	4.68189	5.38471	4.18037	4.89677	4.1508	4.79106	5	11.6018	3.9314	10.3566			-1.4915	-0.55614	0.226017	-0.74067	0.762519	-0.15054	-0.75	-0.90768	-1.63567	-0.85668	-0.70805	-0.02175	-0.80557
											6.23909	4.14172	4.64748	3.4107	5.93666	3.45514	3.66816	4.14596	5.58864	3.64596	3.93793	1.616	4.99466	4.25195	3.84098	2.84098	3.68491	-0.50152	3.40342	-0.06532	7.33985	3.32193	4.83829	1.9314			-2.44087	-0.7306	0.5945	-0.38648	1.34748	-0.02351	-0.54248	-0.11651	-2.93036	-0.97927	-2.22614	0.04702	-0.65356
											4.00521	5.79415	7.01633	5.15944	4.48114	5.06572	5.83397	5.19439	4.30693	5.09941	3.93793	4.34572	4.25195	4.9412	4.37043	3.70946	5.55543	3.3946	5.56907	2.38122	4.9542	5.70044	6.06068	5.35766			-0.69091	-0.16747	-2.01991	-0.30043	0.055	-0.74232	0.153677	-0.42923	-1.42533	-0.53047	-1.1314	-0.02514	-0.39053
											6.71542	5.9287	6.70197	5.27335	6.01255	3.19622	5.33445	3.19439	5.29072	3.51444	4.70096	2.40848	5.77268	2.59098	5.5707	2.84098	5.38423	2.55622	4.76557	3.22177	1.58496	6.6865	2.51636	6.80176			-1.43099	-0.39928	-2.12198	-0.26327	0.555	-0.097	-1.41096	-0.67207	-2.06898	-0.89943	-0.51172	-0.31785	-2.23853
											7.49255	6.70607	6.92411	6.96544	7.71594	4.82876	6.38653	5.47388	6.68496	4.22196	5.43068	4.116	6.9481	4.88346	5.55968	3.84098	7.17949	4.49401	6.58253	4.41364	6.71425	6.70044	5.06068	6.54611			-3.68046	-0.57443	-3.11863	-1.33506	-0.12629	-0.33901	-1.87016	-1.11123	-2.87946	-0.7852	-1.96178	-0.64239	-2.84621
											8.17716	5.87648	8.07198	5.78938	8.63715	4.44214	7.8833	4.33058	6.78866	4.01445	6.17026	4.20096	5.49894	4.68918	6.10145	4.00195	6.48487	3.80215	6.41716	2.55864	7.83289	4.90689	8.09127	5.32372			-2.41464	-0.88501	-2.13522	-1.96378	-2.10596	-0.57503	-1.54248	-1.04248	-2.34215	-0.98932	-0.18872	-0.52895	-2.39053
											5.3538	5.43384	4.32984	2.93916	5.21493	3.64966	4.00841	2.061	4.561	4.22196	3.90848	2.90848	4.62043	4.36314	5.11314	2.5485	2.73364	3.26417	2.77693	1.59564	2.32193	5.70044	2.51636	5.32372			-0.01478	-0.68581	0.624512	-1.21117	0.055	-1.25235	-0.8612	-1.42373	-1.10016	-1.11585	-1.01307	-1.07964	-0.0686
											8.29878	3.80706	8.10779	5.46989	7.64546	3.28843	7.10388	5.04461	6.90774	2.35348	7.05426	3.27696	6.52822	1.7985	6.31808	2.70946	5.31996	-0.00152	4.54184	1.22716	8.90689	0	8.33654	2.25333			0.118268	0.083398	0.357534	-0.08734	0.423483	-0.29989	-0.61848	-0.55834	-1.17883	-0.89857	-1.14023	-0.16696	-0.0686
											7.582	7.75245	7.16692	7.50678	6.63865	8.84343	6.35734	7.50134	5.94344	7.56486	5.97312	6.27471	6.14524	7.78211	5.39872	6.43094	4.8264	5.50975	4.26174	4.04495	3.45943	10.1799	2.73875	9.29991			-0.10226	-0.05161	0.0945	-0.556	1.055	-0.3338	0.25	-0.48581	-1.28961	-0.29874	-0.26901	-0.23527	-1.0686
											6.48482	6.44976	4.87522	5.68164	6.5428	7.12376	3.9351	5.86003	6.55463	6.23093	5.89712	6.12718	4.62043	6.15218	4.84098	5.29443	4.98712	4.2796	3.88855	3.61784	3.16993	7	3.25333	5.60382			-1.03805	0.036157	-1.98823	-0.71506	-0.23748	-0.69354	-1.54847	0.004124	-1.15464	-0.73761	-1.37798	-0.34337	-2.83413
											4.06864	4.589	3.05036	5.07389	0.258981	4.43113	2.85348	4.59337	3.14596	3.64596	3.116	3.70096	3.2985	4.09098	2.5485	3.70946	1.71718	2.79096	0.191964	3.62715	2.80735	6.90689	1.9314	6.90868			-1.83864	-0.22549	-0.4815	-0.57149	-0.5562	-0.00465	-1.91096	-0.2881	-1.25825	-0.70857	-1.29881	-0.99274	-2.82349
											6.98993	5.88089	7.34284	5.24914	5.47855	6.82964	6.06661	5.68955	4.73093	6.36743	5.40848	4.56944	4.45946	6.49466	5.00793	4.13346	4.39365	3.57251	4.04909	1.48445	8.74147	5.9542	7.14085	4.83829			-1.98374	-0.67036	-1.49046	-0.70021	0.215964	-1.02128	0.25	-0.72171	-1.65815	-0.63194	-1.47618	-0.6337	-2.0686
											7.37304	4.47267	7.55501	3.78673	5.93995	3.37018	6.55285	2.75716	7.91597	5.04964	7.69578	4.20096	6.87844	4.38346	6.63846	4.20946	4.39093	2.15944	4.78836	2.21416	9.90989	2.32193	10.0399	0.9314			-0.21848	-0.29639	-0.64821	-0.4527	0.055	-0.28576	-0.83496	-0.32068	-1.73541	-0.80157	-0.98918	-0.0534	-0.0686
											7.84709	3.3186	7.44397	4.94928	8.90494	2.9665	8.58738	4.23426	8.03281	3.061	7.68145	2.616	6.87591	4.20218	6.26997	2.84098	6.04515	1.49848	5.30264	0.615963	8.38802	2.80735	7.3151	3.39083			-2.42921	0.421907	-3.75918	0.403267	1.34748	0.909018	-0.25	-0.35104	-2.73078	-0.98889	-0.57928	0.658853	-1.0686
											5.83348	5.23428	5.92889	3.56493	4.9436	5.04895	5.28661	3.19439	3.93844	6.04964	4.51968	4.18064	3.38346	5.65562	3.87043	4.53714	3.84957	2.90537	4.50755	2.2357	7.2384	4.16993	6.85026	1.51636			-0.56269	-0.51629	-1.54555	0.003927	-0.73748	-0.07458	-1.25	0.371659	-1.64223	-0.54928	-0.40644	0.070675	-2.52803
											7.38214	7.4846	7.10845	8.23833	8.33063	6.59209	6.68248	6.79922	5.63841	6.1346	5.93793	6.16764	6.0524	6.84488	5.40562	6.34098	5.44254	4.14809	4.61831	3.94308	6.84549	8.37069	5.51636	8.8856			-0.01444	0.034028	-1.76866	-0.41854	-0.945	-0.41877	-0.75	-0.81797	-1.11097	-0.30041	-0.8802	-0.08585	-0.0686
											8.77446	4.8117	8.53538	3.99491	9.01368	5.3406	8.57687	3.34212	6.5525	5.14094	7.25986	3.70096	6.37591	5.41291	7.11828	3.74466	6.25467	2.25238	6.45227	1.99043	7.14975	2.32193	7.43919	-0.0686			-2.37945	-0.48711	-0.3295	-1.3031	-0.445	0.270152	-1.33496	-0.3112	-1.73378	-1.00951	-0.94895	-0.30549	-4.0686
											6.86987	5.50565	4.40171	4.79235	6.2608	5.82233	3.01444	4.99503	4.64596	5.14094	4.20096	3.116	5.28714	4.62043	3.50195	3.50195	3.74307	2.74973	3.14541	2.38122	6.42626	1.58496	3.10133	0.9314			-2.25204	-0.56039	-0.06646	-0.65162	-1.73748	-0.98866	-0.41096	-0.20605	-1.57706	-0.34726	-0.51541	-0.06442	-2.0686
											7.47028	6.60764	5.50893	5.4539	6.47211	7.40291	3.67541	5.87397	5.5832	5.18496	4.68064	3.81216	6.43656	4.62043	4.77822	3.50195	4.9927	2.74441	3.65969	2.5225	4	6.20945	1.51636	3.51636			-1.05177	-0.61738	-2.82036	-0.68795	-0.10596	0.136615	-1.15368	-0.24176	-1.65876	-0.6778	-1.63977	0.069671	-1.12749
											8.28615	7.23339	7.97489	6.14385	7.63495	7.46279	6.82449	6.39854	7.16816	4.43844	6.21584	4.77696	7.73676	6.18424	6.54568	3.50195	5.18993	1.74441	4.62807	1.72716	8.53916	8.89785	6.80176	6.10133			0.442483	-1.15227	-1.17766	-1.80984	-1.73748	-1.41621	-0.75	-2.28662	-2.28522	-1.18621	-0.75179	-0.82461	0.9314
											9.5375	6.13548	8.90038	5.02341	9.12195	4.52076	8.85781	4.73426	8.4912	3.93844	8.00648	2.616	8.20036	5.12043	7.51387	3.34098	5.72862	2.77064	5.60109	2.1737	9.42626	6.2854	8.05552	5.10133			0.271964	-0.33842	-0.45778	-0.42761	-0.60596	0.328501	1.33496	-0.32618	-1.19058	-0.53856	-0.60223	-0.2834	-0.34871
											9.02073	5.7888	8.64486	2.60012	8.67478	4.81715	7.9006	2.5832	7.34212	4.25716	6.45044	2.616	7.37432	3.7985	7.20608	2.34098	6.10557	-0.294	5.80709	-0.67652	11.744	2.32193	10.5762	-0.0686			-2.34245	-0.8652	-3.76262	-1.84806	-0.73748	-1.148	0.457519	-0.79977	-3.29625	-1.18848	-0.63832	-0.10248	0.552888
											8.28529	4.58781	7.52501	4.71572	7.95444	5.93002	6.96337	5.88225	5.85348	3.51444	5.31216	3.70096	7.50584	3.95946	6.8093	3.50195	3.66506	1.29096	3.11596	1.51964	7.19967	1.58496	6.17933	1.51636			-1.51391	-0.33116	-0.89903	-0.394	0.478998	-0.85454	-0.326	-0.53299	-0.60681	-0.64937	-0.95558	0.02591	-1.05211
											7.68392	5.87595	6.49625	4.17818	5.66507	2.97768	4.32766	3.43844	5.75716	4.43844	4.18064	3.27696	7.93511	3.09098	6.71619	3.63346	3.99989	2.37146	3.40844	2.92168	7.80735	4.70044	6.58961	3.51636			-2.15143	-0.35488	-0.5037	-0.3331	-1.10596	-0.60215	-0.78519	0.046208	-1.03491	-0.28362	-0.34294	0.078961	-2.2278
											9.91918	3.25646	9.00553	0.827963	9.31369	1.37018	8.31229	0.353481	8.53024	2.061	7.70002	2.40848	9.37763	3.09098	8.48714	1.5485	5.69182	0.435716	5.29821	-0.67652	10.2456	2	9.00554	0.9314			-1.21625	-0.40316	-1.19325	0.006581	-1.50964	-1.23275	-1.91096	-0.4723	-0.69061	0.528992	-0.9596	-0.46891	-1.30307
											8.64256	3.6605	8.77961	2.06493	8.31603	1.55146	8.15218	0.061	6.94094	3.14596	7.22951	3.56944	8.24058	2.2985	7.47515	2.5485	5.58193	0.935716	5.33362	1.5532	8.3966	0	7.93703	-0.0686			-0.16297	-1.99977	-0.29297	-2.38137	-0.5562	-1.5432	-0.72377	-0.70756	-1.64521	-0.63662	-0.18775	-0.42789	-0.2206
											6.57363	4.61641	5.57255	3.12044	5.36735	4.92444	4.93342	3.65096	5.45495	4.64596	4.616	2.90848	6.75793	5.30968	6.18189	2.95218	3.21161	0.866964	2.643	0.031	5.16993	2.80735	5.39083	1.9314			-0.48877	0.190319	0.190823	-0.36468	1.11274	-0.32634	-1.75	-0.08545	-2.30728	-0.56674	-0.57104	-0.05295	-2.0686
											6.94049	6.07814	4.60951	5.19795	5.30316	5.67384	4.46789	4.19439	5.45495	4.43844	2.90848	4.27696	6.78714	5.04443	4.85586	3.87043	2.49093	2.37146	1.88122	1.69196	6.02237	4.85798	5.73876	2.25333			0.538805	-0.22728	-0.97014	-0.23219	0.555	-0.27942	-1.91096	-0.50338	-1.43603	-1.50392	-0.88153	-0.02304	-0.52803
											9.36826	3.06295	9.30435	3.48893	9.51999	3.06634	9.29402	6.07236	8.17968	2.35348	7.70206	2.90848	8.89012	1.7985	8.24116	3.0485	5.71619	-0.50152	6.22332	2.22716	9.14211	3.80735	8.26679	1.51636			0.724585	-0.68303	-1.60166	-0.79704	-1.25968	-0.39729	-0.674	-0.95258	-0.99616	-1.04062	0.055983	-0.37452	-0.30307
											9.17188	4.49048	8.98051	5.78739	8.16085	4.71243	8.5288	5.39766	5.48688	4.01445	6.22316	4.20096	7.32614	2.7985	7.4685	3.34098	4.2299	1.86696	4.83293	2.97689	8.84549	0	8.7323	0.9314			-3.76221	-1.04978	-0.28928	-1.24729	-0.39845	-0.27266	0.653677	-0.22991	-1.98756	-0.8044	-1.67931	-0.18126	-3.97549
											8.54048	4.61185	8.19952	2.64668	8.19468	2.41994	7.63239	1.14596	5.88112	3.64596	6.34572	3.116	7.85276	3.7985	8.08557	3.34098	5.27586	2.98521	5.51964	1.70093	5.93074	2.58496	4.10133	3.9314			-1.87816	-0.03334	-0.33675	-0.27232	-1.35799	-0.69774	-1.15368	0.284431	-1.0964	-0.76452	-1.69095	-0.50394	-2.0686
											5.8117	4.50786	3.78673	3.79595	4.18173	3.63643	3.40774	2.64596	4.01445	5.14596	4.20096	3.56944	4.95946	4.78714	3.50195	3.50195	4.55176	1.62244	3.47385	2.09564	7.01123	2.58496	4.25333	3.73875			-1.08696	-0.31185	-1.5167	-0.48672	-0.11352	-0.74489	0.75	-0.52296	-2.22403	-0.43208	-0.76232	0.021365	-0.0686
											6.32926	4.77677	5.54458	4.58274	6.1903	3.05146	5.11592	3.04964	4.561	3.35348	3.93793	2.116	4.38346	3.2985	4.27822	4.5485	3.03332	3.06312	2.38812	2.92168	3.32193	4.64386	2.9314	4.10133			-0.12426	-1.18797	-0.67578	-1.63174	0.215964	-0.81963	-1.33496	-1.63469	0.154099	-1.05853	-0.51675	-0.4478	-0.49744
											6.90142	5.78341	6.95471	4.71426	8.05392	4.51945	7.33961	4.08183	5.41122	4.43844	5.1382	4.06944	5.15562	4.25195	4.92594	4.13346	5.11164	3.24973	4.34431	2.85112	4.58496	4.9542	4.51636	4.25333			-0.39977	-2.1009	-0.56043	-3.1282	-0.65252	-1.75484	-0.68723	-1.45142	-1.0791	-0.78659	0.402724	-0.81941	-0.0686
											4.1912	7.04338	4.53689	6.65139	4.76086	7.17971	5.19028	6.52355	3.35348	6.14596	4.18064	5.81216	3.2985	8.89047	3.95218	7.86124	2.13187	3.33351	2.16439	3.25661	2.80735	5.70044	-0.0686	5.60382			0.564834	-0.33175	0.154756	-0.67059	-1.945	-1.01062	-1.20345	-0.31685	-1.05912	-0.86674	0.08725	-0.23906	-0.0686
											7.84158	5.61962	7.60278	4.60012	8.02604	6.07237	7.06486	4.30089	6.61917	5.16084	6.85488	3.40848	6.04443	5.32614	5.85217	4.24466	6.24198	3.53332	6.2589	2.54218	7.62936	5.12928	5.95377	3.83829			0.354108	0.000982	-0.61992	-0.19051	-0.33568	-0.152	0.410964	-0.95377	-2.35767	-0.72512	-0.30054	0.055377	-0.65356
											7.99528	5.53083	7.24243	5.04666	7.37756	4.38136	7.42219	3.22196	6.96064	3.85348	6.84366	3.27696	5.04443	3.75195	5.53714	4.68189	4.52984	2.98521	4.78811	2.61094	8.17493	7.34873	7.69958	7.01886			-0.30436	-0.70793	0.758287	-0.53919	0.847481	-0.17003	0.042481	-0.59843	-1.13274	-0.45117	-0.617	-0.57351	-1.80557
											6.94689	8.14822	5.75868	8.65468	6.93922	5.59608	6.22988	6.47422	5.0832	8.33457	4.70096	7.23041	5.11318	8.61477	4.43918	7.56245	3.41545	5.40203	3.10841	5.7929	6.30378	11.6878	5.54611	11.5308			2.36648	-0.31755	0.5945	0.709189	0.347481	0.061095	0.25	-0.26188	-1.53381	-0.60412	0.103757	-0.60553	-0.26125
											4.62806	6.07409	1.82796	4.65229	3.03114	5.56526	2.51444	4.61526	4.30693	5.07218	2.90848	3.27696	3.45946	3.38346	2.84098	4.45218	2.65944	4.46052	0.908444	2.96618	5.35755	6.37504	3.83829	5.45496			-1.64329	0.126948	-1.42037	0.363173	-1.10596	-0.17284	0.314642	-0.55945	-1.13668	-0.5498	0.038769	-0.03936	-1.87595
											7.5271	7.17182	4.99888	6.69607	5.57336	7.23848	3.72196	6.80089	5.51445	4.99618	3.116	5.27696	6.63294	5.15562	4.63346	5.98368	5.04436	4.77128	3.13084	4.27089	8.67948	6.91886	5.17933	6.60382			-0.17877	0.071679	0.337213	-0.21219	1.055	-0.29023	-0.25	-0.16504	-0.89396	-0.56932	0.434172	-0.32872	0.346437
											7.53937	3.6912	6.78721	3.53736	6.16024	5.17963	5.32425	3.18969	6.41122	2.35348	5.10464	2.40848	4.25195	4.25195	3.34098	3.5485	5.91384	1.45193	5.49923	2.11094	6.16993	4.64386	5.95377	4.39083			-1.08113	-1.39195	-0.06495	-1.53098	-1.10596	-1.69152	-1.78519	-1.70345	-0.85017	-1.3498	-0.60376	-0.60894	0.253328
											8.28578	3.72326	8.18006	3.68889	7.73435	3.14966	8.27266	3.17541	6.35066	3.061	6.26216	4.01968	6.9412	4.09098	6.43094	3.34098	5.79627	3.1831	5.81212	2.77693	9.88111	0	9.24655	-0.0686			0.585939	-0.00303	0.94472	1.51375	-1.23748	-0.26975	0.457519	-0.47175	-0.9791	-0.48847	0.146707	0.044055	1.66446
											8.51977	3.9298	8.20382	2.4969	8.43883	2.78843	7.90536	1.46468	6.76729	2.561	6.33123	1.616	7.09004	2.2985	6.81517	2.34098	4.42488	3.72649	4.10809	1.38122	9.78627	4.80735	8.07095	1.51636			-0.95204	-0.20321	-3.41049	-0.51264	-0.63426	-0.21443	-0.95752	0.182849	-3.02468	-1.13808	-1.54408	0.210982	-2.0686
											8.29176	6.94018	6.99508	7.54851	7.88563	4.33892	6.45628	5.11034	6.38742	3.72196	4.116	5.19594	5.98166	4.86314	4.50195	5.09223	5.09473	5.60039	4.10046	5.22164	7.84549	8.15987	6.77689	9.23746			-1.46441	0.297244	-1.17766	-0.59357	-1.07652	0.469208	-2.15368	-1.10366	-1.99523	-1.02933	0.083019	0.999464	-0.0686
											7.89562	4.75396	7.99292	4.03736	7.2062	5.98278	7.08115	3.77623	6.50308	4.46468	6.09018	2.40848	6.07771	4.59098	5.44245	3.50195	4.18164	4.17671	4.22123	3.23781	7.9542	6.52356	7.14085	6.06068			-1.90434	0.038137	-1.37605	-0.18412	1.50845	0.872502	-1.04248	-0.56888	-0.56326	-0.68449	-0.3042	0.07469	-0.0686
											7.09827	6.38827	7.02698	5.05334	7.35492	6.58181	7.31695	4.83445	5.8149	4.8149	5.73996	4.56944	5.54443	5.63471	5.74466	4.68189	5.43379	4.82937	5.48585	3.95688	7.86419	7.70736	7.38261	6.69958			-1.80542	-0.07111	-1.1102	-1.38288	-0.60596	-0.04227	-1.33496	-0.45699	-1.44076	-1.10011	-0.07121	-0.07497	0.9314
											7.09443	4.1461	7.44275	4.69795	6.02832	4.84269	6.14314	5.19848	4.87568	3.85348	6.23041	3.40848	4.88346	3.38346	5.11314	4.11314	5.25584	3.4599	5.85737	2.79278	6.67243	2	7.42325	3.63184			-0.926	-0.28054	-3.35895	-0.37316	-2.67472	-0.95987	-1.25	-0.18974	-0.91788	-0.66552	-0.987	-0.66021	-2.87595
											7.23219	6.73122	6.93431	6.8964	8.25613	6.14761	7.20944	6.50347	5.64094	4.51445	5.99344	3.616	5.50743	3.95946	5.90562	4.24466	4.68137	3.69464	4.67023	3.43226	6.56986	4.58496	5.73876	5.06068			0.45548	-0.25794	-0.18902	-0.71594	-2.0432	-0.32387	-0.75	-0.43021	-1.04234	-0.67151	-0.71817	-0.35698	0.668366
											7.6075	6.8831	6.89873	7.17397	7.6683	7.01517	7.30253	6.78519	4.8149	4.061	6.04188	5.12718	5.86314	5.11318	5.60014	5.32962	4.37815	4.79479	4.20315	4.08722	6.06609	4.39232	6.08115	6.34079			-0.02232	0.317326	-1.56646	0.024801	-0.445	-0.42287	-0.38152	0.37817	-0.68919	-0.73884	0.461076	-0.17888	-1.12749
											4.39666	4.51006	2.8857	3.76656	2.05146	3.39237	1.061	2.61526	3.85348	3.22196	3.81216	2.116	5.43189	2.59098	4.63346	2.34098	3.48137	2.19464	2.85832	2.64541	4.90689	0	4.01886	-0.0686			-1.73172	-0.21667	-0.49046	-0.1596	-1.52996	-0.13646	-0.54248	0.013423	-2.77266	-0.72349	-1.59873	-0.12355	0.9314
											5.92722	4.97058	5.49205	6.42349	4.98045	4.89159	4.93131	6.16061	3.85348	3.64596	3.20096	3.616	4.45946	3.59098	4.37043	3.92594	3.25895	2.00967	2.77893	3.11596	5.35755	1	4.8856	3.39083			-4.5937	-0.14776	-2.0037	0.096322	-0.445	-0.04082	-1.70345	-0.40101	-2.38039	-0.79483	-0.75857	-0.3388	-3.65356
											8.73864	3.22326	8.65052	3.25418	8.5261	2.91994	8.10248	1.75716	7.2106	2.561	7.04188	3.01968	7.29142	6.11862	6.50195	6.05968	6.38535	1.59668	5.64496	1.54218	9.83447	1.58496	9.0581	0.9314			-1.16502	-0.59877	-1.69798	-1.31102	-1.5877	-1.68699	-1.70345	-1.31202	-2.83447	-0.64333	-0.12027	-0.63872	-0.0686
											4.82374	5.52386	4.10012	4.59322	4.41769	4.34728	3.37568	4.2657	2.85348	3.51444	4.40848	4.01968	3.59098	3.70218	4.11314	2.84098	4.9298	2.20318	4.30997	0.984445	4.90689	1.58496	3.51636	-0.0686			-0.72538	-0.18743	-1.35895	-0.41144	-0.945	-0.59139	-1.41096	-0.09757	-1.38671	-0.41489	-1.96416	-0.06169	0.9314
											6.00786	7.75617	5.67567	8.33278	6.67569	8.42887	5.6671	9.68098	4.62564	5.89367	4.34572	6.19594	4.49466	5.8207	3.5485	6.96336	6.07495	4.02567	4.92882	4.94784	5.67243	8.07682	5.32372	9.03992			-2.92788	-0.09044	-2.98544	-0.55275	-1.23748	0.506037	-0.25	-0.21491	-1.20106	-1.30719	-0.39243	-0.24228	-1.0686
											6.45866	6.82005	6.43613	6.83772	6.79555	7.93659	6.42358	8.16046	5.43844	6.16937	4.68064	6.18064	5.2985	5.28714	4.74466	4.92594	6.40787	3.75895	5.91157	3.71416	4.32193	5.39232	3.83829	6.42325			-1.90568	-1.81626	-1.04201	-2.44462	-1.02996	-0.76784	0.834963	-0.3877	-0.65122	-1.81683	-0.06457	-0.23251	0.253328
											5.01181	5.46218	3.8166	5.34879	5.53243	5.2079	3.33445	5.40381	6.25716	4.12564	4.93068	4.31216	5.17594	4.88346	2.84098	2.5485	4.49045	1.51336	3.19196	2.34568	0	4.85798	1.51636	4.9314			-2.00087	-0.15846	-3.32195	-0.26404	-1.34868	0.246475	-2.11848	-0.53511	-0.89579	-0.03527	-0.29956	0.002144	-0.0686
											6.74609	5.0164	3.93269	4.03548	6.27363	4.19211	1.061	3.68496	5.68969	3.35348	4.90848	2.77696	6.81659	3.2985	5.05968	3.70946	5.70172	0.498481	3.98894	0.823481	4.80735	1	0.9314	2.51636			-1.68778	-0.09477	0.560943	-1.0739	1.13996	-1.38435	-1.75	-1.31111	-2.46503	-1.10969	-0.1615	-0.01313	-1.65356
											7.45536	6.51323	5.26537	5.54943	6.8271	6.08853	3.96789	4.98609	6.28247	3.75716	5.15973	4.56944	7.02924	5.02822	5.39872	5.61314	4.74857	3.92123	3.45688	3.48894	5.75489	5.9542	2.51636	4.8856			-0.54523	0.008586	-1.35327	-0.22397	-1.445	-0.73748	-1.99593	-0.52258	-0.89635	-0.98331	-0.88976	-0.00907	-3.65356
											7.89326	7.47504	7.18889	6.33575	8.85259	8.4019	7.97382	7.43057	6.01894	6.26781	5.66238	5.116	6.30968	5.91291	5.35586	5.45218	5.27546	2.00967	4.56941	2.30445	6.37504	7.02237	5.8856	5.51636			-2.82968	-0.09923	-1.4055	-0.25199	0.847481	-0.53149	0.25	-0.93188	-2.95539	-0.30102	-1.30789	-0.31364	-2.65356
											8.24973	7.09362	8.3495	7.45643	7.20145	6.98587	7.24491	7.99731	7.01632	5.41122	6.89712	5.00668	7.48981	5.8207	6.64834	5.59223	6.59818	3.74441	6.40964	4.38941	8.77479	6.74147	8.80176	8.01886			-1.71768	0.24402	-2.34651	0.338499	-0.945	0.587681	0.75	0.366255	-1.89768	-0.46651	-0.92932	0.155671	-3.54109
											6.92127	4.36516	5.90326	4.272	8.02826	3.4887	7.33796	4.01445	6.33637	3.22196	5.57543	2.116	6.43189	2.2985	4.24466	3.5485	4.81103	1.10968	3.79912	0.323481	6.56986	2	5.48599	1.51636			-1.26533	-1.02198	-1.97014	-1.66769	-0.445	-1.78278	0.75	-1.42007	-0.6546	-1.24399	-0.59067	-0.32133	-1.60917
											7.86244	4.51094	7.51733	3.32294	7.89082	5.50558	7.36976	3.83058	6.07909	5.01445	5.92335	4.36193	7.31865	4.96842	5.96495	3.34098	6.19995	0.998481	5.88382	2.43468	7.33985	2.58496	6.99749	1.9314			-0.71958	-0.69563	-0.2714	-0.12501	-0.15252	-0.00437	-1.31875	-0.62018	-0.86284	-1.23361	0.010824	-0.6172	-1.23853
											4.35761	5.51269	2.243	5.31946	4.33639	5.41769	2.25716	5.39721	2.561	5.19439	1.616	5.01968	2.59098	5.04443	2.5485	3.5485	1.64118	3.09257	0.984445	2.92332	6.12928	9.75989	5.48599	10.2623			-0.67193	0.955893	0.481967	0.176538	0.055	-1.42674	-0.60227	-0.74673	-0.99305	-1.2663	-1.53986	-0.39608	-2.65356
											3.79296	3.58544	4.32294	3.29726	3.83216	2.75898	4.76037	3.76144	3.14596	2.35348	3.40848	3.70096	4.20218	3.09098	4.85586	2.84098	0.402159	0.790963	1.7849	-0.17652	5.12928	5.35755	3.63184	6.60382			-1.54838	0.205667	-2.44596	-0.75782	-0.945	-0.62323	-1.57077	-0.55572	-1.17674	-0.97127	-0.70895	0.165022	-1.82603
											5.12694	4.32487	5.39589	3.43916	4.67753	4.19416	5.22084	3.41122	3.46468	4.061	3.81216	3.20096	4.59098	3.95946	4.20946	1.5485	2.64118	3.70951	3.11596	1.93468	4.32193	0	3.73875	-0.0686			-2.86323	-1.99064	-2.81771	-0.87228	-1.85721	-1.0042	-1.15368	-0.91147	-4.66851	-1.13957	-1.31139	-0.10627	-0.13273
											4.77889	5.44245	5.10141	3.60012	5.53114	4.67963	3.84593	3.08864	5.93844	4.88293	4.56944	2.40848	5.86314	5.10586	4.85586	4.0485	3.77769	3.75205	2.90844	1.32348	2.32193	6.90689	2.25333	5.2168			-1.0465	0.090667	-1.07543	-0.21122	-2.14116	-0.23272	-0.45752	-0.01983	-0.9233	-0.58353	0.483253	0.014719	-2.87595
											5.31314	5.29696	5.47884	4.39146	4.48665	6.18758	4.28969	4.94963	4.57218	3.51444	4.18064	2.90848	4.17594	4.45946	4.70946	2.84098	3.4914	2.36696	3.07473	1.42168	5.16993	2.80735	6.10133	-0.0686			-2.8525	-0.30332	-1.4055	-0.68238	-0.23748	-0.09139	1.25	-0.61176	-3.31141	-0.84569	-0.61906	0.204466	-0.0686
											2.75396	4.06864	1.19644	5.54354	4.22336	4.28118	0.061	5.57218	4.93844	2.72196	1.616	3.616	4.09098	4.52822	2.0485	2.84098	2.93469	3.9469	1.61596	3.01964	3.58496	3.16993	4.45496	4.25333			0.055737	-0.77015	0.696267	-1.49789	-0.57652	-0.12113	-0.45752	-1.90944	-0.6572	-1.15236	0.022694	0.522013	-0.22614
											7.21035	4.16263	7.08436	4.06312	9.06435	2.09046	7.41772	3.25716	6.76197	2.061	6.65973	3.20096	6.15218	4.09098	5.6981	2.84098	5.57166	3.43572	5.29088	3.38468	7.71425	5.42626	6.64565	3.25333			-0.89244	-0.66999	0.337213	-0.77116	1.37693	-0.40226	0.542481	-0.18197	-2.14852	-1.01527	-0.84279	-0.3185	-0.60626
											6.40687	4.98912	6.00808	4.54249	7.99775	5.3139	5.90644	4.91597	7.08422	3.35348	6.06944	3.40848	6.69571	3.20218	5.54568	2.0485	4.63139	-0.794	3.58917	1.51964	6.72792	0	5.90868	-0.0686			-2.51893	-0.57299	-1.70297	0.301949	-0.945	-0.11493	-1.85921	-0.30185	-1.69851	-0.92491	-0.80952	-0.46499	-3.60657
											5.49542	4.3186	4.75764	3.74018	6.42145	2.59046	4.44757	3.12564	5.04389	3.35348	3.27696	3.27696	3.59098	2.7985	2.5485	3.63346	3.15341	0.998481	2.76072	1.19196	6.9542	0	5.76429	1.9314			-0.28845	-0.77996	-0.77018	-1.48046	-2.25235	-1.54895	-1.28519	-0.66639	-3.03745	-0.91937	-0.86902	-0.47763	-2.43783
											7.26601	4.81025	6.93933	4.18508	6.6186	5.63893	6.63046	5.33565	3.72196	3.22196	5.3699	5.05118	5.48166	2.7985	5.77411	4.13346	2.49093	3.3186	2.30445	3.55864	4.24793	0	4.39083	-0.0686			-0.47548	0.196455	-0.28827	-0.09465	-1.0877	-0.4228	0.25	-1.15435	-0.79262	-0.72977	0.466917	0.087609	0.133034
											7.33207	5.9298	7.35647	4.54249	5.43721	4.39549	5.19028	3.76993	5.19439	3.22196	5.46622	2.116	4.91291	5.20218	4.8024	3.0485	4.58532	2.79596	4.53241	1.59564	6.24793	3.16993	6.72582	3.10133			-0.38314	-0.06793	-0.19798	-0.56361	-1.32244	-0.57346	0.042481	-0.28207	-1.44521	-0.42438	-0.768	-0.14543	-1.65356
											7.68254	7.63008	7.49959	5.1923	7.51483	3.94068	7.2355	2.29072	6.74743	3.51444	6.32281	4.116	6.04443	5.57195	5.6981	4.68189	5.00688	4.54574	4.58673	4.23037	6.98868	6.76818	6.97579	4.39083			-2.23335	-0.55018	0.802019	-0.8265	-1.02996	-0.59588	-1.91096	-1.37561	-2.26628	-0.57865	-0.49229	0.192337	-1.0686
											8.43649	6.67047	8.06042	3.66887	7.38167	4.76459	6.22055	3.14094	7.0617	3.51444	6.55118	2.616	6.35276	3.45946	6.50644	4.20946	5.33969	3.90484	4.2962	2.93468	7.75489	4.58496	7.14085	4.39083			-2.12216	0.18676	-0.27398	-0.82856	-0.945	-0.61807	-1.86973	-0.55397	-0.85535	-0.56106	-1.06407	0.081703	-3.23853
											7.07569	6.99738	7.5973	6.37742	5.91769	5.92051	6.83673	5.69906	6.11395	5.29072	6.74528	4.06944	6.8721	5.64872	6.10014	4.20946	3.37593	4.00503	4.11502	3.70037	5.49185	5.42626	6.12122	3.39083			-1.43454	0.986635	-0.19798	0.463469	-0.65252	-1.1098	-1.29655	-0.94024	-1.17739	0.317205	-0.79623	-0.19855	-2.23853
											7.1112	4.97267	7.00778	3.82796	6.15034	5.3912	6.47358	4.83829	6.63269	2.35348	5.65973	2.116	6.19082	2.59098	5.13346	1.5485	4.05665	1.45193	4.32395	0.323481	6.83289	5.80735	6.40713	2.73875			-1.85222	0.003529	-1.85895	-0.08149	0.262519	-0.069	0.457519	-0.75834	-3.19558	-0.87993	-1.7005	0.184823	-0.65356
											7.51151	3.91992	7.62553	2.13368	7.32427	3.12746	7.27831	2.62564	5.68969	2.561	5.93068	2.116	5.0524	2.7985	5.96495	1.5485	4.13654	-1.294	5.00673	-0.67652	7.79442	1.58496	7.96482	-0.0686			-0.34232	-0.56574	-2.21101	-0.78119	-0.445	-1.39845	-1.75	-1.10256	-1.13109	-0.77606	-0.52273	-0.40958	-2.39053
											6.93595	5.92518	6.3657	4.17818	7.39744	4.21443	7.45653	3.80693	5.75716	2.72196	5.56341	2.616	4.49466	3.75195	5.64834	2.34098	0.951927	2.24441	1.48445	2.21416	5.80735	4.52356	3.39083	-0.0686			-0.40354	-0.20276	0.928974	-0.99799	0.055	0.108488	0.326002	-0.45393	-1.34331	-0.74993	-0.39525	-0.02715	-0.52803
											6.8974	5.63557	7.60121	4.47833	7.43875	3.41994	8.59743	2.75716	5.38293	4.64596	5.86193	3.20096	5.33691	2.7985	5.05968	2.0485	3.61048	3.33351	3.95375	3.47689	5.97728	5.32193	6.30644	0.9314			0.460295	0.246961	-0.65554	-0.89544	0.055	0.821248	0.410964	0.106503	-1.46716	-0.54145	-0.90421	-0.50522	-1.18107
											7.57163	3.40889	8.12222	3.91515	7.66512	1.66266	7.92191	1.35348	5.01445	3.35348	6.10464	2.616	5.18918	3.45946	6.10145	1.5485	4.43032	0.790963	4.83293	1.19196	7.89482	0	8.01886	-0.0686			-0.01938	-1.04467	-1.83137	-1.49111	-2.26693	-0.44629	-1.83496	-0.7229	-0.86243	-0.86706	-0.41558	-0.51148	-2.54665
											8.30433	3.88423	8.71394	3.70243	7.64266	5.27109	8.02866	5.8284	6.92751	3.35348	6.8768	2.40848	6.64524	1.7985	6.64465	2.0485	4.8249	-0.294	5.38165	0.934677	8.75154	3.16993	8.47056	0.9314			-1.04658	-0.08318	-1.32054	-0.7641	-0.73748	-0.85001	-1.07604	-0.86906	-0.55913	-0.65768	-0.24975	-0.316	-1.35811
											8.11044	6.27205	6.60243	5.45193	8.63869	6.28118	7.65127	4.47586	7.59941	5.80693	6.18064	4.49344	6.74059	7.00479	5.57614	5.98368	4.77466	3.27193	4.09886	2.54218	7.17991	3.70044	5.78938	3.10133			-2.06664	-0.29421	-2.74775	-0.66164	-1.445	-0.16886	-0.54248	-0.00618	-1.9537	-0.22203	-0.44843	-0.1123	-0.65356
											4.69392	5.15549	1.7652	2.23164	2.84394	2.75898	2.30693	0.853481	2.96468	3.061	2.90848	2.90848	3.09098	3.75195	2.34098	2.84098	0.728197	0.866964	1.98445	-0.30804	5.52356	0	1.9314	-0.0686			-0.88554	-0.20167	-1.09369	0.726949	-0.445	0.277706	-0.86852	-0.25854	-1.04636	-0.39217	-0.66631	-0.33744	-1.39053
											8.46977	6.07509	8.08235	1.69644	8.65882	5.92444	7.97694	2.86096	8.7859	4.64596	8.13064	2.616	7.38064	4.38346	7.17984	3.50195	6.01433	2.28594	5.77514	1.35293	9.20701	3.58496	7.35766	2.51636			-1.03375	-0.0256	-2.44498	-0.40222	-1.73748	0.318624	-0.25	0.991541	-2.32636	-1.15206	-1.26825	-0.78077	-1.15606
											6.4229	4.69222	6.0038	1.69644	5.68797	3.1092	4.41812	1.561	5.11526	4.061	5.50668	2.90848	4.88346	4.52822	4.45218	4.11314	4.67506	2.70318	4.61188	2.04218	5.83289	1	5.95377	-0.0686			-3.66468	-0.21492	-1.45527	0.056835	-1.73748	-0.63389	0.042481	-0.05825	-1.74809	-0.48568	-1.61658	0.028355	-5.42615
											4.35761	6.08073	4.44981	4.28673	4.32448	3.9749	2.88293	2.62564	4.14596	4.5832	3.90848	2.90848	5.4412	5.36314	4.20946	2.34098	3.69464	2.79596	3.35112	2.31593	5.35755	2.58496	4.97579	0.9314			-0.45726	0.38322	-0.59386	0.417223	-0.445	-0.75902	-0.41096	-1.26646	-0.81026	-0.65997	-0.92119	-0.15794	-1.39053
											7.65387	6.95455	7.92172	4.58974	7.8208	5.458	8.06766	3.0832	6.16816	5.35348	6.3699	4.97312	6.68424	6.72438	6.74947	5.27822	5.22039	3.66132	5.25131	3.23781	6.79442	2	7.25333	-0.0686			-0.69126	-0.02211	-0.72743	0.133475	0.055	-0.45144	0.381517	-0.44089	-1.02944	-0.73193	-1.08309	0.145808	-1.23853
											7.81599	4.94653	7.04967	3.4107	7.77251	4.57123	6.57719	3.17541	7.24825	4.14596	6.23041	3.116	6.20699	4.3207	5.24466	3.84098	4.23685	2.53689	4.40089	2.27693	8.97154	1.58496	8.86214	-0.0686			-0.18329	-0.03308	-0.5167	-0.81294	-1.65252	-0.32777	-1.54248	-0.69919	-1.91953	-0.62459	-1.30789	-0.31997	-0.23853
											6.6867	3.47267	5.75764	2.30764	5.67331	2.78118	4.91554	1.93844	5.91122	4.8149	5.15441	3.40848	6.18918	3.2985	5.34098	2.5485	3.41493	2.11289	2.66439	1.88122	5.08746	0	4.17933	-0.0686			-1.91464	-0.62736	0.190823	-0.92624	-1.43364	-0.42699	0.25	-0.61245	-2.06801	-1.62845	0.124945	-0.65182	-1.80557
											6.9494	6.19973	6.96588	7.23352	7.14142	6.32427	7.2229	8.89132	6.59941	3.14596	6.31216	5.19594	5.95946	4.2985	5.48368	4.45218	5.64778	3.72717	5.74909	3.66322	8.03892	4.75489	7.63184	5.68629			-0.96796	-0.79755	-0.17578	-0.93222	-0.73748	-0.94242	0.25	-0.89228	-2.14809	-0.78995	-1.11156	-0.24523	-2.87595
											6.20465	5.40788	6.72544	6.06914	4.78843	5.00022	4.60738	7.08388	5.09941	4.46468	4.49344	3.56944	5.77268	4.52822	5.63596	4.74466	2.66543	0.159445	3.87074	2.1737	8.633	5.20945	7.95377	4.57526			-1.20227	-0.3016	-0.69798	-0.75513	-1.73748	-0.32541	0.042481	-0.67457	-0.94704	-0.59622	-0.38031	-0.17461	0.309912
											6.11151	4.5976	6.20735	5.30845	5.73741	2.55146	5.62629	4.24416	5.80089	2.85348	4.51968	2.116	5.50319	2.59098	5.00793	2.34098	2.63654	0.402159	3.1046	1.59564	8.20457	3.80735	7.36603	3.39083			-1.38324	-0.116	-1.32798	0.004342	-2.10596	-0.41751	-1.9372	-0.39293	-0.3671	-0.43643	-1.30064	-0.37876	-0.57384
											5.4952	6.83778	6.23485	6.58359	3.99414	5.71117	5.06766	6.88963	4.36836	6.02932	4.68064	3.99344	4.09098	6.76313	4.37043	4.99591	3.8487	3.35216	4.67051	3.39666	4.39232	3.70044	4.68629	3.25333			-1.82968	-0.22557	-1.0167	-0.2542	-0.445	-0.19372	1.04248	-0.36428	-1.49386	-0.20389	-1.57931	0.029931	-2.65356
											1.46148	4.29296	0.903964	5.09409	1.66266	2.37018	0.853481	2.62564	2.561	2.561	2.77696	2.90848	3.2985	2.2985	2.5485	3.13346	1.59668	1.24973	1.031	1.98445	3.70044	1.58496	4.17933	-0.0686			-3.22134	-1.00536	-2.10166	-2.21037	-0.68771	-1.31477	-1.04248	-0.2815	-3.45243	-1.24281	-0.86902	-0.57045	-2.31653
											5.4138	7.0415	5.43296	4.32984	3.28843	6.42135	4.08864	3.73315	3.35348	3.96468	4.43793	4.68064	4.70218	4.36314	4.24466	3.34098	1.83469	2.95393	2.96154	2.19196	6.24793	6.14975	5.35766	0.9314			-1.08066	-0.23523	-3.10265	-0.2228	0.055	-0.44366	0.75	-1.16491	-1.65644	-0.52382	-0.23025	-0.31625	-0.52803
											8.62319	4.66192	8.5293	3.06493	8.71577	3.34728	8.32556	2.41122	7.65111	2.72196	6.80569	2.616	8.77414	3.59098	8.07112	2.34098	5.11992	0.998481	5.18858	0.615963	7.16993	1	6.30644	-0.0686			-0.22078	-0.07065	-0.24209	0.010345	-1.89845	0.603636	0.042481	-0.10525	-1.92078	-0.93713	-0.85076	0.006325	1.51636
											4.8475	6.01099	3.3857	2.62044	4.12521	4.98045	2.35348	2.18496	4.7037	5.58864	2.90848	2.90848	4.20218	5.52822	2.84098	3.70946	2.59668	1.96778	2.30445	1.82348	4.24793	5.67243	1.9314	1.9314			-0.32968	0.139	-2.19798	-0.07257	0.055	-0.46777	-1.33496	-0.85977	-1.99971	-1.03949	-0.74223	-0.13397	-1.0686
											6.1346	5.48991	5.71316	3.71718	6.21468	5.7339	5.77936	4.30089	4.51445	4.57218	4.81216	3.27696	5.70218	4.96842	4.13346	3.0485	4.56762	3.37258	4.24623	1.66439	7.26679	3.58496	7.34925	2.51636			-2.11419	0.115407	-3.95976	0.32953	-0.39523	0.270323	-0.55384	-0.3451	-2.27949	-0.69117	-1.84028	0.135866	-0.0686
											10.0857	5.23251	10.2323	3.83915	10.143	4.58331	10.3247	3.69439	9.9708	3.35348	9.47249	3.116	10.0946	4.49466	9.42495	4.35586	6.16841	2.14118	6.84816	2.09564	13.4528	1.58496	13.1922	1.51636			-1.42719	0.182525	-0.57577	0.127889	-1.31348	0.380428	-1.57604	-0.31464	-2.05004	-0.66185	-0.63321	0.285354	-0.87595
											5.87595	5.62104	6.21242	5.22805	1.75898	6.41689	2.30693	4.55392	5.061	4.22196	3.99344	2.90848	4.78714	5.25195	5.05968	3.70946	0.998481	4.5547	3.28192	3.93468	5.58496	6.55459	5.17933	5.71276			-0.51688	-0.01253	0.133501	-0.46647	0.555	0.275767	-0.08904	-0.5239	-1.12032	-0.91539	-0.69788	0.210569	-1.0686
											6.13252	4.01312	6.02911	6.26528	4.27386	4.25616	3.64596	6.59164	5.14094	3.061	5.07543	4.20096	6.11318	2.7985	5.03714	4.00195	1.56312	2.88478	1.61596	3.77089	6.04439	2.80735	5.63184	5.17933			-3.25368	-0.49157	-1.75127	-1.08647	-0.445	-0.77564	-2.20345	-0.91385	-1.95827	-0.37898	-1.71127	-0.30895	-3.0072
											10.591	7.19674	10.4007	6.88132	10.0907	3.55646	9.46013	4.03226	10.2341	4.30693	9.94633	2.90848	9.48925	5.25195	9.00679	4.70946	6.37571	4.09463	6.7889	4.14089	11.3365	11.4194	10.1769	11.2243			-1.59815	-0.08755	-2.1102	-0.63467	-0.445	-1.3363	-1.41096	-1.27516	-2.31736	-0.90657	-0.73861	-0.29187	-1.0686
											8.49284	5.6364	8.54969	5.69832	8.74247	3.67963	8.57711	4.62435	7.64784	4.46468	7.4774	4.81216	8.63736	3.95946	8.54709	3.70946	4.56634	1.74441	5.54866	2.0532	7.31288	4.70044	6.51636	4.57526			-0.74379	-0.40826	-0.94923	-1.02723	-1.18402	-0.4182	-0.25	-0.5656	-2.92304	-1.06515	-0.9562	-0.12063	-2.0686
											5.68914	6.42271	4.79464	5.56041	6.97658	5.28118	5.94499	4.60738	5.66084	5.88293	5.24469	5.53245	6.6726	5.37844	5.48368	4.87043	3.56183	4.65037	3.0225	4.08428	6.91886	3.90689	6.78938	1.9314			-2.20402	-0.35744	-3.16571	-1.03226	-0.945	-0.34749	-2.04248	-0.94359	-1.42014	-1.04591	-1.4416	-0.0509	-3.13899
											6.81484	5.47705	6.1624	4.95034	5.61395	3.51814	4.17781	3.48687	5.22196	4.75716	5.00668	5.01968	5.65562	5.75793	5.16291	3.63346	2.82996	2.99848	3.49932	2.57738	8.98014	1	8.61088	1.51636			-0.44221	-0.53805	-1.9123	-1.79878	-1.02996	-0.13426	-1.94616	-0.73923	-1.68627	-0.3208	-0.58215	0.296584	0.172408
											7.04228	5.52762	6.53148	4.96861	4.36045	4.9436	3.38293	5.54964	4.22196	4.69439	3.40848	3.90848	5.24591	4.70218	4.20946	4.50195	2.33469	2.66841	3.25866	1.84568	7.94837	4.9542	5.83829	4.51636			-2.14006	-0.01846	-1.83137	-0.24292	-1.02996	-0.28903	-0.54248	-0.60069	-2.15443	-0.78902	-0.19253	0.03948	-0.561
											5.28626	3.65189	4.92616	1.03548	6.08046	3.93482	5.18615	2.80693	4.25716	2.561	3.116	2.116	4.25195	1.7985	3.87043	3.84098	2.36696	1.08344	3.05183	1.27693	7.05528	1	5.39083	0.9314			-1.38477	-0.17885	0.483304	-0.15649	0.055	-0.4843	0.75	-0.53816	-2.00127	-0.47837	-0.58957	-0.19927	-0.65356
											8.36857	4.26515	8.1935	3.40396	8.35763	3.53114	7.7354	2.91812	7.88686	2.35348	7.36866	2.77696	8.01686	2.2985	7.32122	1.5485	4.818	1.79096	5.81009	1.72716	9.19229	1	9.13841	-0.0686			0.236548	-0.19142	-0.11302	-0.31354	-2.76693	-0.70803	0.02216	-1.23174	-2.03308	-0.73915	-0.25782	-0.41457	-0.9906
											8.5445	3.89666	8.79842	3.73164	9.3053	3.56634	8.93909	3.39367	7.41898	2.35348	7.16535	2.40848	8.14394	2.2985	7.96495	1.5485	5.71775	-0.63304	6.67558	1.35293	11.7956	2.58496	11.9816	2.25333			-1.05752	-0.34303	-0.85204	-0.22926	-1.02996	-0.57421	-2.11848	-0.47998	-2.42213	-0.08681	-0.76473	-0.18674	-0.0686
											8.83409	3.74894	8.26095	3.27064	9.34816	2.82362	8.30845	2.72196	6.80693	2.061	6.19341	1.616	7.21613	2.95946	6.89044	3.20946	4.98891	1.29096	4.97822	0.531	10.6978	2.32193	9.22372	-0.0686			-0.76917	-0.43732	-0.38643	-0.27283	1.84748	-0.74021	-0.25	-0.92052	-0.97496	-0.68376	-0.29382	-0.27245	-0.3469
											6.84557	6.14587	6.2272	3.63368	8.26177	5.6314	6.74324	3.51444	6.45495	3.51444	5.73041	2.616	6.60217	3.95946	5.86862	2.84098	3.27769	2.84523	3.26072	1.09564	8.15482	4.80735	7.92575	-0.0686			0.685196	-0.90696	-1.19798	0.17659	-1.67472	-0.48114	-1.33496	-0.85205	-2.09	-0.06601	-0.74792	-0.1557	-3.12749
											5.27616	5.94196	3.96447	4.67972	5.09519	4.45514	4.5152	2.10473	4.2037	3.64596	4.43793	3.40848	4.36314	3.99466	4.34098	3.84098	3.26417	3.80584	2.48445	2.80445	6.45943	2.80735	5.65932	1.9314			-1.96119	0.119138	0.025748	-0.58786	-1.52996	-0.37001	-1.15368	-0.35991	-3.26012	-0.80122	-1.70523	-0.44484	-1.0686
											6.44437	3.70741	5.4839	2.23164	7.21508	3.29917	6.31316	1.35348	5.84212	3.061	5.45221	2.116	4.54443	2.59098	3.84098	2.34098	4.99948	1.45193	3.59693	-0.67652	8.35315	0	6.60382	0.9314			0.512037	-0.07165	-0.29179	0.056771	-0.02996	-0.40231	-0.01526	-0.07572	-0.0098	-0.38058	-0.51529	0.402046	-1.23582
											6.30342	3.97543	6.15334	4.97015	6.66821	4.72828	6.09438	5.78144	5.63841	3.22196	5.10464	4.27696	5.14872	2.95946	4.20946	3.70946	3.48377	2.27064	3.81212	3.23144	5.70044	0	4.78938	2.73875			-1.58696	0.129644	-0.85895	0.368922	-0.73748	0.623752	-1.83496	0.064737	-2.61993	-0.96369	-1.94482	-0.2896	-2.0686
											6.72154	7.55492	6.88281	7.30538	4.71243	7.68042	4.48688	7.25776	5.2037	6.05818	4.90848	5.34161	4.36314	5.99466	4.77822	5.63596	3.40697	5.16263	4.21743	4.40089	10.3174	4	9.80022	5.83829			-0.46441	0.443132	-0.49227	-0.4658	-0.73748	-0.55881	-1.54248	-0.38152	-2.03152	-1.569	0.009018	0.311046	-2.48364
											3.50521	4.76268	4.68126	3.63368	2.97768	2.62746	2.54964	1.46468	2.72196	2.85348	2.116	3.27696	4.09098	1.7985	3.20946	2.0485	-1.00152	1.05622	0.323481	1.22716	5.2854	0	4.63184	-0.0686			-1.83313	-0.37415	-1.40793	-0.34297	0.055	0.41438	-1.91096	-0.29977	-2.60009	-1.72799	-1.08772	-0.46611	-1.65356
											7.70627	5.99989	7.46313	5.23663	7.25573	5.3951	6.4084	4.35909	6.561	5.3149	5.7587	4.51968	5.91291	4.99466	5.63346	4.11314	4.09995	2.47945	4.50828	1.81593	8.83605	1	7.47056	2.51636			0.574	-0.61099	2.28722	-0.67162	-0.445	-0.16767	0.542481	-0.63243	0.081996	-0.34484	0.499464	-0.21122	0.9314
											4.43858	6.72371	4.50674	6.18794	3.82018	6.61345	3.5832	5.55392	2.061	4.35348	2.116	4.62718	3.59098	3.59098	3.63346	3.70946	2.3487	3.86244	1.22716	2.88468	6.90689	3.45943	6.43919	2.51636			0.462804	-0.21148	-0.49046	-0.30549	-2.02996	0.847481	-2.94616	-0.78773	-1.68213	-0.8827	-0.45157	-0.34215	-1.65356
											2.169	5.61185	3.60012	6.89689	2.95514	6.45398	4.36374	7.67439	2.72196	3.72196	3.56944	4.68064	1.7985	3.75195	4.20946	4.0485	-0.294	2.91281	1.48445	3.28291	0	3.45943	-0.0686	5.17933			-1.65899	-0.2476	-0.64821	-0.36121	1.042	-0.24762	-1.25	0.864281	-2.25837	-1.01064	-0.6745	-0.30743	-1.65356
											6.52524	4.98459	5.57255	4.94397	5.98459	3.08091	5.11657	2.85348	5.95168	4.38293	5.31216	4.36193	4.67594	3.59098	4.11314	3.0485	5.12408	1.77064	4.5744	1.22716	6.72792	0	5.01886	-0.0686			-0.64248	0.300471	-0.31849	-0.14368	-1.23748	-0.8468	0.25	-0.43518	-0.66943	-0.69746	-0.53566	-0.70471	0.516363
											7.43876	6.3276	6.09495	5.06403	7.76915	5.24762	5.80693	3.59941	6.41812	4.22196	5.29916	2.40848	6.36314	3.59098	5.1912	3.63346	4.17836	3.9864	3.27693	3.14541	5.97728	1.58496	3.73875	0.9314			0.638642	-0.73099	0.0945	-1.11614	0.055	-0.20761	0.25	-1.09963	-1.63201	-0.69327	-0.12596	-0.04472	-0.0686
											6.16325	7.32363	6.18164	6.92479	4.29917	7.8804	4.22084	7.57424	3.93844	5.87568	3.40848	6.47054	4.49466	6.12043	4.74466	5.93918	3.74441	4.93834	4.32489	4.67802	5.39232	4.52356	5.2168	4.01886			-0.8703	-1.37116	-0.43906	-1.76828	-0.5562	-1.55941	-1.20345	-0.9547	-1.621	-0.38969	-1.33002	-1.06536	-0.74667
											5.64145	5.10418	5.78905	3.62044	4.24187	4.30536	4.42326	3.85909	3.72196	4.35348	4.42335	2.616	3.38346	4.38346	4.45218	2.0485	4.03085	2.10968	3.89751	1.48445	7.71425	4.9542	6.65932	2.51636			-1.58696	-0.20135	-0.26673	-0.56634	1.055	0.097457	-1.25	-0.21793	-2.61627	-1.20128	-0.53795	-0.24261	-3.23853
											7.69558	6.84846	7.99918	6.2541	7.33508	5.86086	7.86097	5.01219	4.30693	3.561	6.8574	3.81216	6.31659	4.93189	6.60472	4.00195	4.68146	3.89325	5.36011	3.77693	5.64386	6.08746	5.63184	5.2168			-0.07695	0.271995	-0.72421	-0.20509	-0.445	-1.13646	-0.95752	-0.58569	-1.23906	-1.30477	-0.80846	0.196429	-1.29099
											6.9062	6.43712	6.78422	6.15209	7.20904	7.22853	7.41052	6.45393	5.17541	5.09941	5.10464	4.56944	4.36314	5.46396	5.37043	4.55968	4.92721	1.60968	4.39134	2.38468	5.72792	4.39232	5.83829	3.51636			-2.0325	-0.30382	-1.06646	-0.17761	0.394036	0.582563	0.410964	0.96425	-1.94519	-0.52805	-0.83407	-0.11694	-0.5661
											5.09954	1.91493	3.28673	2.75418	3.84394	2.30271	2.38293	5.28402	4.35348	2.561	3.56944	2.616	5.68918	2.7985	4.50195	1.5485	3.05622	-0.294	2.19196	0.031	3.32193	3.16993	1.51636	2.51636			-2.41464	-1.02526	-1.35895	-2.27203	-1.445	-0.6005	0.542481	-1.13348	-1.39497	-1.27353	-0.56646	-0.18292	-2.39053
											7.26699	7.54664	5.01039	7.56972	4.50491	7.0791	2.60473	7.1935	4.43844	5.80693	5.06944	6.36193	4.75195	6.07195	4.37043	6.03714	3.5431	5.73381	3.5532	5.74236	6.80735	3.45943	5.9314	4.10133			-0.25548	-1.17504	-0.24454	-2.19621	-1.08377	-0.92818	1.20345	-1.58745	-1.27439	-0.48099	-0.22773	-0.244	-2.15606
											6.31911	1.6912	6.36179	2.62044	6.09938	0.258981	6.76067	2.75716	5.64596	1.561	3.40848	3.40848	4.59098	5.2985	3.13346	5.23166	4.58094	2.77064	3.48595	2.91675	2	1	2.9314	1.51636			-1.38438	-0.48964	-2.49046	-0.99501	0.041764	-0.34221	-1.91096	-0.58425	-1.39051	-0.56829	-1.26623	0.093387	-3.0686
											5.88911	1.54644	4.5411	3.69645	5.59519	1.37018	4.44094	3.061	5.75716	1.561	2.40848	3.40848	5.67594	3.09098	3.34098	2.84098	2.89677	1.54221	1.61596	1.92168	1.58496	0	1.51636	3.10133			-2.12102	0.119531	-0.85986	0.29712	-0.73748	-0.40179	0.381517	-0.0958	-1.40071	-0.36597	-0.46885	-0.23269	-2.39053
											3.56132	3.69664	3.85016	3.41292	3.71243	3.05146	4.18496	3.17541	4.35348	2.85348	3.40848	3.116	4.88346	4.02822	3.13346	2.84098	2.4107	3.31316	1.59564	3.0532	0	0	-0.0686	-0.0686			-2.30567	-0.34444	-1.46324	-0.52517	1.95868	-0.84932	-1.04248	-0.56929	-1.90405	-0.69652	-1.49444	-0.09089	-1.65356
											5.0937	4.21074	6.24035	4.96136	5.06265	3.40168	7.35515	4.00992	4.72196	3.22196	4.68064	3.56944	3.59098	1.7985	3.95218	3.70946	2.68018	3.40537	3.21961	3.43064	1.58496	2	4.57526	1.51636			-1.84527	-0.60662	0.483304	-0.1661	-0.10596	-0.6497	-0.54248	0.361196	-2.29389	-1.20607	-1.37401	0.037168	-2.84996
											7.03904	6.10293	5.20187	7.27581	7.39917	5.76097	6.05285	5.96084	7.01219	4.64596	4.27696	4.68064	7.41441	4.45946	3.95218	5.12844	4.27209	5.2513	2.531	4.94883	3.45943	2.58496	0.9314	1.9314			-1.90351	-0.2682	-2.69643	-0.9145	-1.34868	-0.12721	-1.713	-0.84165	-1.36367	-0.92371	-1.28967	-0.21645	-2.95124
											3.89769	4.56132	2.47272	5.12461	3.58091	4.62803	2.7037	5.06241	2.35348	2.72196	2.116	3.99344	4.49466	3.20218	2.34098	2.84098	0.159445	1.2282	0.615963	2.16439	0	1	0.9314	0.9314			-0.97288	-0.44093	-2.60861	-0.62883	-0.945	-0.39577	-1.91096	-0.52186	-1.35331	-0.56739	0.312827	0.432733	-0.65356
											7.25584	6.11151	6.6626	4.79464	5.27935	5.67753	3.96468	4.26993	5.99154	5.63841	6.09889	4.81216	5.84488	4.54443	5.47438	4.43918	4.98962	5.84913	5.01425	5.00991	7.17991	3.58496	6.51636	2.51636			-1.79448	-1.21208	-1.1242	-1.71366	-0.23748	0.145407	-1.75	-0.96228	-2.56331	-0.85971	-1.91487	-0.1337	-2.39053
											7.09047	5.74197	7.48527	4.64426	6.40255	5.00491	6.32303	3.51444	7.14502	5.38293	6.76446	4.43793	7.14915	4.93189	6.52122	4.00195	4.79751	4.48557	4.61282	3.43709	8.03892	0	8.20286	-0.0686			0.689306	-0.19856	0.955733	-0.26962	0.289465	0.180769	0.542481	-0.59728	-1.09089	-0.39618	0.246041	-0.11424	-2.0686
											4.76822	6.04446	3.09322	6.07611	3.71243	6.18551	3.23093	6.37704	5.0832	5.64846	2.40848	4.86193	3.45946	5.0524	3.84098	4.50195	2.36696	4.103	2.65969	3.31593	1	3.32193	1.9314	4.10133			-0.23545	-0.47996	0.295924	-0.78519	1.18652	-1.1057	-1.83496	-0.2888	-1.03745	-0.41539	-0.53515	-0.25179	-0.55403
											7.18494	9.786	7.11614	9.95901	7.54895	6.58794	7.06096	6.34355	7.71289	8.26277	7.21215	7.99906	5.72438	8.01438	5.23166	7.91501	4.73126	7.06481	4.46232	6.69912	5	12.4396	3.39083	12.5311			-0.11237	-2.19031	-0.31929	-2.25991	1.15823	-0.3041	-1.15368	-0.82559	-1.4856	-0.56412	-0.73891	-0.51589	-0.97783
											7.02378	3.75271	6.56338	3.67818	7.20948	1.87018	7.00373	1.85348	7.23592	2.72196	6.52209	2.90848	6.96842	6.25195	6.13346	4.46495	6.04453	0.866964	5.69073	1.5532	6.75489	2	5.83829	1.51636			0.293061	0.081477	-0.00346	0.375009	0.715964	0.30881	-1.1388	-0.45381	-1.73959	-0.5454	-0.32779	-0.53816	-0.65356
											6.67573	4.14464	6.64001	5.10526	6.85764	3.31672	5.8767	3.37568	6.1346	4.46468	6.59164	4.70096	5.74591	2.59098	5.54	3.50195	3.96385	2.14118	4.32066	3.45375	3.80735	3.45943	3.9314	3.51636			-1.0687	-0.15166	0.837213	-0.54791	-0.3338	0.134193	-1.41096	-0.19939	-2.5981	-0.70046	0.0055	-0.65171	-0.0686
											7.57163	4.45866	7.16834	4.50967	7.27263	3.58331	6.41812	4.27936	6.28866	4.45168	5.92151	4.06944	6.14872	3.38346	6.27411	4.45218	5.83844	1.49848	5.50056	1.19196	5.80735	4.24793	4.57526	4.01886			-0.24913	-0.58584	0.267445	-0.82891	-1.61493	0.680769	0.687235	-0.26755	-1.54434	-0.67871	-1.34612	-0.11064	1.37197
											7.85978	4.59488	7.70671	4.65508	8.38712	3.59519	8.26789	4.2657	6.06241	3.14596	6.41503	3.56944	7.52282	3.7985	6.41416	2.70946	5.21705	1.4107	4.91032	3.20315	5.75489	5.45943	5.71276	5.32372			-2.35725	-0.0853	-2.5031	1.90656	0.055	0.625564	-1.54248	0.513966	-1.07123	-0.98163	-1.00976	-0.20767	0.9314
											6.56879	4.39666	6.58532	4.56177	6.72469	3.45514	6.90269	1.96468	5.80089	2.561	6.34572	3.90848	5.28714	2.59098	4.74466	2.0485	4.61738	2.47945	4.33628	3.18971	6.20945	5.58496	5.9314	4.68629			-1.9435	-0.02657	-2.55393	-0.3016	1.055	-0.40192	-1.54248	-0.47178	-1.99814	-1.20631	-1.25471	-0.1454	-4.46092
											6.27578	4.54142	6.3556	4.44237	5.89267	1.91995	5.52637	1.35348	5.04964	3.22196	4.92335	2.90848	6.16416	2.2985	5.05968	3.34098	5.11808	1.29096	5.21416	1.61596	2	0	2.9314	-0.0686			1.2463	-0.26178	3.00025	0.301447	-1.89845	-0.12138	-1.45752	-0.07805	-1.08581	-0.47965	0.336694	0.012433	1.54438
											5.45393	3.70741	5.16887	4.49093	4.94505	4.17331	3.18496	4.57218	3.96468	4.96468	4.49344	4.68064	4.12043	3.59098	3.20946	3.50195	4.59329	3.06054	4.92332	3.37074	7.40939	1	5.01886	1.9314			0.81231	-0.35366	1.14427	0.319753	-1.46121	-0.14199	-2.44616	-0.50178	-0.63298	-0.33122	-0.55395	-0.08467	0.775749
											5.86207	3.94821	4.31469	2.93916	6.5892	3.05146	4.43844	2.68496	3.561	3.88293	1.616	2.90848	4.09098	1.7985	3.70946	3.5485	3.57166	2.40216	3.00518	2.76072	5	1	2.9314	-0.0686			-0.37005	-0.49208	-0.60657	-1.20834	-1.60596	-0.66937	-0.40528	-0.96421	-0.92972	-0.47013	-0.01446	0.116506	0.25624
											5.03931	4.66192	2.13368	4.51112	4.88924	3.62746	1.72196	4.64784	4.25716	3.22196	4.01968	3.27696	4.49466	3.95946	2.84098	2.70946	4.5041	2.09668	2.20092	2.42495	3.16993	0	0.9314	3.51636			0.212143	0.171456	-0.21754	0.429227	-0.60596	-1.12809	-0.91893	-0.98452	-0.36614	-0.78671	0.04105	0.229694	0.120434
											6.65144	5.20272	5.52994	5.62792	7.23042	8.03146	5.63078	8.54502	5.26993	5.34593	5.20096	5.31644	5.48166	4.7985	2.34098	5.23166	5.61499	6.23666	5.01461	5.5394	8.69	0	5.63184	2.73875			0.439216	-0.6738	0.577922	-1.49991	-0.65493	-1.02996	0.22498	-1.22826	-0.95645	-1.37527	-0.20503	-0.27542	0.137851
											1.75396	5.48504	1.40396	5.92178	1.9665	5.04644	-0.439	5.9856	2.561	4.51445	3.116	4.99344	1.7985	3.38346	2.5485	3.5485	-0.13304	4.40457	-0.17652	3.91963	1	3.45943	-0.0686	4.01886			-2.58772	0.127298	-1.19798	0.398377	-2.60596	-0.16043	-1.04248	0.211202	-2.11746	-0.77381	-0.66711	-0.21718	-2.80557
											7.38817	3.39461	7.53731	4.28474	7.24457	0.758981	7.03102	3.41812	6.28969	2.85348	6.56341	2.116	6.3207	1.7985	6.54991	3.20946	5.57431	1.4107	5.90985	1.6737	4.24793	1	3.73875	1.51636			-2.2081	-0.8795	-0.58679	-0.87283	-0.64116	-0.94568	-2.04248	-0.77287	-2.18643	-0.74567	-0.02998	0.385188	0.220907
											5.48117	4.1232	5.50478	4.20094	4.17119	2.55146	3.74416	3.0832	3.96468	3.35348	4.43793	3.40848	5.25195	2.2985	5.00793	3.5485	3.18889	3.14809	3.43548	3.43548	3	0	3.63184	-0.0686			-0.965	-0.38382	-1.72239	-1.67562	0.055	-0.81642	-0.31464	-0.58856	-1.41647	-0.93754	-1.16348	0.134734	-2.69309
											7.84468	3.3186	5.65349	3.24018	7.54985	-0.0335	3.41122	0.853481	5.84212	3.061	4.42335	1.616	7.7232	2.2985	5.18189	2.70946	6.38212	-0.50152	4.90594	0.323481	7.50779	0	2.9314	-0.0686			-1.36323	-1.7842	-0.35291	-1.528	-1.23748	-1.11775	-2.54248	-1.35706	-2.55818	-1.01682	-1.06141	0.089929	-0.9311
											5.75584	3.281	5.61521	4.2201	7.54852	1.75898	5.4896	1.35348	5.0832	2.561	3.34572	2.90848	5.25195	3.45946	4.13346	3.0485	5.08594	0.159445	4.20315	0.531	6.10852	0	4.57526	-0.0686			-0.19019	-1.39047	-0.21877	-1.04717	-0.72127	-0.65252	1.04248	-0.1334	-0.90468	-0.86347	-0.33832	0.036401	-0.65356
											8.09809	5.9544	6.92191	6.30227	8.31804	5.75451	6.85659	6.51959	7.52304	3.72196	6.74115	5.07543	7.02101	4.45946	5.90562	5.6605	5.99831	5.8431	5.17989	5.46618	6.30378	4.08746	4.8856	5.45496			-1.06251	-2.07947	-1.95976	-0.56536	1.12375	-3.83732	-1.174	-2.16584	-0.67355	-0.86706	-1.47541	0.471823	-1.83413
											5.12301	4.25958	3.93916	3.88106	5.14966	6.44894	3.61264	5.66329	4.14596	4.46468	3.90848	2.40848	3.95946	3.7985	2.84098	3.34098	4.64282	2.59668	4.36721	1.96618	5.39232	3.80735	5.14085	3.25333			-1.46751	-0.1085	-1.3415	-0.90149	-0.61393	-1.78278	-1.37869	-1.60479	-1.60644	-1.08172	-0.7457	-1.18151	-1.23154
											5.80254	5.58544	3.75695	4.87522	5.14528	5.20284	2.5381	5.15715	4.84593	4.38293	3.77696	3.77696	3.59098	4.2985	2.70946	1.5485	4.20741	5.44418	3.05183	4.3183	2.32193	3.80735	1.51636	3.10133			-3.07637	-2.32839	-1.28675	-2.28978	-0.9672	-0.70128	-1.11848	-2.11803	-1.90813	-1.43044	-0.8569	0.546019	-1.19636
											4.81516	4.18709	2.9969	3.37639	5.04359	4.09165	2.67541	3.72196	4.01445	3.75716	2.616	2.90848	2.2985	3.95946	3.77822	3.0485	3.89243	1.36696	3.11596	1.88122	4.08746	1.58496	3.63184	1.9314			0.08343	-0.9743	0.322929	-0.17725	-0.15252	-0.74023	-1.326	-1.36205	-1.22529	-1.41077	-0.4535	-0.25782	-0.3837
											6.991	6.14044	7.83816	3.52029	6.38812	6.20335	7.65059	2.35348	4.8149	5.2037	3.90848	3.51968	4.88346	4.86314	4.53714	3.0485	5.74347	3.78845	4.94238	2.14541	10.4481	4.70044	10.3919	3.83829			0.433953	-0.7062	0.146047	-0.85738	0.555	-0.984	-0.787	-0.33924	-1.07123	-0.96024	0.09586	-0.4325	-0.16612
											3.97635	5.99989	4.41626	5.40114	4.41391	5.12803	3.673	5.10008	5.97745	2.72196	5.43068	3.99344	5.61318	4.45946	4.24466	3.45218	4.14234	2.95193	3.16439	2.19196	4.64386	4.80735	4.57526	5.32372			-2.33078	-0.15307	-3.49046	-0.64872	-0.67472	0.045274	-1.47972	-1.37957	-1.37916	-1.11519	-0.47816	-0.25292	-2.17294
											2.8117	7.02729	0.535481	6.57012	3.71243	6.28209	3.2037	5.39367	4.41122	5.41468	3.40848	5.50995	4.25195	6.75644	3.34098	6.09488	4.09463	4.71301	2.09564	4.07539	3	5.42626	1.9314	5.60382			0.335113	-0.32073	1.46076	-0.31058	-1.32244	0.17318	-0.16504	-0.18141	-1.1901	-1.06326	1.14924	-0.28218	0.253328
											7.90595	6.80446	6.48491	6.67611	7.81786	6.14555	5.28661	5.01445	6.28866	6.17541	5.06341	5.50668	6.46619	5.18918	5.73166	5.35586	5.36414	4.13732	4.55592	4.34431	5.61471	5.58496	3.39083	5.54611			0.134781	-0.24349	-0.01125	-0.75517	-2.23748	-0.82062	-0.04248	-0.35276	-0.4521	-0.80336	0.103757	-0.34893	-0.0686
											7.13885	4.72522	6.19691	4.92123	6.40264	3.82018	5.48746	4.13078	6.3218	3.061	6.28146	2.90848	6.18424	2.7985	5.92594	2.70946	6.74102	0.583444	6.425	1.19196	5.64386	1	4.32372	3.10133			-0.63352	-0.40681	0.275785	-0.62911	-2.02996	-0.4644	-0.54248	-0.85632	-1.84623	-1.37379	0.130981	-0.5267	-0.0686
											6.10917	5.97428	5.03736	5.08494	4.73608	4.70992	3.80693	4.24743	3.061	4.01445	2.77696	4.56944	5.11318	4.38346	5.0707	3.63346	3.90001	2.95692	3.11596	2.20092	5.16993	4.16993	2.73875	4.10133			-1.42233	-2.138	-1.93338	-1.74731	-0.945	-2.07638	-0.30346	-2.14999	-0.95424	-1.37772	0.183016	-1.00263	-2.51791
											4.96195	8.41928	5.07567	8.59011	5.08987	5.22114	5.01219	5.25312	4.14596	7.63825	4.27696	7.24469	4.09098	8.18466	3.74466	7.63393	3.12244	6.16917	2.40844	6.15659	4.24793	11.0437	1.9314	11.0477			-1.73538	-0.45174	-0.4124	-1.06736	-0.31348	-0.74034	-0.56871	-1.13416	-1.34648	-0.99571	-0.10648	-1.25848	-3.41511
											4.71174	4.47957	4.49491	2.82796	2.78843	4.26086	3.14596	1.96468	3.51444	5.25716	3.616	3.27696	3.38346	4.09098	2.0485	3.0485	1.04221	4.24307	2.2849	3.31212	3.58496	2.58496	1.9314	-0.0686			1.11957	-0.22733	0.271554	-1.36616	0.055	-0.55358	-0.83496	-0.3926	-1.18135	-0.81174	0.649059	0.059066	0.000663
											7.18863	7.83187	5.38512	5.95823	6.5495	7.30517	5.11917	4.87065	4.69439	6.02341	5.42335	5.20096	5.49466	6.29568	4.77822	4.79443	4.54585	5.9353	4.31212	4.78552	5.2854	2.58496	3.83829	1.51636			-1.15703	0.40774	-0.37721	0.030712	-2.14116	-0.04202	-0.7722	0.090218	-0.47473	-1.14705	-0.696	0.47593	-0.64566
											7.61579	5.7894	6.64385	5.98993	8.30987	6.8969	7.32116	7.12645	5.43844	5.36836	5.47312	4.40848	6.41291	5.42719	5.93918	4.20946	5.34323	3.56826	4.62421	2.90844	8.13955	5.58496	6.12122	6.01886			-1.5465	0.245957	-1.6594	-0.38044	0.639963	-0.27024	-1.33496	-0.5006	-1.70617	-0.83313	-0.1568	0.218223	-2.52803
											7.92225	4.44677	6.54718	3.82796	8.24217	3.13643	5.84105	2.42496	7.45332	4.5832	5.43793	4.20096	6.74439	3.59098	5.70946	3.0485	7.04891	2.79096	5.90538	2.6806	5.52356	1.58496	2.73875	0.9314			-0.32833	-0.2346	-0.03349	-0.62025	1.63996	-0.31239	-2.18723	-0.63679	-1.41497	-1.19641	-1.11495	-0.24184	-2.84119
											5.80561	7.23645	2.743	7.00646	5.27707	7.85436	1.22196	7.34212	4.96468	5.35348	3.616	5.51968	5.20218	5.38346	4.63346	4.95218	4.8581	4.89974	2.65496	4.43769	2.58496	6.16993	-0.0686	6.54611			-1.89116	-0.10845	-2.53666	-0.77113	-0.23748	-0.91291	-1.29977	-0.32997	-1.29451	-0.85271	-0.55926	-0.10431	-3.71246
											6.53889	5.30953	5.78938	5.56763	5.08987	6.55138	2.95821	5.50308	5.41122	3.22196	3.84572	3.77696	4.09098	3.59098	2.34098	3.0485	4.86202	2.98998	3.89326	1.90844	3	2.32193	1.9314	3.83829			-0.90778	-1.02565	0.558105	-1.67119	-0.95396	-1.80745	0.52216	-1.67622	-1.30229	-1.47173	-0.39774	-0.95116	0.346437
											5.90012	4.4298	5.64183	5.49143	5.32362	5.17595	5.06871	5.792	2.561	2.85348	3.40848	3.40848	3.59098	2.2985	3.95218	4.63346	3.28783	2.70318	2.64541	3.21961	3.45943	4.58496	1.51636	5.63184			0.141635	0.296454	-0.0482	-0.8495	-2.10596	-1.10091	-0.04248	-0.19376	-1.70596	-0.69851	0.189777	-0.28546	-0.45193
											8.23786	3.91493	7.84569	3.76656	7.08031	4.07366	6.26037	1.85348	6.2287	4.29072	6.10464	4.18064	6.4481	4.09098	5.58691	3.5485	5.61537	2.26026	4.94764	0.760716	8.94544	2.32193	8.50505	3.39083			-3.35568	-0.66066	-1.99579	-1.4323	-0.945	-0.60596	-2.2722	-0.97342	-2.97589	-1.53397	-0.97816	-0.28349	-2.61292
											9.95253	4.22195	10.1104	4.07921	9.03936	3.31672	8.71792	3.83637	9.46084	3.35348	8.97462	3.70096	9.08105	4.36314	8.67686	3.34098	7.56472	4.30138	7.74399	3.84568	12.1671	3.70044	11.9768	-0.0686			-1.33382	-0.46177	-1.28939	-1.0553	-1.60596	-1.01012	0.153677	-1.64514	-0.72499	-1.27512	-1.32845	-0.55669	-1.73157
											4.79651	6.71974	3.60012	7.3414	3.14966	6.21642	1.96468	6.41769	4.69439	5.64596	2.616	6.30677	4.2985	4.63471	3.50195	4.61314	4.09832	3.6307	2.77693	3.32536	7.07682	5.58496	4.01886	5.86214			-0.92276	-0.24553	-0.77241	-0.7341	-1.52996	-0.67374	-0.33496	-0.55626	-1.31889	-1.16734	-0.75658	-0.44689	-1.82349
											6.53968	5.00521	8.19922	4.50967	7.63024	4.90706	8.9689	3.72196	4.67541	5.51445	6.33123	4.20096	4.70218	4.20218	5.39872	3.34098	4.75188	3.59257	5.0317	3.35112	4.58496	1	5.25333	-0.0686			-0.12833	-0.44609	-0.27398	-1.2405	-0.445	-0.72177	-0.08904	-0.7908	-0.90365	-1.07204	-0.31613	-0.95482	-0.44711
											5.99955	8.17449	5.82325	8.1586	5.02272	6.07206	4.94716	5.37954	4.96468	5.87568	4.51968	6.20096	4.60586	7.0593	4.24466	6.8093	3.59668	5.87603	2.99341	5.4984	1	10.3641	0.9314	10.0425			-1.12216	-0.13438	1.93354	-0.26833	-0.25574	-0.20719	-1.54248	-0.76446	-1.59846	-0.83675	-0.67405	-0.84102	-0.0686
											6.54957	6.33805	5.86637	3.70094	5.40168	5.88767	4.90074	3.18496	2.561	2.96468	2.90848	3.20096	4.20218	5.23368	3.13346	4.13346	3.36471	2.28594	2.61094	1.09564	2.32193	6.20945	-0.0686	4.51636			0.263256	-0.41205	-1.69798	-0.94991	-0.65252	-0.35314	0.361196	-0.90113	-2.19442	-1.66039	-0.0188	-0.82156	-0.0686
											7.60313	5.91942	7.88849	5.10526	6.30909	5.0866	6.5284	1.79072	6.50308	5.68969	6.47398	4.92335	5.36314	4.75195	5.08691	2.70946	5.40514	3.92123	5.2962	3.1046	7.93664	5.20945	8.01886	5.48599			-1.02467	-0.92666	-1.36427	-1.02532	0.297713	-0.857	0.346323	-1.11823	-0.55486	-0.7982	-0.36634	-0.58916	-0.82349
											3.23364	5.09488	3.64668	4.86874	2.37018	3.71243	3.77623	3.68496	3.35348	2.85348	2.616	4.18064	3.59098	4.38346	3.0485	3.84098	1.59668	2.41493	1.42168	2.6806	0	4.64386	-0.0686	6.01886			-1.3278	-0.39691	-0.19798	-0.29214	1.21596	-0.00446	-1.91096	-0.8365	-1.98179	-1.38918	-0.37668	-0.83865	-0.70603
											8.3642	4.1912	7.99402	4.14989	7.19551	5.02109	7.07685	5.43089	6.25069	4.22196	5.93612	4.27696	6.60217	3.75195	6.03139	2.84098	5.96002	2.48712	5.4909	2.44745	9.23122	0	8.25333	-0.0686			-1.14401	-1.05324	-1.58792	-1.20192	0.555	-1.68402	-0.83175	-1.38651	-1.41138	-1.2887	-0.79489	0.019785	-0.73157
											6.46814	2.49093	6.66063	4.21426	4.9887	2.4665	5.21574	4.09	4.25716	2.35348	5.01968	2.40848	5.33691	2.2985	4.35586	2.84098	3.54486	0.498481	3.04218	2.35293	5.49185	0	6.40713	-0.0686			-1.67802	0.099442	-0.99046	0.137213	-0.23748	0.501542	-0.75	-0.00033	-1.5545	-1.16017	-1.25602	-0.55397	-1.2061
											8.94569	5.22473	8.8041	5.25436	10.9113	5.12209	10.9948	5.18437	7.92134	3.51444	7.84469	3.27696	7.50319	2.7985	7.57935	3.45218	6.54538	3.41545	6.46731	2.0532	7.35755	3	7.28895	2.25333			-2.38025	0.962948	-0.56646	-0.13174	-1.18771	-0.25547	-1.97972	0.035158	-2.6033	-0.96575	-1.02379	0.231336	-1.65356
											4.41493	5.18863	4.10012	3.40396	3.41994	4.72926	2.93844	3.67541	2.72196	4.46468	2.40848	4.06944	4.52822	3.95946	4.20946	3.0485	1.40216	4.71135	-0.469	2.70092	2.80735	2.32193	1.9314	4.01886			-1.77158	-1.02177	-1.71199	-1.51546	-0.65252	-1.15348	-0.75	-1.2251	-3.81372	-1.0157	-0.87798	-0.09303	-0.0686
											9.12416	4.64464	9.01721	4.43377	8.67635	4.52207	8.17325	5.02043	7.48766	1.561	7.03718	1.616	7.12492	1.7985	7.03463	2.70946	5.03332	2.60968	5.12189	2.91344	8.07682	1.58496	7.47056	1.51636			-0.82277	-0.15436	-0.86427	-0.6761	-2.07839	-0.1956	0.042481	-0.83644	-4.14028	-0.69116	0.568216	0.044194	-0.0686
											8.00417	3.87581	8.30589	5.18317	7.36959	4.29739	7.05672	4.11264	7.28247	4.75716	6.46622	4.50668	8.17469	4.09098	7.19062	3.95218	5.25002	2.8487	5.54819	4.39708	8.5812	2	8.95654	1.51636			-0.91358	-1.78211	-1.16156	-1.81716	-1.07839	-2.68033	-0.22968	-2.46648	-1.64214	-1.33076	-0.29463	-0.39002	-0.42768
											7.00709	3.32996	5.40171	5.29464	6.53001	3.23995	5.23093	4.74689	5.29072	3.061	4.1382	4.49344	7.63471	2.2985	4.5485	3.5485	4.92018	1.29096	3.43064	2.34568	9.51175	0	9.44907	0.9314			-1.23258	-1.27152	-0.98954	-0.9178	0.847481	-1.30212	-0.70201	-1.65023	-1.18986	-1.44123	-0.73723	-0.00627	-2.85347
											8.54701	4.08544	9.33678	6.22814	7.51886	4.70639	7.73644	6.92206	6.5381	2.561	5.85589	5.47312	7.10907	2.7985	6.63346	3.84098	4.30307	2.63187	4.36411	3.77893	7.34873	1	8.87392	3.83829			-0.42145	-0.32544	-0.43495	0.02495	-0.65252	-0.04197	-1.04248	-1.77149	-1.36371	-0.57427	-1.3161	0.049776	-2.31653
											7.99193	8.95608	8.40517	9.02239	6.97551	6.87164	7.14907	6.58516	6.87568	8.61551	6.03874	7.34674	6.46396	7.92646	6.29443	6.90562	4.23432	6.73502	4.64901	6.34767	8.6865	10.5897	9.64393	10.2845			-0.14248	-0.04547	-0.55287	-0.51365	-0.445	-0.90043	-0.25	-0.8595	-1.944	-0.6253	0.242177	0.0543	2.0689
											9.11146	10.4164	9.026	10.9988	9.82922	7.96246	9.43034	8.09554	7.94032	9.6621	7.40754	9.33328	7.66458	8.79568	7.52122	8.3066	6.45866	7.08628	6.10285	7.06457	7.8392	10.7649	7.67287	11.0149			-0.33748	-0.27008	-0.56646	-0.23717	0.347481	-0.2122	0.861196	-0.71015	-0.85106	-1.22262	0.3755	0.141967	-0.3399
											8.05281	1.169	7.45231	4.17354	7.08372	1.84394	6.60016	4.2037	6.91683	2.85348	5.60464	2.116	6.20539	2.95946	3.87043	3.92594	3.7282	1.82041	4.08035	1.7849	5.93074	1.58496	6.72582	2.51636			-1.30501	-0.00191	1.0555	-0.25514	-1.23748	-0.73319	1.65368	-0.64569	-2.05538	-0.62952	-0.69095	-0.15985	0.583477
											7.26596	3.57589	6.46693	4.3857	8.04212	2.58091	7.53859	3.2037	4.64596	1.561	4.34572	3.90848	6.28714	3.59098	4.70946	2.0485	3.88916	1.74973	3.19646	1.48445	7.45121	0	6.17933	1.51636			0.028216	-1.49553	1.43071	-2.36457	0.847481	-1.86436	-0.646	-2.16575	-1.54737	-1.97163	-0.57449	-0.03172	-1.69009
											10.091	5.45511	8.48742	4.13368	9.97048	5.13392	7.50004	3.46468	8.54928	5.77623	7.16633	4.93068	8.90536	6.52411	7.12559	3.84098	6.77	2.09995	5.54066	1.59564	9.80735	3.45943	7.49364	2.25333			-2.20506	-0.3617	-1.97834	-0.82222	0.055	-1.0135	-1.30774	-0.65971	-1.19287	-1.0759	-1.4157	0.219259	-1.34871
											5.92333	3.07589	8.17421	4.1972	6.07933	2.94939	8.66611	3.83637	3.96468	3.22196	5.47312	2.616	5.92719	3.59098	6.34753	1.5485	4.08678	-0.50152	5.46474	0.484445	8.11894	0	8.94542	2.73875			-0.20151	0.06632	1.72789	-0.6063	-0.945	-0.685	0.042481	-0.2822	-1.13119	-0.67579	-0.90699	-0.85916	-0.27505
											6.33137	4.49003	6.87302	4.64748	7.43307	3.09046	7.96175	3.32278	6.26037	3.51444	6.03245	4.70096	5.83691	1.7985	5.8024	3.74466	3.85846	2.88916	3.47841	2.31593	4.16993	3.90689	4.68629	3.83829			-0.50082	-0.8591	-0.43906	-1.20838	-0.945	-0.5048	-1.54248	-0.61541	-1.67807	-1.01006	-1.282	-0.11325	-0.9166
											7.57021	7.32617	8.06933	7.5246	6.45594	8.33169	6.8083	7.72114	5.75716	7.01707	5.72316	6.79478	6.29142	4.99466	6.00793	6.21619	4.03911	5.63363	3.99118	5.46964	10.0553	3.70044	10.0162	4.10133			-0.27827	0.4762	-1.04427	-0.01897	-1.23748	0.955346	0.946159	0.134694	-1.5447	-1.05126	-0.92575	0.142669	-0.76375
											7.36766	6.82845	7.05567	6.38931	7.39442	7.89471	6.90523	6.9126	5.98217	7.17089	5.56944	5.90848	6.12582	6.46619	5.62591	5.91416	4.6026	5.2282	4.05456	4.94932	8.8009	5	7.98668	5.8856			-1.75327	-1.72866	-0.7636	-2.73179	-1.39845	-1.52494	-1.25	-0.7361	-2.14573	-0.71965	0.642341	0.225107	-0.48364
											5.09954	6.28032	4.28474	5.83822	5.26924	6.2199	5.9136	5.50232	6.93342	4.51445	6.64364	2.90848	4.20218	5.41291	4.37043	4.00195	3.01335	4.13654	2.34568	2.52818	5.08746	8.12928	4.63184	6.47056			0.100234	-1.49904	-0.52402	-2.73912	-2.50274	-1.09297	0.75	-1.11754	-1.89346	-0.81608	-0.09275	-0.1176	0.9314
											7.73667	3.29769	7.94597	1.82796	8.5791	2.94939	8.63773	1.72196	7.06696	2.561	6.8995	2.116	6.86764	1.7985	6.95779	2.34098	5.04486	-0.39032	4.9276	0.031	8.26209	0	8.00286	-0.0686			-0.16871	-1.88179	1.17946	-2.93998	-0.12829	-1.82604	-0.25	-1.54893	-2.1525	-1.14819	-0.45044	-0.17477	0.516363
											7.21554	4.52009	6.85232	5.17432	7.00753	6.03604	6.93397	7.16298	5.54389	4.01445	5.40093	4.86193	5.91291	3.70218	6.24787	3.74466	3.43674	3.97267	2.49043	3.50518	6.33985	2	5.63184	3.25333			-0.20795	-0.71328	0.692102	-1.0624	0.055	-0.745	0.25	-1.50759	-1.59655	-0.88841	-0.62495	-0.35817	-0.65356
											8.38192	3.63732	7.72028	3.78938	6.12408	3.37339	5.03518	4.41812	6.8445	2.85348	5.47312	2.40848	7.62939	2.2985	6.21396	2.84098	3.9352	1.78594	3.143	0.823481	5.97728	0	5.78938	-0.0686			-1.25204	-0.22498	0.697725	-0.30033	-1.369	0.052639	-1.54248	-0.49022	-1.2883	-0.58473	-0.55194	0.029239	-1.71246
											7.15364	3.15764	6.71323	4.96551	5.53435	0.9665	4.70716	3.22196	5.62564	3.35348	3.90848	3.56944	5.80968	3.95946	4.00195	3.34098	4.51908	1.99093	3.25866	2.22716	5.97728	0	5.14085	0.9314			-1.3953	-0.94294	-0.61302	-2.47815	-1.89845	-0.95202	1.04248	-1.05192	-2.3397	-0.7714	-1.1745	-0.114	-2.74667
											7.06966	3.58544	6.96893	5.56086	5.58091	4.07366	5.96608	4.62564	4.29072	4.64596	4.43793	3.93793	6.3721	3.09098	4.50195	4.00195	4.19357	1.79096	3.51964	3.77442	7.20945	1	7.32372	1.51636			-0.33892	-0.03068	-0.11842	-0.2677	-0.52996	-0.54925	0.910964	-0.85271	-1.76781	0.17002	0.176019	0.326266	-0.2206
											6.88984	3.11641	5.53747	5.46603	6.29884	3.19622	5.02858	4.54964	4.51445	3.72196	4.20096	4.49344	4.86314	3.75195	5.23166	4.29443	4.12244	4.09954	3.6737	3.951	7.33985	1	6.6179	2.51636			-2.1307	-0.00918	-1.82375	-0.43009	0.055	-0.64944	-2.81464	0.057355	-3.40212	-0.94526	-1.28799	-0.53871	-4.92658
											7.91118	3.88736	7.40783	3.7345	6.15191	3.9665	5.57305	2.85348	5.14094	2.561	5.2587	2.116	6.28714	3.20218	5.25743	3.13346	3.9712	2.24441	3.8145	0.191964	9.53916	0	8.37434	0.9314			-1.75368	-0.07135	-1.23318	0.25178	1.39404	-0.32562	-1.54248	-0.48056	-2.81026	-0.57265	-0.52998	-0.1477	-2.87595
											7.34288	2.07268	7.06515	3.86815	5.95442	1.55146	5.12564	3.28247	5.01445	2.85348	4.74939	2.40848	5.70218	1.7985	4.75319	2.0485	4.18037	2.10968	3.67716	2.11596	5.97728	0	5.76429	-0.0686			-1.81668	-0.24764	-0.37031	-0.83458	0.555	-1.11218	0.042481	-0.69369	-2.35773	-0.63369	0.032783	-0.25157	-2.65356
											9.28675	3.29769	9.40159	2.30764	8.39931	-0.0335	8.65634	2.43844	7.83877	3.72196	7.61741	2.616	8.55078	1.7985	7.76607	1.5485	5.83303	-0.794	5.56982	0.691964	7.49185	1.58496	7.28895	-0.0686			-0.21304	-0.65661	0.905244	-1.35511	-0.85799	-0.18502	0.25	-0.99332	-1.12897	-0.72914	-1.48343	-0.53448	0.516363
											9.92797	5.11849	9.75396	4.21864	8.68109	2.28843	7.91117	2.7037	7.99637	3.14596	7.85285	2.116	7.79832	2.59098	7.73166	2.95218	6.62324	3.2144	6.59948	2.36721	8.60733	1	9.03731	-0.0686			0.458573	-0.05156	0.482868	-0.33805	-0.02675	0.221319	-1.40371	0.330534	-0.65034	-0.79307	-0.51165	-0.23563	-1.01483
											6.76217	4.94437	5.22155	2.93916	6.31531	3.32362	5.59337	2.79072	3.64596	3.96468	2.90848	3.27696	4.09098	3.2985	2.95218	2.0485	3.72922	2.68889	2.98445	1.36721	5.08746	2.58496	2.9314	0.9314			0.405894	-0.16681	0.291793	0.333049	-1.10596	-0.49846	-0.1969	-0.03203	-0.63752	-1.13878	-0.0527	0.22572	-0.25808
											6.52982	4.50874	4.27672	4.33915	6.29583	4.7074	5.34236	3.47744	3.79072	4.35348	2.116	3.90848	4.75195	4.09098	4.0707	3.20946	3.03332	2.60968	3.17022	1.88122	3.90689	4.75489	0.9314	4.78938			0.058318	-0.37107	1.07829	-0.42806	-0.88223	-0.63956	-0.25	-0.68472	-1.08007	-0.68914	-0.11071	-0.59042	-0.33163
											7.82656	7.64714	6.51203	8.01978	7.46513	5.88924	6.18281	5.52969	5.74416	5.11526	5.01968	5.96274	5.78714	5.88596	4.85586	5.50793	5.9303	5.67671	4.95921	5.43337	10.0674	5.04439	7.27125	5.83829			-0.56242	-0.33924	-0.59083	-0.88085	-1.23748	-0.97367	-1.10448	-0.66732	-0.39927	-1.05322	0.366995	-0.30209	-0.88151
											2.25396	3.39461	0.743	4.19419	0.258981	3.08091	-0.439	3.14596	2.061	2.061	2.116	3.93793	2.2985	2.7985	1.5485	2.0485	0.290963	3.36471	0.934677	3.29669	2	0	3.63184	3.51636			-0.502	-0.08755	0.34325	-0.11721	-0.84868	0.458803	0.618483	0.087957	-1.6913	-0.72217	-0.6837	-0.44343	-0.65356
											7.67675	2.75396	4.89745	4.49093	6.25863	2.66266	4.34212	3.51444	3.85348	3.061	4.93068	5.32069	4.59098	3.75195	3.5485	6.18189	5.10117	0.290963	2.98445	3.82348	8.09803	0	2.25333	3.10133			-1.49604	-0.22712	-2.0167	-0.7311	-0.945	-1.58151	0.222429	0.220553	-1.13864	-0.85743	1.52612	-0.23883	-0.69009
											7.02952	3.91992	5.93701	2.87639	6.6638	3.17119	5.1444	1.41122	5.67541	3.72196	4.7587	3.20096	5.78714	2.59098	4.68189	2.5485	4.12442	4.00967	4.17457	3.11471	7.12928	1	5.63184	2.25333			-0.40568	-2.20785	-0.16279	-1.23667	-0.02996	-2.26613	0.542481	-3.54123	-1.48527	-0.7075	0.288732	-1.11471	-2.23853
											5.30823	3.21273	4.4477	3.23164	4.08091	1.72828	3.12564	3.7106	4.51445	4.01445	2.116	2.90848	3.70218	2.2985	3.13346	2.0485	1.78594	1.40216	1.90844	2.14541	0	1	1.9314	3.39083			-0.19447	-1.79907	0.331466	-1.42213	-1.26693	-1.45505	-1.00125	-3.02642	-0.26691	-1.14445	0.108784	-1.08286	0.20116
											7.30854	4.84475	5.22805	4.79464	5.93794	3.03114	4.18851	3.72646	6.7259	4.35348	5.56944	4.06944	6.01373	3.88346	5.33343	4.34098	4.38161	3.9864	2.75661	3.38812	6.65821	3.45943	4.83829	4.39083			-2.23335	-4.57296	-0.19798	-4.08195	-1.02996	-3.54484	-1.54248	-4.51047	-3.1432	-3.30131	0.009018	-1.74349	0.200587
											8.00569	5.31746	7.5504	5.78291	8.88168	4.09165	7.91958	3.64596	6.70946	2.85348	6.31216	3.116	6.79142	5.17594	6.42928	5.1912	4.72168	3.55665	4.51209	3.31593	5.78136	7.81378	4.45496	8.01886			0.146655	-0.418	-0.77656	-0.39824	0.055	-0.36004	-1.99271	-1.04129	-0.3659	-0.70526	-0.27794	-0.27452	-1.51313
											7.28493	6.11522	6.70527	4.9079	7.15463	6.19973	6.24866	7.35139	6.48217	6.30089	5.29916	5.05118	6.57387	6.73368	5.83343	4.70946	3.43469	5.07557	3.11094	3.8291	7.82655	8.44294	5.97579	7.93703			0.572796	-0.41073	0.276446	-0.9497	-0.73748	-0.47557	0.382731	-0.55056	0.31454	-0.92067	-0.06964	-0.13907	-0.23366
											6.84136	7.56925	4.3628	7.92964	6.47703	6.27855	4.91855	6.75099	3.46468	7.82912	4.01968	7.32703	3.59098	8.18052	2.84098	7.42844	2.7282	6.00619	1.96618	5.95306	6.91886	12.2027	2.9314	12.0092			-1.63034	-1.26065	-2.12519	-0.93438	-1.23748	-0.95235	-0.94616	-1.0861	-1.40358	-1.08392	-0.77783	-0.26202	-4.44364
											8.08254	5.17514	6.21261	5.41515	7.10614	2.84394	5.09472	3.30693	7.56486	4.01445	5.78815	4.49344	8.34809	3.59098	6.91076	3.84098	5.10534	1.206	3.89666	0.323481	5.39232	2.32193	3.10133	2.9314			-0.53598	-0.41179	-2.21775	-0.41171	0.715964	0.128305	-1.70345	-0.0521	-2.53095	-0.79875	-0.16496	-0.03854	-2.76904
											4.05557	5.23428	4.32294	5.79938	4.1161	6.25451	3.39721	5.89776	3.85348	4.89721	3.20096	5.31644	4.36314	5.04443	2.5485	4.74466	2.61289	4.77289	0.908444	3.8291	2.80735	3.32193	1.9314	3.25333			-0.46973	-2.93857	-2.30918	-2.56014	-0.445	-1.92468	-1.54248	-2.04057	-2.39829	-0.80237	-1.40421	-1.30101	-1.0686
											5.02677	3.60418	3.82041	3.25418	4.14966	3.92891	3.64094	2.64596	3.061	3.64596	2.77696	3.70096	4.75195	1.7985	4.11314	3.50195	0.498481	0.659445	-0.17652	0.934677	1.58496	0	-0.0686	-0.0686			-2.38626	-0.33478	-0.43906	-0.22163	0.847481	-0.37045	-2.41096	-0.86973	-1.50659	-0.81865	-0.96615	-0.3637	-0.65356
											8.27729	3.09174	7.00564	4.18508	8.26209	3.6342	6.08906	2.98999	6.85395	2.72196	6.06944	3.90848	6.48166	4.59098	5.50195	4.11314	5.8709	1.71718	4.9276	2.0532	8.633	0	6.32372	-0.0686			-0.42359	-0.2437	0.17256	-0.14349	-1.23748	-0.05728	0.992713	-0.61064	-0.77557	-0.92257	-0.41472	0.045468	-1.65356
											7.09641	5.77525	4.65786	5.87961	7.27386	5.94759	4.08183	6.07538	5.01445	5.12564	4.18064	5.1382	4.95946	4.95946	5.0707	5.24466	5.00018	4.77554	3.29278	4.36055	7.92481	4	3.9314	5.35766			-0.51731	-0.89271	0.24428	-0.8738	-0.73748	-0.24978	-1.11848	-0.84821	-0.59407	-0.90969	0.806169	0.008291	-0.9166
											6.50422	2.25396	4.78341	4.38916	5.29739	2.55146	3.68969	5.56766	5.78661	2.35348	3.93793	2.90848	5.5524	2.2985	4.79443	2.0485	3.55622	1.10968	2.64541	2.46618	5.70044	2	2.9314	3.73875			-1.04821	-0.32457	-1.42171	-0.51555	0.847481	-0.12317	-1.8242	-0.58395	-1.03087	-1.3235	-0.75038	-0.74855	-0.0686
											4.25145	6.12202	2.243	7.43633	4.30624	5.62095	1.93844	7.60539	4.01445	4.35348	2.77696	5.3699	4.59098	3.88346	3.70946	5.87043	-1.00152	2.80584	0.031	3.50372	1	6.49185	-0.0686	6.6179			-0.87945	-0.08971	0.255464	-0.70059	-0.945	-0.19253	-0.6388	0.081483	-1.10631	-0.98116	0.266305	-0.39273	-1.0686
											7.84921	5.90395	7.50509	6.24568	8.07646	5.72889	6.74211	7.23933	7.17781	5.94674	6.1382	5.12718	7.33691	5.71495	7.09785	4.50195	5.41519	2.99848	5.09693	3.40844	8.17991	8.57743	7.39901	8.03469			0.213488	0.906077	-0.9055	0.255698	-0.73748	0.158075	-0.25	0.67194	-1.45982	0.203284	-0.79345	0.075584	-3.03945
											5.05144	7.23965	3.93916	7.19114	3.71243	6.84285	2.5832	6.24416	2.85348	6.18969	3.77696	5.42335	1.7985	4.80968	1.5485	4.20946	2.7282	3.23972	2.31593	3.1737	1	5.20945	0.9314	4.83829			-0.96119	-0.75741	-1.63522	-1.09434	-0.52996	-0.86526	-0.83496	-0.93578	-2.52468	-0.86125	1.04602	-0.59805	-0.76048
											8.44861	6.09736	7.92403	6.49708	7.2542	6.25321	6.98965	6.03573	7.60357	6.17541	6.56944	5.07543	7.21731	4.80968	6.93507	3.34098	4.29284	2.98137	2.81593	3.45999	6.61471	6.75489	7.87977	6.51636			-2.4482	0.155965	2.04794	0.878077	0.478998	0.379938	0.910964	0.076038	-3.35433	-0.67111	-1.46793	-0.8001	-2.23853
											8.66143	6.37832	8.01095	5.48968	7.89355	6.44759	6.75662	5.81254	7.173	5.46789	5.49344	3.90848	7.14959	4.49466	6.11314	4.24466	3.79002	2.48712	3.5081	2.04218	4.52356	6.91886	5.39083	5.28895			-1.17937	-0.05876	-1.05189	0.731625	-1.50052	-0.41182	-0.58904	-0.38842	-1.44175	-0.90831	-0.38512	-0.02273	0.668366
											3.71538	5.4229	3.32796	4.19419	2.71243	4.64966	1.35348	3.24416	3.35348	4.12564	3.40848	2.116	3.38346	4.88346	3.63346	2.5485	-0.50152	2.09668	-0.30804	2.21416	2.58496	6.91886	1.51636	4.8856			-5.18089	-0.34919	-2.05921	0.207111	-1.17472	-0.0903	-0.61848	-0.80075	-5.08637	-0.41182	-0.70924	-0.3103	-4.39053
											8.12296	5.09896	7.31024	5.50085	7.82611	5.43482	6.71103	4.57218	7.14283	5.3149	6.52289	4.18064	6.36314	4.09098	6.31419	4.00195	5.15341	2.49093	3.86055	2.09564	5.93074	6.04439	4.17933	5.51636			-1.19403	0.171348	0.433536	0.91755	0.104768	0.140667	-2.33496	-0.91728	-0.73858	-0.8786	-0.65149	-0.18043	-0.76904
											4.70808	8.36981	5.11794	8.08026	4.38136	8.41736	4.74416	8.58481	4.30693	6.74416	3.616	6.8995	4.25195	6.91291	4.50195	6.57614	2.40216	4.89832	2.61846	5.14886	5.24793	7.49185	4.63184	6.97579			-2.0687	0.11745	0.342479	-0.36934	-0.945	-0.34868	1.04248	-0.51683	-2.0631	-0.81155	-1.78891	-0.53519	-3.99143
											7.71199	8.18997	7.72886	7.44695	7.07978	7.13367	7.00682	6.19476	7.33637	4.80693	6.59164	5.17026	7.27741	5.73368	6.43094	5.74894	4.97824	3.39623	4.80396	3.31212	8.84235	9.20701	9.82318	7.65932			0.234964	0.567836	-0.53702	0.984024	-1.30623	-0.11965	0.542481	-0.70023	-1.24878	-0.413	-0.37798	-0.24787	-1.65356
											9.06377	7.19871	8.88455	5.67703	9.30263	6.69676	8.82305	4.46789	8.14588	6.36743	7.77159	5.36193	7.83222	6.7992	7.20295	6.49591	6.4958	2.36471	6.28589	2.27693	10.3083	5.58496	10.8577	5.78938			-1.05221	-0.15616	-0.00707	-1.2963	0.715964	-0.39464	1.07193	0.148358	-0.36131	-0.71451	0.228878	-0.06681	-3.11591
											7.71859	4.169	6.58282	3.54851	7.65806	2.84394	5.99474	2.75716	6.74416	2.85348	5.56341	3.20096	6.80968	2.2985	5.13346	3.92594	5.01943	1.15945	2.99341	1.11596	8.20457	6.02237	7.81404	5.51636			-1.94799	-0.09406	-1.19979	0.244564	-1.1637	0.201738	-0.91096	0.668675	-0.99072	-0.92147	-0.00652	-0.11343	-2.29099
											8.17935	7.92796	8.27849	7.60081	8.89605	7.14375	8.91587	6.56241	6.99618	6.63841	7.21706	5.93793	7.20459	5.52822	7.52122	5.40562	5.12992	3.88478	5.51897	3.2849	8.43045	9.07682	9.20286	8.16502			-1.31141	0.3949	-0.59476	-0.55826	0.45704	-1.14691	-1.25	-0.7234	-2.84155	-1.0322	0.923463	0.146684	-1.87595
											7.58884	5.94196	7.37929	3.13368	5.80624	5.04359	5.86813	2.79072	4.86836	4.43844	5.82069	2.616	4.93189	4.2985	5.25743	3.34098	5.01462	3.27769	4.72312	2.38812	7.82018	6.84549	7.7706	6.23518			-1.05939	0.943295	-1.03702	1.35645	0.262519	0.946252	0.946159	0.62303	-1.37626	-0.84504	-0.50727	0.110468	-0.16171
											5.61166	4.96195	4.10866	4.99043	4.88374	3.55646	4.29174	2.64596	3.51444	4.51445	2.90848	3.70096	1.7985	4.67594	3.50195	3.84098	-0.00152	4.29206	-0.17652	3.5225	6.04439	4.08746	5.14085	3.9314			-1.04748	-1.51856	-0.10594	-1.69357	-0.73748	-1.25112	0.495927	-2.30496	-0.81915	-2.16364	0.110598	-0.84955	-1.0317
											7.03627	3.29296	7.26225	4.45193	6.35168	3.458	6.7227	3.28247	5.0832	2.061	5.01968	3.51968	4.95946	1.7985	5.3024	3.13346	4.11068	0.366964	4.24962	1.61596	5.24793	1	6.73876	2.73875			-1.13352	-0.35163	0.35045	0.098027	-0.37426	-0.39729	-0.79977	-0.19191	-3.13937	-0.29341	-0.71671	-0.37326	-0.0686
											8.99847	3.52612	9.2478	3.82041	8.54989	3.39237	9.1237	3.48374	6.54317	2.85348	7.49968	3.56944	7.80201	3.75195	8.25531	4.37043	4.2067	2.45193	4.5739	1.70093	8.30378	1.58496	8.52759	1.9314			-0.16297	-0.27954	-2.19798	-0.32495	-0.28404	-0.59676	-1.54248	-0.71892	-2.62704	-0.50814	0.546019	-0.39835	-0.0686
											8.06677	6.86006	8.13608	6.68508	7.67427	6.26086	8.98646	6.45831	6.38742	4.93844	5.77696	3.84572	6.53738	5.09098	6.13846	4.99591	5.53667	2.62874	4.87019	2.09564	7.30378	5.45943	7.63876	6.17933			0.737884	-0.36487	-0.16442	-0.54006	0.068236	-0.28326	-0.83496	-0.59061	0.053463	-1.31211	0.583019	-0.39112	0.954936
											6.54401	4.98912	8.07205	3.08974	8.10963	0.258981	9.24665	1.96468	4.46468	2.061	5.29916	3.20096	3.88346	2.7985	4.11314	1.5485	3.45193	1.56312	3.76988	1.031	7.20945	0	8.13597	-0.0686			-1.95545	-1.5323	-0.4055	-1.57575	0.847481	-1.49117	-0.54248	-1.12175	-1.53868	-1.33062	0.833473	-0.39069	1.51636
											6.33934	3.15764	6.28224	3.91292	6.23862	3.32362	6.47263	1.46468	6.17541	2.061	5.59018	3.77696	4.2985	4.60586	4.70946	2.0485	4.96076	3.86244	3.87294	2.2849	4.52356	0	4.17933	-0.0686			-0.76825	-0.1232	-2.10411	-0.54999	-1.52996	-0.54743	-1.25	-0.54184	-2.36693	-0.89788	0.866021	-0.67581	-0.9166
											7.74593	6.48274	6.63593	4.30635	8.05021	7.29408	7.24896	4.86651	4.64596	5.91468	4.96622	3.40848	4.67594	4.38346	3.87043	3.45218	4.26091	3.77064	3.83003	1.031	6.02237	7.19967	5.10133	6.51636			0.76334	0.165453	0.399979	-0.09795	0.555	-0.58065	-2.02216	-1.01247	-0.61119	-0.50237	0.08255	-1.08461	0.609472
											7.4731	4.64391	7.72349	4.02412	7.35854	6.95407	7.08448	5.77531	5.18969	3.51444	5.45221	3.51968	5.4412	4.09098	6.06659	4.0707	4.29751	2.50967	4.42536	2.56941	6.26679	5.80735	6.69958	4.57526			-2.40632	-0.02953	-3.08647	-0.40992	-2.76693	-0.27751	-3.04747	-0.31722	-0.94841	-0.36267	0.365724	-0.20382	-1.65356
											5.09018	4.90737	5.70957	2.05036	2.9887	4.05645	4.39544	0.853481	2.061	4.36836	3.20096	2.616	1.7985	3.95946	4.50195	2.0485	1.79096	1.49848	1.61596	0.615963	3.16993	6.30378	4.25333	6.16022			0.897986	-0.33863	-0.99078	-0.7988	-0.15252	-0.17568	0.25	0.224199	-0.98299	-1.4726	-0.06518	-0.29789	-0.0686
											7.86228	6.43072	8.23381	5.07389	7.73442	5.24187	7.63254	3.91812	6.48766	4.7037	6.82334	4.34572	6.56517	3.7985	5.97749	2.5485	5.64024	3.90403	5.33119	2.88812	8.18488	3.90689	8.05034	1.9314			-0.89357	-1.40384	-0.91518	-1.10809	0.055	-1.48681	-1.18518	-1.79977	-1.15022	-1.3181	0.360956	-1.13182	-0.74667
											5.90242	3.3737	4.83915	3.73164	4.83892	2.16266	3.88293	2.46468	4.80693	1.561	4.27696	4.01968	4.75195	1.7985	3.84098	1.5485	2.82996	2.10968	2.64541	1.64541	2.32193	2	-0.0686	1.9314			-0.32968	-0.50495	-0.99046	-1.23502	1.21596	-1.00491	-0.04248	-0.50826	-2.10705	-1.0876	-0.97893	-0.68804	-1.65356
											6.86503	5.79828	6.66418	4.17818	5.82961	6.70427	4.19906	5.40425	5.91812	5.01445	6.04188	3.20096	5.82614	5.49894	5.6912	4.20946	4.20318	2.83822	3.78291	1.48445	0	3.45943	-0.0686	3.25333			0.360706	-0.76187	1.5183	-1.06071	-1.27648	-0.81682	-1.40406	-0.30774	-0.99272	-1.50311	-0.38205	-0.04332	0.390832
											8.43337	4.16263	6.97114	5.35651	8.36249	2.28843	6.23716	3.81688	7.3024	2.85348	6.52209	2.116	7.12939	2.59098	6.04991	3.70946	5.44879	1.02793	4.26684	1.69196	6.61471	7.5157	0.9314	7.33228			-1.79551	-0.57221	-2.84068	-0.35403	-1.64116	-0.72523	0.653677	-0.88685	-0.93885	-0.98735	-0.79874	-1.03485	-2.65356
											6.92685	6.51563	7.03794	7.34352	6.56634	6.09578	5.69921	6.56871	6.64596	5.40774	5.2587	5.90093	6.78714	5.88346	5.97124	6.73927	2.97558	4.42436	3.44745	4.56337	2.58496	6.44294	2.25333	7.03992			0.661231	-0.11059	0.494964	-0.268	-0.869	-1.03313	0.042481	-1.36109	0.555818	-0.14253	0.795791	-0.00833	-0.334
											7.6603	4.93225	7.47292	5.83451	7.62331	2.78843	6.92947	4.91165	6.14094	2.061	6.28815	3.77696	6.22124	3.38346	5.79443	3.13346	5.9624	2.19464	5.35118	2.50518	5.35755	5.90689	4.9314	6.83829			-2.19816	0.262007	-0.96324	-0.15108	-1.23748	0.304858	-1.54248	-0.19166	-1.00377	-0.57558	0.107988	-0.57113	-1.39053
											5.05516	3.11641	3.7514	2.80764	3.41994	1.4665	2.93844	2.22196	4.51445	2.72196	4.01968	2.90848	5.78714	6.71967	4.13346	5.37043	0.290963	1.36696	1.77693	1.11596	1.58496	4.70044	-0.0686	3.39083			-1.26825	-0.41713	-1.44923	-0.58866	0.715964	-0.80453	-2.94616	-0.66504	-0.73936	-0.62419	-0.72132	-0.42791	0.179328
											7.99073	5.33906	7.22411	5.91293	6.96317	5.62294	5.56871	5.96286	6.47745	4.80693	5.81216	4.93793	6.20539	3.70218	4.68189	4.42594	5.60051	2.89677	5.07191	3.2357	6.32193	3	4.83829	4.32372			-2.43454	-0.3272	-0.80918	-0.56278	1.055	-0.16174	0.542481	-1.15808	-2.62549	-0.59564	-1.47929	-0.76237	-4.76904
											7.8178	5.97492	6.58524	5.35771	6.78385	6.17331	5.56241	5.57651	5.2657	5.7657	4.93068	4.49344	5.71495	3.59098	4.92594	3.5485	1.79096	3.67469	1.27693	1.98445	4.58496	2.32193	2.73875	-0.0686			-0.85874	-1.06579	-1.56943	-0.9158	0.555	-1.38422	-1.54732	-2.12744	-1.47637	-0.7453	0.121255	-1.04573	-0.13823
											7.07802	10.4941	7.01915	10.7337	6.48045	8.40742	5.87157	8.61598	4.96468	10.4596	6.18064	9.88276	5.30968	10.4762	6.13346	9.89277	4.44184	7.20071	3.56472	7.36199	6.12928	13.1906	4.32372	13.3288			-2.00112	-0.45527	-1.51412	-0.72194	0.055	0.240213	-1.75	0.219326	-2.19873	-1.03633	-0.62411	0.064419	-1.16814
											7.2642	5.36837	5.82294	4.30764	5.97124	4.77707	5.06871	4.07909	6.20022	4.22196	4.34572	4.81216	4.99466	3.38346	4.84098	3.34098	2.70741	3.42851	1.51964	2.66439	4.24793	6.12928	2.73875	5.14085			1.40663	0.367124	0.269593	0.24906	-1.95987	-0.14268	0.861196	-0.66044	-0.73029	-0.72867	0.24423	-0.00122	1.9314
											7.69653	3.94821	6.60871	3.02793	6.0484	2.97768	5.10738	1.35348	4.64596	3.22196	4.60464	3.77696	5.62043	3.09098	4.59223	2.5485	4.37815	1.65341	3.11094	1.11596	8.03892	1	5.78938	0.9314			-0.12498	-0.62773	-0.46435	-0.63418	-1.84868	-0.74573	0.25	-1.19139	-1.16266	-1.14524	0.010535	-0.50844	0.583477
											6.0455	5.34612	5.52698	4.18889	4.92891	4.06265	4.78969	2.25716	5.36466	3.35348	4.27696	3.90848	5.80968	4.20218	4.37043	3.13346	1.2282	2.93161	0.615963	2.54218	5.67243	4	3.83829	3.10133			0.283439	0.409828	-0.67312	-0.59428	-0.02996	-0.40112	-0.83496	-0.21481	-1.50491	-0.63927	-0.13527	0.307265	0.668366
											6.47627	5.74403	4.42616	5.5904	5.07366	5.01023	3.36467	4.49541	5.673	4.41122	4.01968	3.616	5.75793	2.59098	3.50195	4.29443	3.84551	3.1831	2.07473	2.69869	7.58496	5.20945	4.78938	4.25333			-0.32423	-0.33523	-0.9791	-0.87169	0.555	-0.48278	-1.75	-0.47315	-1.10009	-0.38547	-0.70946	0.182686	-0.0686
											8.30541	3.64464	7.58297	4.00478	8.89393	2.03114	8.15146	-0.439	7.79633	2.061	6.09889	2.77696	6.36443	2.7985	5.64834	2.0485	5.08792	-1.294	4.00518	-0.67652	5.24793	2.32193	2.25333	1.9314			-1.15353	-0.01874	-1.41493	-0.36496	0.686517	-0.09785	-2.6433	-0.37264	-0.64922	-0.72515	-0.80051	-0.08214	-0.55099
											7.61185	5.97041	7.59454	6.88824	6.2074	4.92182	5.8218	6.68896	4.95168	5.7657	5.56944	5.15973	5.8207	6.23368	5.87939	6.27101	4.13187	3.83115	4.25247	4.13022	7.21917	5.58496	7.17933	8.18407			-1.26504	-0.32839	0.302019	-0.28302	-0.445	-0.20787	0.042481	-0.6365	-2.15903	-0.84121	-1.06518	-0.54475	-1.0686
											7.56061	1.49093	6.46864	6.43539	6.91597	2.47768	6.33161	5.34545	5.45168	2.35348	5.06944	3.40848	7.63294	1.7985	6.1221	2.84098	4.3556	0.706	2.80445	2.61596	7.69349	2.58496	6.45496	5.25333			-0.07578	-0.61263	-0.00084	-0.78874	-1.021	-0.24285	-0.04248	-0.73313	-0.30953	-0.67717	-0.64492	-0.32457	0.9314
											6.94039	5.84392	5.78913	4.68126	5.81226	3.9887	4.13078	4.01445	6.22646	4.75716	5.19594	2.116	6.45946	5.50743	5.63846	3.77822	5.54362	4.42357	4.7297	3.01964	4.80735	7.83289	3.51636	6.25333			-1.17291	-0.28136	0.5945	-0.88322	0.847481	-0.14906	-0.61848	-0.69976	-1.24828	-1.36146	-0.30465	-0.35588	-1.29099
											7.40538	4.30823	6.12492	3.28141	5.74355	2.41994	4.68437	2.14596	6.95168	3.22196	6.12718	3.116	7.0637	3.09098	6.94976	3.13346	3.75764	2.70741	3.65496	1.5532	3.90689	4.24793	3.63184	4.51636			-1.69816	-0.43907	-1.49046	0.170699	-0.73748	-0.03065	0.042481	-0.33779	-3.69117	-0.75555	0.090521	-0.54232	-2.87595
											5.75012	3.56295	5.28938	3.23164	4.6092	2.92593	4.62564	1.93844	4.88293	3.22196	3.40848	2.116	3.7985	3.7985	3.0485	2.0485	1.90644	2.82041	2.22716	0.191964	3.70044	4	3.63184	2.51636			1.05101	-0.22644	-0.61666	0.383054	-1.60596	-0.74689	-0.20023	-1.04597	-1.32647	-0.4647	0.256658	-0.45137	0.452685
											8.51621	3.43078	8.59307	3.92943	8.62725	2.16266	8.84442	3.00841	6.98766	2.561	6.64364	2.90848	7.10401	2.59098	6.92594	3.74466	4.50932	1.05622	3.5532	1.42168	8.2854	2.80735	7.58245	2.25333			-2.22787	0.019145	-2.08545	-0.4935	-2.67472	-0.62856	-1.00729	-0.05617	-2.41348	-0.2456	-0.88523	-0.10344	0.412026
											8.43054	7.46593	8.07107	7.88947	7.69994	3.79739	7.00594	4.0381	6.37568	6.80442	5.36193	5.45221	6.49466	6.68507	4.61314	6.64956	4.10036	4.85761	2.96618	5.41963	7.03342	11.4315	6.80176	11.3232			-1.86118	-0.0598	-2.97051	-0.03593	-0.73748	-0.4228	-0.92525	-0.70774	-1.08769	-0.83997	-0.31442	-0.32659	-3.46715
											9.2566	3.77616	9.23185	3.4107	9.27945	2.97768	9.25111	1.72196	7.85419	4.38293	7.19814	2.90848	8.36443	2.7985	7.65627	2.34098	6.42223	1.58344	5.4908	0.823481	10.0782	2.32193	9.6525	2.25333			-0.18691	0.067625	0.435261	0.424713	0.067768	0.731477	-0.25	0.357506	-0.02468	-1.28389	0.934823	-0.27075	0.9314
											9.06042	5.54362	8.84314	4.6171	9.9887	4.59224	9.88069	2.78247	7.78931	3.72196	7.00668	3.77696	8.23368	3.88346	7.43898	3.5485	6.03789	4.07631	5.3893	3.86721	9.52943	5.04439	8.37019	4.68629			0.064898	0.015237	-0.15389	0.488562	-0.89523	1.03674	0.118483	1.71018	-1.40835	-0.81182	0.197832	-0.41826	0.018863
											9.43919	6.98459	9.38935	5.2311	8.3934	6.78382	7.59941	4.83058	7.57719	5.43844	7.73401	4.27696	7.49653	6.48166	7.44082	4.93918	4.96083	4.9398	4.19646	4.42536	6.39232	7.78136	5.54611	4.45496			-1.58696	-0.07051	-0.56646	-0.26149	0.584447	-0.19951	-0.25	-0.46661	-0.57252	-0.83233	-0.58276	-0.38585	-1.5711
											7.52853	4.62507	7.14846	4.65944	7.46639	5.80337	6.5508	5.48688	5.83445	3.561	5.65973	3.40848	5.58343	3.75195	5.29443	3.87043	4.93315	0.527928	3.69646	1.99043	5.52356	2	4.78938	1.51636			0.951444	-0.66012	-1.06646	-0.50506	-0.445	-0.35054	-0.25	-0.39832	-1.45657	-1.3981	-0.64044	-1.10517	-0.18889
											7.55433	4.98912	8.08805	3.88916	6.00164	3.46368	7.04964	2.45168	5.22646	4.2037	5.70096	2.116	5.28714	3.45946	5.25319	2.70946	4.01312	2.74441	4.15674	2.04218	5.64386	7.57743	5.42325	5.42325			-1.05417	-0.99985	-1.97924	-1.06249	-1.60596	-0.88079	-1.03147	-1.45852	-0.69307	-0.90989	-0.03444	-0.59509	-0.10813
											7.83781	3.781	7.46076	2.19645	7.9941	1.25898	8.48867	2.43844	5.14596	2.061	5.50995	2.616	5.80968	2.59098	4.60276	2.34098	4.4668	2.56312	3.8291	2.48445	7.64386	6.53916	6.9314	5.60382			0.59902	-0.85743	-0.57179	-0.55942	1.6977	-1.70048	-0.326	-1.37108	-0.42111	-0.88405	-0.2265	-1.13363	0.563668
											9.13288	7.16056	8.93883	7.77827	10.1173	7.65992	9.7911	7.88549	8.45332	6.45821	8.56944	6.44689	7.40231	6.00319	6.94082	5.79443	7.30589	4.66841	6.89146	4.8164	8.2384	7.85798	7.7706	7.76429			-2.67725	0.503054	1.17946	-0.25466	0.262519	0.542112	-1.65368	-0.05144	-3.08242	-0.78843	-0.85801	0.788343	0.738755
											7.46125	5.57799	6.55594	4.77537	6.08241	4.89549	5.33709	3.78661	6.09941	4.14596	5.90093	3.616	6.03839	4.36314	5.73166	4.13346	4.12363	3.13654	2.61596	1.83835	7.53916	7.5157	5.68629	7.06068			-1.38424	-0.45636	-1.62126	-0.49421	-0.445	-0.59007	-1.56871	-0.24931	-0.37235	-0.78663	-0.17745	-0.51449	-2.39053
											7.43774	3.66618	8.2981	1.32796	7.19418	5.00491	7.81207	2.91122	6.26144	4.14596	6.58063	1.616	6.57962	2.2985	6.25531	1.5485	4.45193	1.33939	4.56438	0.823481	4.24793	5.08746	4.45496	4.73876			1.08837	-1.04618	1.18702	-2.02672	-1.34868	-1.65252	0.296555	-0.23763	-0.23792	-0.96223	0.34307	-0.83138	0.483941
											8.2164	6.08128	6.77919	4.06312	6.68512	5.39569	6.23923	2.93844	3.51444	4.69439	3.77696	3.27696	4.75195	4.36314	3.95218	3.70946	3.87704	3.11209	2.7357	2.38812	8.77149	5.24793	5.32372	3.25333			-1.34964	-0.56971	-0.85041	-1.06684	-0.18771	-1.19564	-0.75	-0.49287	-0.70798	-0.85745	-0.55218	-0.50106	-1.0686
											8.13998	6.66618	6.58367	6.03548	6.49117	6.18901	5.41317	4.81885	5.04964	3.85348	4.93793	4.49344	6.12043	3.7985	4.86318	3.20946	4.39731	3.93366	3.43468	4.22123	7.58496	5.20945	3.83829	3.10133			-0.926	-0.4612	-0.85903	-0.82171	0.325284	-0.33406	-1.49271	-0.46031	-1.2123	-0.68765	0.103021	-0.57822	-0.53426
											3.54644	5.67845	2.19645	3.78141	1.25898	3.92444	1.061	1.93844	2.061	4.061	2.116	3.77696	2.2985	3.59098	1.5485	1.5485	-1.794	3.48998	-0.969	1.92168	1	6.65821	-0.0686	3.9314			-0.35216	-2.56858	-1.7865	-1.15782	-0.52996	-2.67472	-1.70345	-1.55045	-0.76032	-1.41185	-0.45716	-0.91693	0.575256
											7.80367	6.14628	5.68394	3.62044	5.59872	4.7273	4.15715	2.97744	4.39721	4.36836	3.70096	2.40848	4.36314	5.50319	2.5485	3.50195	2.50967	2.74973	1.72716	1.69196	4.85798	6.33985	3.39083	5.06068			-1.01562	-0.43302	-0.21328	-0.20205	0.055	-0.40127	-1.47784	-0.67132	-0.94894	-0.65751	-0.53689	-0.71013	0.766062
											7.64067	4.41493	4.52745	2.78141	6.84269	1.75898	3.59941	0.561	5.97745	2.061	3.40848	2.40848	6.04443	3.59098	4.29443	3.13346	4.51931	2.24973	2.98894	0.852928	5.08746	5.04439	1.9314	1.9314			-1.63673	-2.16738	0.108785	-1.83804	-1.15252	-1.38903	-2.06468	-1.86973	-2.10136	-1.65597	-0.21781	-0.84377	0.390832
											7.2701	6.55629	6.61131	5.24265	6.93546	6.78645	6.357	4.99618	5.84021	5.60473	4.81216	4.81216	5.59098	5.09098	5.17246	4.61314	5.68091	3.72409	5.11471	1.88812	4.08746	6.53916	2.25333	4.25333			-1.30116	-0.0586	-2.11863	0.358256	-1.445	-0.61275	-1.77945	-0.54583	-0.58758	-0.67367	0.153399	-0.32082	-0.48364
											5.74403	3.33446	4.40171	2.55768	3.59989	0.4665	4.0381	1.35348	3.35348	2.85348	2.616	3.20096	3.2985	2.7985	3.34098	2.84098	3.37537	0.206	2.73781	1.70093	6.62936	1	5.45496	-0.0686			-0.79803	-0.6183	-0.77398	-0.3692	0.347481	0.108746	-1.04248	-0.22635	-1.74321	-1.261	-0.1615	-0.29343	-0.48364
											5.15764	6.76518	1.03548	3.8166	5.15646	5.45407	1.22196	3.0832	4.25716	5.49618	2.90848	3.20096	4.93189	5.37844	1.5485	3.13346	2.48137	3.2144	0.691964	2.19196	1	4.32193	-0.0686	2.73875			0.924608	-0.22777	0.968731	-0.7691	0.055	0.765485	0.542481	-0.15503	-1.65122	-1.24896	-0.29019	-0.6519	-0.0686
											7.7857	3.98368	7.51498	3.93377	8.84582	4.06265	8.25463	3.68496	6.43844	4.22196	5.55118	2.616	6.95096	3.75195	5.76373	3.0485	5.33495	1.7282	4.91674	1.99043	5.32193	5.04439	5.76429	5.10133			-0.26135	-1.02998	-0.80918	-0.49808	-1.445	-0.67405	-2.04248	-0.64116	-1.98241	-1.19347	-0.71924	-0.77223	0.056931
											7.81197	4.52483	7.09514	3.04666	7.76363	6.26285	6.02341	3.86651	7.40512	4.41122	6.39521	2.116	7.10586	4.70218	6.91501	2.95218	5.03214	2.56312	3.90342	1.19196	1	1	2.25333	0.9314			0.384744	0.127574	-1.11751	-0.14028	1.06987	-0.73748	-0.54248	0.217639	-0.17	-1.04567	-0.94823	-0.24668	-1.0686
											7.86177	5.17286	7.04051	4.97066	7.54952	4.37419	6.20022	4.68496	6.75123	5.01445	5.51968	4.70096	6.36314	5.39834	5.39872	4.74466	6.03115	3.45193	5.24799	3.07738	2.80735	5.12928	1.9314	5.17933			0.287711	-1.3985	-0.71021	-1.64836	-2.60338	-1.47748	-1.27945	-0.85528	-1.23633	-0.66083	-0.32997	-0.47605	-1.76904
											7.4097	4.82601	3.97272	6.25384	7.38238	4.09165	4.91122	5.08728	5.29072	4.5832	3.90848	5.47312	5.87591	4.62043	4.63346	4.35586	6.53267	1.29096	4.35067	2.11596	6.72792	1	2.51636	3.63184			-0.44251	0.669895	-1.26426	0.330315	-0.3338	0.596329	0.542481	0.467569	-1.2884	-1.27013	-0.05682	-0.46742	0.641893
											7.64468	8.21612	7.48925	8.24105	8.11024	4.30624	7.62629	3.72196	7.27858	5.24416	5.78369	5.65441	7.4634	5.49894	6.75795	4.93918	5.29596	5.30905	4.67312	4.93125	7.30378	7.46761	5.86214	8.00822			0.300403	-0.68708	-1.19798	-1.116	0.347481	-1.4812	-0.75	-1.12539	-0.89546	-1.2853	-0.3722	-0.62883	0.690392
											7.7195	4.97635	7.5973	4.87815	8.20107	4.19211	7.54378	4.08864	7.46709	4.22196	6.47398	2.616	7.37844	3.2985	6.39262	4.63346	5.30138	0.902159	4.94784	1.11596	8.12928	1.58496	7.24428	0.9314			1.86648	-0.39722	2.58695	-0.95221	0.186517	-0.99418	-2.25	-0.93129	-2.30919	-0.93815	0.400494	-0.20913	-1.0686
											6.70797	3.33893	4.93323	1.14668	4.94541	2.27386	4.14094	0.964677	6.56241	3.061	5.31644	2.116	7.65067	3.59098	5.6981	1.5485	5.37988	-0.294	4.56807	-0.17652	8.73471	1	5.83829	-0.0686			-2.05952	-0.00349	-1.63988	-0.52682	-1.73748	-0.49846	-2.27074	-0.73864	-1.30835	-0.72204	-0.77619	0.003391	-0.44711
											6.05376	4.82714	3.84406	4.05035	5.4887	2.77386	3.49618	2.64596	5.51445	2.72196	4.70096	2.40848	3.59098	3.75195	3.77822	2.5485	3.69643	2.52793	2.60841	0.823481	4.58496	3.32193	3.25333	3.10133			-1.07296	-0.21631	-2.09822	-0.07366	0.297713	-0.09384	0.25	-0.06506	-2.07958	-1.19197	-0.3953	-0.20957	-0.75666
											6.0051	6.37578	5.37654	6.02412	6.32309	5.64637	5.1811	4.89189	4.35348	4.93844	3.77696	4.62718	3.59098	3.99466	3.20946	4.42594	5.76381	4.19464	5.06135	3.46618	3	3.58496	2.25333	2.9314			-1.60916	-0.56159	0.705696	-1.5438	-1.56352	-2.3412	-0.04248	-1.97478	-0.58869	-0.9447	-0.06926	-0.58153	-0.80557
											6.35879	5.07268	5.82671	5.28141	5.65375	3.92145	5.18674	4.0832	5.48688	3.061	4.68064	2.90848	5.60586	3.2985	4.61314	1.5485	5.74797	3.1831	5.25731	2.15969	3.80735	1.58496	3.25333	1.9314			0.280088	-0.11201	1.06207	-1.79741	-0.445	0.267511	-0.61848	-0.31454	-1.04083	-1.65998	-0.52998	-0.04855	-0.94554
											6.05968	5.19017	5.58844	4.16965	5.60776	4.24571	4.92878	2.84593	5.41812	4.561	4.8699	2.90848	4.75195	4.2985	4.63346	4.5707	5.96212	2.25764	4.71743	2.58264	8.16993	1	7.18879	-0.0686			1.09765	-0.47142	0.483304	-0.19993	-0.60596	-0.13046	-0.08904	-0.41325	-0.6939	-0.86252	0.397004	-0.329	-0.19788
											6.7909	7.48143	5.61194	7.59669	7.7317	7.68952	6.19761	7.04722	5.561	7.02932	5.56341	6.52449	4.80968	6.81933	5.27822	6.35401	6.53691	5.88105	5.60682	5.59805	6.2854	5.32193	5.39083	5.65932			0.783209	-0.0019	0.179054	0.447609	-2.91918	0.139234	0.153314	0.699164	-0.86775	-1.01514	-0.12046	-0.44788	-0.81892
											6.70928	5.39332	6.24629	5.84529	7.67459	4.23995	6.6952	3.74416	5.91468	2.561	4.86193	4.56944	5.09098	3.38346	4.77822	3.84098	6.28745	2.12874	5.05422	2.64541	7.27612	2.80735	4.51636	1.51636			-0.59147	0.042835	-1.80115	-0.58156	-0.84868	-0.05011	-1.29373	-0.15291	-1.93185	-1.07124	-0.03217	-0.20493	-0.95312
											8.26298	5.4525	7.73609	3.93269	9.13144	3.55146	8.84523	2.7037	7.02118	4.12564	7.0446	4.01968	7.39649	3.88346	6.71787	2.34098	6.69965	1.80584	6.30164	1.35293	7.67948	2	7.34925	3.39083			0.009776	0.024098	-0.77527	-0.64352	-4.21845	-0.75048	-0.23513	-0.6068	-0.55682	-0.41574	0.832521	-0.20065	1.15379
											6.83299	6.13478	6.93482	6.21572	6.59784	5.79917	6.15367	6.23231	6.28247	4.29072	4.68064	4.46622	5.38346	4.20218	3.84098	3.87043	5.7373	3.55968	5.43744	3.17716	6.65821	5.08746	5.01886	5.39083			-1.25055	-0.49625	-0.97651	-0.43282	0.555	-0.04602	-0.62744	-0.77091	-1.28641	-0.67752	-1.02998	0.110903	-0.0686
											2.62244	3.8737	2.12044	4.74861	2.47768	4.32104	2.73093	4.47507	2.35348	3.85348	2.40848	4.50668	2.7985	3.2985	2.0485	3.34098	1.29096	2.4107	1.09564	2.15496	1	1.58496	1.51636	1.9314			-0.91845	-0.11458	2.50883	-0.63852	-1.21716	0.199753	-1.41096	-0.2186	-0.96215	-1.66873	-0.20782	-0.14239	-0.67865
											5.55876	4.40788	5.43296	3.43916	5.57153	3.458	5.41812	2.80693	3.85348	2.85348	3.20096	2.77696	3.52822	3.75195	3.13346	2.95218	3.88916	2.53867	3.66028	1.88122	4.24793	1	3.39083	0.9314			-2.98026	0.529112	-2.15675	0.475774	-0.66389	-0.63482	-2.57193	-0.60033	-2.32671	-1.1961	-0.84612	-0.50472	-0.43117
											5.09488	4.50786	5.4175	4.14668	4.69519	4.24187	4.36466	3.41812	4.5832	3.35348	4.34572	3.51968	4.3207	4.3207	4.34098	3.63346	4.07208	1.83939	3.27693	1.69196	2.58496	0	-0.0686	-0.0686			-1.05752	-0.93965	-1.13522	-1.95914	-0.945	-0.55357	-1.04248	-0.53649	-0.7521	-1.17025	-0.75002	-0.37197	-3.18408
											6.37684	4.61185	5.81325	3.28673	5.80591	3.82018	5.69337	2.46468	4.64596	2.85348	4.73041	3.116	4.68918	3.09098	5.0485	2.84098	3.37258	1.58344	3.04218	2.57473	4.70044	1.58496	5.78938	0.9314			-1.39774	-0.06174	-2.01593	-0.58739	-1.50964	-0.63584	-2.5039	-0.1779	-1.71689	-1.14418	-1.21291	-0.39599	-0.0686
											8.54167	4.78581	8.57488	5.37829	7.51007	4.6161	7.66785	4.78661	5.84593	3.51444	5.84366	4.27696	6.36314	2.59098	5.95539	3.34098	5.55201	1.74441	4.91716	2.5532	7.54689	3.90689	8.13107	4.01886			-0.63352	-0.18237	1.10937	0.039402	-0.88223	-0.49221	1.91096	-0.72037	-2.00377	-1.27857	0.727304	-0.80725	-0.0686
											7.92347	3.16618	7.69419	6.11919	7.7625	3.36045	6.82894	6.87911	6.35066	1.561	5.65973	4.27696	7.45608	3.38346	6.21396	4.20946	4.82759	2.27064	3.95217	2.89666	7.62936	5.80735	6.81404	5.51636			-0.21848	-0.13858	-1.03702	-0.28909	-0.98019	-0.31114	-0.25	-0.59292	-0.84747	-0.55632	-0.19669	-0.45946	-3.0228
											5.24387	4.73814	6.02227	5.33358	5.27017	4.21841	5.80051	3.51444	3.35348	4.45168	4.90848	4.1382	3.59098	3.2985	4.34098	3.34098	4.37369	3.7282	4.36033	3.5394	7.16993	4.08746	5.68629	4.8856			-4.10729	-0.20507	-4.23817	0.858167	0.055	-0.94009	-2.57193	-0.91476	-3.25812	-1.06829	-1.22561	-0.56946	-2.65356
											8.30085	3.47267	8.09159	4.30635	9.98959	0.9665	9.67723	3.24416	6.86374	3.22196	7.23071	3.70096	7.07962	5.17594	7.08087	3.63346	6.59324	3.95692	6.39168	3.86544	8.27612	4.70044	8.14085	4.39083			-2.96364	-0.73347	-5.55596	-0.60913	-0.73748	-0.67078	-2.08621	-1.22351	-2.60942	-0.80609	-1.10079	-0.64655	-2.28159
											7.93884	0.169	7.16836	5.80182	7.69242	2.51023	6.89696	7.72456	6.94716	3.061	5.86193	3.84572	6.91531	3.09098	5.34098	4.0485	6.08832	-0.13304	5.24525	1.77693	7.63662	0	6.60382	3.73875			-4.71476	-0.19026	-6.90599	-0.2616	1.055	-0.63453	-2.63277	-0.41563	-2.936	-0.83678	-2.65583	-0.34208	-3.56783
											5.62507	2.98368	3.73164	4.7652	6.25451	3.25898	4.42496	4.32766	4.14596	2.061	3.27696	3.40848	5.57195	3.2985	4.00195	3.0485	2.86696	1.27064	2.38122	2.1737	3.32193	2.32193	0.9314	3.63184			0.942483	-0.15112	0.886981	-0.79033	-0.15252	-0.5783	-0.25	-0.93906	-1.39073	-1.04687	-0.45897	-0.45863	-0.29099
											5.03931	1.57268	4.54203	3.35741	4.74187	0.258981	4.41812	1.85348	5.01445	2.561	5.41967	2.90848	4.9412	2.59098	3.50195	2.70946	2.97558	1.08344	2.54218	1.61596	2.80735	1.58496	1.51636	2.25333			-1.21711	-0.34099	-3.08866	-0.23284	-0.54582	-0.20678	-1.54248	-0.14918	-2.03873	-1.31293	-0.95398	-0.50828	-1.48364
											6.52209	2.55968	6.38758	4.41237	5.82233	1.25898	6.64314	4.11657	3.46468	4.14596	4.95221	2.116	3.95946	3.88346	4.42594	2.84098	2.37815	-0.794	3.07738	0.984445	7.18982	0	6.99749	4.01886			-0.09885	-0.21307	0.506886	0.04092	-1.0877	-0.74685	-0.61848	0.029714	-0.33894	-1.26673	-0.03275	-0.34298	-0.96551
											5.59488	6.58386	5.32984	6.81993	4.70639	2.16266	4.97149	2.51444	4.14596	3.85348	3.77696	3.40848	3.09098	3.7985	4.29443	2.5485	4.09647	2.24973	4.19646	3.39751	6.08746	8.31288	6.97579	9.18879			-1.41464	-0.18847	-0.69798	-0.97531	-0.02996	-0.48873	-0.58904	-0.31391	-1.51943	-0.54485	0.010679	-0.47069	0.761475
											5.52644	4.76515	3.44344	3.7652	3.86045	2.9887	1.75716	3.01444	4.64596	2.061	3.70096	3.116	6.04443	2.7985	3.0485	2.84098	5.13051	1.69464	3.90089	1.35293	4.45943	3.90689	3.73875	3.63184			0.714054	-0.32939	1.4073	-0.79232	0.262519	-1.1405	-0.65368	-1.1909	-1.57342	-1.08265	0.039328	-0.37919	0.601251
											6.29858	5.83892	5.02412	3.89146	4.36614	6.80133	3.18496	5.20312	4.41122	5.14596	4.06944	2.616	5.49894	4.9412	4.00195	2.34098	3.52703	4.45405	3.1046	2.31212	2	2.58496	1.51636	0.9314			-1.21714	-0.28298	-1.4055	-0.79646	0.055	-0.87763	-0.60995	-0.71096	-2.00482	-1.43593	-0.52113	-0.28772	-0.60917
											7.19639	2.30239	6.60334	4.54851	6.93806	1.84394	5.46064	4.3218	6.23315	2.561	5.36193	3.40848	6.76313	2.2985	5.34098	2.70946	4.51977	0.998481	3.80829	2.1737	4.80735	0	4.25333	1.9314			-2.56104	0.166194	-2.80918	0.127725	-0.73748	0.636053	-2.3482	-0.29308	-1.18822	-0.81764	-0.82834	-0.52814	-2.39053
											8.9737	5.78303	8.67683	6.45816	10.0313	5.35943	9.55284	6.1573	7.61084	3.561	7.56832	3.70096	7.52924	5.0524	7.37805	4.68189	7.05734	2.90216	6.49622	3.36367	10.5459	3.16993	9.28675	3.39083			0.290948	-0.30248	-0.03625	-0.37019	0.555	-0.3697	-0.41096	0.307739	-0.80541	-1.22139	0.41656	-0.47002	-0.03013
											7.21323	3.75895	5.53454	3.35741	6.15041	0.9665	4.20022	0.561	5.17541	1.561	4.06944	1.616	5.36314	2.59098	3.95218	2.0485	5.60117	-0.00152	3.7357	-1.469	8.43045	3	4.73876	0.9314			-1.28845	-0.19317	-1.16279	-0.4709	0.201391	-0.38987	-0.45752	-0.16251	-1.18662	-0.58155	-0.28799	-0.2597	-1.65356
											7.19634	5.04978	5.54666	5.72814	6.9546	3.89237	5.07909	4.52932	6.6814	4.14596	5.1382	4.81216	5.33691	5.04443	3.74466	3.63346	5.59216	3.39569	3.77089	3.19646	4.45943	1	2.73875	1.9314			-0.04629	0.214839	-0.2943	0.55391	-0.22261	0.282995	-0.54248	0.146775	-1.77429	-1.64192	0.039116	-0.52079	-2.87595
											7.34268	3.68018	5.95305	4.615	6.85882	3.67119	5.26037	4.46789	5.04964	4.85348	4.60464	5.00668	6.4871	4.38346	5.36318	3.5485	2.15944	1.9599	2.76072	2.56941	5.67243	0	4.83829	1.51636			-0.94221	0.41557	-0.61302	0.556169	-2.02996	-0.20612	0.75	-0.24826	-2.18037	-0.24883	0.299916	-0.34286	-1.76904
											7.3797	2.98368	6.96311	4.615	7.33333	3.05146	7.05044	5.27936	4.51445	1.561	5.27696	2.40848	5.62043	2.95946	5.63346	1.5485	2.98521	1.52068	4.2719	1.38122	7.87036	2.58496	7.29772	4.17933			-0.59589	0.065902	-1.64509	-0.27235	-2.64116	-0.56443	-0.41671	-0.77066	-0.57341	-0.3403	-0.93866	-0.0467	-2.16814
											4.90889	4.62806	4.78341	2.47272	5.60296	2.62746	5.92517	1.96468	4.35348	3.061	4.62718	2.116	4.2985	1.7985	4.42594	2.0485	0.659445	1.49848	1.86721	1.61596	1	2.58496	3.9314	-0.0686			-0.91691	-0.09128	-0.27675	-3.0256	0.055	-1.53377	-1.00729	-0.34063	-1.55243	-1.67532	-0.78449	0.004968	-0.52803
											8.55571	3.94821	8.27855	3.14989	10.0351	1.78843	9.52642	2.25716	7.37157	2.35348	7.27074	2.116	7.5593	1.7985	7.03714	2.5485	3.41545	-1.794	4.97356	-1.469	9.25503	0	7.9921	-0.0686			-0.19126	-1.22218	-1.2255	-1.1982	-1.89845	-2.39626	-0.61848	-2.62423	-1.8289	-2.31945	-0.68303	-0.46188	-0.26125
											8.88219	4.6774	8.90686	4.44928	10.2239	3.82362	9.32914	3.09941	7.40381	4.85348	7.21215	3.70096	7.80986	4.75195	7.36591	4.35586	4.8556	2.95193	5.12251	1.72716	9.37504	2	7.68629	0.9314			-0.02149	0.08244	-2.65628	-0.19798	-2.1989	-1.45777	-1.10022	-2.17807	-0.5697	-1.48505	-0.12693	-0.70523	-0.89172
											9.1692	5.96896	8.85066	4.21864	9.59004	5.24905	8.8218	3.12564	8.23141	4.73093	7.03245	2.116	7.51712	3.59098	6.54142	3.50195	4.78712	3.93161	4.84568	2.30058	9.13955	4.32193	8.51636	3.73875			-1.56728	0.275745	-0.72698	0.172701	-1.32665	0.70109	-1.25	0.345766	-2.95625	-1.12787	-0.1615	-0.03828	-1.87595
											7.4259	3.74641	7.15259	4.43323	6.82395	3.86371	6.27616	5.16816	5.73315	3.35348	5.60464	2.90848	6.3207	1.7985	6.04991	2.34098	1.15945	0.790963	2.98894	1.5532	5.70044	0	5.35766	1.51636			-1.54996	-0.2488	0.044732	0.258931	0.555	1.00154	-0.25	0.796606	-1.84484	-0.60756	0.416731	-0.19975	-0.30961
											6.43712	4.05144	6.59365	4.30893	6.82828	3.76086	6.52932	3.51444	5.79072	3.75716	5.62718	3.90848	6.22438	3.75195	5.66291	3.5485	0.159445	2.08344	2.33835	1.32348	4	1	3.73875	0.9314			-1.04616	0.648637	1.35179	0.497681	-0.23748	0.176488	-0.41096	0.766005	-1.43045	-0.97304	-1.16749	0.014096	-1.0686
											6.4528	3.7426	5.89131	0.903964	6.6903	3.59989	6.34498	0.353481	4.46468	1.561	5.05118	2.40848	5.37844	2.2985	4.98368	2.34098	0.998481	0.159445	2.04218	1.43468	5.72792	2.32193	6.14085	1.51636			-0.77173	-0.21755	-2.20283	-0.13625	0.055	-0.48375	-1.47972	-0.36723	-1.53387	-0.92117	0.976317	-0.77514	-0.0686
											8.1505	4.62395	7.53671	3.8926	9.5617	2.12746	8.97715	1.79072	7.21801	3.22196	6.42243	2.616	8.02282	2.7985	7.3972	3.20946	2.62244	1.2282	2.81593	1.09564	7.53138	0	8.45888	-0.0686			-0.38791	0.306863	-2.30918	0.185046	-1.60596	1.12624	0.446159	0.545305	-1.74523	-1.17041	0.510824	-0.6055	1.25333
											6.33242	3.68709	6.57118	3.35741	8.53896	4.59401	8.79878	0.964677	5.57218	2.35348	5.99844	2.90848	6.12043	3.88346	6.54991	3.50195	-0.294	2.09668	1.35293	1.76072	5.12928	3.58496	6.01886	2.51636			-1.0325	-0.25298	0.018074	-0.30261	-1.07652	-0.38726	-0.50729	-0.83261	-2.01777	-0.51877	-0.12631	-0.67399	-1.0686
											8.92869	4.76515	8.51195	4.00478	8.36218	4.23995	7.61927	3.19906	8.2911	4.14596	7.27244	2.40848	8.03307	4.86314	6.86998	2.0485	3.88092	3.39243	4.93185	3.61596	9.11894	4.58496	8.67623	5.68629			-0.926	-0.55773	-2.92037	-0.53341	-1.10596	-0.30552	-2.11848	-0.64741	-3.07445	-1.30972	-0.71702	-0.28601	-1.0686
											8.54076	3.6912	8.88959	2.56493	8.80214	1.91995	8.85409	3.14596	8.27936	1.561	7.69955	2.616	7.70959	3.09098	7.27282	1.5485	4.83174	1.56312	5.12622	0.934677	10.2264	4.64386	9.91439	1.51636			-1.6799	-0.23916	-0.35895	-0.27739	0.423483	-0.50738	-0.75	-0.98203	-2.20596	-0.7678	0.423463	-0.44253	0.9314
											7.2637	6.84115	7.86889	4.40958	5.64211	6.91599	6.86657	4.42666	4.75716	4.46468	5.45221	4.36193	4.99466	5.49466	5.35586	3.5485	1.87593	4.2151	2.27693	2.38812	11.3608	2.32193	11.0887	-0.0686			-1.24471	-0.19262	-0.9055	0.152397	-0.65252	-0.01865	0.75	-0.0478	-1.52877	-0.55895	-0.04298	-0.32563	-0.29099
											8.84002	4.65943	8.87864	3.03548	8.59602	4.19416	8.72214	1.96468	6.93593	2.85348	6.72073	2.616	6.32614	3.45946	6.75531	1.5485	4.61379	2.32041	5.82066	0.823481	12.4139	0	12.336	-0.0686			-2.78312	-0.05914	-1.4055	0.277255	-1.64116	-0.26955	-1.65368	-1.31351	-1.08473	-1.21192	-0.10479	-0.22162	-1.73845
											8.7051	5.16882	8.67358	4.84222	9.03044	3.04644	9.86508	3.14094	6.70716	4.01445	7.14938	3.27696	6.95721	2.2985	7.43466	3.34098	3.38478	4.52454	5.23084	4.23037	11.937	2.32193	11.9551	1.9314			-0.6851	-0.49709	-1.50817	-0.8961	-2.11493	-0.42468	-1.70756	-0.87505	0.037044	-0.73687	-0.39882	-0.61399	-2.07966
											8.06046	3.58544	8.12575	3.10012	6.84582	4.02076	7.63844	-0.439	6.2037	3.561	5.96274	2.77696	6.48166	3.59098	6.92092	2.0485	2.86471	3.36187	4.74962	1.93468	13.6809	1	13.3704	-0.0686			0.492251	-1.4609	-1.69798	-2.43877	-2.11493	-0.90417	0.910964	-0.69725	-1.79398	-1.80661	-1.30093	-1.03866	-0.80557
											7.03285	6.37634	7.28882	6.9173	6.48097	6.79281	7.15259	6.98824	5.30693	4.88293	5.20096	4.93068	6.48166	5.87591	6.8093	5.82195	1.15945	4.56762	3.17022	4.62991	11.1997	4.80735	11.4461	4.57526			-0.80884	0.104408	-0.76075	0.384666	-0.445	0.014915	-1.04248	-0.45417	-1.3739	-0.36222	-1.55575	-0.02622	-0.0686
											7.59275	3.20741	6.74053	3.82294	8.20215	1.25898	6.65437	3.0832	7.12306	2.561	6.24115	1.616	6.9481	1.7985	6.06933	1.5485	2.52068	0.935716	2.98445	2.05864	7.82018	1.58496	5.9314	2.9314			-1.08006	-0.47199	-0.06646	-1.79845	1.055	-0.11243	-1.25	-0.80433	-1.11682	-0.81053	-1.25145	-0.56504	-1.0686
											8.47545	5.46336	8.4847	4.69041	8.78514	4.59046	8.37049	3.93342	7.13014	4.69439	6.12995	3.81216	7.47755	4.88346	6.28738	4.50195	4.04486	4.83969	4.9867	4.52818	11.0888	0	9.58604	-0.0686			-1.33551	-0.08394	-0.49251	-0.15437	-2.57652	-0.19755	-1.54248	-0.51905	-2.78016	-0.88311	-0.51897	-0.49133	-0.34871
											8.19828	4.14464	8.17479	4.24441	7.24187	4.16266	7.4126	5.14314	6.93089	3.061	6.42243	3.116	7.31899	2.2985	6.95699	3.20946	3.00689	2.15341	4.02818	2.64541	9.01959	1.58496	7.93703	-0.0686			-1.2578	0.023737	0.205696	0.482944	0.055	0.259938	-1.33496	-0.36413	-1.08058	-1.08766	-0.16561	0.228454	-1.33869
											9.05988	6.56621	8.99947	6.91854	9.10606	6.60945	8.84287	6.07909	7.78661	5.86651	6.76216	6.33123	8.20228	5.42719	8.07129	4.93918	4.31134	5.94508	5.36239	5.9881	11.5018	3	10.9172	4.17933			-1.19002	-1.75449	0.457717	-2.00185	0.555	-0.58309	-0.25	-0.45639	-2.24996	-1.69366	-0.61268	-0.92682	-2.65356
											5.96988	3.94437	5.79702	3.35741	5.06419	4.72336	4.04964	3.48999	2.85348	2.561	2.116	3.116	5.10586	4.17594	3.63346	2.0485	1.79096	2.78594	2.33467	0.115963	7.10852	1	5.45496	0.9314			-0.926	-2.13128	-1.63522	-3.38812	-1.50274	-1.91654	-1.41096	-0.72154	-1.66492	-1.52512	-0.28799	-1.37517	-0.0686
											8.29814	2.98368	8.11414	4.19644	8.1946	2.19622	7.58824	5.19964	7.33637	2.35348	6.15441	2.616	7.27195	2.59098	6.49439	2.0485	4.20529	0.998481	3.95999	1.22716	8.7039	3.45943	7.63876	4.25333			-2.37945	-1.49081	-1.65898	-3.40131	-0.02996	-1.4625	-0.75	-0.81875	-3.42934	-1.77495	-0.51541	-1.08508	-0.48364
											7.5149	8.84037	8.77132	9.10043	5.65727	7.36432	6.32773	6.84021	3.96468	9.7106	4.77696	8.60446	5.14872	9.85825	5.14834	8.88272	2.15341	7.3873	3.76072	7.11031	7.43463	11.8273	7.98125	11.8779			-0.465	0.759111	-1.87793	0.9256	0.241609	-1.28121	0.25	-1.0321	-1.6695	-0.73042	-0.59873	-0.3409	-0.49146
											4.46148	6.04362	4.33915	6.30772	2.77386	6.28374	0.853481	5.91554	2.561	5.79072	2.90848	5.3699	4.8207	4.54443	3.34098	4.77822	0.290963	5.64825	1.11596	5.82066	4.45943	4.9542	5.45496	4.8856			-0.38945	-0.29868	-0.14623	-0.93727	2.76393	0.223033	-2.55735	-0.14605	0.215527	-0.28862	-0.84453	-0.39765	-0.1352
											7.88473	9.18451	5.29726	9.62759	5.44849	6.75616	3.64094	6.57478	4.12564	9.76619	2.116	8.94382	5.91291	9.66403	4.0707	8.44905	1.4599	6.40034	0.760716	6.34879	8.81057	11.137	3.63184	11.5017			-1.77893	-0.20377	-2.68367	0.118851	-0.945	-0.81348	-3.7722	-1.09346	-1.64041	-0.35227	-0.06518	-0.65882	-1.34871
											6.71913	6.6712	5.19644	6.70705	6.28561	5.8582	4.99734	6.55645	5.45495	4.89721	3.40848	5.59018	5.60586	5.63471	3.84098	5.16291	0.498481	4.74374	2.031	3.85203	4.08746	6.52356	2.25333	7.05034			-2.08696	-0.79117	-1.19798	-1.20458	-2.26693	-0.89845	-0.54248	-1.57193	-1.93971	-1.00496	-0.32145	-0.3385	-0.9166
											6.90022	6.46359	6.35327	6.42787	7.32924	5.71205	6.44829	5.0167	5.74416	5.22196	5.24469	4.49344	6.15562	5.87591	4.90562	4.20946	2.59995	4.55448	2.85293	3.48894	5.67243	5.24793	4.63184	5.99749			-1.11436	0.103832	-0.79813	-0.56514	-1.10596	-0.63525	-1.3927	-0.21352	-1.41942	-0.8125	-0.46734	-0.43773	-2.28743
											5.43834	5.79784	4.46551	3.77064	5.35224	5.3139	3.41812	3.78866	3.061	5.41468	2.616	4.31216	5.20218	5.70218	4.0485	2.84098	2.84406	4.42488	2.031	2.58526	7.03342	5.49185	5.51636	5.57526			-1.05867	-1.21686	-0.53188	-2.04615	-0.31348	-0.12637	0.25	-0.11027	-0.83138	-0.72916	-0.54427	-0.70165	1.51636
											7.09321	6.82353	3.85137	7.03266	4.39704	5.95245	2.8149	5.95495	5.19439	6.51445	3.81216	6.97312	5.62043	6.02822	4.42594	5.73166	2.61289	5.37258	2.75661	5.47935	7.96	7.94251	6.06068	9.90582			-2.12216	-0.50185	-0.34776	-1.14226	-2.10596	-0.79292	-1.75	-0.98506	-2.89861	-0.69988	-0.06048	-0.83477	-3.11299
											8.44576	4.96709	7.84024	4.58844	5.6966	4.77017	5.3218	3.906	5.07218	4.22196	5.79916	2.90848	7.56224	2.7985	6.25743	3.0485	2.52068	3.75238	3.47689	2.71416	8.7211	1.58496	7.10133	1.51636			-2.0687	-0.15867	1.0945	-0.39568	-0.73748	0.229529	1.91096	-0.14322	-2.46706	-0.63035	-1.96308	-0.48303	-1.29099
											8.62103	4.68949	8.32936	5.06177	7.39032	3.06634	7.03308	3.12564	7.07218	4.25716	6.6896	4.42335	6.46842	2.59098	6.24466	3.5485	3.79065	2.74441	4.66629	3.49341	11.8811	3.80735	11.3712	4.10133			-4.92811	-0.42274	-3.98712	-0.29156	0.055	-0.4536	-1.89455	-0.51178	-2.31632	-1.07502	-2.11883	-0.09405	-3.52803
											9.32922	4.30122	9.25118	2.47272	9.82616	3.09989	9.05325	1.93844	8.8007	3.22196	8.17222	2.116	8.64426	2.2985	8.04337	2.70946	4.051	2.19464	5.36367	1.031	12.8855	0	11.8735	-0.0686			-0.97443	-0.60511	-1.58134	-0.41401	1.84748	-0.57526	-0.61848	-0.20281	-1.10009	-0.8838	-1.90743	-0.55146	-0.0686
											5.30239	3.41493	3.24018	6.56718	5.27363	2.99414	3.5525	5.57114	5.561	2.561	3.70096	4.49344	4.12043	1.7985	3.0485	4.34098	0.583444	1.12244	2.05864	1.82348	5.45943	0	5.60382	1.9314			0.570055	-0.56458	0.754238	-0.35031	-0.60596	-0.28725	0.446159	0.08126	-0.14177	-1.09107	0.006216	0.054753	0.673904
											8.73617	6.24763	7.73414	7.90461	7.55457	6.46191	6.24019	6.66061	7.92931	6.46468	6.00174	5.36193	8.72904	6.44466	7.30339	6.26997	3.11048	4.32386	3.82066	5.11596	10.796	2.80735	9.28013	4.45496			0.205999	-1.10628	0.959907	-0.31606	-0.81348	-0.25117	1.61123	-0.85953	-0.87693	-1.20708	0.130123	-0.84807	-0.33163
											8.68863	4.75396	8.51041	5.51596	10.4837	3.77386	9.78543	3.57495	7.2641	3.35348	6.80677	4.27696	7.38346	3.95946	7.22093	4.13346	5.41512	2.99848	5.46096	2.48445	11.0782	1.58496	11.06	5.25333			-1.28857	0.455162	-0.98356	-0.09782	-2.14116	0.312287	-1.41096	0.582251	-2.05619	-0.4591	-0.58386	-0.72651	-2.65356
											7.7468	5.61166	7.53916	5.56097	9.17288	5.08181	8.36159	3.94178	6.78351	4.51445	6.45486	4.18064	5.90323	4.09098	5.95539	3.84098	4.31815	3.67945	5.01263	3.28291	9.78463	2.58496	8.23061	2.51636			-0.426	-0.24416	-1.19798	-0.46958	-1.37625	0.062208	-1.54248	-0.38678	-2.27095	-0.89878	0.142341	-0.23588	-2.39053
											7.40616	5.40204	6.66927	5.88331	7.87013	5.12464	6.67481	5.23343	7.12564	5.09941	6.55809	4.20096	7.0399	5.64872	5.83343	4.84098	2.56312	2.8487	3.36189	3.70037	8.65464	1.58496	6.14085	3.83829			-4.72967	-0.90633	-2.71285	-1.36421	-0.49477	-2.14116	-0.08904	-2.47972	-6.10317	-1.36871	-0.45398	-0.73949	-0.0686
											6.26699	3.75895	6.44517	4.87228	7.15242	3.99414	6.86432	3.87568	7.10374	4.46468	6.44689	3.51968	6.31245	3.95946	6.13846	3.5485	1.05622	1.95193	3.01964	0.934677	6.62936	0	5.01886	-0.0686			-1.57611	0.003291	-1.89414	-0.35192	0.215964	0.035598	-2.83496	-0.09281	-2.23137	-1.20424	-1.53409	-1.06024	-5.13469
											6.41217	2.91493	5.4539	4.31469	6.12124	3.31672	5.64314	3.89721	5.0832	2.561	3.40848	2.90848	6.27122	2.59098	3.63346	2.0485	1.05622	1.99848	1.73569	2.26072	5.45943	1	3.39083	1.51636			-1.18957	0.011291	-0.80448	-0.53918	0.116428	-0.39423	-1.3927	-0.92326	-1.01602	-0.49178	-0.37571	-0.0754	-1.02386
											5.41267	5.07789	4.855	5.88048	4.79605	4.98665	4.54317	5.08762	5.41122	4.73093	4.116	5.2587	3.59098	3.45946	4.11314	3.84098	3.23364	2.78971	3.45999	3.24936	5.45943	0	5.2168	-0.0686			-1.00832	-1.50876	-0.45006	-2.86929	-0.945	-1.45928	-0.65204	-1.79892	-0.77588	-1.19615	-0.42024	-0.0335	-0.60917
											6.93717	7.19414	4.14426	7.01773	6.38374	6.61198	3.01444	5.87784	6.62306	5.54389	2.90848	5.56341	6.48166	5.38346	4.84098	5.43918	2.88916	3.77064	3.56337	4.11565	8.92481	0	4.17933	1.9314			-0.19628	-1.74252	0.531735	-3.19862	-1.02996	-1.54933	0.25	-1.29144	-1.05395	-0.75585	0.157215	-0.24817	-1.0686
											4.12019	1.46148	1.03548	2.8857	2.58091	2.41994	3.07218	2.25716	3.35348	3.22196	2.90848	1.616	3.95946	1.7985	2.84098	2.0485	2.12874	1.60968	2.35293	1.90844	5.24793	0	1.51636	-0.0686			0.460395	0.123509	0.802019	-1.14486	-0.23748	-0.51699	-0.75	-0.90863	-0.35922	-0.89991	0.640289	-0.1628	0.9314
											7.3201	5.61962	7.53478	6.27233	6.83986	4.87339	6.5838	5.14596	6.11526	5.26144	6.51726	5.64364	5.25195	3.95946	5.95539	3.45218	2.1975	4.41334	3.92821	4.30637	5.88264	1.58496	6.37434	4.01886			-0.32171	-0.2926	0.743922	-0.67758	0.262519	-0.22458	0.334963	-0.52343	-1.92603	-0.84355	-0.11173	-0.28795	0.848938
											5.58337	4.44245	4.28474	5.24896	5.53066	4.31759	4.98999	5.21999	3.79072	2.85348	4.97312	3.01968	3.75195	4.20218	4.00195	5.18189	0.583444	3.37815	1.48445	3.0532	2	2	0.9314	2.51636			-2.30405	-1.46108	-1.34273	-1.95133	0.423483	-1.71845	-1.91096	-1.75333	-2.38414	-1.4337	-0.94566	-1.58222	-2.18408
											5.98277	4.3186	4.66887	6.07456	5.81194	3.44068	4.3218	4.65899	5.76993	4.061	5.06944	4.40848	6.11862	3.7985	4.34098	3.70946	2.61289	2.32041	2.11596	3.20978	4.85798	0	3.39083	0.9314			-1.25971	-0.08269	-0.8295	-0.27832	-1.10596	-0.12182	0.542481	-0.18125	-1.7421	-0.98235	-0.68979	-0.4225	-2.23853
											6.39008	4.32487	4.42616	4.04943	4.84394	5.07639	3.5832	4.89189	5.26144	3.35348	4.116	4.06944	4.67594	3.95946	4.24466	1.5485	2.72683	3.42851	2.43789	2.77693	4.64386	0	2.73875	-0.0686			-0.53879	-0.30898	0.395041	-0.94559	0.139963	-0.35572	-0.04248	-0.23676	-1.22315	-0.60329	-1.03248	-0.06529	-0.86302
											8.86504	5.46535	7.93232	3.42616	7.6685	6.00674	6.67451	4.97745	6.59472	4.22196	5.15441	4.01968	6.67092	4.78714	5.49591	3.0485	4.29331	4.38216	4.51749	3.74413	8.67243	3.80735	7.13107	0.9314			-1.21002	-0.98039	-2.63028	-1.04158	-3.02996	-0.45354	0.457519	-0.53796	-1.3498	-0.55759	-0.7146	-0.92611	-1.65356
											8.28296	4.83446	7.23352	3.17818	5.62038	4.50558	4.70716	2.47744	5.35348	4.061	4.20096	3.56944	6.12043	4.20218	4.37043	3.0485	3.29096	3.42123	2.73993	1.69196	6.52356	4.80735	5.2168	3.25333			-1.47443	0.076821	-1.43495	-0.77651	-1.23748	-0.67075	-1.04248	0.136295	-1.65302	-0.73832	-0.70746	-0.1518	-4.354
											8.20928	5.93712	7.82937	5.75418	7.46173	5.44867	6.7185	5.72337	7.47029	6.04389	5.97312	5.20096	7.70359	5.80968	5.88117	5.29443	4.09832	2.82041	3.4852	2.90844	7.20945	3.90689	6.85026	4.45496			-0.39342	0.219624	-3.08134	0.297226	-0.51375	-0.05518	-1.61848	-0.84377	-2.12754	-1.07596	0.056372	-0.5578	-0.65356
											5.26607	9.73167	4.76622	9.8194	5.27935	7.09044	4.96064	7.28866	5.86651	7.83034	4.77696	7.54674	4.88346	7.63471	3.63346	7.77975	2.52612	7.00783	2.23144	6.93781	5.45943	12.2779	3.39083	12.7187			-0.58066	-0.61175	-1.38518	-0.81939	-2.32467	-0.84915	-1.25	-0.26192	-1.62635	-1.20897	-0.31925	-0.65473	-1.0686
											6.93	3.83893	6.52911	6.74625	4.69724	2.53114	4.48688	5.69058	3.75716	2.35348	4.60464	3.70096	4.75195	2.2985	3.45218	3.0485	3.63654	2.19464	4.46271	3.63816	6.87036	5.49185	6.53131	8.66949			-1.32968	-0.0484	0.0945	-0.193	0.215964	-0.16873	-1.11848	-0.13308	-1.69133	-0.76884	-0.36902	-1.0094	-1.52803
											5.38956	4.54394	5.52029	5.2652	3.50491	3.38924	4.22084	3.75716	2.72196	3.96468	4.43793	3.77696	3.95946	3.88346	2.34098	3.5485	1.10968	3.11209	3.05183	2.80637	6.9542	3.70044	4.45496	5.45496			-2.02589	-0.23447	-1.7865	-0.16467	-0.71716	0.217548	-0.91096	0.512731	-1.36569	-0.79976	-0.98316	-0.0602	-1.87595
											6.96958	5.45012	6.81597	5.46603	4.5401	5.00156	4.47586	4.2287	4.25716	4.87568	3.616	4.70096	3.88346	4.49466	4.74466	3.13346	3.47267	3.14809	3.57473	2.34568	6.79442	3.32193	6.27125	2.73875			-1.52682	-0.17163	-1.24953	0.046143	0.555	-0.20791	-1.15368	0.26136	-1.79656	-0.76476	-1.01988	-0.63969	-1.14755
											7.68143	5.24878	7.80035	4.09754	6.97638	3.82362	7.53015	2.41122	6.16206	3.85348	6.44242	3.616	7.67364	3.95946	7.925	2.0485	3.9469	3.44589	4.31948	2.50518	8.3837	5.45943	8.04514	3.51636			-0.36169	-0.42116	1.96298	-0.84999	0.347481	0.498271	-0.75	0.559774	-0.69817	-0.78354	-0.73206	-0.3112	0.494336
											4.32996	6.3104	4.41293	7.23117	4.29739	5.74403	3.86651	6.12435	2.85348	5.80089	3.616	5.72316	4.25195	5.7985	3.70946	6.46967	0.902159	4.08219	1.54218	4.2341	5.72792	4.32193	5.51636	5.73876			-1.02319	-0.38055	2.14016	-0.51782	-0.31348	-0.48408	-0.04248	-0.72912	-0.78006	-1.1475	-0.57954	-0.15654	-1.54154
											8.22264	6.82128	7.03961	7.2259	5.93831	6.23024	4.58864	6.19432	5.98688	5.00841	4.6382	5.56341	6.40323	4.20218	6.16291	4.95218	3.59668	4.96076	3.91716	4.66454	10.007	4.39232	7.9314	5.68629			-1.18778	-0.30975	-0.69798	-0.44327	-2.30212	-0.7317	0.042481	-0.57768	-2.19156	-0.72284	-0.58707	-0.18701	-0.0686
											7.10443	6.14446	5.88004	5.91957	5.26808	5.09165	4.36466	4.62693	5.19439	5.23093	4.01968	3.70096	5.96619	5.73368	5.70946	4.29443	2.48712	3.18817	2.26072	2.91178	9.03342	3.45943	7.49364	3.73875			-1.71848	0.107934	-2.10594	-0.04045	-0.65252	-0.00448	-0.674	0.683124	-2.93442	-0.87754	0.217996	-0.78393	-0.0686
											7.63851	6.06884	7.68346	6.76562	6.55894	4.59283	6.37636	4.8149	7.50841	4.22196	7.58137	3.93793	6.56028	5.0524	6.67542	4.70946	3.19963	3.40537	3.66906	3.21961	6.90689	6.44294	6.37434	7.10133			-1.72181	-0.08723	-1.13135	0.306043	0.555	0.005232	-0.75	-0.1413	-2.80473	-0.96395	-1.34612	0.28579	-1.0686
											8.36706	5.5353	7.66343	4.66418	8.87062	3.6092	7.70778	2.64596	7.63746	4.72196	6.85234	3.616	7.56224	3.2985	6.83816	3.34098	4.05013	2.16841	4.4803	2.23993	6.96578	1	6.47056	0.9314			-0.18349	-0.79971	0.343864	-1.32533	1.63996	-0.33232	-0.51613	-0.79719	-0.03271	-0.98762	0.036399	-0.80249	-0.14941
											9.26515	4.54644	8.6495	4.96861	9.93675	4.36533	8.49849	4.83637	8.75568	3.46468	7.51564	4.36193	9.22705	3.75195	8.06055	3.50195	5.55665	1.29096	5.38877	2.1737	8.80735	2	8.05552	2.9314			-0.2043	-1.70941	-0.78202	-1.9672	-0.445	-0.53974	-0.82253	-0.97029	-0.77852	-1.1461	-0.6462	-0.40999	-0.08241
											7.07777	8.18252	4.32041	8.11094	7.3015	9.78961	4.51219	8.92063	5.3149	7.16877	3.27696	6.78146	6.80411	7.10217	3.34098	6.89915	1.10968	5.96737	0.691964	5.75364	4.80735	6.18982	1.51636	6.23518			-0.73576	-0.04808	-0.7058	-0.95252	0.555	0.055	-0.08904	0.655788	-0.79792	-1.769	-0.3239	-0.24482	-0.37345
											8.71684	5.28341	5.22589	6.17354	8.15824	6.41693	3.86836	7.27988	7.89378	2.561	4.60464	3.81216	8.86852	3.88346	5.00195	4.5485	3.75928	3.42851	2.92495	2.81212	9.24555	5	5.76429	4.83829			-0.38918	-0.27917	-0.52315	-0.54534	-0.60596	-0.10596	-2.09091	-0.1971	-0.79393	-0.84661	-0.92672	-0.59435	-0.76521
											7.72027	6.24395	7.46544	7.70386	6.98767	6.73663	7.04816	8.39295	6.23093	5.38293	5.71584	5.7587	6.61862	3.59098	6.12844	4.74466	5.09045	3.9474	5.02143	3.93789	9.61655	4.58496	7.11131	5.81404			-0.5648	-0.04117	-0.61992	0.472542	0.055	-0.1586	-0.54248	-0.53781	-0.94242	-0.03951	0.371394	-0.63785	-1.93367
											7.21164	7.61955	7.44687	7.90922	8.73335	7.28705	9.065	7.21239	6.02341	6.24197	6.92931	6.29916	6.67928	6.60586	7.34286	5.45218	3.59832	4.97412	4.03766	4.42577	7.12928	5.12928	7.22602	5.28895			-2.17193	-0.51838	-0.63522	-1.22649	-1.14116	0.059027	-0.75	-1.01061	-1.50304	-0.80936	-0.59098	-0.76295	-1.23853
											7.15181	5.94509	7.22171	6.19691	7.44867	5.35882	7.69399	5.91898	5.98999	5.48688	5.53245	5.36193	5.36314	5.23368	6.09488	4.79443	4.20459	2.29096	4.09435	2.40844	6.12928	3.16993	5.51636	5.39083			-0.5372	-1.37191	0.81098	-1.72925	1.555	-1.38265	0.25	-2.13546	-2.56754	-0.91346	-0.1615	-1.16929	-1.0686
											5.94653	5.36301	6.00869	5.76673	5.86584	2.78843	5.61264	2.96468	3.75716	3.85348	3.70096	4.60464	2.7985	2.59098	4.13346	2.5485	4.06054	3.09174	2.80637	3.01389	4.80735	3.32193	5.57526	2.73875			-1.05939	-0.28219	-1.55942	-0.93012	-0.60596	-1.08919	-1.10391	-1.04025	-3.10931	-1.0379	-0.46228	-0.65007	-0.9166
											5.96977	8.27667	6.43144	8.81582	6.89649	6.7452	6.49421	6.51445	5.22196	6.91554	5.55118	6.99344	5.25793	7.42187	6.09488	6.89524	3.82191	6.12426	4.2341	5.81711	7.70044	10.4584	6.68629	10.6838			-0.01096	-0.80483	-0.3295	-0.77418	-0.60596	-0.71047	0.042481	-0.53618	-1.85493	-1.57434	-1.37043	0.078662	-0.0686
											7.14216	4.72228	6.67601	6.0373	8.20737	5.12294	6.01162	6.5438	5.43844	4.86836	6.39712	4.616	6.10586	4.20218	6.48368	4.00195	3.75633	3.7282	3.61784	3.8291	8.51175	1	7.50883	0.9314			-0.87945	-0.68764	-3.52375	-1.64093	-0.15252	-1.39112	-0.41096	-1.45249	-2.07511	-1.38872	-0.41298	-1.44408	-2.09245
											7.15087	4.97957	5.97195	6.29148	6.10296	4.71393	4.12435	4.36559	5.50841	5.17541	6.04188	5.47312	6.18094	3.75195	5.93918	3.84098	1.8487	3.45193	2.45688	3.9051	7.3837	0	6.86214	1.9314			-0.79448	-0.26594	0.0945	-0.32614	0.762519	-0.74367	-0.75	-0.37322	-1.76444	-0.97582	-0.52998	-0.15272	-0.33163
											6.07934	2.32996	4.2652	4.01837	5.26599	-0.5335	1.64596	2.39721	4.43844	2.061	3.81216	2.116	5.14872	1.7985	3.34098	2.34098	0.659445	0.402159	0.691964	-0.30804	4.39232	0	2.73875	-0.0686			1.25323	0.175838	1.12969	0.333835	-1.00964	-0.20033	0.834963	0.023638	-1.09747	-0.92567	-0.81643	0.123571	-0.48364
											1.82996	6.23445	1.32796	6.01596	1.55146	5.89559	0.853481	3.04964	2.35348	4.96468	2.77696	4.74939	1.7985	5.57962	2.0485	5.0485	0.402159	3.47558	0.191964	3.31212	4.64386	5.78136	-0.0686	6.10133			0.6144	0.091246	0.300527	-0.46022	-0.945	-0.64823	-0.27623	-0.31589	0.346295	-0.90091	-0.38523	-0.00977	0.263975
											7.02378	6.48436	3.95193	6.62606	4.83892	4.82362	3.08864	4.47586	2.85348	4.12564	3.56944	5.40848	5.96396	4.09098	4.13346	5.58691	2.82041	4.19963	2.66906	4.29912	8.80735	6.02237	4.73876	6.2168			-0.8593	0.166576	0.124346	0.254066	-0.51375	-0.27001	-1.44616	-0.48581	-1.16411	-0.56382	-0.16857	-0.07171	1.58348
											5.94887	4.69392	4.97884	3.75418	4.40782	2.97768	4.00537	2.14596	2.85348	2.85348	2.616	2.116	3.09098	3.88346	3.95218	2.5485	0.706	1.55622	1.59564	1.43468	6.30378	4.32193	3.25333	2.9314			-0.9565	-0.18468	-0.63391	-0.47738	-1.34868	-0.2756	-0.8612	-1.05632	-1.68537	-0.87974	-0.268	-0.16599	-0.53426
											7.315	5.60418	5.17296	4.92943	6.30409	4.43482	4.23093	4.14596	5.25716	5.41812	3.51968	4.27696	5.42719	5.09098	4.34098	4.85586	3.95193	3.57842	1.76072	3.19646	7.98299	5.39232	4.10133	5.51636			-5.84639	0.135897	-3.5551	-0.21803	1.28472	-0.29682	-1.04248	-0.27665	-2.07891	-0.76269	-2.23051	-0.11783	-2.63219
											5.18983	5.17914	4.38223	4.36874	4.07366	3.19622	4.05392	3.04964	3.88293	4.22196	4.20096	3.616	3.45946	3.75195	3.84098	3.50195	2.14118	1.90644	2.43789	0.760716	7.53916	5.16993	4.73876	4.25333			1.074	-0.52992	-0.00182	-0.65931	-0.31771	-0.10539	-1.11848	-0.60369	-0.55823	-1.39223	-0.75923	-0.26905	0.416827
											5.01312	4.75145	3.84284	3.04666	4.99006	4.37339	3.54964	1.35348	3.46468	2.85348	4.01968	2.40848	6.20539	4.25195	5.24894	3.13346	1.54221	1.43572	2.13084	1.27693	4.90689	5.49185	4.17933	4.83829			-3.69816	0.011825	-1.63522	-0.2457	-2.00964	0.183579	-0.25	0.080989	-1.70432	-0.9333	-1.19369	-0.47841	-0.24369
											4.29769	4.25082	2.243	4.35016	3.50491	2.19622	1.72196	1.85348	4.0832	4.62564	2.40848	4.20096	4.38346	1.7985	3.70946	1.5485	1.33939	0.159445	0.615963	1.32348	4.16993	6.52356	2.51636	5.68629			0.654232	-1.3469	-0.77398	-2.1334	-1.52996	-0.76113	0.042481	-1.39737	-1.14706	-0.74479	0.081213	-0.35203	-1.0686
											6.50086	6.05711	5.9278	6.24441	5.84717	5.94713	6.12934	6.61592	5.19439	4.2037	5.23041	4.50668	5.23368	3.38346	4.5707	4.87043	2.33939	3.39569	3.11596	3.9557	3.70044	4.58496	2.51636	4.25333			-0.02777	-3.03672	-0.48279	-2.98279	0.055	-1.85581	0.457519	-2.02702	-0.64001	-0.3564	-0.59873	-1.02624	-2.0686
											6.27006	5.80692	5.0038	3.10012	6.60768	6.08853	5.30943	3.061	5.98688	3.061	5.52289	3.40848	6.56224	2.7985	5.20946	2.5485	4.30399	3.59832	3.78539	1.69196	6.26679	6.91886	3.9314	2.9314			0.600234	-0.84888	1.04142	-0.44123	1.555	-1.20874	0.042481	-1.34029	-0.70353	-0.81894	-0.18117	-0.42293	-1.24694
											6.20028	7.13743	5.9908	6.51258	4.52856	5.89267	4.62693	5.17901	3.061	3.51444	3.56944	4.06944	3.09098	3.09098	2.84098	3.50195	2.61289	4.80584	3.1046	3.48894	7.41785	6.12928	7.01886	4.10133			-0.55417	0.076673	0.316475	-0.18521	-2.08505	-0.04641	1.27945	0.033402	-1.26521	-0.10982	0.925032	0.258941	-0.74667
											8.32953	6.49509	8.06928	6.50306	6.64517	6.08764	6.02341	5.45821	6.26993	5.89367	5.96968	5.81216	5.76091	4.88346	6.0707	5.58691	4.62776	5.61038	5.14451	5.27567	8.76818	4.90689	8.25783	4.57526			1.31909	-0.43535	1.19017	-0.45359	0.186517	-0.39365	1.04248	-0.68595	-2.20596	-0.88088	0.474151	-0.16387	2.45496
											8.33099	0.169	8.01375	4.63777	6.21086	1.55146	7.08367	4.40074	5.17541	2.561	6.08872	2.77696	6.29	2.2985	6.16291	2.34098	4.79821	1.82041	4.67312	3.55114	8.09276	1	7.98668	4.51636			-1.60072	-0.31094	-0.66592	-0.47328	-2.0562	-0.64701	-1.49593	-0.95075	-1.36111	-0.38309	-1.17309	-0.15887	-3.8311
											5.93712	3.89047	4.17818	3.60012	5.26599	2.03114	4.41122	0.561	3.72196	2.35348	3.56944	3.51968	4.54443	4.38346	2.84098	2.34098	4.11289	2.21718	2.88812	1.84568	5.64386	1	3.83829	1.51636			-1.34394	-1.10291	-2.22163	-1.64283	-0.27003	-2.984	-2.04248	-3.50276	-1.53472	-1.88013	-0.47489	-1.18465	-2.0686
											5.65009	4.62507	6.175	5.18375	3.18797	5.67963	4.68969	5.69454	3.46468	4.62564	3.20096	5.56341	3.2985	2.2985	3.34098	3.34098	3.47169	2.29096	3.25661	2.79278	4.16993	3.90689	3.63184	3.39083			-1.06926	-1.61947	-2.28294	-1.63987	-0.77104	-1.84015	-0.33496	-1.06712	-1.78771	-1.62916	-0.44443	-0.4771	-0.65356
											7.60597	6.13391	6.55041	5.96018	7.41144	5.81324	6.31011	6.22897	6.23093	4.46468	5.18064	4.92335	5.34223	5.91291	4.74466	4.8024	6.0437	4.28087	5.55422	4.07705	7.14975	6.62936	5.51636	5.39083			-0.15943	0.363278	-1.20836	0.18777	0.555	-0.59771	-0.87918	-0.50579	0.56201	-0.67729	-0.04333	-0.01348	-0.3807
											6.53556	4.02268	5.33791	4.14748	5.90706	4.96191	3.5525	3.54964	5.14094	5.12564	4.01968	3.56944	5.73368	3.75195	3.95218	3.13346	3.47558	3.87926	3.51964	3.16439	4.9542	2	4.45496	1.9314			-0.52867	-0.30502	-2.0167	-0.96452	-1.14116	-0.72976	-3.3927	-0.63965	-1.60743	-0.97101	-1.45398	-0.12404	0.024509
											6.62244	0.961481	6.70541	2.9969	6.48459	1.66266	6.05685	4.673	4.061	1.561	5.00668	3.20096	5.97065	2.2985	5.6605	3.0485	4.43482	-1.00152	4.6371	-0.469	5.80735	4.85798	4.78938	4.8856			-2.31069	-0.37313	-1.13522	-1.20324	-0.945	-1.20433	-1.91096	-0.7722	-0.74009	-0.97941	-0.34127	-0.14111	-1.6266
											7.3094	5.38788	7.12337	4.84529	7.16158	5.16614	6.5209	4.19439	4.88293	4.36836	5.85589	4.18064	6.21495	4.25195	5.79443	3.84098	5.25551	0.998481	4.95882	0.531	6.06609	6.89482	5.14085	5.8856			-3.30725	-1.37338	0.296695	-2.36587	-0.86453	-0.67587	-0.61848	0.090912	-2.60015	-0.51727	-1.3432	-0.1223	-1.97549
											6.39193	7.06923	5.80522	7.34357	4.21243	6.27363	4.42496	6.2419	4.29072	4.54964	4.36193	5.10464	4.45946	4.49466	3.87043	4.84098	4.69607	3.50689	4.22796	3.70092	5.78136	8.69	4.45496	8.11627			-2.5687	-0.76195	-1.5167	-1.07077	0.097444	-0.52949	-1.04248	-1.06336	-1.47156	-0.64767	-0.76232	0.017786	-1.1466
											7.63857	4.35869	7.22137	3.28673	6.85451	3.25898	6.63959	2.91812	6.67781	3.35348	5.15441	2.116	6.38596	2.7985	5.33343	1.5485	5.97982	1.55622	5.79106	2.11094	5.55459	5.58496	3.9314	5.01886			-2.85187	-0.20801	-3.1113	-0.95356	-1.31348	-0.34076	-1.39005	-0.06661	-1.36662	-1.44127	-1.35924	-0.07285	-4.39053
											6.19528	3.8737	6.43741	3.14989	4.94141	4.53243	5.24689	2.29072	3.64596	2.85348	4.116	3.90848	3.75195	2.59098	4.95218	2.84098	4.94273	-0.794	4.52941	0.615963	3.90689	3.80735	4.68629	4.17933			-2.21384	-1.4511	-0.74775	-1.28996	-0.20229	-0.7503	-0.88152	-0.95752	-1.45642	-0.52672	-0.23977	-0.34787	-1.0686
											6.50488	6.39293	6.21773	5.09517	4.52272	4.84894	4.20716	4.3218	5.67541	4.64596	5.24939	3.20096	4.09098	4.70218	4.98368	4.63346	4.78594	2.96089	3.97992	2.79278	5.58496	8.21432	5.01886	7.6179			-1.14661	-0.14397	-3.34682	0.27255	-1.26693	-0.92745	-1.25	-0.15056	-1.61274	-0.60769	0.062229	0.169983	-0.0686
											3.07268	6.30851	2.56493	5.50478	0.258981	5.68758	1.96468	5.894	2.061	4.14596	2.116	3.56944	2.59098	4.67594	2.84098	4.63346	1.64118	1.51336	1.27693	2.531	0	5.90689	0.9314	4.78938			-0.4957	0.529413	-0.37575	-0.15353	-0.71716	-0.01573	0.410964	0.103609	-0.96857	-0.45071	-1.00375	0.157814	-0.0686
											5.00056	6.67645	5.25505	6.48374	4.78436	6.99074	4.96468	6.90785	5.07218	3.64596	3.90848	5.78815	4.93189	3.09098	4.50195	4.5707	3.79096	3.22409	3.5303	2.33467	3.45943	6.30378	3.10133	5.06068			-1.77295	-0.03426	-1.7204	-0.05629	0.458677	-0.37754	-1.88152	-0.18293	-1.64198	-0.69392	-1.24472	-0.29852	-1.04949
											4.29828	5.55474	3.75418	5.10334	4.55334	4.23219	2.54964	4.09941	3.72196	3.561	3.116	4.01968	4.20218	2.7985	2.84098	1.5485	2.01335	0.366964	2.32348	1.22716	1.58496	1	1.51636	2.25333			-1.16502	0.109315	0.679463	0.294835	-1.23748	-0.10014	-0.25	-0.53662	-2.96325	-0.61604	-0.51172	-0.334	0.9314
											4.35543	5.99441	3.70094	4.07389	2.59989	3.4887	2.96468	2.30693	1.561	3.75716	2.77696	4.20096	3.59098	4.12043	2.84098	4.34098	3.86414	2.58344	3.57738	2.35293	6.26679	6.32193	4.57526	4.97579			-0.51465	-0.85021	-0.16279	-0.90897	-0.60596	-1.22951	0.834963	-0.80069	-0.67708	-0.72036	-0.99904	-0.29677	-1.59698
											6.95986	6.39118	6.72137	7.04194	6.71636	6.71636	6.47715	6.9913	6.01445	6.03518	5.12718	6.07394	6.77414	5.83691	4.5707	4.37043	5.77835	3.93161	4.96367	4.17225	7.98299	3.16993	7.7193	3.83829			-2.45545	-0.15286	-1.85895	-0.99314	-0.65252	-0.59448	0.457519	-1.32117	-1.55096	-0.86277	-0.6222	-0.0425	-2.65356
											8.04928	6.6697	8.23836	6.32514	7.69844	7.26363	8.30843	6.8716	6.41812	5.41122	6.58872	5.00668	5.65562	6.20539	6.13346	4.20946	6.38092	4.38423	6.38596	4.26937	8.75822	6.90689	8.63184	6.95377			-2.03235	-1.24659	-2.53419	-1.25409	0.055	-2.56516	-0.11123	-1.11679	-0.56017	-1.01536	-0.33853	-0.4299	-1.8571
											7.21335	3.54644	5.3857	0.903964	5.6211	1.84394	3.53226	-0.439	6.49154	1.561	4.86193	2.116	6.87591	2.7985	4.5485	2.34098	5.7171	0.659445	4.58428	0.615963	6.14975	4.39232	2.51636	3.9314			-1.8285	-0.81103	-0.71203	-1.40398	-0.10596	-1.03881	-0.81277	-2.01666	-1.02871	-1.16942	-0.06514	0.258774	-2.30307
											7.09351	5.58683	7.30618	4.95823	5.27798	5.01089	5.55392	4.66206	5.07218	5.80693	5.01968	4.20096	5.17594	4.36314	5.18189	3.34098	5.28246	2.89677	5.41499	2.40844	6.89482	2.80735	7.13107	3.51636			-1.52994	-0.80892	-2.55773	-0.73569	-1.10596	-0.80522	-1.27153	0.013341	-1.89127	-0.79138	-0.00235	-0.15246	-2.73157
											7.83903	6.29341	7.66643	6.46518	7.56211	5.76086	7.19746	7.18997	6.76993	5.55818	6.19594	5.77696	6.35014	6.4481	5.86862	4.43918	6.2359	3.55274	5.48866	3.27693	8.90989	9.76155	8.5126	10.3816			0.214054	-0.00967	-0.73025	-0.12825	-1.76693	-0.11129	-0.75	0.012529	-1.64567	-0.82804	-0.44779	-0.24213	-0.96168
											5.34612	5.4952	4.07921	6.23485	4.88492	3.6092	2.35348	5.83143	4.0832	2.85348	3.90848	3.77696	5.59098	3.38346	3.0485	4.27822	4.26806	2.48137	3.73037	3.58264	5.55459	6.85798	3.63184	7.47829			-2.22763	-0.13564	-2.45677	-0.46491	-2.67985	-0.25197	-2.19654	-0.43284	-1.73261	-0.32941	-0.79022	0.3015	-1.29099
											8.10269	5.47957	6.56763	4.85741	7.11761	4.66266	5.49618	4.91812	6.53664	3.93844	6.07394	4.96622	6.20218	4.12043	5.82387	3.70946	4.3264	2.18018	3.71961	2.22716	4.45943	5.16993	4.32372	4.68629			-0.31702	0.737951	-0.18017	0.490109	0.055	0.460452	-1.47147	-0.02467	-1.38536	-0.56307	-1.59505	0.019532	-0.76904
											7.43243	3.89047	5.5082	1.743	6.2273	2.59046	4.26781	2.95168	6.18969	1.561	3.99344	1.616	6.83356	2.2985	3.34098	2.0485	5.14694	1.33939	2.65496	1.031	7.56986	3.58496	6.71276	3.10133			-2.45287	0.245491	-2.85895	-0.06564	-1.23748	0.645328	-2.49593	0.237284	-2.30785	-0.78709	-0.50643	-0.62617	-0.0686
											3.19664	6.20205	2.69645	6.00478	2.16266	5.26039	0.853481	5.57114	3.061	4.061	1.616	4.74939	2.59098	3.75195	2.84098	5.27822	2.28341	1.69464	1.70093	2.38122	2.32193	3.45943	-0.0686	2.9314			-0.38477	0.136174	-1.30227	0.366346	-0.445	0.414595	0.042481	0.072749	-2.11847	-0.49984	0.199733	0.052875	-1.0686
											5.47174	5.32855	5.66447	6.15209	5.74115	4.95155	5.60091	6.14314	4.14596	4.25716	4.06944	3.116	3.20218	3.38346	4.43918	2.5485	2.98137	2.90216	2.46618	2.96618	2	4.90689	2.73875	5.8856			-0.97577	-0.44932	-1.30918	-1.00532	-0.945	-0.34523	-0.25	-0.00125	-1.13743	-0.84062	-0.48754	0.015672	-1.44711
											6.52588	4.57348	4.75764	3.76383	6.50453	4.09519	4.32474	3.32278	6.14094	2.85348	4.90848	3.77696	5.52822	2.2985	3.84098	4.0485	3.19963	1.09668	1.92168	1.72716	2	7.11894	0.9314	4.83829			-1.43617	0.458836	-0.72421	0.459957	0.555	0.270294	-1.25	-0.3697	-1.80023	-0.53049	0.267943	0.002253	-1.2061
											8.87253	6.02074	7.5855	5.39731	8.81624	4.83428	6.83291	5.03336	7.9084	3.061	6.33747	4.56944	7.39649	4.63471	6.1221	6.15566	6.16571	3.51151	5.05362	3.61471	8.52356	6.96578	6.40713	6.35766			-1.57971	-0.59392	0.71302	-1.51088	-2.25968	-0.47437	0.75	-0.77636	-1.60814	-0.80766	-0.65566	0.280848	-0.39053
											7.03123	4.96289	6.7067	4.96861	8.357	4.12521	7.74134	4.7287	6.19439	4.01445	5.68064	5.40093	4.45946	4.93189	3.63346	4.13346	3.48329	3.9474	3.22716	3.75351	3.80735	7.05528	2.73875	5.39083			-1.2471	0.183465	-1.43495	0.187426	0.055	-0.05279	-1.44616	-0.58347	-1.73894	-0.76325	-0.57795	0.167501	-0.0686
											8.29954	4.02612	7.64622	5.23485	8.35637	4.30624	7.5487	4.36466	7.34948	3.35348	6.33123	3.56944	6.0524	3.75195	5.45539	3.84098	5.2339	2.49093	4.81593	3.50372	6.42626	6.12928	6.37434	6.67287			-0.71093	-0.05442	-1.23698	-0.01135	1.93244	0.239617	-2.04248	-0.05459	-1.60699	-0.06782	-2.24646	0.131952	-4.0686
											7.69584	7.98037	5.47425	8.3222	7.15416	7.40859	5.00689	7.84711	5.14596	6.87886	5.12718	6.88267	5.4412	6.57195	4.53714	6.44245	3.36187	4.44285	3.23993	5.50787	7.94251	11.6018	4.10133	12.2037			-1.61903	-0.58407	0.433536	-0.92465	-1.71716	-0.72805	0.410964	-0.75	-2.15398	-0.74433	0.147565	-0.12997	-2.31653
											6.44404	3.80239	4.90846	4.93296	5.15375	3.93922	3.80693	4.70946	5.14596	2.561	2.77696	3.51968	3.75195	2.95946	2.84098	1.5485	3.31316	2.75764	1.81593	1.77693	4.52356	4.08746	1.9314	5.57526			-1.63493	-1.50831	-2.72421	-0.77397	-0.20229	-1.40426	-1.41096	-1.56116	-1.41173	-0.77997	-1.05773	-0.44645	-1.23853
											6.31843	2.8117	5.10012	3.90396	5.18486	0.258981	4.18733	1.96468	4.12564	2.85348	2.77696	2.616	3.09098	2.2985	3.0485	1.5485	3.07842	0.498481	3.5303	2.30445	7.2854	2.32193	5.71276	3.10133			-2.82968	-0.01635	-1.61302	0.230693	0.423483	-0.84247	-0.75	-0.88452	-2.34339	-0.40921	-1.64324	0.325794	-1.65356
											8.23864	5.5607	7.03148	5.34696	7.90697	4.49887	7.47685	5.99271	7.2037	4.25716	5.36193	3.81216	7.15648	4.4412	6.59488	4.20946	2.9599	2.90216	3.13816	3.25661	4.08746	7.62205	2.9314	6.14085			-1.60978	0.087383	-0.81272	0.115427	0.055	-0.46761	0.118483	-0.29655	-1.87082	-0.70541	-0.89731	0.334708	-1.80557
											7.48555	5.39576	4.49043	5.5638	7.63533	5.56357	3.64596	6.24005	5.55818	4.061	2.40848	5.15441	5.79568	7.91381	3.34098	6.92469	3.57251	3.38478	1.48445	3.88812	5.85798	7.35755	0.9314	6.03992			-0.09832	0.159835	-0.8295	-0.0344	0.347481	-0.17159	2.20344	0.238829	-0.48122	-0.38962	0.203176	-0.10007	-0.57384
											9.4408	4.76822	8.22929	2.30764	9.89539	3.2204	7.88166	1.96468	8.67481	3.64596	7.78704	1.616	8.22749	1.7985	7.03642	2.34098	6.4608	2.91493	5.71279	1.48445	8.80735	5.2854	6.73876	3.73875			-1.08696	0.247115	-0.11302	-0.37771	-0.73748	-1.28756	-0.25	-1.789	-1.80698	-0.71775	-0.65014	-0.24075	0.9314
											9.03908	4.50344	6.99519	1.03548	9.86898	2.21243	7.70765	2.29072	7.2395	3.061	5.29916	4.01968	6.43773	2.7985	5.5485	2.0485	6.03237	2.92123	4.41032	2.2849	8.7879	4.24793	5.17933	2.73875			-1.35222	-0.10346	-0.02402	-0.41874	1.055	0.208331	-1.54248	-0.28519	-2.4255	-0.55904	0.046019	-0.41662	-0.0686
											3.97543	3.98368	1.743	3.43916	2.62746	2.16266	2.14596	1.46468	2.561	2.85348	2.90848	2.116	2.7985	1.7985	2.84098	2.84098	3.11289	-0.13304	2.40844	-0.30804	2.58496	0	0.9314	-0.0686			-0.66214	-0.37143	-0.59476	0.51987	-1.445	-0.05341	-1.54248	-0.06887	-1.63582	-0.07301	-0.71702	-0.02061	0.9314
											3.93858	4.31516	0.035481	3.29464	2.51023	4.39782	0.721964	3.25716	3.35348	4.7657	2.116	2.616	3.59098	3.95946	1.5485	3.20946	2.18018	1.86696	0.031	0.691964	2.58496	4.90689	-0.0686	5.14085			-1.19105	0.180189	-0.98725	0.23606	-2.50964	0.147516	-1.07077	-0.00165	-1.05731	-0.23644	-1.29709	-0.31786	-1.15266
											6.25584	4.89461	3.19645	5.01112	5.47456	5.28526	2.29072	5.89776	6.41812	2.96468	4.616	2.90848	5.96842	3.2985	3.34098	3.13346	3.42747	0.402159	2.01964	1.72716	3.45943	4.52356	0.9314	4.39083			1.84203	0.02716	2.79352	0.118602	0.555	-0.4026	2.33496	0.302718	1.24748	-0.71902	-1.08772	0.236955	0.9314
											7.13061	6.9896	7.66988	7.14188	5.71455	4.17331	7.01242	4.65033	3.79072	6.17541	5.70096	4.97312	4.75195	6.41291	5.49591	5.76373	4.50235	3.70951	5.2719	4.47309	7.14975	7.42626	6.99749	8.31078			-0.33126	-0.04387	-0.11226	-0.25113	-0.91877	-0.20318	-1.39978	-0.0478	-1.03697	-0.28478	-0.34145	-0.34848	-0.23853
											7.83803	3.15764	7.73238	3.45193	6.14836	2.28843	5.8024	3.46468	6.01445	2.72196	5.34572	2.40848	4.93189	5.84223	5.66291	6.40562	4.97364	0.998481	5.44981	0.760716	4.64386	1	4.8856	0.9314			-1.95287	-0.87781	-1.32195	-2.00454	-1.23748	-0.34683	0.75	-0.573	-0.96795	-0.61044	0.219634	0.523949	-0.0686
											8.22804	2.57268	7.9356	4.95613	8.19476	1.9665	7.66128	4.69439	6.93593	2.85348	6.34572	3.116	6.29	2.2985	5.77616	3.13346	5.753	2.43161	5.99146	3.33651	8.73132	1.58496	8.53503	4.45496			-4.5456	-2.14112	1.25546	-2.40358	0.055	-1.19951	-0.21481	-2.06008	-1.23718	-0.42396	-0.40901	-0.34614	-0.0686
											9.10414	5.22326	8.81195	5.79464	9.56246	4.13643	9.00821	4.18496	8.83782	4.86836	8.50463	4.18064	8.45409	4.62043	8.16231	4.63346	6.72126	2.65944	6.75174	3.70315	8.86419	3.80735	8.58961	4.51636			-0.14973	-0.29715	-0.06646	0.227353	-0.34868	0.015672	-0.54248	-0.5795	-0.70643	-0.78868	-0.32979	-0.87518	-0.42878
											8.20928	5.09896	8.39551	5.00036	7.66564	3.92891	7.66061	3.67541	7.04389	3.85348	7.28815	2.616	6.47728	2.2985	7.11796	3.63346	5.56288	2.74441	5.42973	2.81212	9.2854	3	9.28234	3.73875			-1.27622	-0.15133	-0.56646	-0.05722	1.63996	-0.06799	-0.25	-1.11848	-2.19168	-1.27831	-1.64324	-0.56104	-0.65356
											5.4525	4.84723	5.69135	5.02341	4.43995	2.21243	3.96468	2.51444	5.14094	3.561	3.56944	2.616	5.15562	3.2985	5.13346	2.0485	3.13499	3.03242	3.99932	2.031	8.02791	1	8.10633	-0.0686			-2.34295	-0.46448	-3.22562	-1.40616	0.762519	-0.10332	-2.20345	-0.60361	-1.02018	-0.99747	-0.37682	0.728734	-0.0686
											4.47174	5.01312	4.65944	2.55768	2.7204	4.59989	3.84212	1.061	2.061	2.35348	2.616	2.616	4.09098	3.45946	3.34098	2.0485	0.659445	1.86696	2.01964	0.115963	4.70044	6.44294	4.01886	4.97579			-0.93496	-0.47678	1.0945	-0.21822	-0.23748	-0.94036	0.042481	0.093766	-0.49704	-0.66471	-0.41358	-0.38038	0.4339
											8.63743	4.59488	8.46732	4.57255	6.11446	2.95514	6.42485	2.79072	6.01445	2.72196	6.28815	4.116	7.19571	2.2985	6.24787	2.5485	5.5308	0.902159	5.60746	1.11596	8.82655	2.58496	8.98939	3.63184			-0.58825	0.018781	-0.49897	-0.50197	0.055	0.693767	0.334963	-0.05585	-0.94399	-0.52836	-1.38416	-0.1716	-1.9946
											7.35852	5.91518	5.64748	3.93377	6.40466	6.24127	4.93089	3.99618	4.8149	6.65715	4.36193	4.40848	6.09098	6.75644	4.00195	4.34098	4.15832	2.59832	3.07738	0.908444	6.2854	3.70044	3.73875	3.9314			-1.70905	0.270595	-1.60452	-0.1314	-1.60596	-0.15699	-1.70836	-0.1123	-1.28967	-0.11821	-0.76678	0.355589	-0.0686
											7.59976	5.91336	7.68813	5.32482	8.5461	5.48235	9.28189	4.73426	5.83445	4.88293	5.73041	3.70096	5.84223	4.88346	5.71619	3.13346	3.9933	3.33115	4.61345	2.65496	4.58496	8.65105	4.01886	7.10133			-2.20256	-0.50323	-0.96324	-1.04035	0.347481	0.140988	-0.75	-0.10804	-1.17955	-0.8865	-0.2227	-0.29574	-2.87595
											4.75896	6.09351	4.71864	5.72661	3.55146	4.61896	1.64596	4.35348	3.561	4.8149	2.40848	4.93793	3.2985	4.70218	2.84098	4.70946	2.3487	3.70318	2.91675	3.63937	6.74147	5.04439	5.54611	4.78938			-1.18447	-0.45047	-0.56224	-1.02617	-1.10596	-0.78725	0.25	-0.31053	-1.20336	-0.66206	-0.40522	-0.22749	-1.01202
											5.77403	5.41805	4.78474	4.13695	4.69416	3.67119	2.18496	2.95168	3.72196	2.561	3.116	2.116	5.02822	3.59098	3.95218	3.34098	3.97945	2.23364	3.05183	2.64541	3.16993	8.11894	3.10133	5.63184			-0.22949	-0.62136	-0.27398	-0.95366	-0.23748	-0.69318	0.25	-0.75775	-1.33669	-0.88967	-1.09668	-0.3741	0.253328
											7.74069	5.41942	8.70299	3.73164	5.54296	4.00491	7.36049	2.85348	4.64596	5.64596	6.13409	3.40848	5.60217	5.3207	5.97749	2.84098	5.52567	2.2282	6.09797	2.1737	6.90689	6.30378	8.37848	4.73876			-2.46646	-1.60586	-2.28294	-2.31867	0.151323	-1.67472	-1.20345	-1.20925	-1.34229	-1.09614	-1.35422	-0.66855	-3.0686
											6.89173	5.48048	6.83772	3.51645	6.74905	3.90168	7.41831	2.75716	5.51445	2.061	5.49344	2.116	5.25793	3.09098	6.52268	3.34098	4.43469	1.80584	5.0555	1.48445	7.15987	4.45943	6.56076	2.25333			-0.61419	-0.1911	-0.86427	-0.44609	-1.52996	-0.48045	-0.95752	-0.82528	-2.31277	-0.85351	0.005559	0.04058	1.51636
											7.99759	7.44279	7.69607	6.48943	9.05441	6.85674	7.91336	5.71488	6.87431	6.34212	6.5702	5.7656	6.61862	6.87591	6.13221	4.63346	6.1445	3.54044	5.94186	2.94745	8.3837	5.85798	7.08115	5.01886			-0.88554	-1.35579	-0.31673	-2.85331	-0.47445	-0.16873	-0.95752	-2.72488	-1.37409	-1.51412	-1.93833	-0.99137	-1.0686
											7.77361	3.8186	7.50033	4.16887	6.40255	2.59989	6.17225	3.11526	6.27936	2.35348	6.47054	3.27696	5.09098	2.2985	4.61314	2.34098	5.66062	1.02793	5.80227	1.07473	7.9542	1	8.39901	0.9314			-1.07872	-0.20059	0.0945	-0.60316	-0.445	-0.54823	-0.54248	-0.12639	-1.02807	-0.40553	-1.45398	-0.20918	0.346437
											8.79457	1.46148	8.17428	3.70243	7.91353	1.41995	7.22704	1.35348	6.84593	2.72196	6.54654	2.116	7.28642	3.59098	6.9732	2.0485	5.98521	-1.00152	5.93679	0.191964	8.04985	0	7.06068	-0.0686			1.70552	-1.35115	1.42054	-1.40884	-1.34868	-0.79748	-1.15368	-0.70395	-1.22271	-0.71294	0.028552	-0.04814	0.346437
											7.42376	5.4138	7.12636	5.16575	8.11728	1.55146	7.73207	2.061	5.36836	2.72196	5.00668	3.77696	5.17594	4.3207	4.53714	4.00195	5.56183	2.43572	5.23728	2.61596	6.58496	5.80735	4.51636	5.32372			0.313024	-0.21911	0.197725	-0.57432	-0.24473	0.005676	-1.04248	0.049731	-1.95374	-1.19604	0.287519	-0.39065	-1.65356
											3.68709	4.29592	1.93916	4.00674	3.92444	2.9887	2.25716	4.50841	2.561	3.35348	3.51968	2.77696	3.59098	3.09098	2.84098	2.34098	3.10564	1.4599	2.91344	1.26072	3.32193	2.80735	1.51636	2.25333			0.35851	0.120828	-2.75572	-0.80596	-2.64116	-0.03738	-1.44616	0.324432	-1.8377	-0.35602	-0.78472	0.095311	-1.0686
											6.85591	6.1903	5.55563	5.33791	7.61602	4.93113	6.31904	3.91812	4.80693	5.12564	4.1382	2.90848	4.60586	5.41291	4.6912	4.6912	4.02204	4.34957	3.85293	3.95375	6.78136	6.20945	5.01886	4.45496			0.234964	-0.1368	1.14427	-0.30398	-0.74602	0.263701	-0.25	0.133056	-1.47117	-1.00237	-0.80923	0.361489	-1.39053
											4.21074	3.40889	2.86696	3.70541	1.9665	2.75898	2.22196	2.8149	2.96468	2.061	2.116	2.116	3.2985	1.7985	2.84098	1.5485	1.10968	1.09668	1.031	0.323481	1.58496	3.58496	1.51636	3.39083			1.20873	-1.35048	0.802019	-2.52366	1.055	-1.79978	-0.55384	-2.01992	-1.00022	-1.24391	-1.02998	-0.59935	0.9314
											8.95753	4.81025	8.87756	5.1076	7.9703	3.55146	7.54692	3.04964	7.57719	4.54964	6.55118	4.56944	8.3419	3.45946	7.36726	3.74466	5.61574	3.59668	6.3525	2.15496	10.2773	6.20945	8.82925	6.56076			-0.24793	7.28e-05	0.0945	-0.39795	0.055	-0.0515	0.542481	-0.68914	-2.06811	-1.1966	-1.9154	-0.31063	-0.0686
											5.39872	1.82996	4.9215	6.17915	4.85266	1.69622	4.3218	5.15715	4.99618	2.85348	4.40848	5.65973	4.75195	3.09098	3.5485	4.53714	3.74507	2.09668	3.75661	4.82909	5.20945	0	5.17933	2.73875			-0.82277	-0.09919	-2.35895	-1.00961	0.215964	-1.3469	-0.75	-1.62615	-1.32441	-1.45742	-0.25624	-0.24724	0.9314
											2.05968	0.169	0.743	5.79791	0.870177	0.9665	1.22196	3.69906	3.14596	1.561	2.616	4.40848	2.2985	3.09098	2.5485	4.5707	-0.63304	0.790963	1.61596	3.143	1.58496	0	0.9314	1.51636			-1.37084	-0.22455	-0.8295	-0.63853	-1.63348	-0.66182	-1.25	-1.22477	-1.43686	-1.03732	-1.13624	0.047846	-0.87595
											6.93985	3.06295	7.17331	5.01258	7.45131	4.17753	6.44757	4.41812	5.69439	4.22196	6.10464	4.50668	5.84488	2.7985	5.53714	4.11314	2.98998	1.56312	3.63816	2.21416	7.8009	3.58496	7.59674	4.39083			-2.24793	-0.996	-2.15143	-1.22949	-1.10596	-0.70542	0.042481	-1.25599	-2.70841	-0.99641	-0.52699	0.71081	-0.48364
											8.68709	3.57589	8.71298	4.60526	7.973	3.67543	7.90399	4.41812	7.19439	4.22196	6.69782	4.116	7.90429	4.09098	7.71396	3.0485	5.35022	2.7282	5.99006	2.38122	9.77643	2.32193	9.10383	0.9314			-1.62216	-0.7078	-0.19798	-0.74699	1.13996	-0.38743	-0.75	-0.43591	-1.79538	-1.16196	-1.00496	0.098469	-0.25044
											4.9342	2.74894	0.743	5.30312	3.16694	2.58091	0.853481	3.7037	2.85348	4.22196	2.40848	4.96622	3.2985	3.45946	2.34098	3.50195	-0.00152	1.7282	-0.30804	1.93468	5	0	3.83829	-0.0686			0.413036	-0.04229	-0.80918	-0.37768	0.055	0.144809	0.25	0.01073	-2.07755	-0.78667	-0.92206	-0.11055	-1.39053
											6.57749	2.8737	5.67354	5.64809	5.40859	2.71243	4.36651	3.94178	6.09941	3.72196	5.00668	4.20096	5.30968	4.88346	3.50195	4.5707	3.32041	1.24973	2.66439	1.66439	7.24793	0	5.9314	-0.0686			-0.05666	-0.60512	-0.47726	-0.5244	-1.32244	-0.81085	-1.25	-0.87161	-0.49412	-0.88651	-0.25325	0.039153	-1.33608
											6.73814	2.23364	6.76237	5.35016	6.98671	3.6161	7.20549	5.21545	6.8218	4.30693	5.92151	3.77696	5.63471	4.36314	3.95218	4.20946	4.20441	1.02793	4.51605	1.77693	7.43463	0	5.06068	-0.0686			-1.67193	-1.17752	-2.25224	-1.87195	-1.52996	-1.44292	-3.55367	-1.51421	-0.62366	-1.15617	-0.53358	0.015679	-0.80557
											6.57338	5.11147	5.22859	4.77537	7.34707	4.18173	6.33058	2.97744	4.91812	4.36836	4.06944	4.20096	6.76682	5.17594	5.3024	4.8024	4.44095	4.19159	4.20978	3.76633	8.57743	1	7.20752	-0.0686			-0.54996	-2.10171	-0.38397	-2.8427	-1.61873	-1.00066	-2.02422	-1.27764	-1.71829	-1.10886	-0.2006	0.097184	-0.0686
											9.12898	4.67914	9.34914	5.60419	8.9519	3.51288	9.13635	4.4025	6.32278	3.72196	7.05809	4.93793	7.42424	5.36314	6.77101	4.45218	4.11369	2.74441	5.12976	4.01964	11.3197	0	10.401	2.51636			-2.6799	-2.0816	0.0945	-2.36962	-0.48486	-1.28703	-0.25	-1.27482	-2.35538	-0.88778	0.060303	-0.07199	0.153792
											8.82502	4.83446	8.89413	5.08713	8.74077	3.91391	8.75785	4.19439	7.02006	3.46468	6.42335	4.34572	7.39218	4.2985	6.73819	3.74466	3.34406	5.00851	4.60746	3.92168	11.3309	3.90689	9.88705	3.10133			0.358848	-1.8542	0.504867	-1.23419	0.666196	-0.97828	-0.25	-0.51717	-0.55813	-0.85087	-0.26232	-0.20695	-1.0686
											7.77185	8.60407	7.56583	8.22764	8.06251	9.33096	7.4625	9.05392	5.73093	6.99618	4.8699	6.11318	7.11862	6.89465	5.29443	6.64956	2.65189	5.83455	2.81212	5.59886	8.8857	9.04985	7.39083	7.45496			0.084019	-0.32839	0.001237	-0.40748	1.055	-0.44025	0.397728	-0.90052	-1.85413	-0.63665	-0.77012	0.021924	0.33579
											7.82685	6.66849	7.46181	5.3212	7.57052	6.55361	6.71017	4.87568	6.25177	4.36836	6.03245	4.40848	6.06028	4.86314	5.82387	4.29443	4.06377	2.98521	4.02143	2.51964	9.783	6.02237	8.2757	3.9314			-2.35701	-0.06259	-1.25572	-0.78992	-0.54132	-0.05819	-3.3927	-0.89157	-1.85811	-0.68281	-1.71799	-0.00924	-1.56867
											9.40199	6.4661	9.46799	5.53618	9.599	6.61381	9.15913	5.7037	6.52341	5.14596	6.58726	5.06944	7.82172	4.88346	7.81126	4.70946	3.86414	4.32461	5.58191	3.70315	11.4954	4	10.631	3.83829			-0.25204	-0.05475	-1.31771	-0.34956	-0.73748	-0.22514	-0.75	-0.57802	-1.73759	-0.63411	-1.95476	0.379615	-1.0686
											5.65513	5.76268	3.76109	5.38251	4.82362	4.32362	2.22196	3.75716	3.22196	4.35348	2.77696	3.93793	4.36314	2.59098	1.5485	4.13346	1.43572	3.43366	0.691964	3.84568	5.49185	5.90689	4.8856	6.12122			-0.95956	-0.13061	0.5945	-0.37616	-0.12629	-0.4906	-0.04248	-0.33587	-1.91992	-0.62512	-1.48957	0.044409	-1.87595
											5.34612	5.9153	3.55768	5.76417	4.8115	3.86045	2.75716	3.61264	3.061	4.01445	4.06944	3.20096	2.2985	4.59098	2.5485	3.70946	2.21718	2.3556	1.96618	2.13084	7.32193	1.58496	4.68629	2.73875			-0.85	-0.5201	-0.69798	-1.25189	-0.73748	-0.52356	0.542481	-0.37509	-0.88302	-0.88921	-1.50575	0.142718	-2.01969
											8.47406	5.44857	7.55505	5.09905	8.53127	3.47211	7.19337	3.69906	7.75716	4.12564	7.05118	4.46622	7.11862	4.67594	5.50195	3.5485	4.6734	2.6975	5.4767	3.14541	9.52748	2	8.42325	2.73875			-0.34777	-0.02945	-0.83804	-1.70752	-2.19093	-0.77934	-0.25	-0.10039	-1.29244	-0.51918	-0.40579	0.362969	-1.58317
											4.72228	6.79393	1.7652	6.87981	4.50022	5.24762	2.98374	5.44839	5.89721	5.58864	3.70096	5.73996	5.10586	5.99894	3.0485	4.50195	1.78594	4.18037	1.84568	4.25866	5.32193	3.32193	4.32372	3.51636			-0.22478	-0.47617	-0.59128	-0.56985	0.347481	0.191149	-3.74718	-0.67445	-1.13888	-0.45713	0.055327	0.345584	-0.44711
											7.58635	8.47109	7.33188	8.91947	6.0271	7.28617	5.80768	7.7946	5.12564	6.0381	3.77696	5.90093	7.28463	6.03839	6.24466	6.42092	2.15944	5.77835	3.43064	5.22407	6.91886	9.93517	6.27125	9.51636			-0.40757	0.092072	-0.73245	0.128229	-0.81348	1.14903	-0.04248	0.07248	-0.54962	-0.89139	-0.23737	-0.06772	-0.28583
											9.21134	6.58232	9.17241	4.30117	9.8095	5.80734	9.63716	3.22196	7.48276	4.79072	6.7656	3.27696	9.00551	5.3207	8.00747	3.13346	4.19785	2.16543	5.38122	1.6737	7.70736	5.97728	7.05034	4.9314			-0.10354	-1.31034	-0.21836	-1.99667	-1.48019	0.018652	-1.01526	-0.80561	-0.67479	-0.40854	-0.3081	-1.10926	-1.32128
											7.18857	6.81893	4.2652	7.37401	6.95514	5.44141	4.19439	5.83853	5.89721	4.69439	2.616	5.56341	6.48166	3.09098	4.43918	4.50195	2.05622	3.9712	2.56941	3.81498	6.12928	7.34873	4.32372	7.13107			-2.77968	-0.26489	-2.15143	-0.57013	-1.00964	-0.4916	-0.25	-0.94879	-2.12005	-0.0998	-0.1615	-0.24744	-0.0686
											2.83893	6.22888	0.903964	6.38711	1.91995	5.23462	0.353481	5.82912	3.14596	4.86836	2.40848	6.53718	2.7985	3.88346	2.34098	4.79443	-0.39032	3.33469	1.19196	3.90844	2.32193	6.96578	-0.0686	6.75158			-3.18516	-0.07998	0.5945	-0.36392	-0.65252	-0.45613	-0.25	-0.34534	-3.16362	-0.94072	-1.08187	-0.16002	-3.31653
											7.52198	8.39572	6.69362	8.15003	6.45263	7.94112	6.43384	8.01749	5.95495	8.02285	4.42335	7.81617	6.73368	7.74363	5.84098	7.4011	1.58344	5.40112	2.48445	5.6303	8.16491	10.2761	6.28895	10.0862			-0.46588	-3.14663	-1.17766	-2.9077	0.443804	-2.61287	-0.77623	-2.10188	-0.94166	-0.84848	0.597351	-0.87736	0.083403
											6.33302	7.83477	5.58241	6.67126	5.26924	7.2445	5.07218	5.85066	4.8149	7.10141	5.06944	5.89521	3.95946	8.68507	2.5485	6.42928	0.790963	4.23533	2.38812	3.20092	3.90689	7.18982	3.63184	5.99749			-1.71848	-2.547	-0.4055	-2.25714	1.25116	-1.62182	-0.25	-0.93853	-3.49621	-1.45926	-0.52998	-0.22154	-1.65356
											7.69562	8.84621	7.33296	8.9187	7.12223	8.79952	6.58817	7.92327	7.14471	8.04317	5.89137	7.12161	6.83557	7.93642	5.59223	7.24867	2.29096	5.23972	3.92332	4.58035	6.90689	7.3837	5.76429	7.00822			-2.16871	0.200089	-1.03291	-0.33822	-0.34868	0.82716	-0.45752	0.592249	-1.38079	-0.86068	-0.91275	-0.19241	-2.0686
											8.13331	7.46744	6.17432	7.80864	7.35232	6.12549	5.10738	5.78995	6.73037	5.51445	4.99344	5.40848	7.06662	6.79991	5.0707	6.30041	3.38916	4.01128	3.17716	3.65792	8.56224	7.29462	6.06068	7.53131			-0.8055	-1.63789	0.290659	-1.99787	-0.71716	-0.97372	-1.25	-0.99753	-1.72231	-0.44879	-0.2375	-0.23955	-0.34871
											6.78431	5.87502	6.0834	5.80312	6.80044	4.82233	5.02563	3.68496	6.99618	4.41122	5.01968	4.68064	6.29568	4.99466	5.18189	5.29443	3.26806	2.75895	4.09435	2.11596	6.70044	6.55459	5.83829	6.72582			-2.46084	-2.92205	-1.69798	-2.40863	-0.15252	-2.445	-1.70345	-3.37016	-2.47736	-1.19336	-0.28316	-1.99829	-0.28473
											8.09174	6.06336	6.83613	4.38512	6.35152	4.27386	5.36096	2.41122	6.68615	4.35348	6.21584	3.40848	7.04192	5.17594	5.13346	4.5707	3.85216	3.56826	3.74045	1.7849	8.26209	7.52356	7.7193	7.20752			-0.20078	0.054679	0.437182	-0.13658	-2.39845	0.659727	0.75	0.041435	-0.66971	-0.53226	0.1594	-0.14493	-1.80557
											4.96336	3.77616	3.12044	2.25418	5.14747	1.84394	4.16816	2.14596	5.34593	2.561	2.90848	3.20096	4.2985	2.7985	3.34098	4.00195	-0.00152	1.2282	1.36721	1.33835	3.58496	3.80735	2.51636	1.9314			-0.40359	0.083075	-0.33927	-0.0115	-0.78404	0.760949	-0.61848	0.377972	-0.70512	-0.50853	0.693389	0.620326	-0.84621
											7.05878	3.52612	4.33358	5.04389	6.35948	3.97768	5.33637	4.96789	5.22646	2.72196	3.90848	3.40848	4.20218	2.2985	3.95218	3.0485	1.36696	1.93572	1.58526	0.984445	8.53138	1	4.97579	1.9314			-1.00803	-0.63466	-2.00618	-0.37512	-1.43364	-0.74573	-0.91096	-1.76826	-1.39108	-0.50437	0.094212	-0.06497	-2.00237
											9.17583	4.83446	8.95333	5.14969	7.76178	3.19211	7.85172	4.14846	7.01445	4.25716	6.26446	4.40848	7.16881	4.25195	6.41839	3.84098	3.72649	2.93161	4.47841	3.61596	10.568	4.64386	9.20053	4.45496			-2.1077	-0.13075	-2.62198	0.791903	0.555	0.306951	-1.57768	-0.88018	-1.43591	-0.37798	0.174979	-0.0389	-2.59216
											8.376	5.1781	8.92564	4.73663	7.90503	4.51288	9.28371	2.48999	5.72646	3.79072	6.81537	4.43793	6.81933	4.49466	6.8024	3.50195	3.57589	4.08219	4.9935	3.63877	10.1548	3.90689	10.1781	3.25333			0.135816	0.544892	0.078289	-0.31757	-0.57652	0.048163	-1.92626	0.649988	-0.79831	-0.9732	-1.53537	0.573284	-1.36816
											5.066	2.73364	4.08974	5.63675	4.07366	1.87018	2.79072	4.94261	3.35348	3.14596	2.90848	4.43793	5.20218	2.2985	4.5485	2.95218	2.20318	1.49848	2.61596	3.24623	7.58496	0	6.99749	3.83829			-0.72134	-0.22139	-2.43787	-0.30568	0.540126	-0.82491	-1.91096	-1.3151	-0.79812	-0.80681	0.190772	-0.14466	-0.29993
											7.04789	5.42562	7.20763	5.48478	6.09519	5.21017	6.61084	5.30693	4.69439	3.64596	4.51968	4.116	5.49466	3.59098	5.0707	3.70946	2.54221	3.83292	4.52392	3.10841	7.94837	4.16993	7.34079	3.63184			-0.58696	0.076596	-0.56646	-0.62228	-1.52996	-1.0817	-0.75	-0.10156	-1.05806	-0.5782	-1.60037	0.273381	-2.01613
											5.64318	6.98521	4.35981	5.31309	5.69339	5.16453	4.04964	3.30693	3.85348	4.86836	4.74939	4.8699	3.75195	5.25195	4.00195	2.0485	0.998481	4.35345	0.984445	3.00664	3.16993	2	3.39083	1.51636			-0.80057	-0.18667	-0.98966	-0.35864	-1.445	-0.40164	-0.57604	-0.65662	-0.93975	-0.03201	-0.45398	0.008772	-1.97549
											6.97957	7.3231	6.63527	6.71796	8.50982	8.063	8.31256	6.77936	5.93342	5.91468	6.12995	5.52289	6.57387	5.75195	5.50195	5.50195	4.29237	4.95455	4.4803	4.05149	6.87036	5.12928	6.65932	4.10133			-1.02682	-0.28255	-1.22001	-0.58887	-0.78404	0.14259	-0.01303	-0.11275	-0.95911	-0.50275	0.18872	0.119393	-2.0686
											6.74308	4.87634	6.14325	4.65588	5.65334	5.05334	4.78661	4.41209	6.2106	3.85348	5.31216	4.90848	6.92719	4.2985	5.55968	3.92594	3.08844	2.45193	3.04218	2.76072	6.76818	4.64386	5.81404	5.14085			-1.93199	-1.64313	-1.05025	-2.67956	-0.74884	-1.28725	0.25	-0.92525	-2.72663	-0.49331	-1.47763	-0.51664	-0.0686
											7.22326	6.83697	6.80427	5.13654	6.42575	6.38413	6.63508	5.23398	6.57909	6.11526	6.30677	5.51968	4.75195	5.91291	5.24466	4.79443	2.64118	3.39243	4.26937	3.25866	5.16993	4.16993	4.01886	3.73875			-0.36178	-0.46975	-1.13522	-0.79054	-0.73748	0.421607	0.25	0.189492	-1.59489	-0.76074	-1.51377	-0.33756	-2.87595
											7.20741	5.88762	6.51596	4.48893	4.37098	5.08181	4.77466	4.09941	5.98688	4.35348	5.31216	3.616	4.75195	5.25195	4.13346	4.0485	3.18164	3.64809	4.04218	2.45375	8.22882	2.32193	6.01886	1.9314			-0.74748	-0.14435	-0.52273	-0.65187	0.347481	-1.71874	-0.25	-1.72321	-2.13721	-0.63576	0.649244	-0.56288	-1.0686
											5.69985	5.70782	3.3857	4.2514	5.24115	3.88768	3.54389	2.46468	4.64596	5.91812	4.93068	4.51968	3.09098	5.28714	2.70946	4.0485	2.67432	2.97169	1.72716	1.48445	6.18982	8.24793	2.9314	7.56076			-3.17259	-1.24783	-2.05025	-1.32433	-0.521	-1.2969	-1.45752	-1.53424	-0.40969	-0.759	-0.49061	-0.16172	-1.38579
											8.72351	6.12019	8.05064	4.65944	6.80188	3.08091	6.11624	2.10473	7.66481	3.96468	6.65441	3.70096	7.90627	4.09098	6.57614	3.70946	3.8261	1.15945	4.91447	2.21416	9.64024	6.50779	8.31942	5.68629			-0.36323	-0.30974	-1.22743	-0.99843	-0.28404	-0.07295	-1.54248	-0.20101	-1.47658	-0.14952	0.287238	-0.66152	-0.87595
											5.27949	5.82146	4.64909	3.77064	5.92257	3.2204	4.85348	2.22196	5.01445	5.01445	4.84572	3.40848	5.80968	5.21495	3.5485	4.5485	0.998481	2.15944	2.73993	2.0532	4	6.04439	3.9314	5.54611			0.175767	0.224098	-2.0482	-0.12168	-1.57241	0.528452	-1.41096	0.488195	-1.12426	-0.53036	-0.3927	0.194602	0.285037
											6.12946	3.86837	6.48818	3.79726	5.61237	4.67543	5.81811	4.07495	4.30693	3.35348	4.31216	1.616	5.50319	3.09098	4.71842	2.34098	2.09995	1.33939	3.96618	1.51964	5.9542	6.12928	6.17933	5.17933			-0.26358	0.399742	-0.61521	-0.21564	-0.13426	0.328288	0.262768	0.483803	-0.27783	-0.61967	-0.17471	0.808874	0.013862
											7.52855	5.12019	7.49286	5.36489	8.59237	4.12521	7.60114	3.93844	6.46789	5.2037	6.47312	5.24469	6.48166	5.57195	6.27822	5.00195	7.25578	4.04044	7.12899	3.72069	4.58496	0	3.63184	-0.0686			-2.29268	0.670015	-2.47014	0.170492	-0.15252	0.364455	-2.54248	-0.22665	-2.77593	-0.80831	-1.86697	0.386467	-1.65356
											4.92166	10.549	4.07032	10.4701	4.25616	6.624	3.22646	6.5674	4.51445	7.92326	2.616	7.40566	3.75195	8.3147	3.45218	7.93052	0.366964	5.40687	2.11094	5.97454	5.12928	10.6935	3.9314	10.5525			-1.793	-0.15516	0.163252	-0.04446	-0.945	-1.13682	-1.41096	-2.05314	-1.15368	-1.3218	-0.48889	-0.71588	-2.46092
											7.50623	3.95298	6.65843	2.93916	7.18079	2.97768	6.16176	1.51445	5.7657	4.561	4.01968	2.90848	6.24591	6.48819	4.45218	3.34098	3.55622	3.08344	3.70092	1.98445	9.08746	0	7.47056	-0.0686			-0.50087	-0.46045	-0.41089	0.263883	-0.73748	-0.21738	-0.75	-1.05071	-0.4252	-0.6094	-0.81297	-0.08203	-1.24694
											6.20741	3.65189	3.40396	4.28141	4.00491	3.86045	2.35348	4.32278	4.12564	2.85348	3.77696	2.77696	5.15562	3.75195	4.00195	4.00195	2.88916	2.43572	2.42168	2.66439	7.11894	0	3.73875	-0.0686			-1.76825	-1.33749	-0.49078	-2.13667	-2.11493	-1.46413	-2.62553	-1.51178	-0.65674	-1.53093	-0.48877	-1.36212	-1.84621
											6.07544	4.6605	4.76314	3.40846	4.98699	5.5401	3.7106	4.2037	4.22196	2.85348	3.20096	2.40848	4.86314	3.88346	3.92594	3.20946	2.43572	1.64118	3.33003	1.531	4	0	2.25333	-0.0686			-0.81038	0.025409	-3.78294	-0.38976	1.95868	-0.27473	-0.61257	-0.4465	-1.02634	-0.16029	-0.52618	0.18739	-1.19059
											5.89666	3.8117	4.90846	3.35016	3.62746	2.91994	3.23093	1.35348	3.72196	2.85348	3.51968	2.77696	3.95946	3.2985	4.00195	2.34098	0.583444	-0.50152	1.88122	0.191964	5.93074	0	4.25333	-0.0686			-0.85516	-0.03089	-1.46324	0.080713	-0.34868	0.2599	0.457519	-0.25788	-1.31333	-1.15673	-0.40923	-0.0352	-1.12305
											4.59175	6.21302	4.00478	5.6398	4.18173	6.19429	3.83445	5.20022	3.64596	3.85348	3.20096	3.56944	4.59098	4.49466	4.45218	4.29443	0.848701	2.68164	1.61596	2.6806	5.85798	2.58496	3.63184	3.83829			-0.01999	0.112806	0.86666	-0.00848	-0.445	-0.52015	-0.38152	-0.53085	-0.64706	-0.51844	-0.34783	0.138365	-0.55403
											7.24793	2.97635	4.81469	4.54389	6.40313	2.9887	3.91122	4.94963	5.34212	1.561	4.51968	2.40848	5.14872	2.59098	2.0485	2.5485	2.05968	0.790963	1.90844	2.19196	6.78136	1.58496	4.32372	3.10133			-0.83821	-0.63328	-0.36177	-1.31997	-2.36325	-0.80028	-1.54248	-0.68155	-1.10156	-0.45856	-0.79801	-0.34494	-0.83044
											6.45428	5.95155	4.78007	5.89902	4.77386	6.66195	3.96468	5.91263	4.561	3.22196	4.18064	3.93793	4.93189	3.45946	4.29443	3.92594	2.69464	3.61289	3.21416	3.92168	7.16993	3.70044	4.9314	3.83829			-1.08801	0.218083	-2.59331	-0.09367	-1.39845	0.05747	-1.37396	-0.30438	-0.31683	-0.71781	-0.62027	-0.21183	-3.25842
											3.98368	5.18364	2.60012	5.81461	2.95514	4.91391	1.96468	5.10738	3.14596	4.7037	2.616	5.21584	2.2985	3.2985	1.5485	3.63346	2.93572	1.19464	2.72716	1.70093	2.58496	1.58496	1.9314	3.25333			-0.71758	-5.47094	-1.50346	-3.83137	-1.64116	-3.34275	-1.81464	-3.93589	-1.48827	-1.64279	-1.51786	-0.84568	-3.08098
											4.65189	5.19307	4.73092	4.23663	3.31672	2.27386	4.17541	1.14596	4.43844	3.72196	4.40848	2.40848	3.59098	3.88346	2.0485	3.13346	1.71718	2.69464	2.06941	1.82348	3.45943	4.90689	4.01886	2.51636			0.008069	-5.48063	0.748936	-4.44959	-2.32244	-3.47445	-0.38152	-2.76118	-0.5711	-4.89133	-0.3734	-1.74403	-1.65356
											6.54427	6.37756	6.56312	6.14989	5.88374	6.22139	4.86466	5.27098	5.82278	4.14596	5.42335	4.116	6.53839	3.7985	5.24466	4.29443	1.45193	3.73736	2.77893	4.04184	5.72792	7.88264	5.39083	5.45496			-0.92944	-1.38913	-0.96217	-3.60807	-0.945	0.518	-0.96648	-0.73989	-0.97151	-1.18679	-1.10606	-0.38833	-0.52803
											8.72837	4.91518	8.05357	4.70318	8.73118	3.91994	8.32137	4.16084	7.03372	3.85348	6.76446	3.116	7.91065	2.59098	6.13596	3.50195	5.42181	3.75436	5.6908	3.49932	9.67948	6.61471	7.50126	5.73876			-1.16573	0.244262	-1.39577	-0.03193	-1.31348	-0.06426	0.25	-0.22283	-1.85487	-0.42786	-0.68714	0.056291	-2.07142
											6.31746	5.37369	5.16672	5.2669	4.83301	2.69622	4.44178	2.72196	5.43844	3.061	4.90848	3.27696	5.36314	3.95946	4.42594	3.20946	2.91281	2.00967	3.6806	2.32348	5.93074	2.32193	5.25333	4.25333			-0.82165	0.105712	-1.61324	0.158165	0.055	-0.7733	-1.37396	-1.21604	-0.71925	0.181607	-0.51786	0.30912	-0.77909
											6.00587	7.54178	3.53548	7.63659	6.18661	4.41995	3.75716	4.43089	5.85348	5.74416	4.40848	5.65973	5.43189	6.37591	2.5485	5.52268	2.2282	5.686	2.19196	5.87929	9.74819	10.2082	6.39083	10.4754			-0.017	-1.24033	1.18671	-1.56202	-1.89845	-2.30108	-0.83496	-1.72962	-0.88035	-1.32575	-0.45328	-0.51447	-0.74667
											7.50426	7.80663	7.31898	7.46544	6.5426	6.7588	6.76084	6.32131	4.561	6.71971	4.50668	5.38945	6.10401	5.99466	5.89524	4.24466	3.08678	5.07007	3.7357	4.53609	7.96578	9.35094	7.18879	8.86509			0.074158	-0.24225	0.31255	-0.67684	-1.38018	-0.99021	-0.31875	-0.80413	-0.53477	-0.57994	-0.44059	-0.1721	-0.15606
											3.90788	6.51239	4.06493	3.52793	2.91994	6.9207	2.2037	3.41122	2.72196	6.16816	2.116	4.06944	3.09098	6.07962	2.0485	2.5485	1.19464	3.62874	1.27693	1.85293	4.32193	7.08746	4.17933	5.2168			-1.54452	-0.86101	0.044732	-1.17001	-0.60596	-0.424	-1.04248	-0.80829	-0.95384	-0.75061	-2.11495	-0.12207	-1.0686
											7.42833	7.96503	7.32776	7.15662	6.52052	7.44055	6.1039	7.03413	5.80089	5.72196	5.46622	5.32069	6.33691	7.0394	5.16291	5.68189	2.62874	5.74507	3.88812	5.41359	7.32193	6.87036	6.50126	6.65932			-1.44399	-0.38968	-4.39199	-1.53296	-0.27993	-0.73469	-1.72243	-0.7179	-1.46975	-0.81443	-1.99225	-0.33443	-2.87595
											7.50967	4.20406	7.31457	0.403964	7.45016	4.04391	7.48135	2.22196	6.27623	4.14596	6.1382	2.616	6.81245	4.54443	6.04568	2.70946	3.08844	3.05709	3.44745	2.27693	8.19476	3.70044	7.63184	3.10133			-1.35549	-0.26563	-0.10132	-0.86354	-0.10596	-1.02063	-0.10525	-0.96347	-0.67077	-1.23173	-0.24295	-0.40609	-1.09794
											7.37077	6.21335	6.58274	5.49143	7.11324	4.95478	5.8414	4.0832	5.68496	3.64596	4.60464	3.40848	5.83691	4.7985	4.42594	2.95218	3.24774	2.7796	4.03801	2.76072	8.36194	5.20945	7.01886	4.17933			0.029886	-0.19736	-0.35895	-0.06355	-0.23748	-0.66529	-0.75	-0.29899	-0.6747	-0.64415	-1.02564	0.336862	-1.83998
											5.94982	4.49989	3.90171	3.82041	4.38295	3.41994	3.80693	3.88293	4.22196	2.35348	2.77696	3.01968	5.09098	2.7985	3.45218	2.0485	2.33939	2.47945	1.51964	2.54218	7.11894	5.55459	5.17933	3.83829			-1.32968	-0.14338	-2.5167	-0.2058	-0.57652	-0.58928	-1.04248	-0.93676	-0.66261	-0.82594	-1.17928	0.105152	-1.16482
											8.50008	7.09914	7.9708	6.21215	9.01515	6.929	8.50175	5.63269	6.07218	8.27019	6.12995	6.62995	6.67594	5.02822	6.21396	2.84098	4.78814	5.61289	5.07016	5.04409	9.39232	4.90689	7.83829	4.01886			-1.44229	-0.41786	-2.21408	-0.62013	-1.84868	-0.2527	0.381517	-1.18438	-1.79141	-0.64282	-0.89036	-0.15112	0.824485
											6.65952	7.32732	5.11289	6.32396	7.12623	7.08764	5.48217	5.3019	6.89189	6.8024	4.8699	5.82493	7.4174	7.00531	5.37043	5.62591	3.80399	5.4867	3.6959	5.26072	7.3837	7.63662	6.19819	6.16022			-1.33575	0.283094	-3.05921	-0.64643	0.367802	-0.42055	1.20345	-0.68941	-1.09271	-0.78821	-0.66077	0.192601	-0.62803
											6.05619	8.19251	4.67432	7.64763	6.00491	7.39929	4.49618	6.83937	5.8149	5.79072	6.17026	4.70096	6.56419	7.38315	5.45539	6.12591	2.57166	4.19249	2.76072	3.77693	7.70736	10.4512	6.90868	9.29772			-0.62052	-0.01737	0.86666	0.042547	-3.10596	-0.15658	-0.75	-0.34944	-1.588	0.772363	-1.16653	-0.12554	-2.39053
											3.44245	9.20654	3.52412	9.40194	4.73316	6.07275	4.61133	6.26695	3.561	7.44178	4.06944	7.25348	2.7985	8.41012	4.34098	7.85586	-0.794	6.013	1.27693	6.14202	7.31288	10.8673	6.48599	11.0425			-2.56251	-0.00881	-2.22139	0.501944	-0.945	0.238161	-2.33496	-0.41671	-1.78833	-0.36888	-1.60457	-0.78748	-0.0686
											8.94838	7.9683	8.65967	7.43377	9.88435	7.96032	9.40664	6.7374	7.96034	6.23315	7.90825	6.04188	8.55289	6.9481	8.24197	6.13095	4.68979	5.38154	5.18574	5.24936	9.98299	8.21917	8.98668	7.59674			-0.74	-0.44561	-1.49332	-0.80908	-1.80623	-0.48883	-0.77945	-0.6254	-0.92991	-0.9473	0.187062	-0.42101	-3.5711
											7.41897	4.39666	6.55047	1.47272	7.21117	2.55146	6.19028	1.75716	6.24416	3.14596	5.74939	2.90848	6.00319	3.95946	6.1981	1.5485	3.86357	2.70741	4.29912	2.07473	8.75489	6.76818	7.69295	6.63184			-2.12216	-0.46561	-2.56646	-0.96661	-0.12629	-0.37618	-0.83496	-0.58535	-1.54106	-0.92504	-1.44574	-0.97769	-3.87595
											4.65764	7.27974	3.09322	4.33668	2.85718	6.99091	2.51444	4.45168	3.51444	4.2037	2.116	3.77696	3.2985	5.48166	3.70946	4.20946	3.08344	4.44184	2.643	3.31212	7.01123	4.39232	5.51636	3.25333			-0.26619	0.054041	1.0945	0.280197	-1.23748	-0.61018	-1.39475	-0.87649	-1.121	-1.06178	0.019898	0.093217	-0.88357
											8.38319	5.57348	8.2192	5.46188	5.01978	3.92891	4.77623	4.61592	5.86466	3.75716	5.23041	5.06944	6.40566	4.54443	6.10276	3.34098	1.69464	3.7053	3.95375	3.86189	9.78953	5.04439	10.242	5.8856			-0.42314	0.123736	0.652239	-0.15348	1.055	-0.75574	-2.41096	-0.84538	-1.01984	-1.19293	-0.46606	-0.47535	-0.15106
											7.59007	0.829964	6.42718	4.43323	5.39549	0.4665	3.26993	2.29072	5.0832	1.561	4.51968	2.116	6.46396	2.7985	5.17719	1.5485	3.67469	1.27064	3.91302	1.7849	7.02237	0	5.83829	0.9314			-1.71848	-0.55976	-1.67076	-1.08746	-0.73748	-0.8614	-1.33496	-1.25075	-1.81716	-1.17385	-1.10072	-0.14819	-1.65356
											7.64464	4.28341	7.29599	3.52221	5.89413	2.37018	5.60771	1.061	5.48374	3.35348	5.64364	2.116	4.75195	2.59098	4.77822	2.84098	3.05622	2.40644	3.99118	0.031	5.70044	2	5.10133	0.9314			-0.39385	-0.33775	-0.163	-0.98843	-0.73748	-0.59397	-0.6388	-0.84381	-0.37809	-1.0761	-0.05479	-0.39459	-0.00251
											7.80362	4.96803	7.67524	5.96175	6.61932	5.07487	6.84251	5.33445	5.7287	4.12564	6.49344	5.20096	5.20218	3.59098	6.12844	4.79443	4.4352	3.68164	5.1092	4.18971	6.39232	5	6.25333	3.9314			-1.66871	-0.7696	-3.14821	-0.72531	0.347481	-0.23494	-0.98697	-0.53257	-0.72217	-1.35725	-0.2797	-0.43996	-0.82759
											5.51181	3.49093	5.13777	2.82294	4.91769	1.9665	3.43844	2.93844	4.01445	3.061	4.01968	1.616	4.93189	2.95946	3.34098	3.13346	0.770642	1.40216	1.92168	1.031	4.58496	3	4.45496	3.25333			-1.69611	-1.73877	-2.08032	-2.13437	-1.23748	-2.19776	-1.11123	-1.89023	-0.82277	-1.00975	-0.39407	-0.77168	-1.65356
											6.22412	5.99385	5.61804	4.95403	5.24187	5.17119	3.60473	4.14596	4.01445	3.85348	3.27696	3.116	4.02822	4.70218	3.74466	2.5485	4.43032	2.89677	4.41406	2.7357	7.61471	5.90689	6.63184	5.42325			-2.01096	-1.07966	-2.53952	-1.05492	2.00845	-0.70029	-1.75	-0.80774	-1.83748	-1.30482	-0.32246	-0.4788	-2.52803
											4.29651	4.59175	2.82796	4.30764	3.54391	4.55708	2.561	3.8149	3.75716	3.93844	2.40848	2.116	4.54443	3.99466	3.50195	3.95218	1.206	2.15944	0.691964	1.82348	6.97728	5	6.23518	4.45496			-0.73071	-1.66574	-0.17924	-2.11257	-0.84868	-1.98019	-0.25	-2.3927	-1.30413	-1.20639	-1.14504	-1.22287	-1.69663
											9.09132	4.8982	9.00037	4.21791	9.70285	5.70941	8.89484	4.71914	7.71914	4.38293	7.70751	3.90848	7.70539	2.7985	7.11443	3.0485	4.81634	3.44942	5.23821	2.65496	10.9823	5.83289	9.4725	4.45496			-1.97116	0.302248	-2.66247	-0.51274	-0.15252	-1.22647	0.060744	-1.66444	-0.99849	-1.11114	0.272605	-0.15512	-1.34871
											6.82353	5.51345	5.69795	5.71864	6.26483	5.13112	4.11264	5.51894	5.01445	3.64596	2.90848	5.40848	5.93189	4.09098	3.92594	4.34098	0.206	4.2972	1.59564	4.3681	7.47573	7.67243	4.51636	7.94263			-1.52296	-0.27237	-2.99107	-0.45896	-1.60596	-0.55108	-1.54248	-0.24142	-1.35896	-1.19018	-0.85592	-0.23917	-1.33163
											4.2888	3.09174	1.243	3.82796	5.2538	6.71916	3.86467	5.55143	3.35348	5.58864	2.116	4.51968	4.67594	4.17594	2.5485	3.13346	-0.00152	3.13654	-0.17652	1.48445	5.20945	2	5.17933	0.9314			-2.54041	-0.44137	-0.3295	0.025312	-0.65252	-0.83966	-2.02216	-1.1886	-1.94352	-0.96733	-1.01598	-0.51936	-4.90149
											6.752	2.98368	5.96136	4.90171	6.89238	2.31672	5.2106	4.18969	5.36836	3.51444	4.84572	3.90848	5.75195	3.59098	5.55968	2.0485	4.39812	2.90216	4.29912	3.38122	7.59246	1.58496	6.9314	2.25333			-0.94654	-0.482	-0.33675	-0.55965	-0.5562	0.180769	-1.54248	-0.42198	0.121207	-1.01992	-1.45486	-0.31931	-3.10102
											6.03889	2.28341	3.67199	4.2423	4.57487	2.55146	3.19439	3.47744	4.061	3.64596	4.18064	2.116	4.25195	3.2985	4.0485	1.5485	-0.294	2.20318	1.031	2.76072	2.32193	1	1.51636	-0.0686			-1.31668	-0.18316	-0.08679	-0.56145	-0.23748	-0.52377	-0.75	-0.12708	-1.16545	-0.79513	0.499464	-0.38781	0.516363
											4.93176	5.28611	3.51837	5.38164	3.55396	5.37259	1.22196	4.91812	3.60473	4.89721	2.116	3.93793	4.20218	3.75195	2.84098	3.20946	2.10968	2.21718	3.05864	2.50518	5.83289	2	3.83829	2.51636			1.73496	-0.88258	0.755464	-0.46037	-0.945	-1.45528	-0.75	-1.20529	-1.02648	-0.99401	-0.35766	-0.42073	-0.48364
											6.25642	5.71884	5.46136	6.01837	6.57502	3.16694	5.46185	3.07218	4.2037	5.73093	4.60464	4.93068	6.73368	5.84223	4.98368	4.99591	2.06312	4.78845	2.15969	5.01425	3.70044	7.04439	2.9314	7.55345			-1.80609	-0.19569	-2.52331	-0.62111	-0.10596	-0.64619	-1.94616	-0.529	-0.83977	-1.16122	0.478554	-0.21096	-0.9784
											5.50874	4.05474	4.8857	5.86992	6.9546	2.62746	6.35066	3.48687	4.46468	2.061	4.06944	3.27696	4.45946	2.7985	4.74466	2.84098	1.33939	3.33469	2.2357	3.05456	5.64386	0	5.35766	4.01886			-1.40774	-0.19782	-1.3295	-0.19596	0.555	-0.21716	-1.75	-0.00744	-2.28458	-1.22067	0.177536	-0.61384	-0.0686
											5.11641	5.31818	5.61542	4.41404	4.39782	5.22238	4.68437	5.09941	3.88293	4.46468	4.77696	4.73041	4.3207	2.95946	4.13346	3.63346	1.10968	6.17726	1.531	5.27366	4.16993	2	3.51636	2.73875			-2.67193	-0.09098	-0.01301	-0.98847	0.055	-0.48323	-2.3927	-0.4814	-2.47548	-1.15952	-1.0321	-0.40059	-1.39053
											6.2124	7.84641	5.4908	7.52582	6.54817	6.49134	5.08864	5.98257	5.46789	7.05818	4.01968	6.1896	5.96396	6.74135	4.8024	6.18189	2.95393	5.77353	2.27693	5.40531	7.7211	6.64386	5.42325	6.89718			-1.84335	-0.53814	-1.3165	-0.53855	-0.36004	-0.36427	-2.76118	-0.3643	-1.34726	-0.81779	-0.45398	-0.30508	-1.0686
											8.42353	6.50322	8.10739	6.20369	9.21451	5.51486	8.98076	5.08183	7.47942	5.30693	6.42243	5.00668	7.55339	5.85014	7.10472	5.57614	5.89478	3.8845	5.77865	4.19196	13.3408	5.49185	12.1605	4.57526			-0.71244	-1.02866	1.84305	-0.34892	1.555	0.258354	-1.11848	0.095939	-1.55957	-1.26429	-0.07367	-0.45848	-1.26325
											5.56254	5.2124	2.03548	5.40692	5.96861	4.91995	2.79072	3.48374	5.88293	4.25716	1.616	4.06944	5.09098	2.7985	2.84098	2.95218	1.3487	3.19963	1.77693	2.76072	6.06609	4.64386	4.45496	5.25333			-1.70056	-0.27527	-1.93803	-0.84683	0.161702	-0.42531	-1.54248	-1.23358	-2.33362	-0.82641	-1.2146	-0.60181	-1.15606
											6.15697	3.8186	3.68889	3.69645	7.04153	3.55146	4.68969	4.00841	6.63841	3.35348	5.73041	3.20096	6.51373	1.7985	3.50195	1.5485	2.18889	1.79096	1.35293	0.984445	7.45943	4.85798	4.63184	3.73875			-2.37189	0.172052	-1.06646	-0.26925	0.923483	-0.67783	-1.65368	-0.67226	-2.02468	-0.93623	-0.71291	-0.55872	-3.82349
											4.31516	5.87793	2.78141	4.72517	5.03628	5.00924	4.60473	4.09941	3.64596	4.30693	3.40848	4.06944	3.88346	4.36314	3.20946	2.0485	0.527928	1.706	0.852928	2.77693	5.90689	5.97728	4.97579	5.65932			-2.31668	-0.35558	-2.35895	-0.46653	1.21596	-0.47074	-1.54248	-0.6199	-2.59785	-1.4299	0.095787	-0.49385	-0.65356
											4.11109	4.24069	3.32294	3.08974	4.75804	1.9665	4.41812	2.54964	5.94674	2.061	4.06944	3.70096	5.9412	3.09098	4.85586	1.5485	3.27193	2.89677	2.48445	2.7357	4.90689	5.58496	4.10133	5.45496			-1.07971	-0.08903	-1.07221	-0.01528	-0.445	-0.67974	-2.94616	-0.81756	-1.11385	-1.34554	-0.96386	-0.24046	-0.57339
											5.63861	6.47716	2.9969	4.98566	4.1161	6.7657	2.45168	4.66084	4.061	5.59941	3.40848	4.36193	5.82614	4.99466	4.39872	3.84098	2.49093	5.07351	2.66439	3.56472	7.18982	7.16993	3.25333	5.9314			-1.24793	-0.97565	-1.66279	-0.37248	-2.00964	-0.94548	0.542481	-1.08283	-1.74214	-1.13587	-1.35076	-0.33931	-2.92658
											4.67601	7.59175	2.80764	7.50555	2.91994	8.35038	0.721964	7.67315	4.80693	5.87568	2.616	6.19341	4.84223	7.22749	3.0485	6.17365	2.51151	5.24491	1.82348	5.29864	3.32193	6.24793	0.9314	5.81404			-0.30661	-0.3149	-0.82351	0.191922	-0.445	-0.71282	0.75	-0.88931	-0.93579	-1.24639	-0.80973	-0.09447	-1.15606
											6.18226	5.47278	5.92964	5.7029	5.10514	5.48613	4.18496	5.35909	6.71858	6.06241	5.70346	5.64364	5.25195	4.38346	5.45539	5.29443	3.23972	3.9712	3.56606	4.33835	4.64386	3.45943	4.01886	4.73876			-1.32327	-0.43486	-2.25918	-0.30187	-0.81348	-0.79211	-0.75	-0.97972	-0.66263	-1.2036	-1.37853	-0.31647	-3.39053
											2.75396	5.22097	1.93916	6.20846	2.05146	5.07031	1.561	5.65899	2.061	5.19439	2.116	5.46622	2.59098	4.8207	1.5485	4.63346	0.902159	3.79596	0.115963	4.46271	3.90689	1	2.9314	2.25333			0.185196	0.035708	0.644268	-0.13889	-0.445	-1.07077	0.25	-1.29661	-1.47122	-0.61339	-1.3042	-0.04709	0.9314
											6.14044	4.64464	5.89738	3.78938	6.33986	4.59578	4.47586	3.72196	6.88293	4.14596	5.28592	3.116	6.07195	4.17594	5.34098	3.0485	4.44133	2.36696	3.95688	2.63084	8.65464	4.16993	6.39083	4.63184			-0.60595	-0.40927	1.0945	-0.71269	-1.60596	-0.54251	2.33496	-0.06871	-0.5098	-1.81582	-0.76901	-0.3422	-0.0686
											4.74609	4.88318	5.71481	6.3403	4.83385	4.33892	5.58115	5.80089	3.64596	4.36836	4.40848	4.82069	3.59098	3.59098	2.70946	4.1912	2.98137	2.76026	3.61846	4.13084	3.32193	5.16993	4.78938	5.2168			-1.82498	-0.68843	-0.40006	-0.78241	-2.19093	-1.08673	-1.25	-1.21745	-1.05722	-0.94548	0.962464	-0.13484	-1.0686
											6.1346	3.45393	5.68432	4.97757	5.10862	3.31672	5.38742	3.95495	4.62564	3.22196	4.42335	4.40848	2.7985	2.7985	3.34098	2.84098	4.88312	0.848701	4.6436	2.96618	1	0	2.25333	-0.0686			0.652729	-0.0937	0.112146	-0.86534	-0.445	-0.05206	0.595939	-0.36828	-0.53409	-0.93707	0.103875	-0.67282	-0.40563
											5.25833	4.38423	5.09905	5.37961	5.10862	3.50491	3.7037	3.3149	5.80693	5.41122	4.86193	5.06944	4.54443	2.95946	4.34098	3.87043	4.41136	3.79002	4.01964	4.0317	1.58496	5.61471	0.9314	6.80176			-0.30023	-0.4336	-0.15425	-1.19652	-2.14116	-0.81287	0.542481	-0.39204	-2.0939	-0.90875	-0.29846	-0.34477	-0.2061
											2.74894	6.93472	2.40396	6.90245	2.4665	5.2003	3.00841	4.43005	3.72196	4.62564	1.616	4.70096	3.45946	6.20539	2.0485	6.16291	2.40216	4.61828	1.33835	4.65615	3.70044	7.63662	3.83829	6.87392			-0.62475	-0.13079	1.28753	-0.45158	1.055	-0.16375	-1.15368	-0.32913	-1.83963	-0.96987	-0.40921	-0.65219	-1.76904
											6.09488	5.89666	5.94237	5.9417	4.82961	5.4756	3.85348	6.3849	4.22196	4.25716	4.18064	4.06944	5.23368	5.65562	3.34098	4.13346	4.7846	3.97897	3.75661	3.93548	6.50779	9.11114	4.83829	9.28013			-0.64629	-0.4324	0.20382	-0.70553	-2.03377	-0.71076	-1.33496	-0.59559	-1.35464	-1.21863	-0.53096	-0.22347	-3.354
											6.56509	4.18914	6.61731	4.25071	6.49988	3.4887	5.53061	2.25716	5.0832	3.72196	5.05118	2.116	6.19245	2.95946	5.45539	2.34098	4.79658	2.83939	4.00591	1.72716	5.64386	3.32193	5.01886	3.10133			-1.62216	-1.23528	-1.35204	-1.1682	-0.445	-1.42061	-0.50729	-1.60391	-1.35353	-1.51025	-1.10759	-1.38196	-1.65356
											6.8797	5.47957	7.20874	4.15229	7.23829	5.14966	6.09807	3.71971	5.83445	4.91812	6.72437	4.43793	5.45946	5.28714	6.0707	4.39872	5.17321	3.28971	5.27467	2.70092	2.32193	3.58496	3.9314	3.25333			-0.46016	-0.04288	1.24223	0.202756	-0.34868	-0.03544	0.910964	-0.23759	-0.67228	-1.17233	-1.04237	-0.64109	-1.43538
											6.9104	4.5061	7.48669	2.30764	7.57408	3.45514	6.9611	2.22196	5.90774	2.35348	6.86343	2.40848	5.9481	3.20218	6.27411	1.5485	5.62703	1.62244	5.66997	0.691964	3	5.32193	4.83829	2.51636			-0.49819	-0.18382	-0.9055	0.335384	-1.89845	-0.12912	-0.75	-0.81394	-1.09709	-1.11632	0.130007	-0.45001	-1.41255
											4.18295	5.1232	4.21572	6.06886	3.59989	4.97211	2.061	5.43593	4.91122	4.46468	5.19594	4.99344	3.95946	4.38346	3.87043	4.70946	3.24441	2.70741	3.40342	2.61846	1	4.58496	-0.0686	5.81404			-0.99358	-0.30513	-0.85749	-0.78911	-0.945	-0.8629	-2.02216	-1.25937	-0.76575	-1.04696	-0.65618	-0.30622	-0.48364
											5.66245	6.76138	5.99211	6.43232	5.03114	6.30558	5.30693	5.94167	3.061	5.41122	4.51968	4.31216	3.45946	5.00319	5.03714	5.20946	2.56312	3.98736	2.61094	3.76072	2.32193	6.84549	2.9314	6.80176			-3.62948	0.096763	-1.78827	-0.13863	-0.42674	-0.00922	-0.91096	-1.00125	-1.01536	-0.89974	-1.49221	-0.84927	-4.1933
											6.29155	4.74609	5.68135	4.85077	5.32362	3.97768	4.42666	4.41209	5.07218	3.561	5.01968	3.56944	8.71608	1.7985	7.71884	3.87043	5.08532	1.8487	4.43185	2.75247	1.58496	3	2.73875	2.9314			-4.9267	-2.20958	-3.82825	-2.95996	-1.02996	-1.32104	-1.65368	-1.56673	-3.74451	-0.50877	-1.77591	-0.49065	-3.39053
											7.42589	4.51965	5.71964	5.06763	7.93341	2.90168	5.72995	1.72196	6.30693	4.22196	5.78146	3.616	6.20218	2.7985	4.95218	3.34098	6.18507	1.99093	5.01371	2.85112	2.58496	5	0.9314	4.9314			-2.01356	-0.17483	-2.30227	-0.46049	-0.31348	-0.38196	-1.15368	-0.52888	-1.33757	-0.60815	-1.17569	-0.60412	-2.46092
											4.42586	6.06925	4.59883	6.19107	3.59519	4.92891	2.27413	4.68969	4.72196	4.12564	4.27696	4.51968	3.2985	4.60586	4.24466	3.95218	4.89677	2.33469	4.68018	2.45375	1	4.52356	3.73875	5.39083			-2.42225	-1.10304	-1.85127	-1.32989	0.025553	-1.1469	-1.8927	-1.02722	-0.63607	-0.6802	-0.95441	-0.88628	-2.39053
											6.35011	5.41693	2.92616	4.24018	5.75	5.07366	2.93844	3.36836	3.64596	4.57218	2.116	4.77696	3.09098	5.10586	2.84098	4.13346	3.2282	2.68018	1.27693	2.46618	7.67243	1.58496	2.25333	3.51636			-1.47185	-0.33286	-0.91347	-0.37299	0.555	-0.99477	-1.25	-1.18438	-1.78278	-0.06633	-0.41154	0.050192	-0.94831
											9.01996	6.89351	8.34708	7.21391	8.94344	6.7296	8.00509	6.13014	7.33997	5.82278	6.06189	5.43068	7.55536	6.10217	6.61314	5.97438	7.01255	3.83233	6.60161	4.26404	11.9989	4.16993	9.43125	4.39083			-0.19502	-0.18359	-1.42016	-0.55096	-2.445	-0.36275	-0.75	-0.3482	-1.70733	-1.19742	-1.4815	0.095555	-0.83912
											7.29893	5.98935	6.83462	5.62606	7.42351	6.03243	6.25123	5.44344	7.61526	4.561	6.56341	5.20096	7.46842	4.38346	6.16291	4.68189	5.50334	2.98137	4.68659	3.16439	5.70044	4.08746	3.9314	3.83829			-1.02396	-0.06633	0.483304	-0.66582	0.555	-0.50521	-0.25	0.198408	-2.5143	-1.14574	-0.48653	0.063688	-2.0686
											7.26422	5.16032	6.59495	5.25799	7.69275	4.66051	7.12817	4.83445	6.2496	5.0832	5.06944	5.1382	5.28714	4.96842	4.79443	4.34098	3.41545	3.45343	2.59564	3.57738	4.85798	6.45943	4.51636	7.09127			-0.98343	-0.9362	-0.7643	-0.98493	-1.34868	-0.92468	-1.12744	-1.03543	0.080834	-0.76105	-0.34643	0.180117	-1.8571
											8.28014	6.34475	8.05511	5.5801	8.0063	5.05583	7.4576	4.76037	7.3414	5.30693	6.4901	4.31216	7.12492	5.14872	6.53067	4.93918	4.92514	4.14847	4.73037	3.55864	6.35755	8.05528	5.45496	8.41522			-3.04041	-1.15729	0.052056	-2.73543	-1.63646	-1.26371	-1.8612	-0.83892	-2.43912	-0.88878	0.025698	-0.69631	-1.97549
											8.82943	6.89916	8.55888	6.74053	9.24323	4.95442	8.79556	4.61526	7.5617	5.7106	7.27244	5.3699	7.96647	5.89834	7.27924	4.85586	6.59778	4.63945	6.56315	4.55983	8.94251	7.08746	8.95654	7.7706			0.129516	-0.48786	-0.81521	-0.84663	1.479	-0.27341	-0.08904	-0.31362	-1.68154	-0.57569	-0.43599	-0.14331	-0.33163
											7.39235	5.04142	7.22661	5.01039	8.5649	5.79135	7.96758	6.1388	6.09	4.22196	6.6244	3.90848	6.76091	3.2985	5.24466	3.63346	5.85238	1.15945	5.88333	0.323481	6.87036	5.39232	6.64565	3.51636			-0.71489	-0.48405	-0.22681	-1.6547	-0.3245	-0.30065	-0.55834	-1.08039	-0.9442	-0.66851	-1.00602	-0.74229	-1.18149
											6.53968	5.05968	6.02733	5.79726	6.54438	3.37018	5.20716	2.60473	5.51445	2.96468	5.62718	4.43793	5.69245	3.09098	4.92594	2.84098	5.31973	2.15341	4.79376	2.66439	5.93074	3.16993	4.73876	3.73875			-4.17193	-0.89174	-2.5482	-0.92705	-1.23748	-1.03952	-1.65368	-1.10903	-0.9227	-1.02386	-1.0335	-0.77371	-2.87595
											9.09558	6.78727	8.7359	7.81815	7.65134	5.94087	7.18958	6.89873	6.91941	4.43844	6.07543	5.27696	7.99546	5.45946	7.11379	5.75743	6.07298	4.76214	5.87807	4.82207	10.2527	7.10852	9.74678	6.64565			-1.21666	-0.20459	-1.23861	-1.07775	-1.64116	-0.85942	-2.15368	-0.6793	-1.93168	-0.6347	-0.1315	-0.49654	-3.43317
											3.281	5.25631	2.05036	4.82482	1.4665	4.96368	3.01444	5.4578	1.561	3.061	2.40848	4.01968	2.7985	4.09098	3.50195	3.70946	2.59668	1.09668	1.59564	1.88122	2.80735	1	2.51636	2.73875			-0.32627	-1.86056	-0.71929	-1.3191	-0.7487	-1.85764	-0.70545	-1.97854	-1.54103	-0.94019	-0.57461	-0.50952	-0.52111
											5.98895	5.93054	5.2514	7.93208	4.6342	5.20487	3.93342	7.12673	3.75716	4.561	3.40848	5.85589	4.12043	5.04443	3.0485	6.18773	2.98137	3.17872	2.90844	3.89326	4	3.90689	3.10133	5.17933			-0.12052	-0.60802	0.205696	-1.22384	-0.53365	-0.39661	0.25	-0.37817	-1.22407	-1.18595	0.303305	-0.72001	-0.80557
											6.90856	6.32192	6.87654	6.61368	7.74622	6.93562	6.50237	7.507	6.39721	5.74416	6.42243	6.42243	6.20218	5.04443	5.60276	4.61314	6.85352	2.3737	6.58428	3.031	5.42626	2.32193	5.99749	4.25333			-2.01788	-1.63476	-0.80632	-1.49814	-0.10596	-1.62834	-3.29638	-1.5238	-2.66588	-0.91139	-1.74825	-0.73874	-3.52803
											7.38161	5.74443	7.29668	6.34529	8.16501	4.84394	7.08575	5.40905	7.52304	4.5832	6.75406	4.36193	7.18424	4.88346	7.0775	4.74466	6.67753	3.3487	6.20509	3.77843	2.80735	3.80735	3.25333	3.63184			-1.04573	-1.6829	-2.18087	-2.48156	-3.34868	-1.45297	1.25	-1.15979	-1.58062	-0.63093	0.888268	-0.71694	-1.80557
											6.30491	4.40534	4.31086	4.25695	5.20335	5.38492	4.69848	5.23426	4.72196	3.85348	4.60464	3.93793	4.52822	5.30968	4.77822	4.35586	2.79596	0.659445	2.21416	0.615963	3.16993	1	1.9314	0.9314			-0.2258	0.207386	-0.89619	0.28024	-1.10596	0.526708	-0.54248	0.832315	-0.82926	-1.8382	0.306749	0.064282	-2.80557
											4.83558	4.73106	5.02745	4.55768	4.71692	3.51288	5.03664	2.85348	4.46468	4.51445	3.81216	4.81216	3.59098	4.25195	3.5485	4.20946	3.42123	2.05622	3.11094	1.40844	4.16993	1.58496	3.63184	1.9314			-0.6057	-0.01276	-1.72743	-1.20635	-2.50964	0.622151	-0.06871	-0.3287	-0.11481	-1.05853	-0.00907	-0.38976	-1.43117
											7.38582	2.82996	7.19192	4.98893	7.39801	3.42593	7.0339	5.54389	6.96869	2.561	6.74939	4.90848	6.52616	3.20218	6.15566	3.74466	6.60685	0.366964	6.50534	2.65969	8.59246	2	8.01886	1.51636			-0.34104	-0.68854	-1.0167	-1.62823	-0.445	-0.4901	-0.04248	-1.47972	-2.08069	-1.95534	-1.06898	0.021361	0.516363
											4.15117	3.65764	5.4839	4.88657	4.19519	3.6342	5.73923	2.97744	2.35348	3.061	2.616	3.90848	4.12043	2.2985	4.50195	2.34098	2.44589	2.06312	3.35293	2.61094	3	1	4.51636	2.25333			-0.32182	-1.39017	-0.49705	-0.44213	-2.52996	-1.29848	-0.16825	-1.10207	-0.29698	-1.27495	0.316113	0.059674	-0.29993
											6.98584	3.33446	7.28495	5.17199	6.81607	2.34394	6.8718	3.0832	5.80693	3.85348	5.83123	5.00668	5.68918	3.59098	5.82387	2.84098	6.67659	2.15341	6.08828	3.6806	8.37938	3.80735	8.95377	3.51636			-2.11228	-1.20303	-2.96601	-1.1204	-2.52996	-1.39675	0.25	-1.15908	-1.28298	-1.35548	-1.34279	-0.47956	-2.39053
											7.32884	6.61342	4.05768	5.29448	5.18042	6.78317	3.061	5.45536	4.01445	4.93844	2.616	4.06944	3.20218	4.14872	3.34098	3.0485	3.30215	3.93032	1.42168	3.36367	6.96578	6.6865	5.97579	5.2168			-0.426	-0.4202	-1.44923	-0.7214	0.373715	-0.57424	-0.04248	-0.14964	-1.1064	-1.3654	-0.8637	-0.53427	-0.39053
											8.48822	5.16829	8.7437	2.59322	8.79723	3.6161	8.02995	2.64596	7.53171	5.84593	7.80243	3.90848	8.46842	4.64872	8.09372	4.00195	5.87791	3.39243	6.26477	2.33835	9.50978	3.80735	8.74197	1.9314			-0.56826	-0.44256	-0.59289	-0.70268	-1.869	-0.07426	-0.61848	-0.36553	-0.46149	-1.18871	0.301116	-0.56804	0.326203
											6.73686	6.75765	6.64921	7.99594	7.19853	7.94557	6.17428	8.27295	7.04892	7.23231	6.91874	7.18609	6.64262	7.36056	4.79443	6.92594	6.18614	5.41056	5.58367	5.76985	6.33985	8.50779	6.37434	9.10633			-1.90413	0.085819	-1.46211	0.018964	0.555	0.686517	-2.55735	-0.445	-0.94083	-1.22754	-0.55298	-0.49345	-2.0686
											4.77616	5.71488	4.27806	4.17199	4.28753	4.67384	3.98217	3.01444	4.54964	3.51444	4.43793	3.27696	4.25195	5.02822	4.00195	2.95218	3.68091	3.95866	3.65437	3.19196	3	7.07682	1.51636	6.32372			-1.67193	-1.80202	-1.24641	-1.29155	-0.71716	-1.53859	-1.65368	-1.29465	-2.50729	-1.80922	-0.72588	-0.39809	-1.0686
											5.91028	0.961481	4.82671	4.25418	5.86167	-0.0335	4.8426	3.80693	5.41468	1.561	4.36193	1.616	4.20218	1.7985	5.00793	2.84098	5.47108	-0.20904	4.70675	1.22716	6.37504	0	4.63184	0.9314			-1.79958	-1.28995	-2.77835	-2.33409	0.555	-0.74381	-1.54248	-1.8473	-2.20379	-0.74306	-2.34529	0.129694	-1.10422
											5.11413	5.11147	4.09322	5.69682	5.15862	4.38767	5.10473	5.39389	3.22196	4.62564	2.90848	4.20096	2.7985	3.59098	2.34098	3.5485	3.3556	3.48377	2.30445	4.05217	4.9542	8.29002	2.9314	9.23974			-2.00804	-1.11415	0.0945	-1.70108	0.715964	-1.66903	-0.41096	-0.84088	-1.18646	-0.42404	-1.2962	-0.43818	-1.5711
											5.06985	3.19664	4.58713	3.91515	4.46791	3.01023	2.91122	5.11395	4.38293	2.561	4.116	2.616	4.62043	2.2985	4.29443	3.70946	5.31555	2.02068	4.73993	2.22716	4.39232	4.24793	3.39083	2.9314			-1.71848	-0.06051	-2.97014	0.057519	0.555	-0.92875	-2.40371	-0.90752	-1.57078	-0.17446	-0.78546	0.241125	-2.52803
											6.63888	7.15212	6.62818	5.35137	7.8951	6.1383	7.38087	4.2106	4.64596	5.14094	5.43068	4.42335	5.17594	4.64872	5.62844	4.24466	4.95754	4.93942	5.68189	4.60682	3.58496	8.60733	4.45496	7.26232			-4.09704	-2.02895	-2.22018	-1.84424	-1.52996	-2.40256	-0.25	-2.50125	-1.7322	-1.22548	-2.43495	-1.03832	-3.23853
											8.24573	5.04978	8.2448	5.05768	8.09659	4.60862	7.99763	4.60936	6.48688	3.64596	6.44867	3.90848	5.82614	4.17594	5.49591	4.42594	5.71954	3.21718	5.57473	2.7849	7.70736	0	6.54611	1.51636			-2.6307	-0.44986	-1.77398	-0.9953	-3.55941	-0.37367	-1.11848	-0.38939	-1.14666	-0.80887	-0.49632	0.185398	-0.80557
											6.81365	4.59175	6.48839	4.01837	6.03122	4.62746	5.71545	5.16937	5.29072	3.35348	4.70096	3.40848	4.54443	4.95946	3.5485	4.63346	4.39352	3.3258	4.61831	3.50664	5	2.80735	4.68629	2.9314			-5.25153	-0.76155	-1.96601	-1.17723	-1.42468	-0.27091	-1.83496	-0.41921	-3.00807	-1.20732	-1.57654	-0.23225	-3.97549
											8.3285	0.669	8.43337	3.69645	7.41339	1.9665	7.92508	5.26037	5.09941	1.561	6.46012	1.616	6.29568	2.2985	6.72065	2.0485	4.98855	1.33939	5.13816	3.14541	8.92184	0	7.67959	3.73875			-0.19258	-1.02669	-0.32995	-1.57884	0.847481	-1.35454	-1.07	0.026391	-0.61249	-1.33196	-1.17034	-0.09091	-0.34732
											7.12028	4.48368	6.93203	4.94237	6.47486	3.4887	5.71574	1.96468	4.87568	3.35348	5.116	5.31644	4.2985	3.2985	4.00195	4.34098	5.35882	3.12717	5.27693	4.06472	5.75489	0	5.54611	3.73875			-1.29577	-0.14857	-3.17766	-0.49014	-2.10596	-0.40755	0.042481	-0.92509	-3.1525	-1.68048	0.08725	-0.04427	0.124045
											9.62352	3.30239	9.08109	2.4969	5.78118	4.86371	5.56801	2.0832	7.70197	3.72196	6.69845	2.616	7.92187	3.38346	6.99059	3.63346	5.33525	1.9599	5.08051	1.64541	9.02514	5.52356	9.55162	4.10133			-0.53975	-0.79092	-0.44596	-1.79177	-0.35248	-1.07188	-0.41096	-1.57604	-0.9073	-1.19038	-0.84397	-0.69539	0.279323
											8.68031	8.55369	8.42149	8.82372	7.57366	10.2181	7.66454	9.95845	5.61526	7.20226	5.36193	7.70331	7.07771	6.28714	5.89524	6.75319	4.9876	6.62982	4.89994	6.91615	7.2384	7.78136	7.3151	7.64565			-1.60125	-0.88408	-1.28294	-1.35159	-1.84868	-1.15266	-1.04248	-0.95836	-0.98258	-1.1927	0.130981	-0.19434	-0.0686
											7.99312	6.42704	6.36637	5.42012	7.1166	6.66453	5.38585	5.09337	6.5617	5.66084	4.7587	4.01968	7.29213	5.68918	5.29443	4.50195	4.88533	4.18037	3.5394	3.35293	7.79442	7.20945	7.69295	6.96482			-0.9713	-2.7497	-0.56646	-2.911	-0.18771	-1.82625	-0.25	-1.44568	-0.3578	-1.8556	0.279178	-0.50335	-0.63564
											8.98518	7.48197	8.80447	7.43289	6.71866	5.98459	6.85066	5.19234	5.88112	6.35348	5.47312	6.1896	6.32614	5.45946	6.87492	5.50195	5.34588	3.64118	5.1577	4.49563	7.92481	7.7879	8.23974	7.83227			-2.45545	-0.65627	-0.10547	-1.06384	-0.23748	-0.16093	-0.75	-0.91706	-1.04657	-1.69901	-0.62104	0.193747	-1.87595
											6.98459	6.13962	5.27638	5.9079	5.25143	3.40168	3.93342	4.02932	4.25716	3.35348	3.40848	3.77696	4.38346	4.86314	4.86318	4.29443	2.60321	2.79596	1.97841	2.38468	7.05528	8.79442	7.06068	8.70948			-0.78312	-1.10116	-1.31504	-1.41859	-0.65252	-1.46918	-1.75	-0.23407	-1.76575	-1.32477	-0.68182	-0.3984	-3.19788
											4.96289	7.84564	5.30764	7.96072	5.67622	5.1161	4.15095	5.90644	6.16084	6.47745	5.116	6.2587	5.50743	6.4481	3.84098	5.93424	3.94437	3.92747	3.08526	4.88844	7.36632	9.28077	5.10133	9.99614			-1.09661	-0.27797	-0.88929	-0.08842	-0.945	-0.41633	-0.25	-0.38125	-2.03535	-1.0281	-0.52273	-0.60918	0.9314
											7.03271	7.2736	6.79914	7.40034	7.60504	6.26791	7.65241	6.17127	6.63841	5.53518	7.11741	4.68064	5.93189	6.12043	6.33248	3.84098	6.20271	3.55709	6.24835	3.56941	5.42626	8.30834	5.51636	8.02943			-2.59493	-1.84874	-3.86045	-2.86453	-2.23748	-1.11552	-2.10712	-2.17205	-2.09361	-1.35471	-0.70098	-1.09005	-1.29099
											6.75623	6.02612	6.63317	5.26673	7.2296	3.6092	7.23415	2.061	5.84212	3.561	5.69341	2.90848	5.57195	4.2985	6.0485	4.11314	5.79896	1.79096	5.89182	2.43789	8.05528	5.85798	8.08115	4.32372			-2.35005	-0.0767	-3.05396	-0.52086	-0.945	-0.72513	-1.83139	-0.81726	-1.75892	-1.05306	-1.38972	-0.18685	-2.80557
											9.5692	4.36516	8.90675	3.28673	11.057	2.59989	9.8593	2.73093	8.15991	3.64596	8.09264	3.40848	8.10112	4.45946	7.59289	2.0485	6.38588	1.71718	6.15626	2.45688	9.01681	4.45943	7.23518	4.17933			-1.74668	-1.29623	0.377071	-1.66883	-1.10596	-1.42407	-1.91096	-0.62452	-1.95665	-0.85905	-0.25179	-0.88267	2.25333
											6.93387	4.38736	6.18613	4.56312	5.37339	2.58091	4.61526	3.89721	6.12564	5.60738	3.40848	5.67026	5.69245	2.59098	4.74466	3.63346	4.83851	0.159445	3.5532	1.48445	9.32867	2	7.18879	3.63184			0.075557	0.030602	-0.51357	-0.13242	-0.445	-0.87971	-1.20345	-1.28185	-1.27476	-0.96649	0.481844	-1.00903	1.4339
											8.6188	4.47267	8.12939	3.9107	7.94637	0.9665	7.53493	3.17541	6.89189	2.35348	6.47312	3.90848	6.65562	3.45946	5.77411	2.34098	6.72238	1.33939	6.18285	0.615963	9.61839	0	9.36185	-0.0686			0.750064	-0.4363	-0.30271	-1.48969	-0.445	0.286198	-0.17991	-0.3759	-0.54742	-0.88576	0.044449	-0.29247	-0.52803
											7.85011	5.09954	7.19518	6.2104	6.55463	3.17543	5.13046	4.33829	5.64596	4.91812	5.65973	5.81644	5.38346	5.88346	5.12844	6.00195	4.31012	1.43572	3.95765	2.91675	8.90388	5.9542	7.01886	8.76112			-1.06741	0.665883	-1.1242	0.202125	-0.34868	-0.88223	-1.15368	-0.25	-0.77901	-0.85797	-0.4659	-0.83069	-0.23087
											7.35366	5.55763	7.12337	5.90713	8.15621	3.87018	7.49026	5.03591	6.14094	6.2657	6.40848	5.53245	5.98166	4.38346	5.55968	4.34098	4.97108	3.46974	4.45688	3.83651	5.16993	8	5.28895	8.11131			-0.00775	-0.95552	0.205696	-1.17724	-0.15252	-0.13944	-0.25	-0.99662	-1.19201	-0.93503	-0.21127	-0.41843	0.9314
											8.58708	4.75114	8.78924	5.47272	8.58282	5.3385	8.24939	4.29072	6.89544	5.64094	6.90093	4.36193	6.77414	6.31933	6.32962	5.90562	5.39731	2.81316	5.14503	2.95375	9.89482	7.60733	9.42525	8.03992			-0.45604	-1.59975	-0.75718	-1.99003	1.1662	-1.20339	0.946159	-1.11587	-2.53613	-1.055	-1.42281	-0.12888	-0.10295
											7.32368	5.4168	6.1915	5.05859	8.15879	7.07639	6.01707	5.48217	6.43844	5.04964	5.53245	4.43793	6.53839	5.89834	5.73166	3.92594	6.66429	2.83822	5.6806	3.13816	6.35755	7.15987	3.73875	6.73876			0.371747	-0.58961	0.935412	-0.54325	0.055	-0.80576	-1.65368	-0.58329	-0.67898	-1.21243	-0.40851	-0.54416	-2.74237
											7.47028	4.20741	6.19574	2.4969	8.58686	4.87098	7.15251	2.67541	6.10473	3.35348	5.42335	2.90848	5.96842	3.95946	5.03714	3.84098	5.1363	1.95193	3.88165	2.14541	7.70736	6.18982	5.78938	5.42325			-1.26221	-0.50695	-1.34273	-0.92853	0.055	-0.11902	-1.04248	-1.47822	-0.87538	-0.31834	-0.59756	-0.48922	-1.44711
											5.86944	3.36516	4.04203	3.96861	6.67483	2.05146	5.18615	1.51445	5.80893	3.29072	4.27696	2.616	3.7985	3.09098	3.5485	2.0485	4.50688	1.51336	3.0532	1.40844	6.20945	1	4.39083	2.51636			-1.50765	-1.12369	-0.62456	-0.53199	-2.17472	-0.869	-3.25	-1.11434	-2.31716	-1.18763	0.304037	-0.51926	-0.35811
											6.79337	9.37498	5.88995	9.53054	6.8823	9.05719	5.47883	9.11469	6.48766	10.0515	5.41967	9.36194	6.56419	10.0235	5.85217	9.04942	5.37146	5.99087	4.48162	6.66608	6.78136	12.6337	4.45496	12.5211			-1.35	-1.59712	1.67946	-1.55865	-2.19625	-0.59949	-0.75	-1.26874	-2.3723	-1.2309	-0.11307	-0.71376	0.346437
											4.39974	5.96954	3.12044	5.01596	4.13865	3.74762	1.561	3.59941	5.47745	4.80693	3.93793	4.18064	4.20218	4.38346	2.84098	2.70946	2.48521	3.13499	0.984445	3.07738	0	5.12928	-0.0686	4.57526			-0.69628	-0.9745	-0.64821	-0.76204	-0.445	-0.86704	-2.65368	-1.2776	-1.52224	-0.66032	-0.45398	-0.94549	-0.0686
											6.87398	8.37139	4.73092	8.13291	5.68173	6.09113	3.95332	5.94198	4.5832	7.58217	2.90848	6.9531	5.10586	8.93101	4.20946	7.9148	4.7494	4.6553	4.20923	5.34897	6.9542	9.66	5.10133	9.93281			-1.67193	-0.29443	-0.13522	-0.58692	-2.17472	-1.21443	0.25	-1.1217	-1.8428	-0.85657	-1.57795	0.127043	-2.95613
											5.55144	7.01664	3.28673	6.64183	3.54644	4.73024	2.5832	3.84212	3.72196	4.51445	2.90848	3.40848	3.09098	5.20218	3.45218	4.50195	4.33159	4.08219	3.68971	3.28291	6.04439	4.58496	3.73875	5.17933			-0.66871	-1.0571	-0.96324	-1.875	-0.945	-0.39539	-1.54248	-0.31242	-1.43239	-0.88812	-0.86554	-0.33338	0.091865
											6.7234	6.41942	4.91626	6.1716	4.68173	5.80271	4.32669	5.06241	5.59941	3.85348	3.116	3.40848	5.58343	4.70218	4.63346	4.13346	3.12086	4.31316	2.35293	4.09628	6.47573	6.22882	3.63184	5.83829			-1.23686	-0.49521	-1.09465	-1.11808	-0.99477	-0.33142	-0.52216	-0.92958	-0.93246	-0.76258	-0.78264	-0.48004	-2.12749
											6.11939	5.14464	3.12044	5.09883	4.39782	3.21243	2.30693	3.91812	4.01445	3.85348	3.40848	3.90848	4.88346	3.2985	3.70946	3.45218	1.83939	4.06441	0.908444	3.80829	6.12928	7.73471	3.25333	7.17933			-0.81381	-0.86966	-0.94661	-1.79266	-0.15252	-0.3886	0.410964	-0.75896	-1.51167	-1.1151	-0.40743	-0.59839	-0.13
											7.0993	4.26515	4.76417	4.23164	5.03114	2.19622	4.15095	2.85348	6.41898	4.061	3.56944	3.116	6.57387	3.2985	3.34098	3.89872	4.657	3.44488	2.66906	3.23037	7.63662	6.12928	4.9314	6.32372			-1.38325	-0.32462	-2.29179	-1.17782	-0.23748	-0.61749	-1.08778	-0.58745	-1.24277	-1.51064	-0.67087	0.145792	-2.65356
											5.03889	7.36303	3.19645	7.59166	2.81672	4.92257	3.10473	5.4576	4.80693	6.22646	2.616	6.54188	4.60586	6.01373	3.34098	5.12844	2.02068	5.28814	0.031	5.63153	6.53916	8.35755	3.63184	9.18643			-0.3148	-0.47403	-1.69798	-0.30725	0.055	1.18924	-0.08904	0.834963	-0.80685	-1.2995	-1.13452	-0.47468	-3.23853
											3.73493	5.49632	3.14989	5.9403	3.09046	5.24115	3.01444	4.73978	2.35348	3.64596	2.77696	2.90848	2.7985	4.70218	2.70946	2.84098	0.527928	5.06719	0.615963	4.40719	2.58496	6.85798	1.51636	6.71276			-2.18492	-0.7146	-1.85895	-0.21221	-0.15252	-0.32746	-3.15368	-1.03212	-2.83905	-0.89281	-0.67427	-0.48268	-0.0686
											3.01922	5.54142	1.98893	6.65875	3.13196	4.23995	3.39721	4.38293	4.35348	5.07218	2.90848	6.23041	4.25195	5.24591	3.45218	5.17719	1.08344	5.13051	0.88122	5.64259	1	6.40939	-0.0686	8.28895			-3.04996	-1.58105	-1.13522	-2.78644	-0.90981	-1.54526	-0.95752	-2.19741	-2.90104	-1.12927	-0.28406	-0.11271	-2.87595
											4.61109	5.98754	3.94769	6.35564	3.14966	5.07487	2.43844	4.94344	4.41122	6.36651	4.20096	6.19971	3.09098	6.2985	2.84098	5.13346	-0.50152	5.77805	0.615963	5.71077	0	11.3701	1.51636	11.2151			-0.33279	-0.51315	-2.62142	-1.29665	-0.445	-0.3162	0.703445	-0.07802	-2.19756	-1.57669	0.025698	-1.40159	-0.0686
											1.82996	3.02612	-0.757	4.58974	3.03114	1.87018	1.061	2.97744	2.561	2.72196	2.116	3.70096	1.7985	3.7985	2.34098	3.92594	2.89569	1.97945	1.26072	2.74623	0	2	-0.0686	2.51636			-1.27003	-1.21378	-1.4055	-2.78501	-0.73748	-2.0946	-0.25	-1.6088	-2.10594	-1.53931	-0.33348	-0.87357	-2.69309
											3.29769	6.52559	3.10012	6.6396	3.42593	3.17119	2.67541	3.07218	2.061	6.06241	2.90848	4.93068	4.09098	5.76091	3.70946	5.77616	2.62874	1.99093	1.32348	2.031	5.70044	7.02237	4.9314	5.90868			-2.16871	-0.94073	-1.12198	-1.19621	-1.23748	-0.97633	-1.75	-0.57267	-3.58341	-0.1607	-1.23025	-0.24797	-0.0686
											7.29648	5.03678	6.48993	5.69107	6.35882	4.36776	5.53664	3.86836	6.36651	2.561	6.2656	4.49344	6.36056	3.09098	5.67246	3.84098	5.94176	3.14809	5.3885	3.70315	4.45943	4	3.63184	3.73875			-2.34875	-0.57653	-0.4055	-0.8679	-1.23379	-0.32504	1.04248	-0.62018	-2.95593	-1.36093	-1.41879	-0.19383	-2.30564
											6.86242	4.76884	6.1994	4.58581	6.12789	3.66266	4.62564	3.91812	5.58864	2.061	5.10464	2.90848	6.01373	3.38346	5.66291	2.0485	5.01737	4.32937	4.70079	4.38812	6.55459	7.71425	5.06068	7.12122			-1.56331	-0.52897	-2.0167	-0.44337	-2.23748	-0.63022	-1.25	-0.81073	-0.85475	-0.62801	-0.15765	-0.15259	-0.67628
											5.1929	3.29296	4.42943	4.57255	3.41994	3.51023	3.24416	4.41122	2.85348	3.35348	3.616	2.40848	3.09098	2.7985	3.84098	3.0485	-0.06428	1.206	1.96618	1.42168	5.52356	1	4.39083	1.51636			0.433115	-0.43414	-0.06646	-1.29904	1.055	-1.11591	-1.70345	-1.37419	-0.70523	-0.24188	-0.46949	0.711818	-1.79899
											6.59003	5.04414	6.18179	4.04851	5.60442	4.16266	5.85536	3.7106	5.91812	3.561	6.54265	2.77696	6.36314	3.70218	5.61314	2.84098	5.33525	2.59832	4.78811	3.14541	4.24793	3	5.45496	2.51636			-1.29607	-0.09841	-2.48544	-0.31393	-1.02996	-0.77447	-1.04248	-0.94433	-1.28107	-0.81224	0.45758	-0.43857	-1.73418
											6.32926	7.2648	4.9215	7.15269	5.93408	6.6551	4.72646	5.93057	5.69439	5.52043	4.77696	5.29916	4.99466	4.70218	4.20946	4.68189	4.88505	4.96218	3.49341	4.70315	6.06609	3.45943	2.73875	4.32372			-2.59493	-0.22443	-1.19798	-0.23529	-1.27784	-0.33418	-0.25	-0.42547	-1.57253	-0.70535	-1.25825	-0.05258	-3.95937
											7.51502	5.73082	7.51457	5.79595	7.55517	2.34394	7.67027	2.45168	5.64846	2.35348	5.86193	4.49344	6.35276	2.2985	5.54568	2.0485	5.68164	2.70318	4.78811	2.47841	9.22882	4.39232	8.08115	4.10133			-2.49064	-0.77092	0.255464	-1.15583	-1.84868	-0.92803	-2.15368	-0.62125	-2.43568	-0.45155	-0.52273	0.16979	0.9314
											6.91242	6.46362	6.54144	5.69173	8.15489	3.94068	7.5727	3.67541	5.91812	3.85348	6.34366	2.40848	4.93189	5.11318	5.62844	4.00195	4.83969	2.6975	4.16028	2.7357	5.39232	3.45943	5.8856	0.9314			-0.74858	-0.37078	-0.68474	-0.72044	-3.10596	-0.4844	-0.54847	-0.83023	-1.42008	-1.05744	-0.23514	0.228738	-0.72911
											7.07461	4.30122	6.602	5.46447	7.93555	2.71243	6.55601	4.48688	6.11395	3.35348	4.7587	3.77696	6.38846	2.2985	6.29643	4.53714	5.28028	2.55968	4.67023	3.38554	8.67596	2.32193	7.6525	4.17933			-0.40603	0.08888	-0.24867	0.501872	-0.21922	0.451838	-1.25	0.563511	-1.76399	-0.81637	-0.33685	-0.48832	-0.37116
											7.93043	4.04142	6.85402	3.09668	8.64263	3.458	7.09564	2.64596	6.93089	4.7037	6.23041	3.81216	7.03839	4.60586	6.12591	2.0485	6.06264	1.65945	5.19421	2.80637	9.61471	1	7.60382	-0.0686			-0.74103	-1.31079	-1.10166	-1.45573	-0.68458	-0.97387	0.25	-0.88388	-1.94293	-1.12433	0.064756	-0.04499	-0.0686
											6.68159	4.9342	6.57921	3.03548	7.1285	3.88924	6.64314	3.25716	5.7657	3.72196	5.29916	1.616	6.07195	1.7985	5.8024	1.5485	4.84805	2.8556	4.58526	2.7357	7.93074	3.16993	7.47056	3.9314			-2.26125	-0.39697	-2.56619	-0.595	-2.60596	-0.25149	-2.44616	-0.51103	-1.58035	-1.20849	-0.736	0.032927	-3.29099
											6.81961	5.11849	7.25283	3.24018	7.81767	4.49142	7.83709	2.41122	6.79734	2.85348	6.3699	2.40848	7.37019	4.09098	6.42594	2.0485	4.96809	3.6307	4.89602	1.43468	7.05528	1	6.40713	0.9314			-2.21603	-1.22265	-2.38116	-1.41375	-0.23748	-0.89225	-1.8612	-1.19132	-1.91175	-1.13674	-0.29111	0.09774	-2.31653
											6.23445	5.70289	5.55334	3.80893	5.19519	4.16266	5.09337	3.32669	3.88293	4.25716	4.31216	2.90848	4.25195	4.36314	4.0485	2.84098	4.038	1.19464	3.77089	1.98445	3.70044	1	2.25333	0.9314			-3.24793	-0.92035	-2.15675	-1.03234	-2.21716	-1.03991	-1.41096	-0.60474	-0.5988	-0.92212	0.227304	-0.08889	-1.39053
											8.31493	4.1605	5.52793	4.615	8.25516	2.21243	4.34593	5.14125	6.19439	5.68496	4.31216	5.31216	6.49466	4.49466	3.84098	3.34098	7.04343	1.9599	5.97463	2.89666	8.9542	2	4.63184	3.51636			-0.71848	-0.01158	-0.85895	-0.43438	-0.445	0.12601	0.042481	-0.26423	-1.31243	-0.05553	-0.57734	-1.07961	0.516363
											5.67801	8.00659	2.60012	8.20426	5.66587	6.40859	2.93844	6.27936	4.86836	7.61526	2.40848	6.50832	3.7985	7.9046	3.50195	6.84938	3.86837	4.93315	2.88812	5.06505	4.58496	9.73471	2.51636	10.3054			-2.16871	-0.00442	0.433536	-0.05303	-2.52996	-0.37942	-0.41096	-0.61317	-1.91508	-0.30498	-0.36588	0.123466	-0.0686
											7.7761	6.57187	6.27183	6.96238	7.57146	5.96729	5.10539	5.79404	6.25177	4.51445	5.46968	4.51968	6.47176	4.38346	4.84098	4.20946	6.17801	3.27386	5.36367	3.81593	8.61839	5.04439	6.50126	4.57526			-0.88824	0.335968	-1.24549	-0.00204	0.347481	0.457587	-1.65368	0.028424	-1.12204	-0.60397	0.239984	-0.54041	-1.04435
											7.06576	7.75416	4.91404	7.39592	7.96567	8.74927	5.11917	8.05623	6.44344	6.36189	4.20096	6.1896	5.87591	6.76976	4.24466	6.16291	5.95067	4.6941	5.12899	4.74623	5.20945	6.98868	3.51636	5.90868			-0.73653	0.366288	-1.40709	-0.12677	-0.62685	-1.26471	-1.54248	-0.25	-1.72778	-0.95485	-0.03232	0.091118	-0.48364
											7.23314	3.75895	7.72951	3.28938	7.79014	2.81672	7.09122	2.14596	7.58337	6.77203	7.3574	5.20096	5.67594	2.59098	6.13221	4.24466	6.23477	1.58344	5.98421	-0.30804	6.42626	3.16993	6.63184	2.25333			-1.88492	-0.6386	-0.03702	-0.67651	1.6662	-0.78543	-2.91096	-0.84945	-1.02687	-0.27919	-0.83776	-0.2416	-1.39053
											6.74572	4.2888	6.11078	1.743	6.76523	3.75143	5.83961	2.14596	5.5832	3.88293	5.38945	2.90848	5.42719	3.59098	4.84098	1.5485	5.62489	2.92747	5.57853	1.38122	5.97728	3.58496	4.68629	4.39083			-0.08501	-0.20353	-0.57361	-0.51926	-0.96029	0.298868	-0.86923	0.449655	-0.58321	-0.62983	-0.03497	-0.05706	-0.43117
											7.08128	4.9364	6.84406	6.1398	7.47583	4.29382	6.14149	5.21631	6.14471	4.35348	5.78592	4.6382	6.41291	3.52822	5.90218	4.50195	5.03555	2.21718	4.93679	3.16439	6.55459	5.80735	5.86214	7.34079			-0.72315	-0.20774	-1.80806	0.535079	-1.10596	-0.71224	-0.98474	-0.22521	-0.72186	-0.0763	-0.62871	-0.54578	-0.80557
											7.93483	5.38553	8.12439	4.99392	8.30169	5.35266	8.45986	3.47744	6.81291	3.35348	6.3046	4.81216	7.38315	4.2985	6.63221	4.87043	6.11048	3.14885	5.57523	3.14541	9.07948	3.16993	7.45496	3.51636			-3.78441	-0.32557	-3.18279	-0.20306	-1.69625	-0.68997	-2.11848	-0.92177	-1.94488	-0.88762	-0.41154	-0.60355	-1.0686
											6.8087	6.87832	5.52911	6.63453	7.64228	6.19928	5.38854	5.81092	5.33445	4.30693	5.01968	5.10464	5.86314	5.45946	5.77822	5.66291	4.578	2.45193	4.031	3.44029	6.91886	4.32193	5.71276	4.97579			-2.5372	-0.07184	-0.75572	-0.34609	-1.945	-0.42449	0.410964	-0.96204	-1.40744	-0.45288	-0.12631	-0.00252	-1.0686
											6.47151	5.25302	5.12523	5.05904	5.61266	2.81672	4.17781	3.25716	4.85348	2.061	4.34572	2.616	5.38346	2.59098	3.34098	3.45218	4.50967	2.93161	3.71743	2.56941	5.61471	2.32193	3.39083	1.51636			-4.00845	-0.39079	-2.44923	-0.55205	-0.445	-0.23424	-2.68723	-0.01361	-6.78646	0.201631	0.046019	-0.19742	-1.0686
											7.61537	6.39118	6.90769	5.94617	8.46608	4.82147	7.67118	4.4224	6.01894	3.561	5.61318	2.40848	5.54443	4.20218	5.3024	3.87043	6.75085	3.64656	6.42536	3.8291	6	5.42626	4.39083	5.28895			-4.00578	-0.08773	-2.06646	-0.19104	-1.02996	-0.43253	-1.04248	-0.75505	-2.86637	-0.13349	-0.41114	-0.06417	0.346437
											5.10764	9.58249	4.25418	9.64419	5.24786	7.15955	5.29734	6.73447	4.45168	9.38606	4.40848	8.61441	4.59098	9.60416	4.00195	8.7953	2.90644	6.08707	3.00518	6.39788	4.52356	13.757	2.9314	14.4052			-2.41464	0.224505	-2.49545	0.042389	-1.39845	0.879489	-1.25	-0.60331	-3.21851	-0.30333	-1.00375	-0.18714	-1.0686
											6.72357	7.86268	4.04203	8.11056	7.37568	5.33428	4.80693	5.63014	5.78247	5.7037	3.27696	6.02289	5.79568	5.96619	2.84098	5.81028	5.84996	4.59576	3.6959	4.81545	6.40939	7.24793	3.51636	7.84429			-0.30344	0.159448	-0.61302	0.098842	0.244256	0.210366	0.910964	-0.06152	-1.72993	-0.41996	0.101257	-0.2787	-1.43117
											6.09809	5.03889	5.63654	5.77064	5.34914	5.69545	4.41812	5.792	4.45168	3.22196	4.27696	4.36193	4.70218	4.3207	4.55968	3.63346	4.46925	2.48521	4.05422	2.48445	2.58496	5.61471	2.25333	5.51636			-1.85621	-4.29166	-3.06853	-4.9139	-0.945	-3.76693	-2.34293	-2.1471	-1.32526	-2.50068	-0.68057	-1.67509	-2.57639
											7.23688	5.73766	6.99033	5.39146	7.42346	3.77016	6.43205	3.45495	5.7287	2.35348	5.41967	3.90848	5.96619	2.7985	5.77822	3.45218	5.16141	2.85446	4.82489	2.7849	6.44294	6.93074	5.95377	6.25333			-0.46586	-0.46942	-0.73154	-0.61559	-1.23748	-0.84276	-0.65368	-0.57768	-1.56093	-0.98431	-0.6086	-0.89059	-1.26125
											7.97065	6.70808	8.14544	6.78099	7.68584	7.67804	8.63421	7.41984	5.19906	5.2037	5.3699	5.46622	5.46842	5.54443	5.95539	4.45218	6.90342	4.16841	7.02553	4.29376	6.98868	5.24793	7.10133	5.54611			-0.72528	-0.68467	-0.95708	-0.95777	-0.445	-0.82709	-3.04248	-0.60227	-0.82795	-0.61114	-1.17205	-0.19141	-1.73157
											5.014	6.22363	4.64021	6.5003	4.88136	5.57336	5.88484	5.58422	1.561	4.95168	2.616	5.49344	2.2985	4.54443	2.34098	4.50195	1.15945	3.49566	2.44745	3.54909	6.6865	6.47573	5.57526	6.48599			-2.54616	-1.43384	-3.11302	-1.03604	0.055	-0.7232	0.25	-0.8927	-2.8893	-1.33566	-1.55169	-0.19054	-2.5711
											5.53317	3.6912	5.19192	2.82796	4.93922	1.55146	5.18288	1.64596	2.061	2.561	3.27696	2.40848	3.09098	3.2985	1.5485	2.84098	3.00874	1.71718	2.83651	1.11596	3.70044	1	3.25333	-0.0686			-0.34188	-0.75305	-0.95737	-0.68805	-1.23748	0.330158	-1.51056	-0.4708	-1.72195	-0.61883	-0.09275	-0.21279	-0.21062
											5.53731	6.22265	4.71132	5.42984	5.71505	4.78118	5.75434	4.49154	3.85348	4.80693	3.116	4.49344	3.09098	5.64524	3.50195	4.13346	3.84523	3.4107	3.30058	2.85293	4	6.65821	2.73875	6.32372			-1.65899	-0.57616	-2.22743	-0.13952	-0.50777	-0.68591	-0.54248	-0.86672	-2.31716	-0.88058	-1.1615	0.044361	-0.0686
											7.57454	6.55557	7.25412	5.89346	6.85813	7.51439	6.10274	6.46894	6.73037	7.14596	6.23041	6.05118	7.28067	5.14872	6.52414	4.95218	6.1027	3.18817	5.46052	3.14541	8.0607	6.06609	7.03992	5.35766			0.178293	0.987697	-0.95527	1.31009	0.751159	-0.58116	-0.25	-1.08452	-2.07814	-1.17804	-1.18568	0.050066	-0.0686
											6.3928	5.28551	4.16887	6.14678	3.41994	3.88136	2.2037	4.88653	4.46468	4.0832	3.70096	3.99344	4.84223	3.2985	3.87043	4.0485	4.30706	4.26091	3.13084	4.47594	7.14975	7	5.63184	6.42325			-3.22967	-0.43898	-1.8295	-0.63173	0.158225	-0.28404	-0.25	-0.40144	-4.37184	-0.98482	-0.3932	-0.39168	-0.0686
											6.75416	5.18018	5.71058	2.62044	5.45299	3.99414	4.54389	1.93844	2.061	5.061	4.56944	2.40848	4.68918	3.59098	4.68189	3.5485	3.64426	2.36471	3.89666	2.37774	7.08746	6.18982	6.27125	6.17933			-0.0852	-2.00418	0.498177	-2.60781	-0.25235	-1.31742	-2.15368	-1.04248	-1.5405	-1.09849	0.020856	-1.33859	0.761475
											6.81545	4.96289	6.22517	2.47272	6.90485	2.66266	6.44167	1.85348	5.33445	2.85348	5.00668	1.616	6.33691	2.95946	5.43918	3.20946	3.90216	1.21718	3.96232	0.115963	7.06609	5.12928	6.77689	4.83829			-0.48634	-0.2116	-0.86303	-0.52615	-0.60596	-0.82777	-0.47626	-0.19654	-1.09988	-1.11121	-0.59404	-0.07728	-0.79522
											1.96148	3.57268	0.535481	4.77806	0.870177	3.38294	0.853481	3.673	1.561	3.061	2.116	3.77696	2.2985	1.7985	2.0485	3.63346	0.659445	2.45193	-0.17652	3.0225	6.37504	4.08746	5.39083	2.25333			-0.07046	-0.18697	0.886981	-0.71142	0.894036	-0.9672	1.54248	-1.31277	-1.1857	-1.19405	-0.95398	-0.45224	-0.0686
											4.96289	4.53889	4.58406	4.83358	4.1342	2.19622	5.26197	1.93844	3.35348	3.22196	4.49344	3.20096	4.99466	4.09098	4.5707	3.5485	4.18328	2.15944	5.11212	2.77693	6.82018	3.58496	6.08115	4.01886			-2.6307	-0.26169	-0.53702	-0.52095	-0.23748	-0.12831	-1.41096	-0.09226	-4.50067	-0.91348	0.706983	-0.29749	-1.0686
											7.30232	4.49048	7.08366	3.33046	7.5523	4.05146	7.64201	2.14596	5.93844	3.22196	5.89712	2.616	5.88596	4.49466	5.49591	3.0485	5.31145	3.1831	4.93999	2.81212	7.66534	3	6.01886	2.25333			-2.58825	-0.62473	-3.61653	-0.4531	-0.43043	-0.55676	-1.83496	-1.0221	-2.07561	-1.01571	-1.88035	-0.62912	-5.37603
											6.64628	5.18036	3.73164	3.79595	6.38576	5.28504	3.22196	4.19439	4.01445	4.01445	2.616	2.116	4.59098	4.78714	3.0485	3.87043	4.96754	3.28594	2.92168	2.90844	9.01402	3.58496	7.05034	1.51636			-1.48374	0.238214	-0.19798	0.676027	-0.60596	0.43699	0.042481	0.320352	-0.621	-1.33033	1.30197	-0.0841	-2.0686
											7.3875	6.5233	6.08756	5.45796	7.35039	7.29292	4.83541	4.81142	6.36374	5.48688	5.82069	4.27696	5.18918	4.95946	5.05968	4.50195	5.94385	3.34812	5.51749	3.46154	6.61471	1.58496	5.25333	0.9314			-2.3953	-0.38245	-1.5167	-0.25674	0.055	-0.58024	-1.70345	-0.37898	-4.04004	-0.81989	-1.81971	-0.0222	0.111972
											4.25896	5.26237	0.035481	3.90396	2.9887	5.1903	-0.439	3.41812	3.75716	4.561	2.40848	3.56944	4.2985	5.12043	1.5485	3.0485	3.71995	2.63654	1.11596	2.77693	5.16993	2.32193	3.10133	0.9314			-1.69045	-0.06336	-1.52226	-0.26182	-1.43364	-0.06288	-1.3612	-0.71807	-1.04	-0.33826	-0.45078	0.072173	-1.29383
											7.10262	5.66777	6.69249	4.0411	7.64194	6.77604	6.38349	4.70946	5.58864	5.3149	5.00668	4.51968	6.62582	4.93189	5.67246	3.0485	5.88247	3.46974	5.7836	3.5394	6.71425	2.58496	4.78938	0.9314			-0.17875	0.115368	0.147958	-0.81441	0.762519	0.025608	-1.25	-0.69165	-1.44654	-0.71945	-0.14976	0.012442	-1.80557
											5.21736	5.72961	1.82796	2.7652	4.63643	6.0791	1.35348	2.69439	3.51444	5.63841	2.77696	3.20096	2.2985	5.46396	3.84098	4.0485	3.06312	4.14617	2.01964	1.5532	4.64386	1.58496	2.51636	-0.0686			-0.23586	-0.30792	-0.2636	-0.67561	1.71596	-0.35383	-1.95752	-0.53781	-1.90701	-1.63359	-0.78474	-0.68383	-0.65356
											6.34309	4.23364	3.98893	1.32796	5.40859	2.12746	3.5381	-0.439	3.72196	3.72196	2.116	2.616	3.2985	2.2985	3.70946	1.5485	3.80522	1.10968	3.48219	-0.30804	2.80735	1.58496	0.9314	0.9314			-0.45429	-0.25068	-1.47173	-0.05824	0.055	-0.75057	-0.45752	-1.29222	-1.17922	-1.35553	0.450576	-0.57388	-0.65356
											7.95594	5.169	7.87742	5.08274	8.84818	3.91391	8.2859	2.98999	6.35348	3.14596	6.74174	3.40848	7.46981	4.25195	7.34098	3.20946	6.11423	2.52793	6.1599	1.88122	7.96578	3.16993	7.03992	3.39083			-1.38527	-2.46751	-0.44069	-2.65797	-1.445	-2.10371	0.042481	-1.79153	-1.71885	-1.07908	-0.59487	-0.99831	-1.2061
											6.52612	3.25895	5.95666	4.63532	6.13865	3.30271	5.94561	5.31811	4.95168	4.01445	4.20096	4.6382	5.96842	3.59098	5.75319	4.13346	5.92844	1.19464	5.24525	1.86721	7.16993	3.32193	4.17933	4.25333			-1.5327	-2.14242	-1.71526	-2.05212	-0.73748	-1.92622	-0.25	-1.85455	-1.19201	-0.9174	-1.36175	-1.12954	-1.0686
											7.41718	4.3117	6.91078	5.14264	5.75048	5.97001	5.1814	5.1808	5.67541	2.061	5.43068	4.18064	6.61318	3.38346	5.63346	4.0485	5.16338	2.02068	4.74045	2.72716	6.32193	2	5.2168	-0.0686			-0.36077	-1.22853	-0.52116	-1.46032	-1.71716	-1.54647	-1.674	-0.41852	-0.79488	-1.45287	-0.49257	-0.08954	-0.0686
											7.0933	6.37197	6.86377	4.8926	7.28703	7.87891	6.8683	5.19906	5.64094	5.14094	5.84161	2.90848	5.79	5.17594	5.40218	3.34098	5.09832	4.30215	5.05149	3.08526	5.80735	3.80735	4.10133	-0.0686			-0.83857	-0.09039	-0.99415	-0.48948	0.347481	-0.59302	-1.57768	-1.12054	-1.26207	-0.66666	-0.61434	-0.1603	-0.2693
											8.20354	4.09175	8.66785	4.89887	9.01268	3.67331	9.41598	3.91468	6.93089	3.22196	6.15441	2.90848	7.0593	1.7985	7.12844	3.63346	5.49566	1.49848	5.43784	2.94745	10.9084	3.16993	10.3774	3.73875			-1.5372	0.161261	0.604879	-0.06464	0.847481	-0.07395	-0.34632	-0.06389	-2.98972	-1.04297	-0.21496	-0.10228	-1.65356
											5.92685	4.2426	5.7768	3.3926	5.56695	3.88924	5.43173	1.35348	4.80693	2.85348	5.2587	3.116	5.15562	1.7985	4.77822	3.34098	3.94133	3.47267	4.68858	2.27693	7.27612	1.58496	7.60382	0.9314			-0.88227	-0.59374	-0.77398	-0.56832	-0.945	-0.21209	-1.10022	-0.1919	-1.13249	-0.82524	0.201787	-0.76858	0.471968
											5.66777	5.44003	5.66887	4.8556	5.64142	4.93002	5.65637	4.39367	4.41122	5.14596	3.81216	3.01968	4.20218	4.36314	2.84098	4.45218	3.48137	5.10438	3.43949	4.70037	5.42626	3.70044	3.73875	3.83829			-1.54829	-0.53861	-1.30918	0.021768	0.055	-0.18136	-2.84409	-0.70621	-0.8552	-0.76753	-0.05406	-0.32356	0.109737
											6.59872	5.10341	6.28814	5.05035	7.95383	5.3406	7.09411	4.78402	6.69439	4.64596	5.81216	3.81216	5.42246	4.78714	4.35586	2.95218	3.79284	4.08844	3.53661	4.08526	5.45943	1	4.39083	0.9314			-0.84083	-0.53028	-0.54555	1.07969	-1.23748	-1.02084	-0.45752	-0.60046	-1.11727	-1.21332	-0.76725	0.199626	-2.65356
											5.41568	4.60032	5.67818	5.51258	5.91372	4.44141	5.96084	5.01445	3.46468	4.51445	4.93068	5.07543	4.62043	4.20218	4.42594	3.74466	3.74441	3.90403	3.07473	4.3183	6.37504	1.58496	6.16022	3.10133			-1.75748	-0.93989	-0.72743	-0.78201	0.847481	-0.47085	-1.41096	-1.29099	-0.84718	-0.61894	-0.43245	-0.16811	-0.0686
											6.36334	6.81257	5.48112	7.64639	5.45693	5.18407	4.40774	5.56661	5.55818	3.061	5.23996	4.60464	4.45946	4.95946	4.45218	2.70946	5.46329	4.01817	4.73037	4.06438	5.08746	5.35755	4.25333	6.73876			-2.18778	-0.26492	0.416428	0.363071	-0.945	-0.50274	1.04248	-0.94618	-1.01777	-0.91363	-0.12923	0.204955	-1.0686
											7.24359	6.21273	6.82408	7.07905	8.62523	3.77386	7.72161	4.80693	6.19439	3.46468	5.96968	3.40848	6.10586	3.88346	5.78839	4.74466	4.8487	3.24441	4.57357	3.72716	7.7211	4.64386	6.63184	6.39083			-0.96441	0.034663	-0.46324	-0.93666	-1.39845	-0.46836	-2.04248	-0.78356	-2.19107	-0.43241	0.854711	-0.11169	-1.65356
											7.7406	8.63026	6.78422	8.70801	9.85268	5.17331	9.04028	5.2037	7.29684	7.24825	6.63614	7.24115	7.60884	7.85765	7.03893	7.02414	4.962	6.1185	4.13084	6.07622	7.18982	10.5362	6.58961	10.6954			-1.17351	0.252148	-2.08075	0.236072	-1.21716	0.082589	-0.45752	-0.68119	-1.6059	-0.46027	-1.36721	-0.15861	-1.23853
											5.03889	6.26688	4.26314	6.95128	4.29382	6.30717	3.29072	6.96989	4.01445	5.46468	3.90848	5.61318	3.59098	4.20218	2.84098	5.94082	4.59893	4.59555	3.84157	4.95218	6.62936	4.24793	6.32372	3.9314			-1.05594	-0.32583	-1.16279	0.368119	-0.31348	0.100989	-1.8612	-0.06052	-0.50921	-1.06415	-0.55357	-0.31208	0.162726
											9.16273	3.89047	9.04612	5.54063	10.1866	3.64966	9.78104	5.7496	7.82474	2.35348	7.45221	2.90848	8.28067	2.59098	7.32627	4.0485	6.74253	3.28783	5.38543	3.031	8.29921	1	7.51636	2.25333			-2.24068	0.020292	-0.9055	-0.10654	-2.23748	0.528487	-1.33496	0.267748	-1.68474	-0.70917	-0.28769	-0.19357	-1.0686
											6.47359	4.06621	5.80125	3.13695	6.95299	2.31672	7.0905	1.68496	3.22196	2.061	4.18064	2.616	5.17594	3.09098	4.29443	3.20946	3.46778	1.4599	3.14541	1.48445	4.85798	3.80735	4.73876	3.63184			0.881355	0.063821	0.679463	-0.07057	2.055	-0.96151	-0.25	0.420518	-2.09254	-1.00846	-0.29302	0.029718	-2.0686
											8.26999	3.28341	8.16682	4.59365	8.93766	1.19622	8.0626	3.72196	6.40774	2.35348	6.79916	3.70096	7.57387	1.7985	7.4099	3.0485	5.92328	2.14118	5.69203	2.01964	8.09803	1	7.29772	1.51636			-2.4528	0.131259	-0.77398	-0.19798	-0.445	-0.40981	-1.83496	-0.82974	-2.75474	-0.545	-2.50217	0.258782	-4.19788
											4.37369	4.93664	4.04203	3.46447	2.72828	3.91391	3.41468	2.72196	5.14596	2.35348	3.81216	2.90848	3.99466	4.59098	4.13346	3.84098	1.78594	3.32996	1.0532	2.56941	1.58496	0	1.51636	-0.0686			-0.46753	-0.47692	-0.78294	-1.07622	-0.445	-0.52996	-0.61848	-1.16082	-0.65307	-0.79695	-0.59538	-0.3288	0.046877
											9.35024	8.33004	9.01489	8.89319	10.4296	6.29934	9.55369	6.34557	8.60274	6.50308	7.94667	6.34161	8.95409	7.15433	8.12019	6.69696	7.00975	6.40904	6.77832	6.68042	10.0728	8.33539	9.11379	9.7323			1.04068	-0.9997	0.901855	-1.60136	-0.68197	-1.47843	0.410964	-1.50397	-2.06506	-0.32644	-0.8042	-0.63719	-0.21445
											5.3803	4.94653	4.3926	2.90846	6.40906	4.33046	4.17541	2.5381	5.35348	4.93844	3.81216	3.616	5.38346	3.95946	3.0485	2.5485	3.16095	3.57842	1.09564	2.11596	6.52356	2	4.97579	2.73875			0.560764	0.107171	-0.60002	-0.40772	-1.52996	-1.01842	-1.25	-1.53112	-1.62171	-0.73294	0.026985	-0.30578	-0.80557
											7.76833	3.02612	7.01238	3.85016	8.25325	1.91995	6.52757	3.46789	6.67541	2.85348	6.17806	2.90848	6.17594	2.59098	5.5485	2.34098	5.82738	2.08344	5.36854	1.11596	8.29462	0	7.01886	-0.0686			-1.58696	-0.09587	0.851787	-0.85532	0.055	-0.09946	-0.91096	-0.18851	-1.59662	-0.48343	-0.48021	0.052735	-2.65356
											7.72387	5.39666	6.78777	7.03859	7.78889	6.02101	6.28247	7.21563	7.43614	3.85348	5.29916	6.17026	7.15648	3.09098	5.88471	5.36318	4.16803	4.17063	2.95999	4.38468	8.93664	2.80735	7.00822	3.51636			0.203459	-0.08485	-0.49871	0.089956	-0.445	-0.20425	-0.174	-0.89005	-1.4995	-0.55879	-0.76299	-0.30747	-0.74667
											8.46017	3.77006	8.13466	3.20243	8.18577	3.90168	7.37065	2.5832	7.00992	1.561	6.7656	1.616	7.41321	2.2985	6.74894	1.5485	6.62586	1.15945	6.32848	1.48445	8.94544	1.58496	7.02943	0.9314			-0.37749	0.088249	-0.49856	-0.09489	0.055	-0.99891	-0.53305	-0.72758	-0.49338	0.060285	-0.41909	0.109392	0.461915
											5.5061	4.67496	4.23164	6.74482	6.44292	5.13837	5.09606	8.7041	4.25716	4.561	3.51968	4.31216	5.90323	3.88346	3.5485	4.27822	2.02068	2.45193	2.031	3.66322	6.70044	3.70044	4.83829	5.17933			0.492959	0.093949	0.459455	-0.33091	-0.68771	-0.55538	0.200232	-0.33768	-1.07421	-0.404	-0.06796	-0.17292	0.461915
											2.78341	8.37336	0.535481	8.80971	0.4665	7.50605	1.22196	7.71033	4.01445	9.36841	3.70096	8.49031	4.12043	9.80635	2.84098	8.72618	-0.63304	6.38407	-0.469	6.46557	1.58496	12.2831	2.25333	12.5881			-3.27274	-0.27628	-2.49545	-0.28799	-0.5562	-0.09795	-0.25	-0.91226	-2.99048	-0.63365	-0.82246	0.149547	-1.50917
											7.15989	4.04644	5.0303	4.43161	8.14169	2.41994	4.7496	3.561	5.75716	1.561	4.40848	3.70096	5.67594	4.78714	2.5485	3.70946	5.6445	2.38916	4.2095	2.11596	6.20945	3	4.32372	2.9314			1.08518	0.218978	0.0945	0.725364	-1.856	0.277985	0.25	0.674203	-1.17077	-1.07458	-1.1698	-0.29542	-1.55403
											7.43139	6.30851	6.12013	3.74441	9.43277	5.97595	8.1117	2.80693	6.00841	6.02341	4.65973	3.40848	5.79	6.14524	3.70946	4.70946	5.8804	3.51657	5.58035	2.1737	4.52356	1	3.39083	0.9314			-2.22098	0.023518	-1.30918	-0.45832	0.055	-0.14387	-1.11848	-0.58976	-3.21066	-0.8549	-0.85766	-0.0708	-1.87595
											6.35216	1.57268	5.36933	4.3857	5.87158	-0.5335	5.21659	3.59941	6.14094	2.85348	4.40848	2.90848	4.09098	2.2985	3.63346	1.5485	4.13363	1.36696	3.33651	2.77693	4	0	3.83829	-0.0686			-0.25747	-1.87326	-0.57179	-1.74459	-1.97445	-2.93364	-1.83496	-2.79196	-0.9286	-0.9439	-0.95746	0.040057	-1.0686
											3.68295	2.6912	3.51645	5.11331	3.25143	1.25898	1.35348	4.8218	3.96468	3.51444	2.40848	4.50668	1.7985	2.7985	2.0485	3.50195	2.52068	2.80584	2.11094	3.63084	6.70044	0	3.39083	2.51636			-0.994	-0.46342	-0.51963	-0.59513	-1.945	-0.13851	1.25	-0.24245	-1.10583	-0.83503	-0.57256	-0.01951	-1.09608
											7.12385	4.62806	5.44157	4.99342	5.87789	3.9887	4.58864	3.061	5.55818	3.51444	3.40848	5.15441	5.18918	4.36314	4.34098	2.5485	4.00967	3.80522	3.17486	3.48445	8.51175	1	6.96482	2.25333			-1.40958	-0.30989	-1.8748	-0.05754	-1.21716	-0.20542	-1.88152	-0.31496	-3.65184	-0.54028	-2.14247	-0.00201	-0.0686
											7.69639	4.34997	6.24616	4.15786	7.35322	3.92444	4.82669	3.43844	7.20022	4.12564	6.15441	3.90848	7.49947	3.45946	5.67719	3.34098	4.74541	3.71161	3.86721	2.86189	6.83289	5.64386	5.10133	5.54611			-1.89432	0.076378	-1.27398	-0.00091	-0.38223	-0.33969	0.410964	-0.4891	-3.008	-0.58297	-2.06646	0.013322	-0.39053
											4.73106	5.2119	3.64989	3.743	1.12746	4.94505	3.07218	2.87568	4.35348	4.22196	4.65973	2.616	3.09098	2.59098	4.53714	3.84098	0.790963	2.42747	1.88812	2.92168	0	1	0.9314	2.9314			-0.30344	-0.12031	0.462983	0.214101	0.412716	-0.34054	0.25	-0.35383	-1.34192	-0.67845	-0.70946	0.18261	-0.0686
											7.041	5.44509	6.83296	4.71169	6.3915	5.01023	5.47745	3.86836	6.04389	4.88293	5.70096	2.90848	6.7992	4.86314	5.42928	3.5485	4.67257	3.37926	5.13061	3.0225	8.26679	3	8.20752	3.63184			-0.32277	0.234381	-0.14452	1.07174	-1.40642	0.17968	-0.61848	-0.03332	-1.01846	-0.68274	-0.82329	0.138695	-2.0686
											6.73284	6.35387	6.06667	4.98137	5.72926	5.63865	5.50689	4.34212	5.23093	5.061	5.56341	4.31216	5.78139	5.14872	6.43094	2.84098	5.10061	3.42123	5.05243	2.61596	5.12928	5.45943	5.39083	4.97579			-0.82072	-0.12055	1.13823	0.312047	-0.945	-0.07493	-2.56322	-0.42117	-1.65339	-0.92779	0.046019	0.147732	-0.66278
											9.40712	8.03782	8.68944	8.10089	9.24094	5.57775	8.39747	4.85348	7.40774	6.49618	7.01968	6.28146	9.22183	6.38596	8.48368	5.82387	6.61113	5.58454	6.29611	5.50445	9.36851	6.06609	7.95931	6.43919			-1.87613	-0.13266	-1.32375	-0.01307	-0.445	-0.36809	-2.33496	-0.88424	-1.55191	-0.77479	-0.2743	-0.67134	-3.16663
											3.20741	7.11537	1.82796	7.35462	1.91995	2.55146	-0.439	3.72196	4.29072	3.35348	2.40848	4.20096	3.59098	2.95946	2.5485	2.34098	0.366964	3.14809	1.19196	3.12095	5.32193	6.84549	5.06068	7.09127			-1.93877	-0.06601	-0.4768	-0.19361	-0.73748	-0.58696	-1.58904	-0.73845	-1.92841	-0.85631	-0.69284	-0.12225	0.186657
											3.77616	5.46988	3.07921	6.78835	2.97768	6.54411	3.29072	6.77072	4.87568	5.91468	3.616	5.50668	5.14872	5.68918	4.20946	4.61314	1.99848	5.80195	2.531	5.24012	4.90689	5.35755	4.8856	4.8856			0.942483	-0.31112	1.2057	-1.12233	-0.40106	-0.00287	-0.04248	0.357176	-1.954	-1.58657	-0.03754	-0.48454	0.9314
											6.69783	5.99542	6.48943	4.61542	6.28984	5.02565	6.35465	3.57218	6.49618	5.5832	7.07506	3.616	8.45953	5.17594	8.49058	2.70946	2.9668	5.0003	3.04909	2.61094	5.12928	3.45943	5.28895	1.9314			-1.34577	-0.33764	-0.64508	-0.7823	-0.445	-0.34152	-2.25	-0.33461	-1.6484	-0.8773	-1.02413	-0.35645	-0.58317
											6.75709	2.04644	6.03036	6.03899	7.21888	2.4887	6.33161	5.06311	6.57495	3.72196	5.66764	5.56341	6.88095	3.09098	5.43918	4.13346	2.7796	2.02068	2.75247	3.53241	4	1	3.9314	4.45496			-3.27622	-1.03857	-1.44069	-2.64762	-1.10596	-1.06048	-0.54248	-0.70827	-2.74681	-1.24832	-0.55575	-0.93709	-2.39053
											7.84615	3.51574	6.05127	4.4079	8.36498	2.03114	6.3414	4.18969	6.57909	2.72196	5.3699	3.40848	7.14044	4.25195	5.32195	3.0485	5.06985	1.78594	4.60682	1.22716	7.70044	0	3.63184	-0.0686			1.47768	-1.48102	0.20382	-1.59853	-3.10596	-2.3031	-1.41096	-2.62744	-2.11774	-1.37668	-0.77049	-1.05437	-1.0686
											4.83697	4.47957	2.19645	5.95034	4.55021	3.09519	1.64596	5.13269	5.22196	2.35348	3.27696	4.84572	4.86314	2.2985	2.34098	4.11314	1.73364	1.78594	1.82348	1.19196	3.45943	1.58496	0.9314	2.51636			-0.16258	-1.0331	-1.33476	-1.28494	-0.31348	-0.52757	-0.3612	-0.40406	-0.98645	-0.77282	-0.71631	-0.24757	-1.87595
											3.21538	4.43858	-0.257	5.50967	2.05146	3.34394	-0.439	4.71971	2.061	2.72196	2.616	4.31216	4.59098	1.7985	3.20946	2.5485	1.3487	2.49848	1.26072	2.95375	4.32193	4.08746	0.9314	3.51636			-0.70216	-0.63114	-2.16284	-1.39633	-2.10596	-0.62801	-0.1388	-0.55906	0.066492	-0.69972	-0.54575	-0.11845	-1.24917
											6.54785	4.09488	2.48893	5.68508	4.28118	1.9665	1.96468	3.47744	4.93844	3.35348	3.70096	3.20096	5.75195	3.09098	2.84098	2.84098	0.770642	1.79096	1.82348	2.91675	5.2854	1	0.9314	-0.0686			-1.54706	-1.26896	-1.2795	-0.24925	-1.73748	-1.5416	-1.95752	-0.91001	-0.16091	-1.7096	-0.50241	-0.11185	-1.36558
											5.54236	4.8117	2.25418	6.25462	3.84394	3.91391	1.561	6.10919	5.01445	2.35348	2.77696	3.70096	4.17594	2.7985	2.5485	4.79443	1.78594	2.93572	0.934677	2.88812	3.16993	6.44294	1.9314	6.92009			-1.98374	-3.50991	-0.46565	-3.28684	-1.31348	-3.07839	-0.75	-3.24774	-1.55237	-3.07238	-0.61687	-1.3274	-0.96168
											5.6327	4.12244	5.43808	3.66887	6.4511	3.00491	6.02341	3.34593	5.35348	2.35348	4.90848	2.116	4.17594	3.59098	4.55968	2.5485	3.97897	3.11449	3.92332	1.77693	6.04439	1	4.9314	0.9314			-2.74068	-0.11317	-1.49046	-0.57902	-1.64116	0.265166	-1.25	-0.80064	-2.59026	-0.97857	-0.37004	-0.22424	-0.90814
											4.80415	4.82714	2.03548	5.55574	4.34394	3.45514	2.72196	3.28661	3.14596	3.51444	2.616	3.40848	4.68918	2.59098	2.0485	4.11314	3.87731	3.8487	2.88468	3.43709	4.80735	4.45943	1.51636	4.17933			-2.18974	0.193657	-2.63522	-0.15028	-1.88223	-0.16778	-0.54248	-0.09225	-2.09318	-1.25423	-0.91054	0.208234	1.0834
											7.76835	2.62244	7.91558	0.243	7.53795	3.47768	7.70648	0.853481	7.02969	2.561	7.00832	2.616	6.17594	2.7985	6.16291	2.34098	4.37537	1.60968	3.95375	1.48445	7.79442	1	8.03469	-0.0686			-0.89897	0.004248	-1.2258	-0.0142	-0.50964	-1.15617	-0.85323	-0.57193	-1.00718	-0.93202	0.342796	0.338882	-0.94307
											5.82544	3.12244	5.58953	3.94344	4.47768	2.66266	3.14094	4.45577	4.75716	2.061	3.90848	2.116	3.95946	2.2985	2.95218	2.34098	2.53689	1.95193	3.25866	0.323481	7.60733	0	5.76429	-0.0686			0.773016	0.388512	-0.40871	-0.24367	-2.52996	-0.1619	-0.54248	0.472392	-2.38626	-0.82027	-0.82246	-0.07243	-0.0686
											9.32028	2.25396	8.20254	3.88223	7.38918	2.69622	6.43042	4.44344	6.85066	1.561	6.69341	2.40848	7.66501	3.38346	7.30512	3.34098	4.76157	1.88916	5.0225	1.48445	8.81057	0	6.56076	0.9314			-3.29733	-0.44907	-2.08679	-0.99771	-1.73748	-0.64966	-1.41096	-0.16913	-0.91827	-0.80123	-1.0376	0.076514	-1.0686
											8.48527	4.1697	7.46522	4.48893	7.23796	3.92145	6.66691	3.26993	4.80693	2.85348	4.92335	2.40848	5.93189	1.7985	5.65566	2.0485	4.2222	2.55622	4.11314	2.38812	8.47573	2.58496	6.37434	2.51636			-0.60125	-0.86955	-1.54023	-0.81639	-1.73748	-0.62495	-0.1388	-1.05078	-2.96191	-1.22308	-0.82246	-0.56069	-0.65356
											7.86516	5.15225	7.8955	5.30635	6.12294	4.18797	6.0721	4.7106	8.85863	4.01445	7.78369	2.116	9.3804	2.7985	8.33603	3.13346	6.33528	4.07208	6.29584	2.95688	12.0296	0	11.7508	-0.0686			-0.28282	-0.16139	-1.00873	-0.06493	-2.97264	0.434223	-1.65368	-0.23179	-0.87078	-0.8209	-0.50499	-0.13184	-0.10337
											6.56985	4.68018	5.45823	4.32796	6.60442	1.69622	4.6736	1.14596	6.88203	3.46468	5.50995	3.40848	7.87353	1.7985	5.46495	2.34098	3.51151	2.48712	3.83374	1.54218	6.06609	1.58496	2.73875	1.9314			-2.09387	-0.19725	-1.31443	-0.18296	-1.23748	0.690324	-0.75	-0.6587	-2.18426	-1.08377	-0.55545	0.263951	-2.26125
											7.61929	5.61849	8.07472	4.98893	8.3779	3.24762	9.29481	3.46468	5.29072	3.72196	6.33123	4.27696	6.79	3.75195	7.26997	3.20946	3.95642	2.4107	5.1806	2.64541	7.22882	3.32193	8.81098	3.10133			-1.64025	-0.10425	-2.21285	-0.05878	0.131002	-0.54098	-0.04248	-0.61631	-1.74059	-0.60685	-2.19478	-0.38281	-2.73157
											9.09603	3.62843	7.96617	3.4107	8.62257	1.62746	7.29321	0.853481	7.39766	2.35348	5.90093	2.116	8.63471	3.95946	7.13221	2.84098	5.60184	-0.794	4.98894	0.691964	10.0768	2.32193	6.86214	1.51636			-2.82564	-0.08014	-1.19798	0.293431	-1.10596	-0.49306	-0.75	-0.34018	-2.36012	-1.20724	-1.82323	-0.40205	-2.12749
											8.96589	3.28341	9.10423	3.55036	8.66924	1.55146	8.66382	2.69439	6.81291	2.061	6.91967	2.40848	7.96508	2.59098	7.03607	1.5485	4.67845	0.402159	5.82325	1.1737	9.25503	1.58496	10.3429	-0.0686			-2.79166	0.01536	-2.00632	-0.37325	-0.39845	0.054356	-0.75	-0.18166	-3.38502	-0.50907	-1.48343	-0.12752	-3.71246
											6.26976	5.20036	5.18126	5.68566	4.8406	6.1551	3.25716	5.92931	4.46468	4.01445	3.116	4.60464	5.60217	3.38346	4.1912	3.70946	3.18889	3.00503	2.44745	3.27893	5.70044	2	5.95377	3.10133			-0.61295	0.066365	-0.51614	-0.02122	0.347481	-0.18608	-1.60391	-0.37307	-0.99846	-0.53828	-1.19312	-0.3163	0.445973
											9.20239	7.59282	9.20582	7.46418	10.399	5.50674	10.2573	5.67451	8.09941	4.88293	8.06436	5.01968	8.62133	5.4412	8.45988	5.76373	6.81951	4.29751	6.93185	3.71416	7.70736	8.07682	7.97032	7.64565			-0.59738	-0.59174	-0.28354	-0.69993	-0.67472	-0.31348	0.042481	-0.89942	-0.76426	-0.88365	-0.43141	0.074478	-0.96551
											6.64416	9.60618	6.79898	9.87799	4.92145	6.30536	4.86466	7.29142	2.96468	9.25133	4.1382	8.14837	5.67594	9.41065	3.45218	8.51912	3.97193	5.72537	4.1806	6.35095	6.96578	11.9058	6.14085	12.0944			-3.31668	0.166634	-2.08679	0.32933	0.055	-1.0082	-1.65368	-1.39071	-3.00203	-0.48023	-1.51463	0.003488	-0.65356
											6.59106	4.02612	4.615	5.06312	5.37018	3.98459	2.01444	4.25716	7.2106	3.14596	6.2587	3.116	5.42719	4.62043	4.11314	4.00195	5.08781	0.790963	4.76212	0.727159	7.11894	3.45943	5.32372	3.9314			-3.48026	0.04964	-0.73154	-0.11426	-1.34221	0.535559	-1.54248	0.572953	-2.67077	-0.93734	-1.88523	-0.27967	-0.74667
											5.37369	4.62395	3.35016	5.21955	5.03819	3.68173	2.061	3.7106	6.17541	3.561	2.77696	2.90848	6.00319	4.38346	3.50195	3.0485	4.36753	1.77064	2.51964	2.09564	3.45943	6.37504	-0.0686	6.68629			-0.5372	0.540703	-1.01301	-0.16778	-1.19093	0.035544	0.25	-0.62903	-1.93603	-1.20058	-0.35046	0.386045	0.9314
											5.54404	5.47957	4.77301	5.94397	4.68797	4.23024	4.07218	4.85207	5.36466	4.87568	3.93793	3.40848	6.64872	5.20218	5.45218	4.34098	2.09668	3.07842	2.15969	2.77693	3.90689	7.56224	3.83829	7.57526			-1.96716	-0.54751	-1.35815	-0.88931	-0.89845	0.133926	-1.07604	-0.18033	-2.22337	-0.53421	-1.47179	0.06151	-2.52803
											6.40801	5.1461	5.02745	5.27537	5.55334	3.89704	3.34212	2.69439	5.48688	4.30693	2.616	3.90848	4.8207	5.62043	4.00195	4.00195	4.25928	2.84523	2.70315	2.56941	4.45943	6.53916	2.25333	6.86214			-2.0242	0.577586	-1.5167	0.73315	-2.23748	-0.3715	-0.84632	-0.22504	-1.05331	-0.26759	-0.14565	0.520916	-0.65356
											6.83137	7.56558	7.04389	7.85846	4.91995	6.52917	5.7911	6.07088	6.66206	6.26037	5.91967	6.29916	6.45946	6.85014	6.37939	6.45459	4.97558	4.44412	5.6342	4.90583	4.39232	7.2854	4.83829	7.83227			-0.48877	0.032677	-0.11302	-0.98702	0.623752	0.357036	-2.20345	-0.38755	-1.41284	-0.40287	-0.91784	-0.19091	-1.0686
											6.21876	5.00521	4.79628	5.78888	5.12887	2.16266	3.73093	3.91812	4.8149	3.72196	4.20096	2.90848	6.07195	6.3207	5.27822	5.33343	4.19464	0.951927	3.643	1.48445	4.45943	4.80735	3.9314	6.64565			-1.22065	-0.83706	-1.09498	-0.58903	-1.23748	-1.55072	-1.40371	-0.92272	-1.24943	-0.92804	-1.34376	0.374478	-1.29099
											9.84536	6.25958	9.50292	5.49342	6.11446	6.10442	6.20831	4.25716	7.84593	5.49618	7.86505	4.49344	8.64969	5.02822	8.1091	3.0485	5.19482	3.07251	6.02352	3.15615	11.1033	4	11.3728	4.10133			-0.41807	-0.0055	-0.10909	-0.01268	-1.445	-0.4236	-1.00892	0.009432	-2.18433	-0.37987	-1.87223	0.434327	-1.62582
											7.71826	4.9494	7.5977	2.30764	7.12482	2.85718	7.30537	0.853481	6.5832	2.85348	5.79916	3.51968	7.60884	2.59098	6.84659	2.34098	3.64809	3.8556	4.71743	1.76072	8.55842	4.32193	7.93703	1.51636			-1.5065	0.250993	0.36666	-0.23292	-0.73748	-0.42185	-1.33496	-0.68985	-1.36671	0.298009	-3.32246	0.420634	-0.0686
											5.40674	6.65583	3.87639	7.19209	3.98459	6.79135	2.8149	7.90038	4.93844	5.75716	4.99344	5.65973	4.67594	4.59098	4.61314	4.50195	0.659445	4.86031	0.615963	4.47117	2	7.70736	2.51636	8.1935			-1.93321	0.661446	-1.54151	0.753512	0.847481	0.008325	-0.50729	0.020803	-1.51461	-0.30691	-0.75985	0.473595	-1.9051
											3.24894	5.59175	1.40396	4.32671	1.55146	3.85224	0.353481	2.29072	3.51444	4.88293	3.40848	4.01968	3.59098	4.59098	2.5485	4.11314	1.79096	3.47267	1.69196	2.26072	4.45943	2.32193	3.83829	1.51636			0.448231	0.485266	2.80343	0.256783	0.032803	-0.2639	-0.25	0.151165	-1.53428	-0.23261	-0.95398	0.410352	-1.65356
											7.5957	6.19098	6.42811	6.59576	8.07795	5.03243	6.72897	5.02637	6.35536	4.25716	5.92151	4.116	5.99466	6.38596	5.05968	4.79443	5.00596	4.51462	4.22608	4.10841	7.20945	4.32193	6.67287	3.9314			-1.07679	-0.78164	-2.00002	-1.09573	-1.521	-0.71099	-1.44616	-0.77927	-0.99834	-0.79287	-0.06518	0.271655	-2.15606
											7.98116	7.53691	7.08022	7.17611	6.86647	6.56449	6.09438	6.10738	7.15158	6.00841	5.46968	5.18064	7.74439	6.42246	5.92594	4.0707	4.64041	5.11504	5.02941	5.14766	8.90989	7.2384	7.58245	6.67287			-1.05198	-0.69309	-1.08679	-0.66634	-0.945	-0.58196	-0.16504	-0.53516	-1.27078	-0.41386	-0.58139	-0.063	-1.39053
											4.98754	4.70808	1.53548	4.45666	3.77386	2.69622	2.35348	2.96468	4.46468	2.72196	2.116	3.70096	3.20218	2.59098	3.70946	4.24466	2.52793	1.90644	1.76072	2.81212	5.58496	2.32193	1.51636	2.9314			-2.05939	1.19739	-1.19798	0.083406	-0.73748	0.631002	-1.41096	0.162541	-3.21178	-0.045	-0.87152	0.148097	-1.0686
											3.781	4.9494	0.243	6.24467	2.37018	4.05396	0.561	5.94032	2.35348	3.51444	2.616	3.51968	2.59098	3.2985	3.13346	4.79443	0.109677	2.38916	1.42168	2.85293	1.58496	2.58496	-0.0686	4.17933			-2.94683	-0.97997	-1.64452	-1.21808	0.555	-1.50104	-1.04248	-0.36958	-1.94508	-0.87526	-0.23025	-0.09835	-0.0686
											7.09656	-0.03852	3.53548	3.78141	7.3986	0.758981	4.7641	2.93844	6.09941	2.561	2.616	2.116	6.88846	2.7985	3.63346	3.34098	4.33499	-0.39032	1.83835	0.984445	8.92481	0	2.9314	0.9314			-0.85995	0.474893	-0.85192	0.598878	-0.73748	0.062982	0.25	-0.34399	-1.15619	-0.51861	0.175952	-0.07441	-0.39053
											5.70991	5.78183	4.62502	5.5801	4.77293	6.08764	4.81142	5.45577	5.12564	6.14471	2.90848	3.70096	4.20218	4.52822	4.13346	4.63346	2.78594	3.06054	3.65792	2.27693	5.08746	4.39232	1.9314	3.10133			-1.33365	0.302149	0.213969	-0.37999	-0.95396	-0.41098	-2.41096	0.011781	-2.00336	-0.59967	-0.34978	-0.20829	-0.44711
											8.93946	6.49486	8.63785	6.69001	7.12252	6.94337	6.79378	6.4216	7.23315	5.60473	7.35866	5.23996	7.44696	6.20218	6.72728	4.5485	5.99657	3.13266	6.14198	3.04909	11.3548	4	11.1292	3.25333			-0.94087	0.216459	-1.06646	-0.51271	-0.64497	0.440259	-0.25	-0.72793	-1.9574	-0.45845	-0.39122	0.395668	-0.67865
											7.98858	7.55624	7.18056	7.29137	6.67384	7.34504	5.68615	7.08333	6.08456	7.14596	5.70096	6.69341	6.60586	6.46619	5.63346	5.46495	4.58761	4.69705	4.40719	4.24962	9.92481	7.33092	8.53503	6.54611			-3.78312	-0.3796	-0.77398	0.23374	-0.945	-0.26879	-1.54248	-0.55095	-4.90212	-0.32651	-1.40743	-0.66325	-1.0686
											6.38331	6.11773	4.52221	6.1347	5.12408	5.12887	4.38112	5.09606	4.87568	5.17541	3.70096	4.70096	5.21495	4.9412	5.13346	4.37043	3.04486	3.77578	2.22716	3.49341	8.77808	6.52356	7.64565	6.9314			-0.62555	-0.42778	-2.22743	-0.65293	-1.23748	-0.80816	-0.96648	-1.13222	-1.71948	-1.25013	0.272275	-0.70013	-0.62114
											3.86516	5.68416	1.19644	5.67063	3.12746	6.19622	1.35348	5.49116	3.061	5.45495	2.40848	5.116	3.2985	4.86314	2.0485	5.21396	-0.294	3.11289	0.323481	1.99043	1.58496	4.45943	2.9314	4.73876			-2.07429	-0.5714	-1.66853	-0.70235	0.958677	-0.2062	-2.41096	-0.26873	-1.96004	-0.538	-0.90906	0.102494	-1.65356
											3.92091	7.12826	3.84406	7.02543	4.58987	6.81062	4.14846	6.24005	3.561	4.96468	3.77696	4.81216	3.2985	6.57579	3.84098	6.14834	-0.39032	4.70793	0.852928	4.85248	2	6.58496	1.51636	6.8856			-1.57268	0.035793	0.070045	0.099533	0.555	-0.58427	-1.174	-0.44762	-1.92642	-0.0402	-2.25371	-0.02209	-0.29099
											7.70217	4.25646	6.24159	4.42178	6.75045	2.80271	5.72562	2.66573	7.03226	4.80693	5.87778	3.93793	7.09286	4.25195	4.92594	4.00195	5.14832	1.90216	4.48894	1.92168	7.94251	4.80735	7.39083	5.65932			-1.87945	-0.31791	-0.27398	-0.65476	-1.73748	-0.64427	0.042481	-0.56851	-2.12954	-0.54389	-1.09017	0.111998	-1.33163
											5.13363	6.50841	3.63368	4.82765	5.32512	7.11063	4.68496	5.23978	2.35348	5.84593	2.90848	4.70096	3.88346	5.72124	2.34098	4.11314	2.92747	3.66618	2.33467	2.72716	2.32193	5.75489	1.9314	5.8856			-1.49475	-0.52849	-2.0037	-0.58385	-1.445	-0.369	-1.83496	-0.32378	-2.97816	0.060391	-1.50375	-0.4378	-1.1281
											4.45298	5.44629	1.32796	5.42589	5.64637	4.92556	2.83058	4.28866	5.14596	4.64596	3.70096	4.40848	3.2985	3.75195	2.5485	4.6912	0.866964	4.235	1.11596	4.18858	4.32193	4.52356	1.51636	4.57526			-1.47299	-0.55798	-1.80918	-0.96362	-1.945	-1.52357	-2.54248	-1.01603	-1.53986	-0.15555	-0.10804	0.066301	-0.0686
											4.76515	4.8538	0.743	4.97272	3.42593	3.05146	1.51445	3.14596	3.46468	3.96468	2.90848	4.20096	3.88346	3.2985	2.70946	2.95218	2.29096	2.48712	0.984445	3.01964	2.80735	0	-0.0686	2.73875			0.204536	-0.05069	-0.09476	-0.20535	0.777392	0.763385	0.542481	0.165037	-1.99288	-1.43159	-0.39122	0.351069	-0.65356
											6.50885	4.50874	4.95482	3.98893	7.02571	4.37339	4.27936	4.01445	5.59941	4.0832	4.18064	2.90848	5.34223	2.7985	4.8024	2.34098	5.83822	3.08678	4.83293	1.70093	4.32193	1	2.51636	1.51636			-2.34174	0.998173	-2.06006	0.669699	-1.73748	-0.44111	-0.21481	-0.19845	-1.47009	-1.27513	-0.23475	-0.13054	-0.84621
											8.19774	5.76237	7.9139	6.14989	6.56265	2.55146	6.47932	2.96468	6.34593	5.41468	6.31216	5.06944	6.31245	5.68918	6.47438	4.68189	5.36893	2.74441	5.26779	3.56337	8.01123	5.67243	7.66611	6.2168			-1.37992	0.77681	-1.65763	0.052934	-2.43364	0.055	-1.174	0.229915	-1.10579	-1.19078	0.034835	0.049275	-1.8571
											6.387	7.92035	4.26109	8.2514	5.03435	4.49006	2.51444	4.97467	4.29072	6.79633	2.90848	6.35589	2.59098	6.73676	4.11314	6.90562	2.06312	4.95791	1.90844	4.89931	7.82018	11.5255	3.63184	11.3162			-0.61526	-1.91055	0.152239	-1.7053	0.423483	0.063311	-0.25	-0.32515	-1.52201	-0.46731	-0.97224	0.065285	-1.94307
											7.66285	6.85889	7.50463	7.5906	6.16366	6.29382	6.80379	7.04816	6.27936	5.12564	5.78369	5.87778	6.35667	5.41291	6.28738	5.49591	4.12422	3.90697	4.38705	4.01209	7.94251	7.47573	7.67287	7.85621			-0.99475	0.691277	-2.17766	0.506604	-2.10596	0.254965	0.25	-0.09887	-1.31079	-0.5769	-1.03718	0.646892	-3.50156
											7.67953	6.14555	6.78007	4.01645	8.13656	4.0785	7.01226	1.93844	6.23093	3.88293	4.86193	2.116	5.3207	3.88346	4.98368	3.0485	3.77064	1.77064	3.27693	-0.469	8.98584	5.04439	6.73876	2.73875			-0.88927	-0.0842	-1.63522	0.496903	0.847481	0.203197	0.653677	-0.16542	-1.18119	-0.68923	-1.94294	-0.63028	-2.4025
											7.85438	5.72538	7.72314	4.84529	7.1439	5.11896	6.69932	2.25716	6.77045	6.05818	5.96622	3.93793	5.49466	6.19245	5.91416	4.1912	3.76026	1.65945	4.08722	1.33835	9.15987	3.58496	7.16022	4.68629			-2.08696	0.335711	-1.4055	-0.34705	0.555	0.086476	-0.25	0.566609	-2.39322	-0.31177	-1.82246	0.005472	0.9314
											5.12918	7.04331	4.08713	6.8123	3.44939	4.87858	2.91812	4.91812	2.35348	5.14596	2.616	4.70096	2.7985	6.35014	3.84098	5.50195	0.402159	4.02567	2.22716	4.00664	6.20945	7.03342	1.51636	7.29772			-2.46119	-0.07371	-1.5167	0.468631	0.055	0.591889	-1.41096	-0.40246	-3.28196	-0.05523	-0.98754	0.182495	-0.0686
											7.62223	5.73122	7.56981	6.01765	8.67351	4.8951	8.3361	5.2657	6.98217	4.22196	6.39998	2.616	7.49466	6.28714	6.75479	5.67719	4.39974	2.58344	4.94029	3.40844	7.46761	6.04439	6.77689	5.48599			-1.79875	1.23868	-3.06646	0.194612	-1.89845	0.70109	-0.75	0.618483	-1.04251	-0.37225	-0.96195	0.433483	-2.98917
											9.01861	8.21993	9.23638	7.62339	6.66283	7.90712	7.18415	6.39953	7.78969	6.87431	7.64837	5.93612	8.10712	7.30864	7.3805	6.16291	4.95343	5.5534	5.62348	5.50605	9.32418	7.87652	9.39901	7.14085			-1.93513	-1.07522	-1.12697	-1.86735	-2.02996	-0.7428	-0.75	-1.03792	-1.39708	-0.74332	-0.36521	0.711616	-1.87595
											8.83078	9.30058	8.09642	8.9052	9.05511	7.35667	8.06787	6.50451	7.99705	8.84498	6.84469	7.68386	7.54892	9.68489	6.65566	8.38537	5.03994	5.54947	4.56807	5.46329	9.48784	10.7805	8.02943	10.1674			-0.11049	0.050931	-1.0167	-0.23852	-0.23748	-0.02362	0.153677	-0.32132	-1.18662	0.055457	0.264721	-0.29662	0.9314
											6.09488	4.41693	4.50674	3.10012	6.94317	3.47768	5.02969	1.22196	5.83445	1.561	4.1382	2.616	5.48166	4.09098	4.13346	2.84098	2.08344	2.48712	0.323481	1.77693	7.2854	4.70044	4.57526	1.51636			-0.3896	-0.07336	-0.72688	-0.70091	-1.92674	0.010955	-0.96648	-0.34406	-0.0757	-0.127	-0.53651	-0.23743	-0.36233
											7.17159	4.89047	5.56312	3.91626	7.21742	3.25898	5.19234	2.46468	5.89189	3.64596	4.40848	2.40848	7.20539	3.88346	5.74466	2.70946	3.15944	3.09257	1.82348	2.11094	9.03617	4.08746	6.80176	3.10133			-1.26062	0.530669	-0.99046	0.600766	-0.5562	-0.09998	-2.10525	-0.48902	-0.55719	-0.37354	-0.78614	-0.06125	-1.16814
											9.31435	9.46539	8.6864	9.73311	10.4792	5.70778	8.93	5.45821	8.83055	7.94716	7.93397	7.33747	8.26682	8.99837	7.76373	7.87805	6.07615	5.35746	6.1828	5.67784	11.964	10.207	10.2933	10.4783			-0.98982	0.068078	-1.49843	-0.67938	-0.945	-0.70439	-2.11848	0.037022	-1.26858	-0.4936	-0.98773	0.092488	-0.86697
											7.19713	5.1781	5.41097	4.38106	7.33623	3.78843	4.33829	2.69439	7.29633	5.84212	5.40093	4.49344	7.18713	5.54443	4.61314	4.34098	2.27578	3.30706	2.48445	2.85112	8.55842	3.58496	5.17933	3.39083			-0.45956	0.245086	-1.49046	0.267917	-2.85721	0.022935	-1.04248	0.816225	-2.36612	-0.40289	-0.78931	-0.76594	-1.55403
											7.44386	6.80096	6.11542	6.54536	7.94627	6.97001	6.4576	5.57495	5.66084	6.0525	4.43793	4.90848	6.75868	8.02539	5.21842	6.81662	3.53867	2.79346	3.30637	2.2357	9.55267	5.04439	6.34079	5.17933			-0.99064	-0.59136	-1.69798	-0.86484	-1.41877	-0.71539	0.25	-1.41895	-1.84149	-0.19241	-0.35132	-0.03352	-0.39053
											4.07509	8.18147	3.7652	8.28175	4.30536	7.99716	3.93342	7.21017	3.35348	7.92708	3.20096	6.93386	2.7985	8.20619	3.63346	6.81028	0.290963	4.64809	1.51964	4.62715	0	6.2854	-0.0686	6.72582			1.28152	0.343396	-0.19798	-0.84372	0.055	-0.6353	-0.91096	-1.01777	-2.81079	-0.44492	-0.86902	-0.19315	-1.65356
											0.669	5.17286	1.97272	4.09754	2.05146	3.28118	0.061	2.69439	3.72196	3.75716	2.90848	2.116	4.49466	4.25195	3.0485	2.0485	-0.13304	2.48521	-1.469	0.323481	4.52356	5.08746	4.45496	5.28895			-0.22393	0.193397	-0.85895	0.332374	0.055	0.206619	-0.25	0.267212	-2.05734	-0.14639	-1.51172	0.134561	-2.0686
											6.62538	4.88736	5.71371	4.94397	6.66954	3.82362	5.35278	4.04389	6.53226	2.85348	4.96622	4.18064	7.17844	3.09098	6.06659	2.70946	3.1831	1.86696	3.59306	1.61596	6.30378	5.64386	5.35766	5.60382			-0.25325	-0.33655	-1.99579	-1.61473	0.055	-1.02241	-0.75	-1.35082	-3.64007	-1.91169	-1.96605	-0.44708	-1.0686
											6.52273	4.27616	5.33822	5.13163	6.16266	3.09989	5.39766	3.43844	4.95168	3.35348	4.90093	4.116	4.8207	4.45946	4.11314	3.5485	1.4599	1.08344	0.615963	1.19196	8.55075	5.20945	6.28895	5.39083			-0.68329	0.122187	-0.4277	-0.07144	-2.0562	-0.83819	-1.91096	-0.12217	-3.0903	-0.37614	-1.24043	-0.03554	0.165865
											6.88318	4.5431	6.38476	4.91432	6.81349	4.09519	6.31922	4.88293	7.06241	3.64596	5.24469	2.90848	5.88596	3.59098	4.45218	3.34098	3.206	2.11289	2.76072	2.88812	8.41363	4.16993	6.68629	4.10133			-2.37945	-1.38005	-2.56646	-1.95804	-1.52996	-2.21125	0.25	-1.13619	-2.75955	-0.92125	-2.62982	-0.08073	-3.39053
											5.75396	3.3117	5.71727	4.46861	5.11496	3.68797	3.57218	3.68969	4.99618	4.25716	4.40848	1.616	5.70218	4.86314	4.42594	3.34098	2.65944	0.706	2.63084	1.48445	7.25739	2.58496	5.06068	2.9314			-0.80656	-0.67497	-0.77398	-2.21148	-2.89241	-1.00777	-1.91096	-1.47972	-0.17964	-0.79846	-0.42986	-0.46986	-1.4033
											8.00274	4.6605	7.955	5.44157	8.40906	4.28843	8.81243	5.31786	6.73426	4.25716	7.33462	2.77696	7.38252	2.2985	7.45919	3.63346	3.40537	2.29346	4.68999	2.74623	5	4.24793	5.68629	4.10133			0.247962	0.359443	-1.31771	-0.09171	0.055	-0.06994	-1.174	0.948278	-1.30281	-0.85613	-0.11612	-0.14263	-0.54592
											7.38089	4.60956	8.03219	4.21791	7.15252	5.09989	8.24311	4.36836	5.25716	3.93844	4.60464	3.20096	5.99466	3.38346	5.49591	2.0485	2.92123	2.56312	3.39666	2.40844	6.26679	4.64386	6.83829	4.17933			0.074	-0.93344	-0.19798	-1.60761	-0.869	-1.13426	-0.25	-2.59044	-2.87048	-2.46307	-1.60891	-1.03512	-0.0686
											7.32232	4.23364	5.60866	4.57921	6.965	3.06634	4.89189	3.71971	5.25716	3.561	4.116	2.90848	5.09098	3.2985	3.95218	2.5485	3.31437	-0.50152	2.44745	1.22716	4.90689	0	2.51636	0.9314			-1.02039	0.49736	-1.60891	0.13975	-0.15252	-0.1063	-1.60712	-0.75896	-2.05865	-0.60169	-1.34004	0.237892	-3.62931
											8.0702	6.07829	5.51741	4.75071	6.61252	4.87018	3.92835	3.17541	6.50308	5.45495	4.50668	4.01968	6.8207	4.12043	4.53714	4.11314	3.818	3.31437	3.07738	2.7357	6.76818	4.58496	2.51636	2.25333			-2.41179	-0.58494	-1.62117	-0.73073	-1.23748	-0.28725	-0.83496	-0.62779	-1.76267	0.056715	-0.6121	0.066879	-3.10813
											5.06336	7.93987	3.2345	8.05526	3.63643	5.12124	2.36836	5.38293	3.14596	5.39721	1.616	5.67026	2.2985	5.92719	1.5485	5.52268	2.3737	3.83292	2.70092	4.21743	2	9.66356	-0.0686	9.94123			-1.65572	-0.0308	-1.00182	0.533603	0.555	0.444966	-1.02216	-0.0309	-1.98948	-0.58138	-0.60891	0.36729	-1.0686
											7.2346	6.77487	6.57622	6.1733	7.46625	5.64059	6.76037	4.2106	6.62306	5.62306	5.46274	5.18064	6.15218	5.09098	4.84098	3.0485	3.69392	3.75535	2.97841	3.22177	6.58496	4.9542	5.83829	3.83829			-2.08696	-1.31146	-1.93495	-2.29437	1.50845	-2.14116	0.042481	-2.35587	-2.63881	-0.42432	-1.36783	-0.52293	-1.77909
											7.69962	8.0107	6.87993	7.95853	7.62118	7.07487	6.49979	6.12306	7.44426	6.7496	6.15441	6.66895	7.19814	8.082	5.35586	6.73873	4.52748	4.63002	4.51209	4.03241	10.0593	6.37504	8.12616	5.8856			-1.426	-0.12832	1.17946	0.150579	-1.28725	-0.25722	-1.04248	0.308848	-1.98948	-0.57437	-0.09772	0.083107	-1.65356
											2.46148	8.54754	2.23164	8.87253	4.00491	5.50022	3.08864	5.72239	2.35348	8.4878	1.616	7.7934	2.7985	8.11055	2.0485	7.24466	0.706	5.16034	1.6737	5.50664	5.67243	11.9794	3.9314	11.7424			-3.91977	-0.29532	-2.35895	-0.86864	-0.73748	0.650934	-1.75	0.415025	-2.06148	-0.68848	-1.25602	0.052983	-2.8426
											7.99341	5.08781	6.57431	4.46861	6.89255	3.72828	5.32425	2.96468	6.94757	5.59941	5.61318	4.20096	8.15519	3.59098	6.62019	3.74466	4.04794	2.59668	3.22716	0.615963	7	2	5.32372	0.9314			-0.81668	0.674137	-2.26262	-0.01907	0.055	-0.33422	-2.39048	-0.48575	-0.49057	-0.10481	-0.30789	0.381921	-2.65356
											4.95393	3.35216	3.70094	2.37639	4.51023	2.82362	3.2037	2.64596	4.36836	2.35348	3.116	1.616	4.62043	2.2985	3.70946	2.34098	0.866964	-1.294	1.19196	0.191964	5.16993	0	4.39083	-0.0686			-2.51382	-0.02151	-1.75949	-0.35334	-1.64116	-0.07377	-1.54248	-0.54248	-2.02795	-0.88604	-1.17585	-0.7235	-2.11299
											8.10377	5.09488	7.36261	3.29464	8.48203	2.53114	7.69632	2.95168	6.5694	3.22196	5.82493	1.616	7.48819	2.95946	6.47438	3.20946	4.4091	0.206	4.23037	0.615963	7.67948	0	6.85026	-0.0686			-0.83126	0.529464	-1.14289	-0.14439	-1.445	-0.41293	0.25	-0.30217	-2.14465	-0.68453	-1.24071	0.073243	-2.65356
											6.063	4.27616	5.23858	3.56312	4.43995	0.758981	3.48687	1.46468	5.19439	2.35348	3.116	2.616	3.09098	3.59098	3.0485	1.5485	3.3737	2.43161	2.98445	1.69196	4	3.70044	4.10133	2.51636			-0.47309	-0.18021	-0.33105	-0.64821	-0.73748	-1.18301	-0.75	-1.14612	-1.2521	-1.1686	-1.12191	-0.18908	-0.74387
											6.80761	4.42586	5.66917	1.69644	5.88767	3.16266	3.40074	2.99618	4.87568	3.35348	3.40848	2.116	5.90566	3.99466	4.63346	3.50195	2.29096	1.49848	2.40844	0.691964	5.35755	0	3.10133	-0.0686			-0.13352	0.624181	0.223194	0.876857	-1.23748	-0.10596	-0.41096	1.02924	-1.03937	-1.56103	-1.45719	0.447115	-1.83413
											4.84143	5.70891	5.22625	4.36696	3.6092	4.69724	4.27623	3.93342	2.061	4.85348	3.20096	3.40848	2.7985	5.2985	3.34098	3.0485	2.6831	3.61449	2.95375	3.33189	3	4.9542	3.25333	4.25333			-1.12379	-1.241	-2.49046	-2.32076	1.71596	-1.82001	1.54248	-0.48571	-1.6661	-0.46574	-0.38413	-0.67993	-2.43425
											6.01476	5.12132	5.45796	3.70243	4.86371	4.3036	5.05107	3.04964	4.25716	6.14094	4.7587	3.77696	4.75195	5.70539	4.50195	4.24466	3.50967	2.94589	3.50518	1.82348	6.18982	2	5.32372	1.51636			0.411193	0.613432	0.601403	0.509461	-0.445	-0.4984	0.410964	-0.32011	-2.0474	0.09722	-0.36521	0.408101	-1.01833
											4.75584	4.76237	3.17818	1.03548	5.16827	3.95514	2.89721	0.964677	3.88293	3.96468	3.40848	2.116	4.09098	3.7985	2.5485	3.13346	2.92436	1.33939	2.27693	0.691964	2.32193	5.08746	-0.0686	1.9314			-1.55417	-0.33352	-1.00873	-0.52116	-1.23748	-0.58445	-0.08904	0.136422	-1.08359	-0.95038	-1.5585	0.242177	-3.23853
											7.05682	4.69222	6.54389	2.53548	5.36735	2.91994	5.09405	1.75716	5.3149	2.35348	4.56944	3.20096	4.59098	2.2985	4.63346	2.34098	6.16982	3.61369	5.8572	2.56941	5.2854	5.42626	4.32372	2.73875			-0.97731	-0.74743	-1.61863	-1.34417	-0.60596	-0.61007	-0.25	-0.56085	1.29965	-0.60146	-0.58168	-0.41403	-1.73845
											7.40262	3.71538	6.856	3.13695	8.89597	3.88924	8.00477	4.18496	5.7657	4.0832	6.00832	3.40848	5.43189	2.59098	5.12844	4.37043	5.41532	-0.50152	5.43664	0.691964	8.8857	0	8.98397	0.9314			-2.0687	0.036284	-0.2033	-1.45641	-0.52996	-0.91783	-1.33496	-1.08621	-2.30034	-0.16727	-0.91081	0.712529	-1.25302
											8.73069	5.37369	9.25344	6.78913	8.53469	4.16266	9.50665	4.69906	7.20457	4.64596	7.91932	4.93068	6.89649	4.86314	7.46613	5.73166	4.69464	2.82041	5.53179	3.83467	10.2348	6.59991	9.9496	3.25333			-2.65572	0.483133	-3.15143	-0.51273	-0.445	0.880552	-0.91096	-0.32699	-2.26039	-0.51534	-0.33832	0.312266	-0.2206
											8.81504	7.15144	9.07962	7.38442	7.45299	6.64596	8.16288	6.60124	6.60738	7.63046	7.00463	8.06398	5.75195	5.25793	6.63346	5.86862	4.41572	4.32789	5.98212	4.88328	11.2877	7.06609	11.6431	6.2168			-0.70548	0.209002	-1.60166	-0.20931	0.055	-0.57985	-1.25	-0.43825	-4.00178	-0.23016	-0.28025	0.287327	-0.5711
											7.04978	7.0491	6.98055	6.77764	5.52872	5.23219	5.28014	4.33348	4.54964	6.2287	4.06944	5.36193	5.33691	5.34223	4.13346	4.20946	5.16015	3.51657	4.34954	2.95999	6.2854	3.16993	6.54611	5.60382			-2.002	-0.19333	-0.85895	-1.08607	-0.73748	-0.1797	-0.95752	-0.66297	-1.6321	-1.05437	-0.54275	0.041646	-2.65356
											8.84584	5.18295	9.45795	6.03736	8.5793	3.97768	9.73033	4.11133	6.3218	3.061	7.40566	3.27696	7.0593	3.99466	7.49591	4.45218	5.11109	0.770642	5.92332	2.63084	12.5495	3.45943	12.9247	7.13107			-1.23335	-0.37183	-1.33331	-0.3489	-1.52996	-0.6136	-2.23864	-0.79519	-1.92394	-0.26072	-1.46722	0.111307	-4.52803
											8.91883	5.64318	9.22933	5.83621	7.50268	4.00491	7.79144	3.43844	7.14565	3.35348	7.09091	3.77696	7.61318	3.45946	7.17778	3.45218	5.90767	2.94488	6.16622	3.17486	11.3647	6.55459	11.4288	7.25333			-0.71316	0.97229	0.10175	0.742286	-0.945	-0.00952	-1.11848	-0.05444	-1.43078	-0.4908	-0.64923	-0.39074	-2.21544
											8.61408	5.13732	8.53797	4.99342	9.22201	5.09519	8.8938	5.66907	7.6346	2.72196	7.55617	2.616	7.77705	3.2985	7.39131	3.34098	6.82003	0.402159	6.6589	0.115963	9.12412	1	8.58604	2.9314			0.677563	0.154811	0.395225	-0.47337	-0.07652	-0.17345	-1.83496	-0.09706	-1.66893	-0.89755	-0.83695	-0.07534	-2.29099
											4.29415	4.36837	4.01645	3.99392	2.41994	4.13976	3.33445	3.33058	2.85348	3.561	2.90848	2.40848	3.59098	4.54443	3.34098	2.5485	1.01336	0.366964	0.908444	0.984445	6.64386	1	6.14085	1.9314			-2.81668	-0.00047	-0.27398	-0.28689	0.628949	0.574513	-1.04248	0.693066	-2.24672	-0.52695	-1.07198	0.11572	-0.9166
											3.30239	4.90357	3.62044	3.17818	1.81672	2.84394	2.64596	2.22196	2.061	3.561	3.27696	3.40848	2.2985	2.2985	2.0485	3.20946	-0.00152	2.18018	0.615963	1.531	6.39232	2.58496	5.73876	1.51636			1.12377	0.507879	-0.06646	0.645808	1.055	0.251006	-1.65368	-0.31136	-1.32838	0.091844	0.3015	0.06989	-1.0686
											7.73681	5.23428	7.37434	3.63695	6.70677	4.0785	6.20022	2.85348	5.22196	1.561	5.05118	2.116	5.54443	3.09098	5.16291	2.5485	3.63654	4.38312	4.20315	2.34568	8.42626	7.16993	7.55345	3.51636			-0.5687	-1.13586	-0.47892	-1.98129	-1.445	-0.89052	-0.54248	-0.43024	-2.00809	-0.25921	-1.35766	0.073008	1.51636
											8.08239	5.98208	8.53829	4.64021	7.8308	4.00491	8.48827	2.89721	6.40512	3.14596	6.00174	3.40848	6.49787	3.59098	6.12844	2.84098	4.68961	1.09668	4.48501	1.70093	10.6357	5.08746	9.63011	4.83829			-2.01096	-0.39585	0.031735	-0.13768	-0.26693	-0.78404	0.542481	-0.98163	-0.63555	-0.73254	-1.02951	-0.35415	-2.87595
											8.7553	5.97428	8.61805	6.15588	9.45192	3.70234	9.3683	4.02341	8.26993	3.85348	8.14339	4.77696	7.39187	2.7985	7.23927	3.34098	5.97087	1.69464	5.72578	2.11094	10.6537	4.70044	9.30209	5.65932			-0.30877	-0.98144	0.0945	-1.09137	-0.31348	-0.30713	-1.83496	-0.26253	-2.39598	-0.6893	0.309053	-0.11042	-1.0686
											7.54807	7.26278	7.41916	6.5669	8.3273	6.92765	7.9169	5.81154	6.2037	5.96468	5.616	5.40848	5.49894	5.60217	5.39872	4.96495	4.29921	5.26039	3.61784	4.90342	9.00843	5.72792	7.78938	3.63184			-0.25894	-0.1724	-2.19798	-0.3062	0.055	-0.11135	-0.25	-0.49159	-2.11611	-0.79748	-1.3042	-0.26139	-0.0686
											7.72854	4.27737	7.13105	4.12544	6.87442	3.90168	6.33397	4.10738	6.02341	2.72196	5.20096	3.56944	6.01373	2.2985	5.93918	2.0485	4.77458	1.97945	4.37381	-0.30804	8.63662	2	8.68962	2.25333			-1.22217	-0.60095	-2.17766	-0.05847	-0.70392	-1.05748	-1.04248	-1.674	-2.13252	-1.22933	-1.1615	-0.15583	0.346437
											9.36129	4.53466	9.46122	5.53747	9.89707	4.83301	9.89621	6.55352	7.86049	3.75716	7.92863	3.616	7.98819	2.95946	7.76032	4.5485	6.11113	2.206	6.20747	1.72716	9.2384	1	8.43919	2.9314			-2.61062	0.725636	-0.45527	0.454074	-1.01375	-0.16317	-3.0039	-0.74468	-2.80986	-1.3379	-0.59404	0.535027	-0.69663
											7.60302	6.01362	7.2012	4.79333	8.2964	4.70639	8.19848	2.91812	5.38293	4.79072	5.05118	4.40848	6.36314	4.59098	5.5707	3.45218	3.79002	2.818	3.06941	2.61596	8.24317	1	6.98668	-0.0686			-3.1307	-0.2358	-2.35895	-0.31475	-0.23748	-0.21479	-2.54248	-0.98789	-5.31357	-0.45204	-0.80102	0.251978	-2.65356
											6.02074	4.8538	6.59257	3.9316	5.5094	3.36045	3.96789	3.30693	4.14596	3.14596	3.116	3.40848	5.46842	4.2985	4.84098	3.45218	2.72683	3.45193	1.82348	1.51964	7.09803	5.32193	6.01886	3.73875			0.582961	-0.41068	-1.47014	-0.84831	-0.869	0.290752	-1.04248	-0.04858	-1.51621	-0.60518	-1.21127	0.150486	-3.18408
											8.58234	3.08544	8.70328	3.46861	7.5625	2.71243	7.94071	3.96468	6.81192	1.561	6.47312	3.116	6.46396	2.7985	6.31419	2.70946	4.58968	-0.294	4.64901	1.40844	9.12412	1	8.14085	0.9314			-1.10727	-0.1238	-2.01576	-0.68648	-0.23748	0.403344	-1.16156	-1.0099	-1.16131	-0.44595	-0.93691	-0.08782	-1.81691
											6.13723	9.1607	5.18813	9.09831	6.37093	8.22174	5.03991	7.90831	5.7657	9.40887	4.34572	8.461	6.36314	9.72631	5.24466	8.82531	4.64809	7.23946	4.70812	7.0658	8.76818	14.3588	7.18879	14.2146			-2.02584	-0.84498	-0.45393	-1.45547	-0.445	-1.01753	-2.20345	-0.70345	-1.81817	-0.51924	-0.83867	-0.31895	-1.39053
											7.79861	7.26736	8.24842	7.83581	7.879	7.18554	8.53325	7.81232	4.95168	5.50841	6.1382	5.89712	5.79	5.5524	4.75319	5.05968	4.51542	4.95036	4.88554	4.86167	11.6184	7.57743	10.8171	8.18407			-0.72688	0.411187	0.910008	0.217302	-0.445	0.088321	0.410964	-0.1018	-1.34759	0.000908	0.144309	0.239046	-1.30961
											6.06132	6.42166	5.09409	7.60831	4.20639	5.17279	3.17541	7.46635	4.36836	4.87568	3.40848	4.46622	5.74591	4.95946	4.74466	4.45218	4.26806	3.13654	4.43709	2.60841	7.30378	5.20945	6.72582	7.96482			-0.32968	-0.1352	-2.03702	-0.36497	-1.39845	-0.06258	-0.78519	-0.71159	-0.62323	-0.18845	-0.51675	-0.21605	-1.0686
											8.82443	3.51922	8.68075	5.27385	9.88506	1.75898	9.38148	3.69439	7.96679	1.561	7.42657	2.40848	8.08248	2.59098	7.7933	2.0485	7.01943	-0.50152	7.03058	0.823481	9.48583	0	8.72906	4.10133			-1.41068	-0.78028	-1.66592	-0.61449	0.736285	-0.33925	-0.95752	-0.78137	-1.58403	-0.6983	-1.10194	0.030445	-2.69309
											4.86408	4.20406	3.8857	5.07054	5.23243	4.04895	4.60738	4.95821	2.35348	3.35348	3.56944	4.31216	3.45946	2.7985	1.5485	2.5485	-1.294	0.728197	0.615963	0.531	2	0	1.9314	1.51636			0.996851	0.697569	1.15131	1.40933	-1.10596	1.3378	-0.25	1.0607	-2.62533	-0.77573	-0.56518	-0.18205	-1.50156
											7.58047	6.98208	6.88476	6.92334	6.76959	5.64211	5.84212	5.11264	6.86466	5.30693	6.25523	4.06944	7.09938	5.17594	5.8024	5.54568	5.87397	3.90216	5.68325	3.16906	6.93074	5.42626	4.68629	5.10133			-1.11635	-1.03529	-0.7802	-0.87436	-1.445	-0.08004	-0.47373	-1.10248	-1.43255	-0.60979	-0.84799	-0.15718	-1.63744
											7.70222	6.92333	6.91171	8.03696	6.87714	6.89704	6.28267	8.99668	5.76993	4.75716	5.12718	6.16238	6.78067	5.12043	4.8024	5.86318	5.17063	2.65944	5.00005	3.1046	7.13955	6.12928	6.60382	6.95377			-0.73378	-0.91508	-0.6803	-1.93946	-0.20229	-0.55016	-2.27764	-0.91893	-1.19363	-0.64786	-0.90373	-0.34344	-1.73845
											6.68709	6.4661	6.57838	4.53736	3.41994	5.86137	3.15096	4.12564	3.91122	5.04964	4.40848	4.27696	5.21495	5.33691	4.86318	3.84098	4.13654	3.25039	4.2158	0.823481	6.65821	4.70044	8.05552	4.17933			-1.46973	-0.1632	-3.03889	-0.21944	-2.82244	0.072279	-2.02216	-0.13625	-2.00233	-0.37096	-0.23492	-0.36936	-1.1466
											6.59565	4.27373	6.07138	2.95193	3.85224	3.59989	3.04964	1.64596	4.46468	2.72196	4.01968	2.616	4.86314	3.59098	4.53714	3.50195	1.69464	2.09668	2.11596	1.031	7.08746	2.32193	6.14085	1.51636			-0.18492	0.275823	0.205696	-0.70282	-1.52996	-0.409	-0.54248	0.32528	-1.38658	-0.56899	-0.29489	0.242494	-2.27023
											5.21157	3.83893	3.36696	2.98893	2.12746	2.71243	1.82278	1.35348	2.561	2.35348	2.116	2.40848	3.09098	1.7985	2.84098	1.5485	2.63499	3.03689	2.42495	1.76072	5	5.24793	4.25333	3.39083			-1.19272	0.481933	-1.64821	-0.05987	-0.99477	-0.92981	-1.61848	-0.74461	-1.49626	-0.31072	-0.75428	-0.31478	-1.83413
											7.30561	3.77616	6.31409	4.60526	7.10174	3.08091	6.5778	1.82278	6.41554	2.561	6.32493	3.77696	5.38346	2.95946	3.84098	1.5485	4.02793	0.706	4.49674	1.40844	6.84549	4.75489	6.10133	4.63184			-0.33571	0.35857	-1.56646	0.79734	0.055	-0.52312	-0.54248	-0.27589	-1.94704	-0.11753	-1.541	0.115346	-0.0686
											7.59681	4.169	6.11731	4.44344	6.05801	3.89549	4.66816	5.51838	5.00841	3.35348	5.56944	3.116	6.65562	3.7985	4.63346	4.34098	3.46286	-0.50152	3.36189	1.26072	6.59991	1	3.51636	3.39083			-0.58696	0.24691	0.0945	-0.0277	1.21596	-0.11409	0.834963	0.041256	-2.11206	-0.38529	-1.02998	-0.40208	-1.65356
											7.5937	5.89377	7.29628	5.34834	8.96988	4.19211	8.34596	4.69906	7.6796	2.561	7.13614	3.40848	6.59286	4.54443	6.69466	4.29443	5.9084	2.15944	5.60528	1.32348	4.9542	3.90689	5.8856	5.01886			-0.41241	0.356957	-0.56235	0.13326	0.715964	-0.17289	-3.41096	0.088903	-1.46503	-0.57755	-1.89074	0.00736	-0.87595
											5.38266	6.35387	3.66887	5.78141	5.61896	5.37579	3.48687	3.82474	2.96468	4.35348	2.116	3.616	3.45946	4.38346	3.63346	3.70946	2.06312	3.26026	-0.17652	3.10841	5.24793	4.75489	3.10133	5.14085			-0.70994	0.269652	-1.68995	-0.03071	-0.07652	0.097746	-0.36723	0.461325	-1.16534	-0.2588	0.191128	-0.19499	0.864286
											8.83537	6.41132	6.50444	7.34576	9.02922	6.70693	6.3496	6.1373	6.10738	4.80693	5.78369	5.19594	6.7992	5.18918	5.68189	5.24466	4.58947	3.31316	3.70426	3.39751	8.62936	3.90689	4.97579	5.14085			-0.0372	0.462812	-0.69798	0.620871	-1.26693	0.043377	0.542481	-0.16953	-2.05026	-0.40053	-0.36902	0.11628	-0.0686
											10.1928	5.65225	8.15977	4.96732	11.3576	4.28753	8.93189	4.13841	9.04195	3.88293	8.15666	3.20096	8.4634	4.02822	7.64557	1.5485	6.50659	3.16543	5.67899	2.85293	9.30606	3	6.54611	3.83829			0.71242	0.59951	-1.4055	0.480495	-0.73748	0.138266	-0.43129	0.228054	-2.26444	-0.11328	-1.01172	0.444415	-0.65356
											5.79836	8.0725	5.61226	8.19826	5.91486	6.63757	4.67541	7.06849	5.51445	6.57909	3.40848	6.54654	5.54443	5.09098	4.34098	6.03714	5.14851	4.95036	4.11565	5.20287	4.08746	9.55459	3.63184	9.58424			-2.03527	-0.2949	-1.22983	-0.64103	-1.5562	-0.2229	-3.47972	-0.19601	-0.50099	-0.10428	-0.7443	0.04649	-2.45326
											6.8087	4.6605	6.45823	5.03595	5.87928	3.75143	6.73685	3.40774	6.65095	4.12564	6.43068	2.116	6.69327	3.2985	6.08691	3.13346	4.68027	-0.50152	4.74413	0.934677	6.53916	0	6.43919	-0.0686			-1.51096	-0.51868	-1.3685	-0.60482	-0.73748	0.042002	1.33496	0.14747	-1.02288	-1.24425	0.773637	-0.50984	-2.39053
											7.18762	2.32996	6.637	4.30893	8.51392	2.05146	7.75811	3.41812	4.91122	2.96468	5.38945	3.77696	6.82206	2.7985	6.01091	4.42594	3.09995	0.998481	2.52818	1.65496	6.91886	0	6.03992	-0.0686			-1.17398	-0.82812	-0.9055	-0.6947	-1.23748	-0.56191	-1.54248	-0.56694	-1.9855	-0.98468	0.275735	-0.28164	0.220907
											5.90242	2.91493	5.04666	3.70541	6.24427	1.62746	4.01445	1.561	5.43844	3.22196	3.90848	2.116	6.10217	1.7985	4.00195	2.34098	1.49848	-0.13304	2.11094	1.90844	3.58496	0	3.51636	-0.0686			-2.13174	-0.25696	-1.5482	0.280117	-0.15252	-0.63822	-0.7278	-0.26281	-1.21463	-0.62639	-0.742	-0.31686	-1.20878
											5.5884	6.77832	3.45193	7.25505	5.95942	6.86218	2.46468	6.91651	5.00841	6.23093	2.116	6.53874	6.77268	5.9412	2.84098	5.88471	2.05968	4.09216	2.54218	4.35832	5	1.58496	4.51636	2.25333			-3.4482	0.182358	-1.03702	0.212268	0.847481	0.022297	-0.75	-0.36799	-2.19127	-0.32193	-0.14324	-0.0526	-1.0686
											5.83941	3.89872	4.16965	5.82796	4.64142	3.37018	1.93844	4.44344	4.75716	5.65095	1.616	5.77696	4.68918	5.99466	3.50195	6.07614	2.80706	2.87815	1.66439	3.88683	6.62936	0	5.86214	-0.0686			-0.23249	0.528507	-1.03702	-0.43371	-0.0562	0.302382	1.04248	0.333758	-0.29776	-0.47586	0.657215	0.323718	0.194434
											6.21859	3.44245	3.94981	1.43916	5.4749	1.66266	3.49618	1.64596	5.35348	1.561	4.86193	1.616	6.10586	3.09098	4.93918	2.70946	2.93572	2.15944	2.54218	0.323481	6.53916	3.45943	5.9314	4.01886			-1.9482	-0.29923	-1.19798	-0.12443	-0.98744	-0.19848	-1.04248	-1.00819	-1.67662	-0.27125	-1.1678	-0.55816	-1.46092
											8.05616	4.33892	7.78233	4.08713	8.40999	4.34394	7.84115	4.04964	7.59438	4.01445	6.80623	4.06944	7.2985	5.09098	6.64956	2.84098	7.48557	1.45193	6.66906	1.77693	4.85798	1.58496	4.68629	0.9314			-1.44843	0.312221	-1.00396	-0.17508	-1.84868	0.409109	-0.65368	-1.10181	-0.63284	-0.78217	-0.0424	-0.02749	-1.65356
											5.90331	4.49048	2.32796	4.68889	3.93482	4.28843	2.75716	3.26993	4.561	5.0832	3.90848	3.51968	2.95946	4.67594	3.0485	3.70946	3.80829	3.36696	1.35293	2.95688	3.58496	5.04439	0.9314	5.48599			-1.0463	0.119488	0.22824	-0.1704	-0.445	0.17133	1.16825	-0.06422	-2.39058	-0.69108	-1.22427	0.08332	0.516363
											6.29648	3.281	4.9969	3.82041	6.13538	2.90168	3.86467	3.34593	5.7106	3.561	4.86193	2.90848	5.38346	2.2985	4.92594	3.5485	5.73648	1.59668	4.83374	1.69196	2.58496	1	1.9314	2.25333			-1.82277	0.034107	-1.56646	-0.64705	-2.23748	-1.62522	-1.25	-1.14978	-2.52357	0.619607	-1.75145	-0.80132	-2.39053
											6.70339	5.45345	4.82514	6.31445	5.16747	4.80271	3.28661	3.92496	5.88112	5.41812	4.616	5.01968	6.12582	4.38346	5.00195	4.63346	4.93334	2.91493	3.8681	2.86367	4.08746	1	1.51636	-0.0686			-2.42764	-0.4195	-3.19043	-0.71334	0.055	-1.00511	-0.25	-0.73076	-0.56368	-0.73613	-1.45079	-0.28735	-1.26125
											8.17868	5.03889	7.66631	4.04666	8.61789	4.19211	7.34009	1.96468	6.97388	4.80693	6.16764	3.90848	7.15562	4.67594	6.54568	3.77822	5.79937	3.67726	5.07895	3.32348	6.12928	0	5.01886	-0.0686			-2.04996	-1.11136	-1.35895	-1.45897	0.055	-0.53548	-0.20345	-1.07695	-0.99287	-0.37545	-0.20299	-0.05192	-1.48364
											8.8657	8.499	8.25102	8.3341	9.9342	8.53102	9.35059	7.2903	7.8149	6.97586	7.23071	6.59164	7.20539	7.51686	6.38117	7.26268	7.34281	6.13599	6.8518	5.51857	7.67948	7.91289	6.06068	6.67287			-1.21848	-0.68288	1.54794	-0.36192	-0.73748	-0.04742	-0.54248	-0.12155	-1.24719	-0.70796	-0.75705	-0.1781	-2.11923
											7.99441	4.48368	7.13731	3.19041	8.45493	2.75898	6.98404	2.0832	7.59807	3.72196	7.23041	1.616	7.36185	2.59098	6.86862	2.84098	5.72361	0.659445	5.1577	0.531	7.04439	0	6.75158	-0.0686			-1.08696	0.136165	1.67946	0.241398	-0.445	-0.71397	-0.45752	-0.73036	-2.86814	0.09548	-0.42775	0.443525	-0.0686
											6.72308	4.52741	5.55357	3.60866	5.55005	1.69622	4.08864	2.46468	5.25716	2.35348	5.23041	2.40848	5.70218	2.2985	5.40562	2.34098	4.89243	0.527928	4.27089	0.823481	6.24793	2.32193	6.01886	0.9314			-1.11569	-0.08542	-0.4055	-0.28697	1.555	-0.60916	1.04248	-0.22828	-1.30856	-0.56532	-0.64579	0.091852	0.194434
											8.45783	4.30122	8.11174	5.07744	9.38273	3.64966	9.09506	4.77518	7.61395	3.72196	7.37064	3.01968	8.00531	3.70218	7.1686	3.5485	6.15755	1.19464	5.33188	2.19196	6.64386	1.58496	6.27125	-0.0686			0.282122	0.766653	-0.00148	0.229976	-0.84868	-0.21144	1.54248	-0.60748	-0.13862	-1.17293	0.410368	0.23214	-0.42474
											8.25905	5.6912	8.12357	4.15786	7.75417	4.86614	7.43844	2.35348	7.39055	4.30693	6.55809	2.616	8.24058	4.02822	7.38471	3.74466	5.62747	1.15945	5.41963	0.031	8.21917	1	8.22142	-0.0686			0.645367	0.246719	0.222888	0.109811	-1.408	0.119162	1.54248	0.335647	-0.69478	-0.5774	0.230636	-0.28846	0.208934
											9.07099	3.99632	8.64092	2.80764	9.93583	1.19622	8.93208	1.75716	7.50194	2.85348	7.24822	3.01968	7.10907	1.7985	6.54991	1.5485	6.69922	1.27064	5.80565	-0.17652	7.69349	1	7.39901	0.9314			-1.13013	-0.08737	0.152239	-0.46136	0.251159	-0.90102	0.25	-0.15718	-0.08828	-0.1437	-0.98996	0.048902	-1.68331
											5.96814	7.62841	3.90846	7.35448	4.28118	6.88492	3.14596	7.10374	4.73093	6.36003	3.70096	6.29916	4.62043	5.28714	4.50195	5.34098	2.33469	3.92903	0.727159	3.69196	2.58496	3.16993	3.10133	3.9314			-2.01096	-0.02573	-0.37927	-0.46663	0.025553	-0.50212	-0.04248	-1.2185	-1.56245	-0.23929	0.458233	0.138707	-0.0686
											7.74439	7.64733	7.59836	6.55219	8.27574	6.13413	7.45028	5.00385	7.02452	4.7037	6.96968	4.93068	6.28714	4.93189	5.89524	4.35586	5.30664	2.78341	5.15259	1.84568	8.12412	7	7.34079	3.9314			-1.25368	-0.81046	-1.19798	-0.61774	0.215964	-1.27357	-1.25	-0.70183	-2.96503	-1.04261	-0.22427	-0.29686	-0.65356
											8.20116	7.70815	7.66422	7.15744	6.88625	6.58686	6.29861	5.95902	6.11526	6.54317	6.08872	6.44689	7.17844	5.17594	6.72176	5.85401	6.4726	3.99989	6.00903	4.48501	4.39232	6.2854	4.10133	6.50126			-1.96973	-0.64841	-1.56646	-1.04734	-0.23748	-0.45359	1.41096	-0.62417	-1.54851	-0.95161	-0.23492	-0.04416	-1.0686
											8.26172	5.98867	8.06958	5.34069	8.3237	5.19416	7.86551	5.67496	7.5491	4.51445	6.43793	4.70096	7.2985	2.2985	6.50195	3.5485	4.75188	3.62874	4.39602	2.81212	10.4429	3.80735	8.87098	4.10133			-2.43718	0.41068	-2.10166	0.075837	0.715964	0.207427	0.25	-0.24348	-1.23513	-0.34549	-2.39394	0.11081	-2.65356
											9.68167	4.80706	9.67624	5.73092	9.24242	3.89237	8.7093	5.00841	9.29404	2.85348	8.81514	2.116	9.04317	3.09098	8.68627	3.95218	5.91892	-0.06428	6.67533	2.38468	12.4628	0	12.0722	0.9314			-0.05752	0.00994	-0.4055	-0.27547	-0.945	0.219325	-1.25	-0.10561	-2.94704	-0.34419	0.215944	0.027198	-1.0686
											3.01574	6.07343	4.13695	5.77915	4.52856	5.57184	3.95495	4.31885	3.35348	5.10473	4.116	3.81216	2.2985	5.09098	4.61314	4.29443	4.05274	2.59668	3.59885	2.69196	2.80735	3.70044	3.25333	1.9314			-0.87945	-2.0078	-2.03702	-1.95505	-1.02996	-1.65573	0.25	-2.4279	-1.23348	-0.86175	-0.47953	-0.93858	-0.0686
											8.01329	5.23428	7.99355	5.32937	7.77446	3.41994	7.2458	4.92666	7.33829	2.561	6.73041	4.49344	7.12043	3.99466	6.03139	2.5485	5.93016	1.32041	5.7741	3.23144	7.75489	3.80735	6.50126	4.78938			-2.04041	-0.36872	-0.61302	-0.94666	-0.445	-0.18418	0.25	-0.48693	-1.88181	-0.48672	-1.89466	-0.47575	-5.39053
											2.47635	5.64628	0.035481	5.88099	1.4665	4.79917	0.353481	5.45454	2.561	4.41122	1.616	4.96622	3.59098	4.95946	2.34098	4.63346	1.40216	2.206	0.727159	2.61846	1	4.80735	-0.0686	4.8856			-0.08857	0.166255	-0.14821	0.281947	0.847481	0.323026	0.661001	-0.32193	-0.67783	-0.92543	-0.39284	-0.00795	-1.2801
											6.99017	4.61109	6.7541	2.62044	6.84831	2.25898	6.8262	2.061	5.04964	3.72196	4.84572	2.40848	6.28139	3.2985	5.85217	2.0485	3.25764	1.05622	4.3784	1.92168	5.85798	3.58496	5.25333	2.25333			-0.77306	0.245223	-0.84908	-0.90195	0.666196	1.07281	-1.00729	0.696542	-1.16004	-0.63926	-0.11366	0.267121	-0.80557
											3.35216	5.72302	0.972716	3.78141	2.4665	3.91994	-0.439	2.36836	2.85348	4.41122	2.616	2.616	3.99466	3.59098	2.0485	2.0485	0.583444	1.64118	0.484445	-0.969	4.08746	2.32193	3.63184	0.9314			-0.13352	0.723642	-0.42276	0.398061	-0.5562	0.722545	-1.15368	-0.12423	-0.65028	-0.92171	-0.12178	0.38221	-2.33163
											9.36838	4.40889	8.11025	3.13368	8.6251	3.77016	7.56472	3.37568	8.11355	3.35348	7.24558	2.616	7.53687	3.88346	7.53714	3.0485	5.8586	2.11289	5.38263	1.27693	9.65821	3.70044	9.23061	2.9314			-3.64248	-0.38378	-1.22743	-1.03453	-0.945	-0.8038	-0.88152	-0.47373	-2.53151	-0.99512	-0.69518	-0.94088	-3.87595
											7.29311	7.34347	6.04562	6.65615	6.46368	7.44203	5.58864	6.12693	6.07909	6.74743	4.36193	5.36193	6.14872	6.33691	5.75743	5.05968	3.92747	5.59832	3.87513	4.31545	6.71425	6.78136	6.69958	5.48599			-0.28602	-0.57161	0.24428	-0.72516	-1.02996	-0.41027	-2.02216	-0.02627	-0.76533	-1.06048	-0.64132	0.234207	-0.38463
											7.92805	5.98776	5.62086	5.9278	7.45422	5.42537	4.80893	5.02043	7.0381	3.51444	5.49344	4.70096	7.80516	4.7985	6.06659	4.27822	5.73201	1.82041	4.56438	2.27693	5.04439	3.32193	1.9314	4.10133			-1.746	-0.16286	-1.03702	-0.05152	0.008445	-0.13733	-0.45752	-0.00974	-1.60532	-0.43994	0.318415	-0.12122	-0.62499
											6.21273	3.95012	5.43512	2.53548	4.80844	3.25143	4.48217	1.75716	4.38293	2.061	4.70096	3.116	4.60586	3.59098	3.63346	3.0485	3.92747	-0.00152	2.70315	-0.469	0	1.58496	-0.0686	0.9314			-0.21057	0.101379	-0.50182	-0.32654	-0.945	-0.12067	1.04248	-0.32094	-0.56164	-0.03723	-0.75758	0.311012	-0.57639
											6.12089	7.87116	5.07456	8.00983	4.21841	7.1166	2.5832	6.80802	4.51445	7.2037	3.90848	7.59328	6.69082	7.97065	4.87043	7.71494	3.3487	4.43431	2.59564	4.78885	5.78136	7.72792	4.57526	7.68629			-3.11677	-0.74133	-1.12579	-0.7869	0.715964	-0.56226	-1.25	-0.68601	-2.69495	-0.04905	-1.83546	-0.05779	-2.93367
											2.97267	7.43578	2.84284	7.67015	2.55146	7.09087	2.67541	6.58978	2.061	6.22646	2.40848	6.32281	3.88346	7.24439	2.0485	6.20721	4.74666	4.13363	4.41426	3.81545	3	7.81378	2.9314	7.47829			-0.98877	-0.01681	-3.06646	-0.40457	-2.83568	-0.10064	-0.75	-0.48647	-1.43285	-0.32097	-0.38946	0.105938	-2.18408
											5.82771	8.55547	4.65944	8.43777	5.72656	7.60081	4.43342	6.481	4.96468	7.50308	4.96622	7.2364	5.65562	7.66776	3.5485	6.70946	5.94409	5.61068	5.48894	4.57274	2.58496	9.79766	2.51636	8.58961			-2.49475	0.13218	-1.81346	0.132359	-0.5562	-0.02494	-1.94616	-0.48283	-2.64868	-0.63745	-0.79076	0.048127	-2.5711
											7.08009	5.3799	4.95718	5.32796	6.20904	4.00491	3.89189	2.88293	5.39721	5.12564	4.18064	3.70096	5.50319	4.93189	4.24466	3.5485	3.13187	3.27064	2.61846	2.90844	6.59991	6.76818	4.9314	6.43919			-1.57239	0.654537	-0.03702	0.645871	-1.89845	-0.14363	-0.25	-0.30715	-2.01777	-0.37192	-0.29302	0.036443	-0.65356
											9.59508	5.30997	9.03331	5.54632	9.70515	4.61266	9.38193	3.57218	7.91122	4.43844	7.83514	4.56944	8.36056	5.43189	8.2823	2.34098	5.01151	3.70318	5.43024	3.0225	10.8313	4.39232	10.5644	4.83829			-0.48121	-0.51965	-0.08679	-0.41841	0.443804	1.10801	-1.02627	1.03352	-0.71911	-1.29388	-1.21214	0.188507	-0.43117
											6.87287	6.22599	5.14486	5.35741	7.41934	5.3385	5.56451	2.72196	6.33637	6.04964	5.86393	4.36193	5.64872	6.34488	5.0707	3.45218	5.66146	2.90216	5.39708	2.83467	5.42626	5.70044	4.32372	4.73876			-0.51429	0.223944	-0.97425	-0.58192	-2.10596	-0.3815	-0.97972	-0.32386	-0.44042	-0.38113	-0.79489	-0.10778	-3.52803
											6.6788	8.77067	4.63532	9.06099	5.99202	9.29231	3.61264	9.37711	5.35348	7.2106	3.90848	7.01321	6.89649	7.52616	4.29443	7.64557	-0.794	6.14103	0.908444	5.55127	5.16993	9.49785	4.8856	9.01621			-2.24364	-0.56008	-4.05891	-1.63208	-0.98873	-1.10596	-3.33496	0.064016	-1.24906	-0.80953	-0.55364	-0.10752	-3.09835
[truncated: 20,677 more rows]
[truncated: 3 more columns]
