# Supplementary material for: Loss of Kmt2c or Kmt2d primes urothelium for tumorigenesis and redistributes KMT2A–menin to bivalent promoters
Source: Nat Genet. 2025 Jan 13;57(1):165–79. doi: 10.1038/s41588-024-02015-y (PMC11735410; doi:10.1038/s41588-024-02015-y)
Supplement: Supplementary file 8 — Statistical source data. [file 41588_2024_2015_MOESM8_ESM.xlsx]

## Sheet: Sheet1
Fig. 5b	CpG %				Fig. 5c	PRO-cap			H3K4me1			H3K4me3			H3K27me3				Fig. 5f	PRO-cap		CpG%		KMT2A			Fig. 5h	KMT2A			Menin			SET1A			CXXC1			PRO-cap
	KMT2D_only	KMT2D_with_KMT2A/SET1A	No_KMT2D			KMT2D_only	KMT2D_with_KMT2A/SET1A	No_KMT2D	KMT2D_only	KMT2D_with_KMT2A/SET1A	No_KMT2D	KMT2D_only	KMT2D_with_KMT2A/SET1A	No_KMT2D	KMT2D_only	KMT2D_with_KMT2A/SET1A	No_KMT2D			H3K4me3_only	Bivalent	H3K4me3_only	Bivalent	H3K4me3_only	Bivalent			0-5	5-8	8-20	0-5	5-8	8-20	0-5	5-8	8-20	0-5	5-8	8-20	0-5	5-8	8-20
	0.361	0	0			-1.9946	-0.52689	0.228051	-1.16911	-0.78648	1.04789	-4.15904	-0.85726	0.368704	-0.46659	-0.19748	-1.07393			-0.7082	1.20442	2.963	11.7241	-0.5159	0.293956			-1.85499	-0.31018	0.191265	-2.03952	0.270517	-0.18229	-2.38223	-0.5616	-0.0709	-0.54248	-0.58122	-0.05286	-1.0686	-0.12707	-0.21887
	0.4016	0	0			-2.84119	0.540493	0.214485	-1.28873	-0.10848	1.09264	-0.95822	0.033118	0.099424	-0.86414	-1.6112	0.5765			-2.41255	1.70246	4.5929	6.8915	-2.38501	1.45266			-0.29951	0.333625	0.141063	0.275319	1.1436	0.526405	1.21596	0.076534	-0.33067	-0.75	-0.40887	-1.3756	-0.89867	-0.69891	0.228142
	0.5464	0	0			-1.50748	-0.8807	0.21202	-1.16133	-0.23414	-0.07873	-4.04662	0.177714	-0.21278	0.635833	-0.19748	0.664178			0.609472	0.517841	7.3818	5.6818	0.313515	0.117874			-3.18148	0.143641	0.218671	-1.95311	-0.08171	0.187978	-0.80623	-0.56774	-0.80025	-1.01526	-0.76074	-0.22939	-0.0686	-0.26134	0.127515
	0.565	0.1515	0			-1.7531	-0.13477	-0.49021	-1.89406	-0.53791	-0.96004	-1.69378	0.019102	0.219758	-0.07662	0.469191	0.763372			-0.44334	1.07489	5.6851	10.6183	0.344284	1.1188			-1.57924	0.184178	0.650002	-1.18177	0.038746	-1.49046	0.847481	0.046039	-0.36004	-0.41096	-0.64954	-0.13148	0.9314	0.399826	0.353633
	0.5865	0.1733	0			-1.34162	-0.91074	-0.30578	-1.72662	-0.41947	-0.88476	-2.91677	-1.39338	0.112547	0.274203	0.330845	-0.19748			-0.02749	1.51636	10.3125	11.0927	0.362079	0.84826			-0.31331	-1.35245	-0.04801	-0.26075	-2.19798	-0.04713	0.139963	-0.31348	-1.12407	-1.50729	0.25	-1.16187	-0.0686	-2.02604	0.186331
	0.6098	0.2751	0			-3.49744	-0.88776	0.351519	-0.83887	0.403182	-0.725	-3.41917	-0.11657	-0.16411	0.404976	-0.6464	0.849076			0.053205	-1.95473	4.6358	16	0.106506	-0.93013			-1.34972	1.04727	0.153593	-1.3826	0.793775	0.222006	-0.73748	0.294024	-0.33519	-1.174	-0.48902	-0.72918	-3.19466	1.90059	0.018596
	0.6897	0.349	0			-1.2061	-1.13545	0.200153	-1.07518	0.016298	-0.24356	-1.76143	-0.42929	-0.3365	0.525832	0.664178	-0.5409			-1.10899	3.24073	8.8792	8.4337	-0.26758	2.37224			-2.99064	0.317139	0.351739	-0.73951	0.146668	-0.39983	-0.23748	0.394036	-0.35828	1.15368	0.088265	-0.00026	0.9314	0.200543	0.515218
	0.7407	0.5141	0			0.779397	-2.54145	-0.19108	-1.89856	-1.0638	-0.03604	-0.77446	-2.40166	0.170705	0.048374	-0.1096	-0.19748			0.467856	0.558982	4.8299	4.9669	0.562851	0.028304			0.259253	0.785612	0.13774	-1.4055	-0.93653	0.253557	-0.73748	0.055	-0.23392	-1.97972	-1.18254	-0.47835	0.083403	0.191103	-0.01605
	0.7605	0.5535	0.1845			-0.81908	-0.20127	-0.05286	-1.7322	-0.00301	-0.49074	0.194063	0.42867	0.264199	0.909833	-0.19748	0.107947			-1.00848	2.85669	12.2475	9.4778	-0.31193	0.51401			-1.46746	0.082219	-0.13334	-0.26537	-0.75371	0.373201	-0.03793	-0.11357	-1.08135	0.282065	-0.04248	-0.93264	-0.06082	0.141071	-0.11326
	0.831	0.5587	0.2336			-1.15106	-0.14797	-0.02584	-1.05247	-0.05636	0.121017	0.067787	0.065562	0.244787	0.528524	0.330845	0.08519			-0.03695	1.69039	3.5971	8.3333	-0.50963	1.25082			2.52165	-0.08384	0.316588	2.5945	-0.47651	0.14345	0.847481	-0.83865	-0.23367	0.834963	-0.94497	-0.85603	1.34644	-0.35648	-0.06483
	0.9132	0.6868	0.2433			0.516363	-0.73195	-0.1994	-2.70543	-0.24398	-0.30229	-1.27446	-0.14515	0.142729	-0.53081	0.048179	0.135857			-0.46618	-0.33072	6.047	6.8522	-0.20989	-0.36932			-1.69019	-0.54715	-0.04331	-1.27018	-0.6949	0.195317	-0.16148	0.262519	-1.04248	-1.3612	-1.60022	-1.2279	-2.0686	-1.52105	-0.68817
	1.1038	0.6993	0.2445			-1.08077	0.417498	-0.05775	-1.5127	-0.07257	0.207685	-2.00418	0.054944	0.115581	0.330845	-0.45524	0.274203			1.1338	0.007349	3.4091	8.4567	0.560573	0.434225			-0.52228	0.269903	0.738973	-0.73723	-0.01498	0.413001	-0.60219	0.043107	-0.64017	-1.57653	0.126115	-0.3091	-0.58977	-0.00498	0.131845
	1.1848	0.7282	0.2494			-1.0349	-0.25324	-0.23627	-1.25252	-0.36393	0.782677	0.303937	-0.29966	-0.06451	-0.33582	0.462898	-0.77768			0.100243	0.478888	5.424	15.8046	1.06861	-0.16573			-1.87788	-0.54852	0.217312	-2.03333	-0.40828	0.215853	-1.47947	-0.86325	-0.40132	-1.38374	-1.65368	-0.61895	-2.71246	-0.26712	-0.42784
	1.2195	0.7802	0.2506			-0.22472	-0.13206	0.392823	-0.29226	0.207023	1.10559	-0.81181	0.090597	0.183771	-0.35413	-1.39246	-0.09965			0.317365	1.69694	4.4271	7.6677	-0.49116	0.851653			0.056917	-0.25661	0.574705	0.614649	-0.13997	0.508735	1.07591	-0.945	0.654654	0.436609	-0.68985	0.043324	0.161739	-0.22165	0.144485
	1.2821	0.8048	0.271			-3.21156	0.09767	-0.79126	-2.41348	-2.44233	-0.12378	-2.48198	-1.11524	-0.53753	0.19519	-0.60494	-0.7864			0.369009	0.544377	8.0672	8.9983	0.33469	0.855228			-0.65932	0.35132	0.370324	-1.00888	-0.47653	0.674882	-0.84868	0.14635	-0.25818	-0.00729	-0.55834	-0.42027	-0.49197	-0.59178	-0.2335
	1.3158	0.817	0.2725			-2.98614	-0.04502	0.055426	-1.01177	-0.18377	-0.48927	-1.65858	0.205836	0.368076	0.209988	-0.33313	-0.86414			-0.31604	1.29397	5.7732	7.3913	-0.07288	0.309982			-1.44778	-0.02065	-0.31412	-2.95788	0.72824	-0.24664	-1.27648	-0.31348	-1.21944	-1.04248	-1.49271	-0.95053	-1.87595	-0.41191	-0.5628
	1.3441	0.8666	0.2755			-0.07848	-0.17191	0.348906	-1.06728	-0.07856	1.09342	-4.07689	-0.11608	-0.0633	-0.07662	-0.53081	-0.19748			0.550177	0.885007	6.9544	6.9119	0.002781	0.240109			-0.67985	0.258999	0.070401	0.106527	-0.26471	-0.65028	0.104768	0.015887	-1.00212	-0.66504	-0.60263	-1.28176	-1.61609	-0.37014	-1.12552
	1.3652	0.8897	0.2801			-0.0686	0.412583	0.694771	-1.75632	0.09221	0.881857	0.3105	-0.05596	0.066973	1.17649	-0.7258	0.042046			-0.12053	1.54333	7.1287	10.2804	0.168319	1.40125			0.490681	0.05106	0.213358	-0.24553	0.017516	0.075584	-0.57652	-0.16467	-0.96957	-0.11848	-0.53317	-1.13598	0.9314	-0.2571	0.392488
	1.4056	0.9077	0.2809			-0.31038	-0.42334	0.076525	-0.53604	-0.74356	0.356098	0.044325	0.043918	-0.03991	-0.30459	-0.19748	0.404976			0.553699	-1.23534	4.4914	10.9792	0.378975	-1.38447			-1.811	0.082068	0.141595	-1.69798	-1.01302	0.832639	-1.97187	-0.69152	-0.0412	-1.79373	-0.84285	-0.14548	0.9314	-0.46141	0.969945
	1.4337	0.9346	0.2907			-0.16171	-1.84704	-0.10652	-1.54801	-0.48891	0.991483	-0.97374	-2.37897	-0.09599	-0.39246	0.802524	0.576695			-1.02009	1.36634	9.6711	10.7471	0.247966	0.808776			0.591429	-0.05199	-0.1646	-0.70359	0.219467	0.1527	-1.93896	-0.2968	-0.79875	0.779447	-1.05525	-1.33425	-2.52803	-0.66541	0.509258
	1.6575	0.9358	0.2967			-1.30504	0.039141	0.391546	-1.73161	0.406038	0.332445	-0.92887	0.073354	0.033268	-0.53081	0.797642	-0.39658			0.104915	0.473927	7.1141	12.3832	-0.03547	-0.13927			-1.05739	0.33481	0.026643	-1.33405	-0.29569	0.386295	-0.07985	-0.18608	-1.13098	-0.84221	-1.30774	-0.55204	0.471968	0.300174	-0.13374
	1.6807	1.0014	0.3058			-1.87595	-0.11089	-0.47154	-2.69201	-0.23718	1.03306	-0.93543	-0.01797	0.09265	-0.19402	-0.33582	-0.39246			-0.57783	3.56284	6.5235	10.356	0.339936	2.24342			-1.63719	0.425705	-0.26413	-0.58951	0.716463	0.660228	-0.945	0.666196	-0.23748	-1.92525	-0.41629	-0.39639	0.864286	0.764075	0.348984
	1.7199	1.1041	0.3125			-1.54565	-0.1518	-0.45188	-1.1234	0.184717	-0.03934	-0.94087	0.059735	-0.0356	0.08519	0.116943	-0.00249			-0.45818	3.95931	8.113	12.4011	0.302127	1.9226			0.960731	0.198908	0.076911	0.1645	-0.3179	-0.32086	1.33127	-0.16501	-0.77094	1.91695	-0.63092	-1.20691	0.576735	0.391853	0.40552
	1.7964	1.1204	0.3247			-0.12749	-0.94107	-0.20409	-0.65664	-0.2521	1.13678	-3.24376	-0.18907	0.146586	0.135857	0.330845	-0.19748			-0.10851	1.59437	11.6683	11.4973	0.456306	1.18029			-0.13304	-0.01374	-0.01268	-1.67524	0.131889	-0.5772	-0.86004	-0.55997	-1.53003	-2.41096	-0.68922	-1.17767	-0.9987	0.474019	-0.10261
	1.8111	1.1278	0.3247			-2.87595	-0.44395	0.154653	-3.19248	-0.28485	0.171481	-1.20437	0.188876	0.199095	0.859166	0.381513	-0.19748			-0.12325	-0.03341	7.1826	12.3457	0.189259	-0.67748			-1.82968	1.1545	-0.48584	-2.5031	1.23256	-0.30956	-2.02996	1.055	-1.82244	-0.55384	-0.25	-1.69097	-2.93367	2.41683	-0.37593
	2.0772	1.3311	0.3289			-2.02553	-0.16565	0.108575	-0.30114	-0.23048	0.40696	-2.09253	0.302871	0.125116	0.330845	0.048179	0.078897			-1.94592	0.161808	2.6538	9.3023	-4.27383	0.461018			1.24967	-0.02835	0.105633	2.17881	-0.7943	-0.31309	0.555	0.325284	-0.76066	0.75	0.070773	-0.89461	4.52635	-0.41155	-0.32943
	2.168	1.3423	0.3968			-1.3981	-0.59865	0.081989	-1.85039	0.376742	1.0217	-2.01996	0.172309	-0.12695	0.561702	0.556869	-0.25823			0.275735	-0.88304	5.7057	10.9053	0.080276	-1.4066			-0.71747	0.014844	-0.27933	-1.49579	-0.71285	0.647011	-0.73748	-0.57973	0.414946	-1.94616	-2.48516	-1.00583	0.056931	-0.39981	-0.23998
	2.193	1.5717	0.4149			-4.09835	-0.2642	0.03031	-1.87412	-0.06941	1.33245	-3.97632	-0.18804	0.267689	1.07164	0.469191	-0.19748			-0.30537	1.39853	8.9552	7.3892	0.24061	-0.18686			-0.80877	0.323239	1.67577	1.12806	0.514268	1.22744	-0.945	0.112096	-0.07652	-1.54248	-0.91867	-0.11848	-0.0686	-0.45038	1.70133
	2.2901	1.573	0.4464			-2.13899	-0.17989	-0.24722	-0.74916	-0.05765	-0.67446	-0.98198	-0.00687	-0.05141	-0.53081	-0.19748	-0.80481			0.375007	2.56504	5.7674	14.3116	0.2771	1.4225			0.904635	-0.22584	-0.03592	0.936183	-0.34273	-0.17658	0.055	-0.29162	-1.11493	0.75	-0.3705	-0.92626	0.29397	-0.01954	-0.07504
	2.3569	1.5894	0.4484			0.9314	-0.06217	-0.15611	-0.68377	-0.31896	0.09548	0.144032	0.156299	0.052207	-0.33582	0.135857	-0.39227			-0.12081	-1.34423	6.7453	17.2065	-0.02981	-0.63365			0.491719	-0.28202	0.18383	1.53257	-0.42744	0.290289	0.40522	-1.17167	-0.71716	0.198248	-1.02291	-0.88731	2.80587	-0.33078	-0.0859
	2.6936	1.5957	0.4598			-4.39053	0.445073	0.219317	-1.83897	-0.75632	1.57983	-3.00418	0.12698	0.002027	0.19519	-1.05913	-0.21478			0.273231	1.90794	9.3633	10.0156	0.052837	0.044652			-0.1492	-0.06199	-0.21731	1.63823	-0.29995	0.312179	-0.445	-0.15502	-0.80615	-0.45752	-0.33489	-0.87355	-1.33163	0.3347	-0.12743
	2.7027	1.61	0.4854			-0.62114	0.088228	0.310503	-0.55508	-0.621	-0.12139	0.125764	0.20433	0.005437	0.0751	0.5765	-1.16644			0.399684	0.884094	9.7101	11.811	0.037613	0.140225			-0.87623	-0.10484	0.32287	0.205696	-0.58863	0.225676	-0.021	-0.28404	0.098731	-0.43129	0.348199	-0.29721	-0.21062	0.909032	-0.79556
	4.1451	1.6227	0.4975			-0.0686	-1.04135	0.131009	-1.64331	0.085279	0.805221	-0.7877	-0.2507	-0.21133	0.361881	-0.26892	0.955668			0.175743	-0.80557	8.6993	11.7021	0.236683	0.702233			-2.10588	-0.087	0.046185	-1.10594	-0.68929	-0.17244	-1.15252	-0.0497	-1.11332	-1.14677	-0.98147	-0.94887	-1.55403	-0.31129	-0.53583
	6.2651	1.6529	0.5013			-0.54394	0.551243	-0.12738	-1.1994	0.101687	0.611234	-0.79032	-0.06658	0.101308	0.135857	-0.33582	1.35048			-0.00456	-1.65356	3.5484	4.908	0.276118	-0.87355			-1.75531	-0.03214	0.132724	-1.61302	-0.35748	-0.46579	0.055	-0.3101	-0.30538	-1.57193	-0.50095	-0.73963	-2.39053	-0.57447	0.072415
	6.8768	1.6743	0.5038			-0.45562	0.306124	-0.09706	-1.63084	-0.11878	0.038436	-0.64706	-0.09423	0.037813	0.588194	0.469191	-0.39246			-1.28687	-0.0469	9.4563	10	-0.54861	0.574			-0.73367	-0.08609	-0.03942	-1.19798	-0.48126	-0.19593	-1.47204	0.696896	-0.35054	-1.11123	0.530044	-0.49811	-0.0686	-0.0086	-0.04008
	8.2237	1.7094	0.5155			-0.2061	-0.46064	0.423425	-1.03625	-0.05128	-2.28196	-0.35046	-0.01747	0.098225	0.135857	-1.07187	0.135857			-2.21544	0.722813	5.8219	11.3527	-0.49342	0.343466			0.599313	0.043832	-0.83101	0.202006	-0.11773	-0.09035	1.055	-0.41546	-0.80212	-1.54248	-0.30927	-0.93825	-0.0686	0.071923	-1.35774
	8.4775	1.8146	0.5391			-2.76904	0.157184	-0.08	-0.91061	-0.41348	0.282061	-2.58714	0.115265	-0.03413	0.664178	0.153347	-0.19748			0.367087	-0.6188	5.6648	9.1179	0.250225	-0.44163			0.350704	0.624689	0.242663	0.145905	0.309675	0.450925	-0.445	0.206535	-0.09237	-0.04248	-0.53077	-0.85737	-1.0686	0.490629	-0.38485
	13.6364	1.8605	0.5435			-2.23853	0.16673	-0.49934	-2.35823	1.15024	0.332445	-0.64295	0.007567	-0.30552	-0.15898	1.16501	-0.08997			-2.17902	1.49619	2.2491	11.5865	-1.54421	0.3691			-0.10744	0.375606	0.035725	-2.06789	-0.62989	0.500957	-0.40642	-0.23748	-0.01842	-0.80774	-0.45752	-0.1787	1.16022	-0.7416	0.803003
		1.898	0.5556				-1.02075	-0.02109		-1.34473	0.321679		-0.07127	0.125277		-0.9998	-0.19748			0.259633	-0.0686	2.1777	10.8818	-0.466	-0.22948			-0.86767	-0.20258	0.429729	-0.32821	-0.62912	0.411989	0.744256	-0.77009	-0.9458	0.520284	-1.04249	-1.00809	-0.50692	-0.47807	0.659727
		1.9074	0.561				-0.4268	0.211433		-1.13501	0.89326		-0.01483	0.156628		0.997512	0.243167			-0.34031	-0.73157	10.5477	14.4279	0.124101	-0.78808			-0.93568	0.289913	0.516933	-1.01349	-0.1954	0.225558	0.604768	-0.53056	-0.68726	0.25	-0.263	-0.40141	-0.80557	-0.24731	0.348579
		1.9298	0.5882				-0.7003	0.035728		0.112867	0.173185		-0.02219	0.120973		-0.13814	-0.86414			0.091235	3.73875	12.7824	10.6061	0.345027	0.633628			-1.20771	0.238806	0.232076	-0.3685	-0.07625	0.300213	-0.10596	-0.46869	0.623118	-0.54248	-0.12196	-0.52605	-1.0686	-0.40636	-0.54278
		2.1104	0.5988				-0.84706	-0.33459		-0.10164	0.13025		-0.2388	0.023608		0.497487	0.056844			-0.1607	-0.18678	11.2917	11.8727	0.18282	-0.11481			-1.3934	0.074575	-0.06055	0.269749	-0.30054	0.887977	-1.02996	-1.2209	-0.59489	0.173998	-0.70181	-1.00228	2.25333	-0.20182	0.214485
		2.1116	0.6356				-0.47741	-0.18435		-0.08581	0.453196		-0.42703	0.137569		-0.86414	0.381513			0.272437	2.39083	1.8006	7.2464	-0.82759	0.859434			-0.68725	0.397988	0.283617	0.101823	-0.06799	-0.50279	0.555	0.112059	-0.53785	0.25	0.287433	0.197651	-1.55403	0.923566	-0.06541
		2.1328	0.6502				-2.19059	-0.58684		-0.56636	0.63025		-2.22447	-0.10114		0.738309	-0.00249			0.9314	2.0689	5.9839	12.2563	0.460433	0.872576			0.266645	0.099184	0.399181	-0.14372	0.015894	0.385204	-0.38223	-0.1122	-0.81348	-0.25	0.15279	-0.46468	0.384657	0.20975	0.650235
		2.1552	0.6579				-0.05077	0.10844		-0.37648	-0.0765		0.022983	0.252842		0.223536	0.635833			-2.77481	0.670304	8.9537	5.7516	-3.09174	1.72249			-0.72684	0.148693	0.168586	0.211888	-0.65143	0.193255	-0.73748	-0.08443	-0.38445	-0.34632	-0.14168	-1.33659	-1.0686	-0.31118	-0.09934
		2.2542	0.6601				-0.23674	-0.45397		0.041295	-1.16032		0.142244	0.107842		0.104821	0.469191			-0.36138	2.82014	7.0922	13.0293	0.32759	1.37925			-1.61526	0.179567	0.174974	-2.1242	0.733074	0.062579	-0.60596	0.339128	-0.26499	-0.75	-0.00661	-0.90215	0.668366	0.342943	-0.22239
		2.2785	0.6757				-0.18883	2.49145		-0.93971	0.247483		0.056579	0.947364		-0.05913	-0.19748			0.60563	0.172408	5.4054	10.2249	0.351695	0.358848			-0.24268	-3.2784	0.061968	0.067177	-2.00697	0.815972	0.617765	-0.51375	-0.76924	0.479716	-0.65368	-1.35205	0.310433	-1.40845	-0.24865
		2.2843	0.678				0.140853	-0.1596		-0.5988	-0.46536		-0.81499	0.017829		0.469191	-0.53081			0.045601	3.17596	9.1471	13.0074	-0.46136	2.41567			-3.07489	0.412339	0.477616	-2.81994	-0.2184	0.125403	-2.52996	0.028147	-0.88223	-2.75561	-0.0187	0.020284	-2.18408	0.280503	0.639444
		2.3139	0.6873				0.348535	-0.1592		-1.53604	-0.25716		0.064208	0.167306		0.483989	0.955863			0.390064	0.664539	8.8023	16.156	0.186138	0.400234			-0.80877	-0.14973	-0.74556	0.802019	-0.5018	-0.47286	-0.23748	0.101803	-0.81923	-0.41096	-0.66622	-0.45752	-0.16171	-0.16234	-1.7226
		2.3913	0.7018				-0.68815	-0.13815		-0.8082	0.425042		0.027403	0.199513		1.79841	-0.1098			-0.11	2.01593	8.1558	7.0022	0.369406	1.58885			2.94068	-0.15964	-0.97477	1.17946	-0.26047	-0.86012	0.055	0.662346	-1.28725	-0.04248	-0.55779	-2.33995	2.10133	0.098147	-0.54581
		2.5641	0.7059				-0.90332	-0.45836		-0.65643	0.891768		-0.09049	0.16054		0.955668	0.135857			0.424104	0.724949	6.8564	6.9565	-0.25099	-0.57287			-0.19408	0.009114	0.181907	-0.54511	0.171188	0.318229	-1.15252	-0.625	0.118456	-2.01178	-0.83008	0.026271	-0.54394	0.13388	-0.35732
		2.7422	0.7092				0.150094	-0.31129		-0.46694	0.332199		-0.04154	-0.25267		0.469191	-0.47148			0.229063	-0.65356	6.6327	8.1081	-0.35107	0.177956			-1.49609	-0.61066	0.280982	-1.94168	-0.77183	-0.23725	-2.51178	-0.64274	-0.50124	-1.36786	-1.2734	-1.09478	-2.99719	-1.11057	0.10844
		2.7985	0.7179				-0.16282	-0.04768		-0.43888	-0.58744		-0.77338	0.199302		0.243167	-0.7256			0.074853	0.732854	4.0123	9.2729	0.015365	0.170976			-0.42383	-0.02119	0.132643	0.528086	-0.52384	1.4604	0.784716	-0.19829	0.055	1.0447	-1.09683	1.41096	2.89187	0.360921	1.26342
		2.8533	0.7407				1.12709	0.095139		-1.56033	-0.33712		1.72888	-0.19474		-0.63812	0.333536			-0.1194	-0.26125	5.6751	12.8571	0.363111	-0.34611			0.386284	0.447764	0.361858	0.524232	-0.86653	0.232759	0.937767	0.067227	-0.7043	1.54248	0.176221	-1.06591	-2.91922	0.764816	0.235365
		2.9225	0.7576				-0.40203	0.00637		-1.40494	-0.19076		0.108083	0.257505		0.262681	-0.19748			-0.86535	0.496997	1.581	10.9859	0.268428	0.122108			1.1407	0.038914	0.282727	-0.11302	0.045802	-0.07356	1.055	-0.56537	-0.6794	1.04248	-0.62647	-1.37374	-0.0686	0.479567	0.173106
		2.9297	0.7639				-0.35919	0.103225		-0.96032	0.974672		-0.05373	0.015038		-0.33582	-0.03567			-1.01263	0.922122	4.7312	8.5852	-1.0497	0.397864			0.503747	-0.06547	0.080769	0.01504	0.202567	-0.21585	0.179614	1.13996	-0.35734	-0.26907	-1.56074	-0.99054	0.262606	-0.48559	-0.50744
		3.0476	0.7692				-0.68933	0.366985		-0.16657	-0.2322		-0.53243	0.325045		0.802524	0.135857			0.696935	-0.12073	2.4624	8.2209	0.838081	0.139198			0.143548	0.444604	0.359617	-1.49046	-0.14917	0.015227	-1.23748	-0.61552	0.088557	0.042481	-0.55649	-0.14294	0.316064	-0.32892	-0.00606
		3.169	0.7812				-0.39729	-0.37152		-0.18377	0.853687		-0.04889	0.051847		1.08852	-0.25412			0.474843	1.39083	3.2064	7.9659	0.257339	0.554496			1.62377	0.082955	-0.31336	0.898775	0.263177	-0.50255	0.881038	-0.82969	-0.51304	0.089036	0.191106	-0.74406	-0.0686	-0.20782	-0.58919
		3.322	0.7874				-0.91284	0.038888		-0.17446	-0.82852		-0.70354	-0.17434		0.223536	-0.18881			-0.79978	3.04225	4.4444	6.5375	1.03428	1.4702			0.816713	-0.426	0.305405	0.009537	-0.42007	0.269704	0.470037	-1.01375	-0.53283	-0.91096	-0.75	-0.69852	-0.65356	0.07579	0.32364
		3.5714	0.7895				-2.27738	1.01595		-0.1932	-0.67375		-1.39622	0.252477		0.692669	-0.26686			-0.8201	-0.05104	2.2942	14.3126	-0.55381	-1.0313			-0.22596	0.203139	0.206881	-0.28254	0.104965	0.189584	-0.45003	-0.10808	-0.52461	-0.17323	-0.79295	-0.5492	1.19443	-0.23445	0.281212
		3.939	0.7916				-0.68447	-0.42789		-0.17185	0.578965		0.227284	-0.01952		1.43433	0.330845			-3.09835	0.394072	5.6528	10.2902	-1.64042	0.534093			0.935233	0.384935	0.501474	0.552856	0.386981	-0.19294	-0.50964	-0.66382	-1.12485	0.124231	-0.17508	-1.01058	1.60947	0.353365	0.011489
		4.0377	0.8097				0.599111	0.723652		0.326145	-0.68377		0.368633	0.241842		0.845618	0.135857			0.691407	-0.42224	4.7877	6.1245	0.159034	0.385656			0.103343	0.195812	0.408388	-0.1302	-0.00855	0.314713	-0.61851	-0.6421	-0.09981	-0.16246	-0.95002	-0.48822	-0.59079	-0.46152	0.210376
		4.2683	0.8403				-1.07524	0.500303		-0.70596	-0.49866		0.074157	0.222657		1.09534	-0.00249			-0.79083	1.50331	6.71	10.8187	0.40323	0.735112			-1.00406	-0.19311	0.226852	-2.28827	-0.7597	-0.23921	-0.19504	-1.03974	-0.56788	-1.01526	0.154722	-0.60816	1.51636	-0.58317	0.227805
		4.4271	0.8671				-0.13524	0.153531		0.033928	0.140781		-0.08715	0.166475		-0.09017	-0.05913			-0.30346	-3.87595	6.089	7.3955	-0.64969	-3.40889			1.83256	0.226284	-0.10826	1.35946	0.417095	0.450837	0.555	-0.0655	-0.38558	-0.04248	-0.81245	-1.26506	1.47197	0.473218	-0.00942
		4.6477	0.8772				-0.0995	-0.06745		-0.37543	1.46145		0.369047	0.020582		-0.00249	-0.19748			1.36139	-0.17552	6.0914	6.6667	0.956549	0.168985			-1.21998	-0.09223	0.079207	-1.62764	-0.31271	0.508991	0.139963	-0.38404	-0.6999	0.476586	0.160367	-0.93914	-1.5661	-0.09535	-0.04674
		4.6632	0.8783				-0.52542	-0.83814		0.218036	-0.22423		0.119516	0.227266		0.344218	-0.00249			-0.17445	1.44419	4.5666	10.1865	0.019486	0.110933			-0.94028	0.003006	0.094774	-1.999	-0.56173	-0.4583	-2.17472	-1.06473	-0.53065	-1.50729	0.007287	-0.5686	-0.0686	-0.12216	0.097575
		4.8216	0.885				1.51054	-0.10484		-0.61587	-0.21352		0.607147	0.069665		-0.63812	-0.19748			0.608179	3.33178	6.5995	9.9156	0.351004	1.68667			-1.68662	0.199248	0.218099	-1.725	-0.36257	-0.10998	0.478998	0.151759	-1.21806	-0.83496	-0.28196	-0.63761	-0.65356	-0.31526	-0.19692
		4.9612	0.885				0.243951	-0.07658		-0.31034	-0.7136		0.067083	-0.0066		0.664178	0.135857			1.66937	1.81389	7.6212	10.3935	0.388105	0.686346			-1.17668	1.07462	-0.19233	-0.19798	1.5638	-0.03947	-1.945	1.38268	-0.24414	-1.54248	0.957519	-1.41292	-1.88803	0.569333	-0.54054
		5.0091	0.8897				-2.50005	-0.49833		-1.72852	0.356098		-1.72714	0.090098		-0.83342	-0.7256			0.730454	0.93472	5.3483	11.4017	0.75597	0.341386			0.611603	0.847089	0.59071	1.13258	0.290659	-0.59591	1.26252	0.228962	-0.45297	0.457519	-0.22171	-1.1388	0.793896	0.451267	0.299628
		5.2288	0.8929				-0.03524	0.528937		-0.57607	0.369171		0.241427	0.008012		-0.39246	-0.00249			0.03358	-0.54253	9.4855	7.3783	0.398637	-0.4245			0.187943	-4.95256	0.389691	-0.31838	-4.52609	0.432019	0.906086	-4.15181	-0.42468	-0.05834	-3.86825	-0.3912	-0.26859	-1.59362	0.589205
		5.6399	0.9091				0.16307	0.806953		-0.31142	-0.04251		-0.56808	0.203012		0.859166	1.1925			-1.10499	0.857399	5.8045	14.4876	-0.26631	-0.05456			-1.91877	0.191889	-0.38764	-1.04035	-0.31148	-0.15476	-0.39523	-0.42476	-0.36717	0.007287	-0.15971	-0.61921	-2.11923	0.627501	-0.20327
		6.0883	0.9112				-0.51729	-0.0036		0.273722	-0.82852		0.028122	0.165885		0.19519	0.469191			0.042431	0.572061	6.5217	10.767	0.238498	0.399816			0.09435	0.198875	-0.10841	0.008836	-0.0381	0.39625	-0.58975	-0.445	-0.50351	-0.326	-0.34469	-0.41507	0.135272	0.252948	0.020516
		6.2797	0.9119				0.507716	-0.27417		-0.38791	0.244902		0.131028	0.16163		-0.7258	-0.30479			0.413978	3.42657	5.9094	14.6388	0.968274	1.45525			-0.25097	1.62253	0.291395	0.311911	1.39423	-0.66977	-1.09558	0.876928	-0.18197	-0.47153	1.03801	-0.61563	0.275354	2.38318	-0.28978
		6.4228	0.9259				-0.37413	-0.03228		-1.12599	0.288714		0.472995	0.117875		-0.63812	0.664178			-0.6481	2.51089	6.2983	11.976	0.143227	1.12042			-1.13851	0.278067	0.317728	-1.15321	0.190823	-0.17202	0.055	-1.11698	-0.81007	-0.75	-0.74884	-1.38309	-0.41652	-0.03443	-0.0808
		6.4987	0.9327				-0.0875	-0.42967		-0.86371	-0.045		0.166745	-0.10824		1.41675	1.26663			1.39701	0.993684	3.8126	5.7065	2.42984	0.420592			-0.99647	0.299943	0.170007	-0.91608	-0.25768	-0.00588	-1.73748	0.033466	-0.59561	-1.43598	-0.37688	-0.94416	-1.39791	-0.59948	-0.10485
		6.6148	0.9328				-2.94463	0.854619		-0.95769	0.502471		-1.80539	-0.03129		-0.27161	0.330845			0.232518	0.441074	10.3501	7.4419	0.09937	0.215855			0.27538	-0.50271	0.186904	0.988902	-0.93067	-0.01947	1.71596	-0.02964	-0.32024	0.722429	-0.89005	-1.29344	1.9314	-0.64759	0.078615
		7.0675	0.9524				-0.87191	-0.09508		-0.81574	0.016545		-0.4762	-0.09465		-0.3838	-0.97145			-0.46043	5.72582	3.2353	12.2449	0.278712	4.59876			0.179674	0.189737	-0.15799	0.040035	-0.32848	-0.07737	0.164983	-0.25622	0.241729	-0.55822	-0.53457	-1.04248	-0.45687	-0.39464	0.214605
		7.1565	0.9563				-0.20763	-0.67644		0.37229	-1.1973		-0.08295	-0.01787		-0.19728	0.802524			0.158644	0.554837	6.9808	11.0949	-0.30701	-0.32277			-0.79687	-0.27268	-0.5505	-0.90679	-0.4051	-0.2183	-0.84868	-0.14427	-0.1591	-0.37577	-0.35082	-0.61006	-1.01885	-0.23787	0.270361
		7.441	0.9585				0.141764	-0.25297		-1.65045	-1.13315		0.263373	-0.21457		-0.19748	-0.19748			-0.18556	0.058812	6.1331	15.3	-0.18066	0.449134			1.58844	-1.41136	-0.10588	-0.84001	-1.44923	-0.38826	-1.14116	-0.73748	-0.50606	-0.9886	-1.3612	-0.68201	-2.05798	-2.08746	-0.48038
		8.1518	0.9804				0.180845	-0.44303		0.219912	0.398764		-0.11967	0.20493		-0.45141	-0.6382			0.088655	0.124045	9.4382	4.6667	-0.0998	-1.09271			-0.65362	0.078391	-0.24133	0.818229	-0.19565	-0.98043	-0.15252	-0.92031	-0.74855	1.04248	-1.10562	-1.40237	1.9314	0.006157	-0.24811
		8.5714	0.9828				-0.38178	0.23295		-0.21129	0.581734		-0.01875	0.114823		-0.53081	-0.09017			-0.02016	-0.75213	3.6626	4.375	-0.19016	-0.62777			-0.05524	-0.02992	0.737681	0.334164	-0.21255	0.518141	0.609812	0.11756	0.582571	0.013669	-1.2271	-1.1388	0.521249	-0.14816	0.003969
		9.8204	0.996				-0.46481	-0.09721		0.131926	-0.21634		-0.02167	0.170627		0.664373	0.664178			0.226856	1.45294	2.5247	11.007	0.427236	1.02661			-1.34201	0.15018	-0.55582	-0.70934	0.186905	-0.83342	0.186517	-0.57446	-0.77524	-0.38152	-0.73233	-1.05529	-2.98614	-0.41414	-0.92083
		0.1513	1.0101				-0.57835	-0.57773		0.132176	0.119871		0.020833	-0.16382		0.135857	0.664178			-0.60108	6.41253	6.6169	14.4869	-0.83791	3.20602			-2.21266	0.46581	0.65572	0.761992	0.07729	1.17348	-0.445	-1.006	-0.10694	-0.93129	-0.48144	-0.67005	-0.97933	0.467633	0.676664
		0.232	1.0152				-0.51772	0.153316		-0.43502	-0.53604		-0.35121	0.21935		-0.15898	0.330845			0.659984	0.9314	8.3744	5.364	0.040014	0.549545			-0.57412	0.237448	0.402799	-0.84273	0.151175	-0.92993	-1.23748	-0.70253	-0.16855	1.04248	0.285195	-0.69448	-1.29099	0.119143	0.581243
		0.2829	1.0204				-0.80557	-0.94632		-0.20527	0.496977		-0.40928	0.305391		-0.47148	0.19519			0.10169	0.9314	8.3237	8.8435	0.523378	1.08677			-1.54932	-0.08337	-0.11015	-0.83645	-0.17461	-0.43127	-1.16873	-0.67927	-2.70229	-1.10364	-0.67917	-0.75854	0.215193	-1.23155	-0.26639
		0.2849	1.039				-0.53075	-0.29842		-0.17826	-1.121		-0.17224	0.274797		0.5765	0.997512			0.262224	0.42444	4.5643	10.3448	0.214253	0.644176			-2.32498	-0.36882	0.219147	-0.90793	-0.68927	-0.42994	-1.00274	-0.77268	-0.2578	-0.82378	-0.83023	-0.6011	-3.76904	-0.15237	-0.07812
		0.346	1.0518				-0.24125	-0.58945		-0.17255	0.194025		0.04763	-0.16286		-0.07393	0.085385			-0.50475	1.87167	7.5793	5.5921	-1.29508	0.493135			0.120133	0.188665	0.249876	0.679463	0.556616	-0.11044	-0.60596	-0.25214	-0.99663	-0.41096	-0.17123	-0.83213	0.462482	-0.44845	-0.21604
		0.4082	1.0601				-0.23464	0.215884		0.171481	-0.21732		0.037578	0.179669		-0.63812	0.469191			-0.19247	2.68741	8.2502	12.3474	0.155479	2.13623			-2.07971	0.805217	0.336696	-1.99046	-0.08381	0.416124	-0.78725	0.17738	-0.90642	-2.10022	0.319404	-0.42615	-0.0686	0.806953	0.233295
		0.4988	1.061				-0.30544	-0.18414		0.075243	0.349724		-0.40789	-0.10526		0.121059	-0.19748			-0.60715	4.78555	5.7054	12.0344	0.233816	3.90778			0.975456	0.665881	-0.04003	-0.32187	-0.03416	-0.45896	-0.2257	0.731258	-1.06735	0.479716	-0.48822	-1.22079	0.686288	0.218618	-0.44959
		0.5143	1.0791				-0.09193	0.263574		-0.78729	-0.24413		0.066582	0.044071		0.071642	-0.00249			-0.19627	1.86727	7.363	9.7272	0.383766	0.809378			-1.13721	-0.15179	-0.0158	-3.65675	0.250157	0.79235	-1.73748	-0.25326	-0.63146	-1.43926	-0.13714	-0.85051	-0.12749	-0.08152	-0.05077
		0.5144	1.0791				0.306093	-0.39681		-0.4882	0.784015		0.020005	-0.10435		-0.7258	0.635833			0.184808	4.40589	6.8357	12.4464	-0.04166	1.57234			-1.76378	0.569843	0.387105	-3.57096	-0.32097	-1.57179	-1.69093	-0.28404	-0.5808	0.542481	-0.20023	-0.29817	-0.0686	-0.53604	-0.82821
		0.5566	1.0825				-0.54496	-0.9484		0.204619	-0.49981		0.032018	-0.11544		1.27388	0.330845			0.606064	1.17533	10.0279	11.2392	0.674709	-0.58474			0.273293	0.430238	0.080302	0.465308	0.051213	0.757463	0.495678	0.084447	-0.37877	-0.28841	-0.16754	-0.6971	-0.43529	-0.03714	1.27535
		0.59	1.0846				-0.83367	0.281847		-0.22139	0.23268		0.169522	0.113813		-0.26629	0.135857			0.01292	1.4289	8.8201	4.4053	-0.00549	1.15			-0.89081	-0.00669	-0.08038	-2.15675	-0.62908	0.325672	-2.0432	-0.41908	-0.10596	-2.44616	-0.72491	0.484743	-0.0686	-0.35364	0.331602
		0.638	1.0929				-0.28631	-0.26748		-0.68025	-1.10823		0.113956	-0.26502		-0.97126	0.359336			-0.78039	-0.41891	4.2775	9.9851	-1.86272	-0.50359			-1.43816	0.346142	0.315361	-1.12355	0.685602	0.368507	-2.71922	0.423483	-0.51802	-2.17394	0.303458	-0.95752	-2.74808	0.282079	-0.11779
		0.655	1.1331				-0.47927	-0.78161		-1.05898	-0.20455		-0.21806	-0.27591		0.136052	0.240706			-0.33492	2.94795	1.8933	10.989	0.246996	1.36502			-1.94014	1.17982	0.326084	-1.41996	1.20482	0.094077	-3.40443	0.37452	-0.59948	-1.6388	0.550452	-1.06712	-2.13899	0.108382	0.305881
		0.657	1.1407				-0.27192	0.073404		-2.08757	-0.04352		-0.38427	-0.02115		0.028548	0.135857			0.423924	1.02826	8.7524	14.0969	0.568122	0.676399			0.229272	0.376475	-0.62789	-0.31487	-0.15315	0.268156	0.385257	-0.07077	-1.31423	-0.20222	-0.76943	-1.12604	-0.28916	-0.29807	-0.46094
		0.6612	1.1421				-0.55669	-0.20377		-0.13879	1.58248		0.207478	-0.00313		0.028548	0.071642			0.158912	0.9314	9.8814	10.4167	0.058113	1.39593			0.858608	0.064764	-1.11739	1.13793	-0.29124	-1.42347	1.26252	-0.93522	-1.03983	-0.54447	-0.55788	-1.59091	1.2168	-0.82542	-0.84366
		0.6784	1.1494				-0.6262	-0.0806		-0.772	-0.25477		-0.07826	-0.38913		-0.00249	0.469191			-0.06364	-0.59911	8.0247	8.4135	-0.00875	-1.50849			-0.66724	-0.03776	0.137105	0.305413	-0.59552	0.415346	-0.38223	0.125557	-0.47812	-0.83397	-0.25653	-1.02867	0.182939	0.231375	0.204685
		0.6795	1.1527				-0.27905	0.12486		-0.27586	-0.27506		-0.04921	-0.03367		-0.05913	-0.80481			-0.24586	1.86101	13.7809	12.1029	0.026175	0.669342			-0.67094	0.865796	0.01407	-2.66791	-0.23498	-0.08676	-0.3338	0.797713	-0.18112	-1.18723	0.542481	-0.81628	-1.65356	0.894874	-0.10288
		0.6826	1.157				-0.40038	0.006934		-0.697	0.51742		0.084897	0.135011		0.289001	-0.28515			0.398141	4.63682	8.2469	7.2421	0.186991	3.40253			0.32264	-0.06079	0.268649	0.204439	-0.17209	-0.14452	0.678031	-0.71595	-0.62378	0.640169	-0.6971	-0.52795	0.812884	-0.83014	0.178667
		0.6964	1.1696				0.153733	0.021566		-1.12652	-0.2297		0.001123	-0.04216		-0.29995	0.997512			0.813219	0.856438	5.2083	12.3762	1.2484	0.705517			-0.65429	-0.38002	0.11976	-1.29825	-0.56242	-0.26799	-1.27077	-0.72662	-1.04408	0.504507	-1.02167	-0.87928	-1.28541	-0.83758	-0.14176
		0.6985	1.1696				-0.34581	0.493087		-0.75252	0.01742		-0.03552	-0.03112		0.574328	0.123115			0.150731	4.09127	8.8496	12.4617	0.102022	2.26241			1.04173	0.09908	-0.14486	-0.44699	0.14955	-0.17216	-0.33247	-1.04582	-0.09775	-1.04248	-0.92742	-0.70714	0.204418	0.080146	-0.45514
		0.7047	1.1725				0.078444	-0.39304		-0.61322	-0.589		-0.01198	-0.39662		1.26663	-0.53081			-0.0028	0.474542	2.8513	12.585	0.413036	0.702074			-3.94956	0.149769	0.313748	-4.08717	0.018117	0.053985	-2.60596	0.458899	-0.16487	-1.56871	0.169208	-1.06098	-2.9051	0.180845	-0.36629
		0.72	1.2085				-0.12436	0.138701		-1.16309	0.383884		-0.2279	0.019944		1.08519	-0.44313			0.309912	2.06701	8.4775	9.6226	-0.6309	1.83146			-0.17615	3.47513	1.05321	-0.59383	2.78616	0.93208	-0.3683	1.54997	0.178964	-0.07185	0.403714	-1.75736	-0.23694	3.07095	1.47729
		0.7233	1.2121				-0.35157	-0.26861		0.080948	-0.45073		0.425645	-0.33443		0.130975	0.243167			1.32608	1.11583	3.7528	6.1224	0.507556	-0.26229			-0.437	0.199074	0.347092	-0.35757	0.879934	-0.19306	-0.35799	0.073263	-0.73022	-1.55384	-1.00892	-0.816	0.346437	-0.0094	0.166065
		0.7339	1.2285				-0.46812	-0.12345		0.490196	0.058948		-0.08037	0.068985		-0.19748	0.135857			0.198009	3.34363	8.0872	7.8125	0.402978	2.66194			0.115537	0.239992	-0.01754	-0.88003	0.046238	0.198793	0.437767	-0.4059	-0.369	-0.62378	-0.78481	-0.50729	-1.0686	-0.20897	-0.64051
		0.7474	1.25				-0.40975	-0.28678		0.275759	-0.99547		0.009792	0.070313		0.135857	-0.44313			-0.06991	1.0818	6.7633	10.2941	0.340098	-0.1811			-0.51079	0.116372	0.299394	-0.17442	-0.13673	0.22786	1.31678	-0.30718	-0.42584	-0.06402	-0.73102	-0.73727	-0.81957	-0.42414	-0.24239
		0.7698	1.2563				-0.13764	-0.09375		-0.5848	-0.621		-0.15679	0.055849		-0.05913	-0.2979			-0.17626	1.40447	4.1565	8.6162	0.149404	0.884293			-0.45431	0.199057	-0.14773	-1.1414	-0.71047	-0.01253	0.429231	-0.47445	-0.3318	-1.04248	-0.63703	-0.76613	-0.26125	0.099127	-0.60616
		0.8089	1.2797				-0.30581	-0.39451		-0.57479	-0.27254		0.248928	-0.19352		0.436012	-1.19728			-0.33423	1.0689	4.5657	5.7692	0.198148	-0.88523			-0.53419	-0.3113	0.427271	-0.75779	-0.72365	0.259957	1.13855	-1.46121	-0.03028	0.985547	0.910964	-0.78888	0.544791	-0.23936	0.199006
		0.8108	1.2835				-0.04359	-0.00058		-0.11943	0.183545		0.209377	-0.01945		-0.19748	0.952535			1.00247	3.09286	2.2634	9.6586	0.117253	2.19637			-0.85	-0.59155	0.328912	-1.19295	0.633501	0.134281	-1.52996	-0.23748	-0.60381	-1.25	-0.3612	-0.56368	-2.6325	-0.7109	-0.0773
		0.8316	1.2945				-0.23496	-0.2253		0.290001	-1.02018		0.182218	0.212744		0.664178	-0.19748			0.191523	1.33858	5.6515	11.7096	0.589398	0.278042			-0.90732	0.64417	-0.34949	-0.19798	0.388824	0.158724	-1.0255	0.182629	-0.51808	-1.54248	-1.24589	-0.3092	1.26792	0.008441	0.600576
		0.8427	1.3021				-0.59079	-0.04674		-0.43557	0.250714		0.588515	0.194496		-0.19748	-0.19748			0.19174	0.346437	4.8	15.8163	0.701353	0.538805			-1.06997	-0.1143	0.110971	0.226332	-0.00143	0.659943	-0.36647	-1.09139	-0.61364	-0.93598	-0.34632	-1.2757	-1.07887	0.511775	-0.26739
		0.8671	1.3201				-0.80891	-0.14624		-0.68091	0.631021		-0.20775	0.094981		0.664178	-0.00249			-1.87595	1.02761	1.2121	11.0764	-0.31745	-0.00916			-0.79448	-0.06582	0.307252	-3.57443	0.436749	0.700792	-0.02996	-0.33978	-0.85065	-0.91096	-0.1767	-1.1727	-2.39053	0.161722	0.009174
		0.8685	1.3245				-0.76881	-0.14184		-0.69393	0.23268		-0.26069	0.07646		1.13586	0.636691			-1.68875	2.60383	8.0439	11.326	-0.72985	-0.20049			1.2236	-0.11167	0.033278	1.99818	-0.31955	0.402353	0.055	-0.10706	-0.3921	-0.54248	-0.54655	-0.77704	1.15379	-0.54408	-0.18803
		0.9404	1.3274				0.07843	-0.14065		0.108716	1.67647		-0.09443	-0.31793		-0.86395	-0.58745			0.560736	1.38746	1.8154	6.1917	0.281205	0.765897			-0.44982	-0.06509	-0.0976	-0.88176	-1.10166	0.073257	-0.61997	0.632289	-0.86219	-1.12054	-0.22278	-0.71978	-1.90814	-0.52979	-0.14633
		0.9467	1.3413				-0.89113	-0.357		-0.91214	0.877747		-1.03246	-0.0699		-0.22074	-0.39246			-0.37345	0.565272	5.3552	8.5308	-0.15906	0.062677			-0.39807	0.149832	0.005982	-0.11527	-0.13732	-0.17184	0.612739	-0.79527	-0.34294	0.542481	-0.71066	-0.41784	-1.40528	0.00967	-0.12073
		0.9943	1.3636				0.080452	-0.0142		-0.75234	0.160468		0.294438	-0.10507		0.381707	0.69541			0.441017	5.45025	7.2252	9.3688	0.090796	4.3338			-0.34714	0.162634	-0.06072	-2.55308	-0.13709	0.234843	-1.76693	0.087548	0.346654	0.25	-0.54579	-0.55191	0.220907	-0.37721	-0.53741
		1	1.3875				-0.50582	0.154742		-0.82519	1.13378		0.188026	-0.06912		0.301691	-0.19748			-0.4546	1.07545	4.6272	9.4545	0.111153	0.286076			0.010937	-1.13802	0.636263	-1.246	-1.03874	-0.36264	0.90868	-0.869	0.958677	-0.8612	2.44616	-0.65368	0.232059	-0.31949	-0.88273
		1.0014	1.3937				0.012005	-0.90146		-1.08996	-0.84884		0.233518	-0.3759		0.974049	0.107512			-0.28791	-2.0686	9.8093	5.6604	-1.42189	0.185685			0.281519	0.185689	0.054017	1.44472	-0.54328	0.116059	-1.17472	0.320257	0.285158	-1.54248	0.560744	-0.16765	-0.80557	0.495529	0.429154
		1.005	1.3975				-0.12385	-0.06078		-0.6027	-0.34046		-0.06654	-0.01322		0.528524	-0.76309			0.953259	0.944456	11.0949	13.253	0.689594	0.328401			0.281519	0.354565	-0.04006	-0.09901	0.571598	-0.61294	-1.73748	-0.28258	-0.76461	-1.04248	-0.64611	-0.5634	-0.0686	0.057398	-0.05291
		1.0884	1.4				-0.57187	0.011071		0.020277	0.323484		-0.10676	0.372134		0.303358	-0.39246			-0.13262	2.02656	5.1961	3.0894	0.137429	2.35379			0.276549	-0.07854	0.151964	0.200402	-0.37466	0.350246	0.020049	-1.71716	-1.11186	0.374538	-0.737	-0.50221	-0.37129	-0.2716	-0.21811
		1.0936	1.4085				-0.50279	0.19728		0.052026	-0.38993		-0.10114	-0.12253		0.933297	-0.9249			-0.02197	2.23006	6.9298	9.9448	-0.19996	0.895572			-0.669	-0.00791	-0.14787	-1.18954	-0.64942	-0.56954	0.847481	-0.4777	-0.8849	0.329936	-0.9067	-1.23753	-0.0686	0.216013	-0.63209
		1.1111	1.4205				-3.1273	-0.03017		-0.83805	0.560702		-2.97101	-0.20863		0.469191	-0.13814			0.566473	2.87	5.7114	12.1762	0.183685	0.505403			0.201658	0.474589	-0.72362	-0.0603	0.224516	-2.39414	-0.04823	0.123752	-0.73748	0.042481	-0.64047	0.118483	-0.443	-0.45273	-1.24445
		1.1223	1.4235				-0.60629	0.08766		-0.14441	-1.47812		-0.12068	-0.42394		-0.81347	-0.19748			0.402576	0.4339	6.5942	12.959	-0.12483	-0.64264			-0.75989	0.7021	0.132503	-1.5381	-0.19764	0.215254	-2.18771	0.055557	-0.5769	-1.96313	-0.50896	-0.78103	-1.16814	1.02656	-0.08459
		1.1905	1.4235				-0.25162	0.417136		-0.11886	-0.30129		-1.40952	0.199698		-0.19748	-0.7258			-0.40241	0.05234	7.9627	5.9	0.627479	-0.55588			-0.47755	-1.02061	0.420735	0.659118	-0.38724	-0.10101	-2.73245	-0.445	-0.68799	-0.7722	0.042481	-0.47302	-0.55403	-1.66098	-0.11159
		1.1917	1.4245				0.168155	0.030023		0.159044	2.17148		-0.01768	0.060208		-0.07654	-0.78655			0.193068	0.186927	5.4137	12.9496	0.492667	-0.371			-1.63983	0.032484	-0.27268	-1.15642	-0.29187	-0.969	-1.52996	0.300927	-0.82106	-0.25	-0.51303	-0.11848	0.309912	-0.73218	0.253328
		1.1984	1.4286				-0.68362	-0.30595		-0.2015	0.128963		-0.01622	0.15527		-0.19748	-0.13814			0.758787	0.719896	9.0839	8.3607	0.475728	-0.02304			1.31993	-0.10736	0.331097	0.498177	-0.49768	0.200201	0.715964	0.145286	-0.73144	-0.61848	-0.17781	-0.89594	0.342032	-0.30809	0.047149
		1.2085	1.435				0.379924	-0.08066		0.096226	1.70668		0.09385	-0.37916		0.330845	-0.03083			0.097758	2.32796	11.3699	11.0976	-0.29268	2.95803			2.0777	-0.57449	0.123021	1.31696	-0.73451	-0.55142	1.18973	-1.32244	0.277392	1.14331	-1.33496	-0.07455	4.30124	-0.89867	-0.31698
		1.2146	1.4423				-2.04873	0.15655		-0.74482	0.41459		-3.36389	0.055153		0.585165	-0.28515			-2.88382	0.161698	9.1174	8.945	-2.72817	0.52564			-0.04457	0.145766	-0.0151	0.712945	0.233858	0.285533	0.265978	-0.85656	-0.61616	-0.16304	-1.57016	-0.51672	-0.11299	-0.77421	-0.17849
		1.2214	1.4563				-0.61591	0.063106		-0.59252	0.539964		-0.32155	0.2329		0.469191	-0.3487			-0.37991	-0.93854	8.2734	0.271	-0.43547	0.307159			0.069506	0.288875	0.094933	-1.41827	0.372041	-0.06167	-2.25235	-0.7933	-0.91042	-0.75	-0.74432	-1.10488	-0.00149	-0.76881	-0.06955
		1.2373	1.4605				-0.54442	-0.45364		-0.37942	1.86189		-0.3118	-0.0053		0.135857	-0.53081			0.070899	0.816618	11.7614	4.6137	0.230007	0.276507			-3.0924	0.139977	0.45066	-3.43812	-0.24044	0.290395	-2.09413	-0.24665	-0.29969	-2.49768	0.530459	-1.02971	-5.20815	-0.00563	-0.13612
		1.2397	1.462				-0.45702	0.284399		0.873613	-0.33807		0.085788	0.307143		0.274203	-0.24344			-0.23969	-1.5305	8.8816	10.8833	-0.44552	-0.05844			-1.67596	-0.01478	0.19371	2.27826	0.078646	0.561231	2.33376	-0.55442	-0.88036	3.33316	-0.40243	-1.00235	4.75962	-0.54671	-0.20476
		1.2438	1.4815				0.160777	0.410232		-1.46004	-0.30229		0.079694	0.130676		0.135857	-0.53081			-0.01133	0.119845	8.6453	13.6201	0.12283	-1.07402			2.36247	-0.08994	0.426399	-2.28294	0.103273	0.279023	-0.59139	-0.2232	0.787987	-1.61848	-0.69912	-0.30235	-1.47299	0.043828	-0.0686
		1.248	1.4851				-0.46719	-0.08563		0.123172	-0.24455		0.194549	0.214357		-0.78474	-0.7258			-0.5514	-0.61113	7.7071	13.2075	-0.06866	0.527445			-1.63352	0.037957	-0.27452	-2.17166	0.62764	-1.02858	-0.8338	-0.37794	-0.5137	-1.47972	-0.49036	-0.95395	-0.44475	-0.39158	-0.10632
		1.2723	1.5021				-0.23533	0.075236		-0.17222	0.067188		0.080069	-0.8908		-0.19748	-0.53081			0.478888	-1.4074	8.0577	8.9286	-0.08655	-0.31275			-1.63525	0.547729	-0.09261	-2.04106	-0.42796	0.406068	-0.92468	-0.21716	-1.11167	-2.50916	1.6809	-1.13474	-4.92658	0.854324	-0.29338
		1.2999	1.528				-0.13405	-0.26494		0.379	-0.27506		0.507759	0.15394		-0.19748	1.52583			0.232266	1.19443	6.9767	10.4167	0.579986	-0.22354			-0.35804	0.179962	0.113981	-0.94304	-0.06918	-0.28245	-0.11896	-0.64546	-0.67997	-0.68323	-1.26051	-0.72912	-0.62778	-0.29198	-0.40259
		1.3225	1.532				0.459915	-0.32512		-0.17652	0.179452		0.128371	0.078352		-0.47148	0.695215			-0.13976	0.978706	5.9102	10.089	0.307683	0.932914			-0.78259	-0.00267	0.063095	-1.55683	0.332674	0.839907	-0.99477	-0.61057	-1.008	-1.98438	-1.04143	-0.81484	-0.86378	0.681104	-0.67578
		1.3277	1.5432				-0.53089	0.411457		-0.75133	0.98616		-0.36884	-0.72448		0.08519	-0.19748			0.319774	-0.88676	9.622	15.0485	0.216047	-1.3667			-1.08456	-0.74451	0.259964	-0.95896	-0.78925	0.240196	0.055	-0.42971	-1.08432	-2.15368	-1.1081	-1.25188	-0.0686	0.443606	0.496814
		1.3333	1.5584				0.265368	-0.26485		-0.88506	0.28104		0.108509	-0.3473		0.019883	0.135857			0.355394	3.67629	4.9246	9.2857	0.220447	2.52298			-0.24602	0.293056	0.15822	-0.0538	0.297783	-0.15226	0.33695	0.278729	-0.47349	-0.19068	-0.27017	-0.8345	-0.26519	0.087003	0.115992
		1.3752	1.5924				-0.41544	0.03637		-0.06168	0.721829		0.271324	0.132764		-0.53081	0.135857			-0.40799	3.89718	7.9727	12.7232	0.399953	2.10946			-1.13717	0.444493	0.286719	-0.12403	0.297705	-0.32699	-0.62495	-0.17144	-1.06294	-1.33496	-0.66232	-0.56865	-1.68635	0.053102	0.063799
		1.3809	1.6018				-0.26476	0.051629		0.53006	-0.29332		0.090336	0.261443		-1.05913	0.859166			0.36209	1.85951	7.7933	12.0603	0.012541	0.977568			0.623438	0.343158	0.153341	-0.14821	0.339523	-0.46189	0.847481	-0.63089	-0.45869	1.33496	-1.20998	-0.61939	-1.15106	-0.0686	-0.60754
		1.3995	1.6051				-0.13014	0.19004		0.563617	-0.78322		0.172038	0.053498		0.330845	0.723511			0.505009	-3.78179	6.9472	8.6444	-0.02866	-3.35437			0.616444	0.111106	0.344154	0.004696	-0.48166	-0.44425	-1.15252	0.083645	-0.945	1.40371	-0.64918	-1.14144	1.51636	-0.07528	-0.17242
		1.4094	1.6097				-0.43205	0.278106		-0.40094	0.601392		0.099892	0.07026		-0.14083	0.544127			-0.43623	0.805869	5.923	9.1735	0.12935	0.286783			-1.03446	-2.51317	-0.13484	-1.1594	-1.33529	-0.07481	0.055	-1.9672	-0.66577	-0.70023	-0.80774	-1.05578	-0.9784	-2.40921	-0.33892
		1.4325	1.6198				-0.95041	-0.14328		-0.02018	-0.42484		-0.40585	-0.00334		-0.03547	-0.03567			-0.25121	1.0507	4.9422	12.0805	0.01909	0.532385			-0.70801	-0.28982	0.670178	-1.82117	-0.17221	-0.59148	-1.0564	-0.02404	-0.445	-1.24461	-0.27276	0.410964	-0.8694	0.827377	-1.70603
		1.4417	1.626				-0.57121	-0.33859		-0.98676	0.983727		-0.16499	0.034812		-0.19748	-0.53081			-2.50062	3.9314	11.1821	6.7403	-1.76437	2.5926			0.210191	0.255863	-0.68848	-0.01666	0.038082	-1.55323	0.279781	0.067768	-0.445	-0.66156	0.253271	-0.91096	-1.36926	0.372296	-0.40845
		1.4915	1.6345				-1.08327	-0.11452		-0.43267	-0.41295		-0.28116	0.185574		0.330845	-0.66916			0.317486	0.921416	8.9002	9.5082	0.627724	0.150894			-0.38277	0.044618	0.51542	-1.05879	0.270448	0.06738	-0.15083	-0.24713	-0.05075	-0.64138	-0.45762	-1.06613	-1.36628	0.771944	0.180056
		1.5064	1.6667				0.018542	-0.30373		-0.08061	-0.70332		-0.21215	-0.13535		0.3025	-0.53081			0.960716	-0.57034	6.6897	15.0254	0.113795	-0.67236			0.108245	-0.47238	0.285673	-1.52523	-0.45821	-0.223	0.619642	-0.50131	-0.45815	0.052207	-1.07193	-1.27863	3.10133	0.111435	-0.45631
		1.528	1.6722				-0.32786	-0.12856		0.29329	0.082951		0.160007	0.141919		-0.06325	-0.19748			0.340494	1.0256	6.3927	10.4037	0.57268	0.235866			-0.93156	0.40737	0.095344	-0.55961	-0.48296	0.5945	0.003418	-0.14367	0.114649	-0.03352	0.818752	-1.22079	-0.52689	-0.34573	0.294991
		1.5398	1.6765				0.023244	0.187061		-0.22463	0.171481		0.019045	0.089735		-0.24545	0.192499			-0.40677	0.495604	6.8966	7.9365	-0.46973	0.61246			-1.91833	0.33448	-0.1507	-2.5167	0.337213	-0.18814	-2.39845	-0.78725	-0.85471	-2.11977	0.910964	-0.36084	-1.9946	0.595426	-0.1799
		1.559	1.683				-0.65812	0.465708		-0.46068	0.528422		-0.0178	0.101622		0.182409	-0.05913			-2.59515	2.10133	2.0249	11.0119	-2.32599	0.758804			0.2045	0.240108	0.076251	0.571059	-0.23732	0.193572	-0.41919	-1.09395	-0.73016	-0.91689	-1.43668	-1.39519	0.165613	-0.34123	0.459552
		1.5677	1.6873				-0.24369	-0.0984		0.681036	-0.25756		-0.13103	-0.10095		-0.13814	-1.00846			0.248143	-0.92681	6.639	8.6375	0.136678	0.47775			-0.01315	0.272999	0.525464	-0.42565	0.575555	0.186188	-0.15252	-0.77648	-0.32342	-0.43819	-0.42626	-0.73897	0.378859	0.354987	0.030023
		1.5954	1.7081				-0.40701	0.298316		-0.86243	0.360737		0.13363	-0.20808		0.353411	-0.53081			-0.09405	1.48888	4.6481	11.1455	0.733194	0.178469			-0.27896	0.345582	-0.44778	0.128057	-0.26167	1.2057	-0.31348	-0.50274	0.055	-0.25	-0.14463	-0.08904	1.7679	0.40612	0.99553
		1.6092	1.7174				0.03061	0.224406		-0.58342	0.413762		0.11329	-0.01326		0.482689	-1.19748			-0.49541	-1.0903	6.0367	8.5366	0.495155	-0.67412			-0.08254	0.576801	0.272105	-0.23435	-0.09772	-0.05323	-0.41671	-0.95626	-0.28965	-0.804	-1.43129	-1.23132	-1.34808	-0.09661	0.580075
		1.6349	1.7202				0.964661	0.102149		0.616194	-0.32852		0.339622	-0.06239		-0.39246	-0.53081			-1.05466	0.71276	4.947	11.2392	0.186932	0.129091			-0.48947	-0.29419	0.715458	-0.61431	-0.30121	0.303656	-0.15252	0.170477	-0.92468	-0.72682	-2.12866	-0.2431	0.203205	-0.15128	0.7773
		1.6731	1.7268				-0.12924	-0.20956		0.104016	1.39681		0.083103	0.167103		0.297666	-0.19748			1.7939	0.226407	5.049	14.3802	0.787132	0.558614			-0.41464	-0.11706	-0.01852	-1.35895	-0.21098	-0.24214	-2.02996	0.297713	-0.23672	-0.25	-0.54248	-1.15722	-0.0686	1.12404	-0.23199
		1.6871	1.7354				-0.89303	0.047684		-0.29013	0.313658		-0.31652	-0.20479		-1.35062	-0.15705			-0.27755	-0.34155	6.25	7.3715	-0.60358	-1.94623			-0.53246	-0.27638	0.376065	0.15701	-0.59346	1.7372	-0.65252	-0.90014	-0.61007	-1.56871	-0.97234	0.118483	0.272437	-0.7726	0.502867
		1.6993	1.7372				-0.35848	-0.53852		-0.42934	0.075159		0.011974	0.021498		-0.20236	-0.19748			-0.10291	-0.03997	7.6795	5.8678	0.287798	-0.53323			-1.09295	5.2338	0.303778	-0.16279	2.28491	-0.23481	1.34748	0.978998	-0.34469	0.25	1.20126	-1.17969	-1.0686	3.24777	-0.04535
		1.7191	1.7606				-0.32271	-0.79157		-0.34214	-0.81026		-0.60768	-0.28471		0.771488	-0.39246			-0.12072	-0.99198	5.5505	7.6923	-0.40746	0.223565			0.511235	0.229858	-0.02346	-0.56043	-0.63866	-0.50279	0.555	-0.21967	-0.77507	-0.69654	-0.21388	-1.35929	-0.30961	-0.07809	-0.47963
		1.7358	1.7778				-0.12073	-0.28286		0.261767	0.221249		-0.07393	0.029116		-0.13814	-0.19748			0.76048	-0.90301	16.9611	7.2115	0.693462	-0.75537			-0.37506	0.041455	-0.3786	-0.15512	0.509013	-0.37315	-1.10596	-0.09021	-1.00403	0.042481	-0.73371	-1.69944	-0.09717	-0.12436	-0.15422
		1.7694	1.7804				-0.61428	-0.2138		-0.91348	-0.21732		-0.19256	0.08198		-0.86414	1.13098			0.090199	0.253328	10.6946	3.0418	0.453091	-0.5654			-0.23172	-0.05248	0.061459	-0.51541	-0.50002	-0.11181	-1.85721	-0.4895	-0.62084	-0.15368	-0.38532	-0.74846	-0.01202	-0.66021	-0.28237
		1.7699	1.7828				-0.3552	0.119157		-1.04844	-0.37302		-0.11699	0.38438		-0.03567	-0.7258			0.145525	0.182939	1.8212	5.4293	-0.61103	-0.24069			-2.03574	0.561744	0.222657	-1.94923	0.683573	0.413772	-1.76693	-0.21716	-0.00184	-0.79655	0.370504	-0.76118	-4.59216	0.243388	-0.13149
		1.7908	1.7857				-0.33477	-0.63252		0.077714	1.05425		0.069031	0.263711		0.243167	-0.05913			-0.83587	1.09913	4.6632	6.0909	-0.00396	0.246557			-0.63036	0.161611	0.264207	-0.48504	-0.14954	-0.03625	0.015999	0.202617	-0.27829	-0.25	-0.65689	0.173998	-0.31653	0.366985	0.387623
		1.7995	1.7857				0.327247	-0.04071		1.03508	-0.68975		-0.03591	0.028046		0.251832	-0.47148			-0.24759	0.9314	5.4054	5.1903	0.244114	0.074			-0.2825	0.176138	0.353637	1.31098	-0.6049	-0.06359	-0.15252	1.19342	0.156315	-0.04248	-0.18125	0.199164	-0.0686	0.173129	0.354425
		1.8006	1.797				-0.37551	-0.19563		0.060702	-1.01777		0.209722	0.051054		0.057611	0.19519			-0.32307	0.447074	5.7878	9.9668	0.140872	-0.02773			-0.12438	0.320839	0.032661	-0.18456	0.006829	0.088832	-0.87746	-0.36002	-0.76387	-0.58089	-0.94606	-0.97191	-0.44402	0.112168	-0.15611
		1.8574	1.8059				-0.987	0.475544		-0.06901	-0.67446		-1.03411	0.113207		-0.47995	-0.28515			0.262708	-0.4074	11.028	3.8835	-0.18608	-0.72415			-0.75867	0.468695	0.303232	-0.38162	0.891231	0.334752	-1.15252	-0.13577	-0.00422	-1.58556	-0.49691	-0.69448	0.734363	0.633764	0.14619
		1.8707	1.8111				-0.74107	-0.31317		-1.02054	1.39721		0.076296	0.063146		-0.39246	-1.16298			-0.62646	1.51636	6.8581	6.0823	-0.30432	-0.46672			-0.56764	-0.03478	-1.20355	0.433536	-0.49238	-0.15013	-1.02996	-1.14116	-2.1668	0.334963	-0.2729	-2.35345	-0.0686	-0.32157	-0.36613
		1.8709	1.8135				-0.08524	-0.16234		-1.02468	0.158045		-0.10582	-0.08455		0.22373	0.469191			-0.27342	0.124045	2.5751	8.2341	-0.88477	-0.26314			0.165545	-0.09383	-0.93219	-0.19123	-0.64165	-0.10275	-0.48546	-0.60596	-0.23748	-0.26826	-0.64437	-1.22555	-1.33965	-0.0332	-1.26605
		1.9876	1.8154				-0.21639	0.326969		-0.43174	-0.12676		-0.06542	-0.02875		-1.19748	-0.78655			-0.0376	2.61421	8.8115	14.4068	0.136684	0.842369			-1.94064	0.438612	0.079912	-0.2643	-0.48356	-0.01634	-0.65252	0.39083	-0.70255	-1.75	-0.55735	-0.62678	-0.45562	-0.29082	-0.30645
		1.9939	1.8229				0.057813	-0.24471		-0.30311	0.266023		0.106199	0.166343		1.46919	-0.75338			-0.35417	-1.68527	6.7198	12.3494	-0.17813	-2.1095			-0.29215	-0.27797	0.504404	-0.52443	-0.74036	0.554415	-0.72448	-0.1953	-0.445	-1.46425	-0.37018	-0.97843	-0.42224	-0.68362	0.345327
		2.0062	1.8242				0.195663	0.353111		-0.82055	-0.21732		0.090739	0.055244		-0.06325	0.469191			-0.41737	1.06467	4.1007	7.5426	0.368331	0.224967			-0.12674	0.157202	0.964888	0.69408	-0.18638	-0.34618	1.32716	-0.01601	0.555	0.624231	-0.68723	-2.41096	1.25333	-0.23984	0.466437
		2.0111	1.8277				-0.78429	-0.12074		-0.27205	-0.65456		-0.17243	-0.87959		0.269321	0.469191			-2.99037	0.186155	2.6074	9.7816	-0.91834	-1.34081			-0.59262	0.614373	-0.55482	-0.50321	-0.01929	0.414552	0.400939	0.894036	-0.945	0.024218	-0.95752	-0.91096	-1.28532	0.364261	-1.39541
		2.0665	1.8284				-0.23694	-0.95182		-0.62316	0.182697		-0.10435	-0.16777		0.135857	-1.18124			-0.55783	0.725725	3.5739	9.2593	0.114033	0.385497			0.770229	0.071702	0.082625	1.20412	-0.45527	0.286391	0.227324	-0.45692	-0.51971	-0.46307	0.062858	-1.45058	-0.04101	0.26466	-0.10659
		2.1236	1.8349				-1.5549	0.206797		0.282677	1.13389		-0.78161	0.099846		0.048179	0.807232			-0.58478	3.96482	4.2162	7.3833	-0.17917	2.55333			0.120555	0.269982	-0.05162	0.596256	0.288875	-0.51331	-0.12629	-0.48877	-0.65928	-0.75	-0.88182	-0.45995	3.51636	-0.13815	-0.43295
		2.1268	1.8393				-0.26979	-0.08512		-0.69462	-0.20432		0.079571	0.139793		0.223536	0.135857			0.285621	1.05748	4.607	6.4624	-0.20049	1.48603			-1.57571	0.042073	0.165447	-2.43625	0.12014	-0.30644	-0.78404	0.333406	-0.44648	-0.826	-0.6917	-0.57284	-1.23006	0.472952	-0.26313
		2.1563	1.8433				-0.17921	-0.27047		-2.91348	-0.03399		-0.08349	0.192817		0.599963	-0.7258			-0.60402	2.33579	8.0506	8.5734	0.139296	2.00755			-0.43446	-0.74189	0.201134	-0.70001	0.135307	0.090047	-0.18797	-0.20229	-0.42939	-0.54248	0.334963	-0.56402	0.058018	0.179328	-0.2657
		2.1589	1.8667				0.498041	0.646423		-0.45192	-0.86865		0.307843	-0.16753		0.282868	0.83082			0.552459	-0.53593	5.8291	10.3167	0.390571	-0.65229			0.199439	0.650192	0.355273	-0.77799	0.013386	1.04417	-0.68771	0.543519	-1.45396	-1.174	-0.1848	-0.69068	0.050044	-0.58437	0.807571
		2.1649	1.8692				-0.67754	-0.2335		-0.99947	-0.20455		-0.40262	0.159007		1.41852	0.135857			-0.48764	2.42617	5.5249	10.5906	0.100439	0.242517			0.503621	0.184954	0.161577	0.469943	0.413215	-0.20036	0.066777	-0.27904	-0.05325	0.406511	-0.38565	-0.91984	0.760884	0.701128	-0.10272
		2.165	1.8786				-0.37693	-0.18786		0.057072	0.76968		0.087433	-0.1119		-0.58148	0.056844			-0.40011	0.257386	6.6818	9.5808	-0.20791	-0.09744			-0.64568	0.715857	0.646925	-0.51367	-0.44024	1.31145	-0.22178	0.434496	0.215964	-0.19364	-0.1388	-0.20345	-0.14999	-0.36	0.455444
		2.1888	1.8868				0.181853	-0.10956		-0.63702	-0.36371		-0.10127	0.058475		0.205349	-0.19748			-0.02975	-0.22014	5.4054	10.5108	0.157009	-1.01941			0.072475	0.319012	0.343876	-0.57441	0.461469	0.24727	-0.03704	-0.36787	-0.75925	-0.56871	-0.97909	-0.82084	0.040334	0.482058	0.492216
		2.2255	1.8888				-0.61992	-0.23445		0.040715	1.46978		-0.9848	-0.09027		0.818329	1.25183			-0.50998	5.37727	3.9457	6.1458	0.175808	4.80066			0.710113	-0.08464	0.215727	0.342784	-0.4521	0.422523	-0.597	-1.04705	0.345555	0.50348	-1.14145	-0.35177	0.013862	-0.25092	0.355208
		2.2412	1.8933				-1.36628	-0.4329		-0.85753	0.441308		-0.85046	-0.12088		-0.31201	1.07164			-0.29182	0.405331	4.446	12.0462	-0.12816	0.969962			-0.63795	0.119028	-0.10696	-1.06319	-0.05677	-0.34058	0.695054	-0.0889	-0.41005	-0.20808	0.008676	-0.61259	-1.87595	-0.45166	-0.11452
		2.2634	1.8978				-0.12913	0.923566		-0.33584	0.848431		0.093507	0.36028		-0.69223	-0.00249			-0.34735	3.84142	10.5845	9.0535	0.037471	1.43927			0.698545	-0.06319	-0.90716	0.40527	-0.58052	1.49818	-0.2933	-0.11789	-1.021	-0.24527	-0.46371	-1.88152	0.076706	-0.65929	-1.77642
		2.3402	1.8998				0.084904	0.343524		-0.96789	-0.69474		0.279106	-0.34165		0.01101	0.107512			-0.0008	1.94575	6.4892	10.5747	0.208416	1.31872			0.064692	0.197368	0.633006	0.461107	-0.69668	-0.68028	-0.73748	-0.71613	1.71596	-1.54248	-0.52036	-0.25	0.052415	-0.18418	0.432461
		2.356	1.9157				-0.60854	-0.14575		-0.54306	0.200928		0.114777	0.123192		0.243167	-0.86414			-0.03579	2.39309	8.391	10.7143	0.137305	0.937437			-0.61526	0.11673	-3.0981	-0.88077	-0.34716	-0.63866	-1.23748	-0.15701	-2.60596	-0.04248	-0.43129	-2.83496	-2.0954	-0.33401	-0.97549
		2.3649	1.9169				-0.72632	-0.33898		-0.95498	0.195936		0.034478	-0.16721		0.056844	-0.36554			0.335963	2.14532	6.1204	10.3448	0.423696	0.720968			-1.8288	0.199117	0.060978	-1.95704	-0.39303	0.292293	-0.23325	0.087762	-1.23711	-1.20169	-0.37467	-0.8724	-2.72068	0.051467	0.146186
		2.3988	1.9185				-0.36395	-0.37998		-1.12775	0.674208		-0.15628	-0.17016		0.469191	0.451702			0.197134	1.51636	2.5168	11.1675	1.15771	0.99538			-1.61697	0.17509	0.064449	-1.86719	-0.33408	0.91335	-2.10596	-0.33129	-0.74293	-2.10022	-0.23376	-0.97232	-2.04321	-0.89591	0.451135
		2.4353	1.919				0.633764	-0.48409		-0.51168	1.379		-0.17037	-0.12236		-0.09899	-0.12335			-0.38779	1.06151	4.802	8.8729	0.310563	1.55787			-1.18747	0.152544	-0.30509	-1.07999	0.418486	0.675891	-0.70873	0.533466	-1.6275	-1.1388	-0.39639	-1.78484	0.030936	0.418563	0.647607
		2.509	1.9313				0.338407	-0.31526		0.183446	0.772381		0.324456	-0.00641		-0.00249	1.3025			-0.27436	-2.3845	2.573	12.2222	0.359926	-0.54549			-1.14684	-0.03741	0.310405	-1.55956	-0.48885	-0.4055	-0.76693	-0.64667	-0.94465	-1.65368	-0.57627	-0.94371	0.253328	0.426755	-0.14029
		2.5247	1.9348				1.06588	-0.32967		0.406521	-0.90452		0.149064	0.038736		-0.0395	0.404976			0.325091	4.6718	6.7227	7.2187	-0.01338	2.38956			0.774406	0.006649	-0.40961	0.445972	0.23894	-0.49467	-0.99283	-0.45369	-1.2943	-1.00369	-0.84354	-1.33956	1.2575	0.091638	-0.43615
		2.5524	1.9373				0.061882	-0.06063		-0.72628	-0.61731		0.277738	-0.02913		0.330845	-0.63792			-0.08088	0.258975	3.1558	12.1086	0.340509	0.747781			-0.86174	0.052808	0.08673	-1.19798	0.11318	0.334392	-1.23748	-1.4672	-0.94906	-2.04248	0.542481	-0.69503	-1.30961	-1.07978	0.117131
		2.5574	1.9417				0.009631	0.123891		-0.55103	0.990196		0.13588	0.113627		-0.3838	0.469191			0.523522	0.192052	7.1685	6.5574	-0.20631	-0.21511			-2.3533	-0.00827	0.166339	-3.24963	0.302992	-0.49989	-2.33568	0.052597	-0.72993	-1.49295	-0.01	-0.61201	-5.46473	-0.77194	0.177892
		2.5826	1.9455				-0.4927	-0.48013		0.247483	1.08621		0.291655	-0.01534		-0.05913	0.056844			0.454824	1.27605	6.6424	12.7249	0.610939	0.551156			-0.81403	0.456993	-0.20796	-1.0983	0.270144	0.037855	-0.59273	-0.58944	-0.21159	-1.26901	-0.86183	-0.33047	-2.92516	-0.33115	-0.28972
		2.5871	1.9493				-1.25071	-0.25964		-0.56817	-0.17832		-1.67096	0.28168		-0.19748	-0.80481			0.058794	1.4339	6.9544	9.6078	0.576008	0.120208			-0.19527	-0.28753	0.073249	-1.07959	-0.10296	-0.0798	-0.49271	-0.73973	-0.32725	-0.89773	-1.32046	-0.95241	-1.39531	-0.00819	-0.42179
		2.5974	1.9565				-0.07701	-0.28318		-0.47606	0.629842		0.106521	0.19073		-0.28515	0.274203			-0.53436	-0.68203	10.8604	9.5532	-0.00236	-0.49332			-1.29741	-0.49846	-0.55853	-1.37716	-1.35775	-2.05891	-1.48744	-1.19354	-0.23748	-1.23864	-1.51933	-0.09757	-2.84821	-0.82651	-2.93367
		2.6536	2				-5.20815	-0.24716		-1.00531	-0.18478		-3.76283	0.11529		-0.63812	0.556869			-0.43556	1.67216	7.4844	11.1332	0.079645	-0.42646			-0.13579	-0.98842	0.121287	-0.1315	-1.08978	0.160593	0.83852	-1.39845	-0.68449	0.020284	0.299768	-1.07665	-0.62059	-1.90735	0.098424
		2.6643	2.0069				-0.73779	-0.14114		-0.17408	-0.5988		-0.23195	-0.04916		0.599963	-0.86395			0.054351	1.01157	5.4471	11.7359	0.161448	0.680758			-2.74793	0.307891	0.44433	-1.9055	-0.03316	-0.73025	-1.15252	-0.89154	0.458677	-2.15368	-0.42259	0.410964	-1.65356	-1.055	0.464804
		2.8788	2.011				-1.05412	-0.25842		-0.71861	-0.18752		-0.00216	-0.11103		-0.00249	1.75931			-0.4916	-0.7066	7.6424	8.6331	0.131232	-0.25812			-1.60457	-0.17007	0.217136	-2.01471	-0.19968	-0.06175	-0.07652	-0.84658	-0.88446	-0.45752	-1.3422	-0.83845	-1.33163	-0.01258	0.476302
		3.0414	2.0221				-0.26875	0.007453		-0.29907	-0.03223		0.491458	0.07329		-0.58148	-0.07642			0.660715	1.32468	9.248	9.1139	0.174529	1.06645			-0.06974	0.524657	-0.39817	-1.91678	0.231513	0.022705	-2.02996	0.186517	-1.00482	-0.25	-0.46623	-0.86521	0.133034	-0.15885	0.528708
		3.0534	2.046				-0.0484	-0.10632		0.991856	-1.07445		-0.25245	-0.13995		0.164154	0.330845			0.251306	3.51034	4.223	11.596	0.080888	3.19256			-2.10979	0.386653	0.276054	-0.85895	-0.51417	-1.18263	-0.15252	0.043216	-0.16246	-0.88152	-0.55286	-0.72747	0.516363	0.532449	-0.60824
		3.056	2.0649				0.139783	0.072415		-0.36569	-0.69186		-0.20176	0.380446		0.909833	-0.19748			-1.08571	1.07001	2.8056	10.8548	-0.06207	1.64579			-0.4054	0.2492	0.370758	0.321842	0.377815	-0.1041	0.923483	0.346057	-0.53836	-1.4687	-0.41096	-0.59616	-0.33163	0.024074	0.042529
		3.0568	2.071				-0.8608	-0.0702		-1.03925	-0.13496		-0.25503	-0.15831		-0.00249	-0.86414			-0.46018	3.65451	4.7847	10.7735	-0.88033	3.0877			-0.74972	0.111356	0.062194	-1.49983	0.253046	-0.15526	-0.07652	-0.02949	-0.93738	-2.75896	-1.05391	-0.70829	0.9314	-0.32076	-0.09712
		3.0581	2.0761				0.105705	0.093698		0.013933	-0.02468		0.0872	0.072063		1.05684	0.446819			-1.02844	1.74769	7.5655	9.1864	-1.16851	1.38332			-0.31996	-0.22204	-0.02854	-0.62583	-0.24658	-0.15635	-0.76153	-0.21711	-0.68909	-0.3936	-0.44279	-0.26602	-0.71994	0.364999	-0.02633
		3.1652	2.0888				-0.12707	0.296439		-0.46004	0.82806		0.007796	0.138698		-0.00449	-0.52623			0.218489	0.457141	7.5693	14.5882	-0.3859	-0.63229			-2.41268	3.92258	0.370928	-1.84886	2.2306	0.028186	-0.0825	1.27148	-0.48714	-1.20345	1.53012	-0.89677	-2.27437	3.24569	-0.10939
		3.1693	2.0902				-0.36273	-0.24684		-0.60811	2.24023		0.000738	-0.05935		0.950367	-0.19748			-0.15911	4.22069	5.6288	13.1653	-0.09311	2.20741			0.165284	-0.34614	0.513351	-0.1242	-0.03914	0.750958	0.508445	-0.56696	-0.67031	-0.88152	0.22921	-0.95126	0.56883	-0.37396	0.182273
		3.1977	2.0942				-0.70637	-0.30947		-0.56679	0.080186		-0.07618	-0.03726		-0.05441	0.172062			-0.28288	0.430971	6.6713	5.5422	0.324256	0.456265			-1.17396	0.016071	0.26176	-1.3432	-0.54571	-0.76049	-1.60219	-0.94996	-1.00389	-1.18254	-0.9344	-1.4005	-2.85877	-1.13545	-0.41589
		3.3517	2.0979				-0.47697	0.172811		0.106658	-0.13911		0.180889	0.103245		0.164154	0.135857			-3.93896	4.1136	5.2239	7.6819	-2.43174	3.09483			-1.96818	0.224999	0.114081	-1.27	-0.38471	-0.39271	-1.10596	0.251159	-0.26001	-0.28519	-0.69187	-0.7231	-2.32906	0.214153	-0.14392
		3.3854	2.0992				-0.35711	0.328659		-0.46376	0.039964		-0.27495	0.172565		-1.03221	0.107512			-0.43622	2.1287	3.4439	7.8752	-0.426	1.03032			-1.50365	0.46763	0.072659	-2.38318	-0.53026	0.560206	-1.16148	0.987535	-0.76613	-0.96523	0.058571	-0.78032	-1.29582	-0.71833	0.069463
		3.4594	2.1021				-0.31039	0.808201		-0.58417	0.885811		0.238973	0.243753		0.48074	0.233683			1.33579	4.29962	4.4077	9.1131	0.948231	1.89589			-2.33284	0.456084	-0.0528	-3.55847	-0.0597	-0.08802	-0.95099	-0.39204	-0.08975	-2.35429	-0.38152	-0.40673	-1.43117	0.379645	0.508007
		3.4634	2.1254				-0.22216	-0.32425		-0.86633	0.153218		0.228451	-0.05056		0.404976	0.107512			0.525208	3.36139	5.6429	5.0691	0.41075	3.53595			0.153902	0.011663	-0.03834	-0.09421	-0.49063	-0.39177	-0.5655	-0.16269	-0.53051	-0.71793	-0.77128	-1.11702	-0.28933	-0.83367	0.263506
		3.4662	2.1359				-4.01071	-0.36629		-1.2232	-0.40452		-1.47078	0.098438		-0.86414	-0.09777			0.626982	2.05916	7.4214	7.4364	0.224585	0.43518			0.013574	-0.06248	-0.82009	0.12005	-0.47151	-0.24973	0.15296	-0.25597	-0.82244	-0.36844	0.114416	-2.35751	-0.636	-0.37227	-0.70933
		3.5348	2.1407				0.338642	-0.30733		0.239512	-0.07476		0.366531	0.132398		0.469191	-0.37728			0.430502	3.14085	2.5974	6.3745	0.56526	1.96611			-1.23747	-0.05203	0.271058	-1.512	0.050346	0.160251	1.71596	0.797713	-0.09391	0.25	-0.48647	-0.54753	1.51636	0.567256	-0.10956
		3.585	2.1407				-0.39809	0.047149		0.039964	-0.70275		-0.69819	0.137292		-1.05913	-0.53081			-0.35878	0.253328	7.2954	6.1069	0.168593	-0.35112			-0.06125	0.285881	-0.39716	0.10175	0.450165	-1.09368	-0.20229	0.440666	-1.97484	-1.326	-0.28519	-1.58007	0.824485	0.050029	-0.64288
		3.6135	2.168				-0.38273	-0.01223		-0.00242	0.006407		0.159895	-0.0246		0.525832	0.171652			-0.30052	0.410752	9.8204	4.6079	0.383078	0.498965			-0.98437	0.380571	0.038284	-2.24474	-0.23951	0.397272	-1.0562	0.227183	-0.47286	-1.20345	-0.3612	-0.8636	-1.47888	-0.32512	-0.22464
		3.7342	2.1779				0.017932	-0.41893		0.539964	0.555258		0.250963	0.096038		0.469191	-0.18268			0.198339	1.7794	12.2888	10.1504	0.880971	1.34783			-1.59014	-2.89811	0.127757	-1.53576	-0.54835	1.19384	-1.26577	-2.14116	-0.61211	0.381517	-1.22909	0.165037	-0.27261	-3.13344	-0.23498
		3.8386	2.1912				-0.21051	-0.58014		-0.31003	-0.5468		0.521206	0.015198		-0.97145	0.136052			0.328891	2.85317	6.4472	8.6957	0.439488	2.23575			-3.53292	0.206066	0.564744	-5.42519	0.09923	0.018911	-2.56491	-1.10596	0.055368	-3.57433	-0.56503	-0.6151	-8.35554	-0.17957	0.657488
		3.8827	2.1948				0.653805	0.253809		0.078965	-0.37401		0.270857	-0.00141		-1.11577	0.427542			0.508837	4.2168	5.0251	12.6761	0.618633	3.71529			-0.24774	0.029979	0.464626	-0.77204	0.131789	-0.26298	-0.94218	-0.62996	-0.39345	-0.93484	-0.08105	-0.68597	-2.22927	0.342735	-0.08066
		4.1509	2.2026				-1.87414	-0.2061		-0.37918	-0.8856		-0.5939	0.054373		-0.09017	-0.47995			-1.25683	1.0094	4.4379	9.1633	-0.29723	0.424082			0.179499	0.291868	0.247111	-0.5572	-0.3957	0.186398	-0.45465	-0.3467	-0.53201	-1.32302	-0.11848	-0.2606	0.118486	-0.31637	0.3799
		4.1808	2.2099				0.243213	-0.41618		-0.32451	-0.28729		0.202877	0.22933		0.381513	-0.39246			0.35137	-0.80557	6.4174	7.7568	-0.2299	-1.80023			-0.97929	0.304119	0.009485	1.2297	-0.04713	-0.21638	-1.945	-0.50569	-0.32591	1.04248	-0.59999	-1.20102	0.9314	0.022818	-0.14624
		4.2914	2.2222				0.416639	-0.13386		-0.03896	0.595056		0.485186	0.037837		-0.03567	-0.39246			-0.08714	2.38558	3.1073	13.9073	-0.00778	1.16084			1.04099	-0.36071	0.091848	1.05116	1.46106	-0.12579	1.055	-0.07652	-1.11552	-0.45752	0.75	-1.05668	0.4289	0.055579	-0.11109
		4.4934	2.2222				-0.68276	-0.4781		-0.9481	-0.50275		-0.09026	-0.16043		-1.00606	-0.97145			-0.09824	0.690392	4.7714	5.3272	0.705194	0.292441			-0.40812	0.461415	0.163373	-1.51228	-0.52186	-0.20489	-1.88223	-0.48783	0.101288	-1.50125	-0.49089	-0.64721	-2.95937	-0.03796	-0.57906
		4.5063	2.2434				-0.31701	0.068624		-0.55137	1.20093		0.236612	0.215817		0.37538	0.121059			0.096031	0.319965	5.7411	10.9792	-0.55714	0.985922			-3.07339	0.40732	0.015062	-1.0167	-0.41463	-0.32329	0.347481	-0.20441	-0.02699	-1.54248	-0.43961	-0.071	-2.24386	-0.18655	0.346831
		4.664	2.2504				-0.22891	0.152227		0.963963	1.79056		-0.0409	-0.1001		-0.60494	-0.05913			-0.44436	0.811985	7.1656	9.1797	-0.23621	-0.4259			0.726767	0.288896	-0.35836	0.966783	-0.48702	-0.18189	0.347481	-0.97873	-0.59871	0.740274	-1.01442	-1.46769	-0.27805	-0.11712	-1.03227
		4.7483	2.2727				-0.04141	-0.10261		0.847254	0.337769		-0.0224	-0.09248		0.135857	0.788977			-0.42528	1.9314	12.9426	6.175	0.345425	1.66096			-4.16276	0.487892	-0.2711	-3.80608	-0.24641	-0.53204	-2.75968	0.062323	-0.59672	-2.70345	0.077676	-0.72944	-4.44942	-0.34769	-0.06327
		5.0091	2.2779				-0.47496	-0.25269		-0.24398	-0.24369		-0.63092	0.134909		0.803722	-0.13814			0.272938	0.815481	6.8182	10.6033	0.213912	0.395185			-0.50884	0.320194	-2.45183	-0.35001	0.281355	-3.06089	-1.81348	0.155817	-2.02996	0.334963	0.055479	-1.34221	-2.13899	0.736692	-1.47602
		5.0312	2.2869				-0.85347	0.220295		-1.25501	-0.14602		-0.12403	0.122348		-0.9998	0.274203			-0.36776	0.399179	9.4566	10.4	0.225487	-0.55778			-0.87739	0.396214	0.163052	-1.04543	0.199557	-0.06168	-0.85721	0.42683	-0.69028	-1.51145	0.245355	-0.81252	-1.74754	-0.16371	-0.3655
		5.2239	2.2901				-0.24319	-0.61738		-0.83768	1.54255		0.199775	0.085416		-0.01258	-0.19748			0.035236	2.64443	4.8806	5.4545	0.025685	2.18134			-0.38715	0.045626	0.302198	-0.7651	0.031398	-0.06516	-0.62448	-0.445	-0.04683	-1.56871	-0.58758	-0.51156	-0.85101	-0.67504	-0.45888
		5.225	2.2908				-0.4829	-0.19692		-0.43002	-0.39372		0.025387	0.011419		-0.19748	-1.11558			0.224836	1.02314	7.5825	8.2707	0.330788	0.375171			-0.69349	0.043544	0.234047	-0.9797	-0.49528	1.73808	-0.42674	-0.14455	0.075321	-0.38842	-0.29207	0.298431	-2.88705	0.661489	-0.28667
		5.2871	2.2942				-0.35599	-0.49157		0.253389	0.247008		-0.25914	0.136545		0.525832	-0.12315			-0.28577	1.2168	5.7677	6.2635	-0.07667	0.944117			-2.83821	0.155957	0.192981	-1.57543	-0.20533	0.068911	-0.5432	-0.35656	-0.62065	-1.25	-0.51947	-0.9676	-3.18408	-0.15229	-0.51181
		5.3345	2.2956				-0.69061	-0.40238		-0.39445	-0.24175		-0.00472	-0.02385		0.802524	-0.67958			-0.00751	-1.81742	6.4542	10.3614	0.566617	-2.93718			0.150435	0.010365	0.430373	-0.32365	0.870839	0.620734	0.458677	0.450707	-1.05251	-0.52374	-0.471	-0.826	1.41057	0.209935	0.429043
		5.3391	2.303				-0.74879	0.125876		-0.39015	0.585151		-0.0557	0.066948		0.19519	0.056844			-0.26856	2.70399	6.3608	6.5466	0.130986	1.33963			0.150623	0.115565	-0.15112	0.930649	-0.52677	-0.17115	1.84748	0.057853	-0.55676	0.361196	-1.01582	-1.17435	-0.3586	-0.74647	-0.81658
		5.3417	2.3095				0.569502	0.155328		-0.82442	-0.92517		0.410289	-0.35278		0.000203	-0.30155			-0.26471	-0.23853	6.8838	6.2963	-0.03906	0.701051			-0.78723	0.377468	0.014229	-1.33172	-0.55277	0.651337	-0.73748	-0.62629	0.162014	-2.54248	0.522282	-0.10782	-1.51606	-0.44613	-0.4561
		5.5315	2.3301				0.916817	1.04424		-0.84602	-0.00248		0.179197	0.353376		-0.19748	-0.02954			-0.2456	1.83829	6.6605	6.657	0.100238	1.35138			-1.15555	0.005937	0.219502	-3.29148	-0.63312	-0.26395	-1.17961	-0.66387	-0.35531	-0.51749	-0.61848	-0.85405	-0.199	0.085621	-0.33192
		5.6948	2.3333				-0.31498	-0.5512		0.620231	0.401197		0.020888	-0.08288		0.268756	-0.53081			-0.01332	-0.27023	4.2328	7.5515	0.529468	-0.03451			-0.47871	0.045294	0.060368	-0.27161	0.04356	-0.11298	0.399355	0.228892	-0.19054	-0.50142	-1.08371	-0.47216	-0.32386	0.010834	-0.17945
		5.8107	2.3384				0.015199	0.344945		-0.21919	-1.03054		0.356789	0.422905		0.33104	-1.19748			-0.36804	0.126062	7.3826	7.5731	-0.05719	-0.04714			1.60272	0.212182	0.349671	0.126565	-0.61749	0.949684	0.055	0.347481	0.301994	-2.04248	-0.0039	-0.05525	3.39083	-0.35447	0.766315
		5.8369	2.3529				-0.45687	0.045256		-0.52665	1.84116		-0.27446	0.061183		-0.97145	-0.7258			-0.62872	1.17933	4.9323	6.3793	0.039883	0.368842			0.224707	0.051774	0.232201	0.122298	-0.86237	0.461026	0.164505	-0.55481	-0.45388	-0.01143	-0.42995	-0.79686	0.901447	-0.09823	0.243158
		5.8442	2.3585				-0.44509	-0.30944		-0.30439	0.72644		-0.08069	-0.02059		0.469386	-0.31833			-0.07419	-2.01251	7.7844	8.1267	0.135725	-0.53773			-0.0353	0.126742	-0.19725	0.554638	0.149036	-0.31723	0.065019	0.242933	-1.02548	-0.26852	-0.29525	-1.21624	1.12709	-0.14584	-0.27381
		5.8902	2.3593				-0.16782	-0.04804		-0.88278	0.658741		-0.09673	-0.01762		-0.05894	0.469386			-0.10583	-0.91427	6.506	7.2261	0.165457	-0.3474			-0.50502	0.396893	0.134171	-0.16359	0.40831	-0.07883	-1.12495	-0.24793	-0.61648	-0.37577	-0.65404	-0.78789	-0.13677	-0.08574	-0.26651
		5.9465	2.3641				-0.08845	-0.02252		-0.43141	-0.12482		-0.20268	0.397094		-0.29573	-0.00249			0.52312	0.294582	2.1021	10.8657	0.279612	0.443498			-0.80311	0.287628	0.059971	-1.50632	0.467243	-1.1304	-0.31348	0.05973	-1.12084	-0.31277	0.118483	-1.05795	-0.03885	-0.55904	0.780458
		6.1025	2.3649				-1.51813	0.201611		-0.16779	0.243676		-1.26231	-0.12008		-0.02215	-0.4235			0.396005	0.195451	5.5227	6.5338	0.357548	0.59804			-0.3954	-0.01251	-0.16546	-0.26612	0.021661	0.400839	-0.07453	-0.13975	-1.45003	-0.34011	-0.39978	-1.05172	-0.04098	0.164316	-0.02855
		6.6403	2.3669				0.429154	0.329152		0.537247	0.580151		0.11482	-0.14896		-0.00249	-0.05046			-0.12187	0.375007	4.2135	14.3296	0.15588	0.262832			-0.56047	-0.18299	0.437128	-0.39512	-0.45724	-0.62884	-0.57652	-0.05528	-0.23748	-1.54248	-0.21275	0.922324	-0.75556	-0.22238	-0.49535
		6.7233	2.3833				-0.68719	-0.23725		0.030281	-0.09271		-0.13239	-0.08078		-0.05567	-1.39246			-1.19372	1.50898	12.0385	7.8373	-0.0374	0.368989			-0.45718	0.059356	0.240225	0.038186	0.095651	0.229824	0.186517	-0.61093	-0.49741	-1.85528	-0.72623	-1.43215	0.571858	-0.122	-0.39497
		6.8396	2.406				0.130964	0.063009		-0.33783	0.323909		0.017987	0.074985		0.19519	0.330845			-0.52103	1.03893	5.9432	10.0899	-0.06986	0.500438			-0.97877	0.094827	-0.10929	-1.36983	0.134941	0.172365	-1.60252	-0.4117	-0.49728	-0.99271	-1.2874	-0.73668	-1.54504	-0.16384	-0.39796
		7.0809	2.4131				-0.46655	-0.5639		-1.40845	-0.56653		0.180569	-0.37012		0.39506	0.135857			-0.16677	-0.73875	4.9519	10.9223	-0.06085	-0.11375			-0.39014	0.341499	-0.28588	-0.66506	-0.24821	-0.33175	-0.18584	0.556185	-0.67229	0.543244	0.139525	-1.10754	0.788036	0.490224	-0.95182
		7.2447	2.416				-0.51795	-0.63592		-1.15619	-0.81026		0.163002	-0.17017		0.681862	0.969166			-0.01012	3.14982	6.2704	5.1115	0.133755	5.69493			-4.40164	-0.17256	0.338843	-0.93495	-1.06171	-0.12966	-1.34868	-0.42915	-0.60006	-1.25	-0.57479	-1.42466	-2.29099	-0.13753	-0.29532
		7.3552	2.4316				-0.06486	-0.13199		-0.22015	0.481456		0.230144	0.005238		0.599963	0.721015			-0.39131	-2.02309	1.9646	7.1116	-0.06419	-0.20791			1.43523	0.280429	0.249076	1.82422	0.189919	-0.0205	-0.945	-0.14883	-0.54522	0.75	-0.57318	-1.08703	-0.13899	-0.39476	0.04865
		7.414	2.4324				0.467862	0.441064		-1.07123	0.343458		0.193255	0.090834		-0.54561	0.802524			-0.56582	1.21151	7.0125	7.124	0.106885	1.84025			0.839708	0.2636	0.10424	-0.49001	-0.26528	0.093587	-0.22127	-0.12811	-0.58765	-0.56524	-0.59872	-0.14553	-1.54665	-0.17604	0.331695
		7.7283	2.4465				-0.89421	0.150355		-0.5518	-0.41952		-0.09447	0.083148		-0.00249	-0.7258			0.199435	-0.23299	4.2784	11.0215	0.40552	-0.22959			-1.01819	-0.60693	0.329611	-1.08232	-0.29552	0.465936	-0.63173	-2.32244	-0.78738	-0.86852	-0.37355	-0.88572	-1.76435	-0.31416	-0.1019
		7.866	2.4496				0.105251	0.076475		0.149454	0.447752		-0.00854	0.105112		-0.19748	-0.05913			-0.13256	2.37766	6.3745	11.8227	-0.16373	1.59021			-0.24961	0.099216	0.184056	-0.3925	-0.21731	0.389834	1.055	0.186517	-0.70452	-0.54248	-0.23599	-0.42114	0.609472	-0.60192	-0.3926
		8.2136	2.451				-0.45237	0.048986		-0.42146	0.490196		-0.14333	0.075635		-0.19748	0.048179			0.8001	0.961147	4.6289	10.2123	0.541222	1.12193			-0.48413	0.198233	0.013675	-0.50218	0.223763	0.032057	0.172233	-1.01422	-0.44688	-0.1581	-0.41991	-1.00238	-1.1426	-0.37533	0.175856
		8.3089	2.4619				0.011143	-0.11419		-0.59658	-0.46895		-0.21563	-0.30386		1.16403	0.330845			0.103419	1.53295	8.6583	9.1045	0.278353	0.669766			-2.99028	0.012741	-0.03805	-1.65714	-0.08139	0.767536	-1.01497	0.197877	0.132119	-0.98902	0.939256	-0.75123	-2.00971	0.087318	0.635853
		8.4046	2.4624				-0.59404	-0.23927		0.494076	-0.05636		-0.12023	-0.53689		0.135857	-0.04361			0.388902	0.115318	5.1216	6.2667	0.599774	0.161087			-0.43103	0.580207	-0.15076	0.278608	0.005971	0.559305	-1.02996	-0.23498	-0.87281	-1.65368	-0.28196	-1.08904	-1.0686	0.539596	-0.68513
		8.5533	2.4677				-0.35329	-0.10777		-0.19818	-0.16931		-0.00263	0.210028		-0.00249	-0.31604			-1.57556	1.32626	8.4034	10.8527	-5.4344	-0.27798			-0.51727	0.718852	0.417515	0.197451	-0.01803	0.361605	-0.74884	-0.62159	-0.35153	-1.28207	-0.70498	-0.59695	-0.6228	0.612969	-0.40488
		10.3989	2.4691				-1.88869	0.672847		-0.15998	-0.64132		-0.68568	0.074129		0.635833	-0.19748			0.711966	-1.99532	3.5488	9.0113	0.831185	-0.55288			-0.11915	0.486565	-0.00166	-0.907	0.301751	-0.21206	-0.5583	0.568727	-0.64091	-0.66768	0.009163	-1.01962	-0.43103	1.06575	0.195378
		10.9191	2.4691				-0.733	0.389212		-1.42493	1.0575		-1.22619	0.067491		0.135857	0.135857			0.255446	-0.01415	11.9465	1.8579	0.723362	0.190034			-1.06462	0.368815	0.349229	-1.6704	-1.21285	-0.04766	-0.60653	0.394036	-0.59169	-0.72055	-0.34632	-0.46626	-2.76904	0.04216	0.043182
		0.0971	2.4721				-1.09123	0.233993		-0.97938	0.154557		-0.34821	-0.2269		0.464309	-0.19748			-0.82891	-0.49676	5.0663	6.135	-0.02501	0.534368			-1.20227	-0.0184	0.356198	-1.61302	-1.10105	0.076797	0.584447	0.272898	-0.32422	-1.08904	-0.16504	-0.55259	-1.65356	-0.36529	0.333631
		0.2442	2.474				-0.12823	0.309344		-0.95986	-0.66979		0.163667	-0.19064		-0.86414	0.135857			0.635837	0.514242	5.3754	9.0689	0.273947	0.514784			1.08514	-0.06063	-0.75047	0.813495	0.081264	0.1315	-1.21716	-0.12629	-0.77648	-0.81277	-0.29373	-0.71644	0.77158	-0.21505	-1.12352
		0.2782	2.5063				0.42182	0.602042		-0.31984	-0.47625		0.189207	0.103601		-0.53081	-0.19478			0.666125	0.207034	7.556	5.1245	0.105183	-0.71872			-0.19802	0.165568	0.795959	-0.02181	-0.62923	1.68446	-0.3338	0.555	-0.945	0.468285	0.118483	-0.15368	-0.2	-0.71896	1.51636
		0.5106	2.5084				-0.42467	-0.29779		-0.36772	0.539964		-0.57177	0.140344		-0.13814	-0.59157			-0.88691	-0.54665	13.2791	6.196	-0.16871	-0.41276			-0.3757	0.007885	-0.39687	-1.31296	0.509537	-0.68867	-1.5562	-0.65252	-0.8383	-1.47972	-1.24013	-1.34029	-1.9099	0.046154	-0.1437
		0.5442	2.515				-0.92094	-0.15021		0.079386	0.039964		-0.65558	0.183081		-1.19748	0.028743			-0.19413	1.12863	9.3694	9.3284	-0.08952	0.981484			-1.59005	-0.05391	-0.10281	-2.0572	0.032234	0.075667	-1.60596	0.263806	-0.86106	-0.763	-0.31277	-1.66187	-1.96168	-0.81531	0.136567
		0.6177	2.5168				0.083943	-0.02998		-0.40575	-1.05032		-0.07866	0.185548		0.741766	-0.28515			-1.03298	0.805869	6.9252	5.8104	-0.07955	0.398891			-1.31668	0.210432	-0.00435	-1.06646	-0.58994	0.560966	-1.02996	-0.34546	-0.9282	0.346323	-0.48461	-1.03556	-0.45562	-0.03825	-0.2578
		0.6623	2.5168				-0.84366	-0.4728		-1.01268	-0.59682		-1.09303	-0.24176		-0.00249	-0.58745			0.227601	1.49035	10.1695	14.095	0.579363	0.560773			-0.00471	-0.92132	-0.19191	-0.012	-0.19533	-0.09665	-0.72229	-0.51903	-0.92394	-0.95752	-0.37972	-1.36761	-0.18889	-0.87154	-0.00977
		0.6916	2.521				-0.72149	-0.81973		-0.80771	0.473133		-0.21436	0.150789		-0.26169	0.330845			-0.36165	-1.65356	8.0446	6.5753	0.195697	-1.85			-0.92164	0.356291	-0.0343	0.06044	0.310773	0.534353	-0.14841	0.104768	-0.09743	-0.7278	-0.45743	-0.25886	-0.67126	-0.22548	0.134722
		0.7481	2.5528				0.094758	-0.01605		0.807368	0.728152		0.529448	0.083317		-0.19748	-0.60494			0.642765	1.47889	5.9984	8.7912	0.347137	-0.17415			-2.82483	-0.21466	-0.09092	-0.36996	-0.60764	0.45954	-0.12629	-0.60065	-0.69848	0.46648	-0.70813	-0.6189	-2.65356	-0.9484	0.34329
		0.8455	2.5538				-0.07316	0.280964		-0.66344	0.525118		-0.30931	0.163573		0.181692	0.525832			0.225045	0.97322	3.7373	3.9583	0.104953	1.80226			-0.47372	-0.00492	0.040559	1.48197	-0.23948	-0.2311	0.131002	-1.03376	-0.58335	-0.45752	-0.23312	-0.76488	-0.49523	-0.76035	-0.21165
		0.8734	2.5641				0.311158	0.445451		0.213252	-0.51748		0.125556	0.055312		0.756564	0.390944			0.060354	-0.8245	5.9004	11.0738	0.431945	-0.59142			2.44787	0.228387	0.205517	1.7267	-0.86578	1.3023	-0.73748	-0.09109	0.107855	-0.25	-0.54426	-0.38694	2.17933	-0.18363	-0.59205
		0.8957	2.573				-0.25909	0.277444		0.471212	-0.5005		0.13056	0.233757		0.885167	0.714846			-0.76403	-0.55177	5.9701	6.8762	0.193544	0.441442			-0.04676	0.075552	0.268395	0.516803	0.324285	0.385886	-1.445	0.06225	-0.43176	-2.54248	-0.6787	-1.07455	-0.16953	-0.42198	-0.32589
		0.8971	2.5739				-0.14507	0.3799		0.213009	0.379		0.052037	-0.00028		0.64091	0.135857			0.018642	-0.30416	4.6987	9.6154	0.469785	-0.43751			0.119606	-2.01319	0.356903	-0.12264	-2.13385	-0.15143	0.009426	-2.10596	-1.01655	-0.39833	0.834963	-0.94234	-1.3331	-1.16546	-0.1141
		0.9018	2.5751				-0.38727	-0.35195		-0.56579	0.221841		0.103271	-0.22646		-0.13814	0.330845			-0.21798	0.420662	4.9566	15.302	-0.08705	1.11761			-1.24743	0.047873	0.102368	-0.66607	-0.15954	1.07752	-0.93099	-0.37747	-0.31673	-0.09096	-0.78219	-0.61584	-2.08082	0.29461	0.559803
		1.0753	2.5751				-0.51437	0.041391		-0.11835	0.121713		0.083011	-0.00296		-0.00249	-0.43392			0.005443	-3.98917	6.4202	12.297	-0.20347	-2.80391			-2.6447	0.559342	0.274022	-0.4277	0.200997	0.07359	-0.73748	0.732421	-0.71949	-0.6388	0.22921	-0.7942	-1.2061	-0.18575	0.082245
		1.0848	2.5761				0.452877	0.287735		-0.09092	0.381058		0.204514	0.055927		0.369337	0.243362			-1.63614	-0.32247	9.2823	8.7379	-0.02915	0.446173			-2.45262	0.270317	-0.03869	-1.80573	0.377334	-0.6464	-2.64116	-0.34868	0.125161	-4.03112	0.055717	-0.19402	-0.65356	1.12109	0.514696
		1.1152	2.5782				-0.55164	-0.41057		-0.23353	1.21521		-0.17635	0.103725		-1.19748	0.664178			-1.36105	0.757371	8.0307	11.5546	-0.8954	0.025274			-0.08948	0.247409	0.164411	-0.73416	0.766477	-0.04778	0.225518	-0.84868	-1.22817	-0.61123	-0.26492	-0.72171	1.9314	-0.30022	-0.18154
		1.1429	2.58				-0.48153	-0.2269		-0.34884	-0.197		0.127897	0.129896		0.19519	-0.7256			0.57358	3.54555	8.5661	7.753	0.842526	2.91587			-0.6287	-0.60867	0.118278	-0.67645	-0.58814	0.71302	0.604768	-1.39454	0.923483	-0.25	-0.98101	0.179911	-0.9311	-0.00397	-0.12084
		1.1611	2.5815				-0.48527	-0.65929		0.004741	0.075939		0.19838	-0.1723		0.071642	0.08519			0.484792	2.39474	4.0816	8.4848	-0.47834	2.11693			-0.37734	0.157094	0.136358	-1.7803	-0.34571	-0.52186	-0.9672	0.036737	-1.2599	-1.41096	-0.64571	-1.03825	-0.6331	-0.12337	-0.64636
		1.1715	2.5862				0.267652	-0.50884		-1.09899	0.481952		-0.20141	0.099305		0.071642	-0.33313			0.627303	4.06754	7.637	10.101	0.502914	3.05895			-1.06931	0.64501	0.041618	-1.3063	2.04369	1.38507	-0.6125	0.347481	-1.51719	-0.87	1.83496	-0.41096	-1.88518	1.31842	0.664064
		1.1858	2.6119				-0.11418	0.739497		0.231067	0.463963		0.107233	0.040758		-1.14154	0.215257			-0.351	1.56367	4.0439	13.2075	-0.14098	0.990061			-2.17233	-0.30458	0.423293	-2.28294	0.040744	0.438795	-3.83568	-0.58505	-0.09805	-2.15689	-1.21481	-0.64871	-4.59216	-0.35678	-0.30794
		1.1861	2.6157				-0.53441	-0.17092		-0.40663	-0.34884		-0.21163	0.204543		0.469191	-1.30459			-0.53144	0.760599	9.4359	6.8678	-0.04757	0.345054			0.126877	0.254174	0.04186	-0.34482	0.087346	0.141647	-0.49189	-0.11552	-0.34401	-0.35279	-0.57213	-0.7115	-0.31498	0.047558	-1.0349
		1.1878	2.6178				-0.25718	0.155798		-0.96874	-0.11178		0.098655	-0.19733		-0.23932	-0.31076			0.382757	0.941434	4.6002	11.8711	0.430046	0.837897			-0.12019	0.084687	0.836401	-0.48497	-1.23277	1.11803	-0.31348	-0.89523	0.805037	0.118483	-1.08904	2.52422	-0.31476	-0.61308	1.37694
		1.1958	2.6178				-1.5661	0.428375		-1.22448	-0.12162		-1.46547	0.056283		0.19519	0.817322			0.083876	-0.04837	4.8872	10.8295	-0.0229	-1.14657			-0.19816	0.376552	0.200133	-0.52116	0.131795	-0.38696	-0.945	-0.1804	-0.70244	-1.54248	-0.5748	-0.74946	-1.0686	0.833408	0.415424
		1.1967	2.6247				-0.16765	-0.46468		1.20953	-1.80095		0.128972	-0.11648		-0.00249	-0.86414			-0.0686	1.34644	8.1021	12.3796	0.390488	0.828148			-2.12627	0.435193	0.219053	-1.37855	-0.82741	-0.2573	-1.38223	-1.22389	-0.48242	0.946159	-1.08676	-0.53745	-0.0686	-0.67617	-0.18958
		1.2048	2.627				-0.39366	0.270342		-0.92269	0.351429		0.065022	-0.1616		0.871159	-0.64574			0.915159	0.927048	5.0215	11.0184	-0.13947	0.428141			-0.20408	-0.09215	0.57248	-0.39449	-0.54205	0.12312	-0.27993	-0.72245	0.045403	0.589036	-0.95153	-0.64354	0.09805	-0.75375	-0.26049
		1.2121	2.6316				-0.14916	0.351269		0.584369	0.516971		0.069204	0.328807		-0.259	0.209988			-0.21916	0.196347	10.2896	8.2585	-0.01728	0.629118			-0.44245	-0.00373	0.569131	-0.50546	-0.69842	0.958732	-0.24464	-1.08132	-0.554	-0.25258	-1.01636	-1.18316	-1.09375	-0.91988	0.566282
		1.2129	2.6316				-0.20448	-0.23625		0.825134	1.00296		-0.07587	0.01771		-0.33582	-0.53081			0.075808	2.31814	8.0612	10.4338	0.178828	2.18743			0.270056	0.519796	0.248831	-0.93379	0.564909	-0.12027	-1.4143	0.652687	-1.02996	-1.62744	0.504073	-1.36852	1.25333	1.02116	-0.25159
		1.2642	2.649				-0.70395	-0.22252		-0.91673	0.321679		0.02105	0.080465		0.243362	0.038089			-0.12779	0.286446	7.7215	9.31	0.278022	0.603439			-1.37827	0.067743	0.221151	-0.53998	-0.12577	0.384441	-1.945	-0.71531	-0.56352	-0.1388	-1.02827	-1.16303	-1.69663	0.30297	-0.12144
		1.2701	2.6496				-0.71329	-0.24865		-0.13269	0.79836		-0.18349	-0.07541		-0.50389	0.890202			0.086785	1.83829	4.3522	8.4142	0.311626	1.05502			-2.75391	0.162763	0.836093	-0.34776	-0.31373	0.79494	-0.97445	-0.20229	0.179989	0.203445	-0.11848	-0.52374	-2.84119	-0.12523	0.412527
		1.3269	2.6538				-0.66902	0.260638		0.434636	0.332131		-0.23345	0.035816		0.374788	0.081316			-0.38689	0.2277	10.9308	9.2031	-0.70483	0.072455			-0.71234	-1.26081	1.1181	0.270865	-1.13643	0.498177	-0.62637	0.147933	-1.445	-0.04248	-0.61747	-0.33496	-1.04723	-0.40257	0.7317
		1.3356	2.6585				-0.25092	0.700569		0.005333	-0.39822		0.132427	0.041922		-0.24545	-0.00249			-0.77458	2.82978	7.7121	10.0398	0.209537	1.49847			-0.5084	0.240183	0.424691	0.119674	0.048175	0.108785	-0.41144	0.975869	-0.67586	-1.03305	-0.61848	-0.85667	-1.15039	-0.08997	0.07287
		1.3682	2.6596				-0.2061	-0.57972		-0.55437	0.853974		0.13004	-0.15336		0.528524	0.028548			0.251105	1.57993	8.3333	11.1607	-0.0201	0.382989			-0.79982	0.178647	-0.41434	-0.14398	-0.10986	-1.03127	-1.02961	-0.37997	0.019805	-1.18438	-0.2584	-0.27945	-1.02613	0.282568	-0.29099
		1.422	2.6596				0.009008	0.359129		0.151548	-0.20596		0.287864	-0.1091		0.692475	0.135857			0.29077	0.282591	4.1857	6.3853	-0.25469	0.635664			0.04475	0.255708	0.142186	0.880224	0.058057	0.050138	0.791966	-0.83905	-0.80367	-0.72171	-0.97153	-0.60152	-1.15024	-0.47783	0.241721
		1.4308	2.6703				-0.79694	0.174012		-0.79298	0.922731		0.276281	0.162711		0.69541	-0.7258			1.12885	2.1892	5.0584	6.7568	0.8095	0.741756			-0.50837	0.176725	0.590153	-1.21895	-0.77173	1.20827	-0.4221	-0.17561	-0.49564	-0.8612	-0.81279	-0.92577	-3.65356	-0.27204	-0.39787
		1.443	2.6915				-0.86366	-0.80352		-0.59893	-0.07792		-0.20124	-0.19966		-1.19994	-0.07393			-0.23195	-0.11299	6.1404	10.1881	0.225529	0.372574			-1.62888	0.150383	0.141859	-2.51759	-0.08999	0.015729	-0.96971	0.243712	0.347481	-0.81015	-0.26238	-0.56871	0.106867	0.399893	-0.4381
		1.444	2.7108				-0.43486	0.381996		-0.49882	0.458867		0.234679	0.074696		0.526027	-0.77646			0.830844	1.4238	2.8125	5.284	0.458598	1.2604			-1.52523	0.032846	0.774998	-2.10664	0.323097	0.424412	-1.33558	-0.15565	-0.84491	-2.14451	-0.15086	-1.0438	-1.99354	0.570218	0.242393
		1.4833	2.7144				-0.74474	0.137384		-0.17032	-0.54017		-0.95128	0.08259		-0.28515	-0.39246			0.070729	1.78465	8.4388	7.4776	0.115704	0.456835			0.153057	0.242128	-0.36838	1.2722	-0.26651	0.429527	-1.85721	-0.44641	-0.57369	-2.29373	-0.52374	-1.35511	-0.16023	-0.29874	-0.38442
		1.4855	2.7218				0.01251	0.489012		-0.70099	2.37618		-0.59065	0.137427		-0.03922	0.243167			-0.12215	0.76539	7.9347	11.5447	0.49922	0.053679			-3.17155	0.536707	-1.09596	-4.73045	0.392544	-1.22421	-2.24176	0.025553	-2.0432	-1.42212	0.14793	-1.55512	-3.39053	0.126912	-0.64366
		1.487	2.735				-0.44336	0.433298		0.402562	-0.10982		0.054263	-0.33139		0.186525	-0.21022			0.562232	0.976446	10.2291	7.4722	0.515314	1.52975			-0.89766	0.372659	-0.22573	-0.2796	0.413602	0.057634	-0.20416	0.265732	-1.41443	-0.75	-0.42742	-1.32598	0.153792	-0.64677	0.032129
		1.4977	2.7466				-0.25945	-0.57278		-0.17912	-0.65456		0.099716	-0.21481		-1.07349	0.251832			-1.2953	-1.03465	7.1038	12.657	-0.87407	-1.58258			1.00437	0.212492	-0.28946	1.08057	0.134871	-0.78326	-0.48692	-0.26384	-1.14956	0.742447	-0.72377	-1.57398	-0.43633	-0.39192	-0.32637
		1.5097	2.7574				-0.77287	-0.20807		-0.25947	-0.90331		0.068733	-0.13466		-0.70233	-0.00249			-0.26661	1.04011	3.6364	9.414	0.404251	-0.19291			0.807284	0.287434	-0.23741	0.337213	-0.68521	-0.03176	-2.34868	-0.14883	-1.16108	-1.65368	0.165037	-1.28096	2.58049	-0.02664	-0.68737
		1.5637	2.7586				-0.09823	-0.07124		-0.46356	0.615966		0.038021	-0.29709		0.622335	-0.02625			0.616764	-0.69663	5.4645	4.2526	0.681864	-1.02322			-0.74471	-0.18258	0.341534	0.263214	0.024996	0.11532	-0.87754	-0.03108	-0.71169	0.408963	-1.22877	-0.85629	0.82155	-0.55524	0.612171
		1.5795	2.7605				0.070393	0.046626		-1.31376	0.953196		-0.03764	-0.12716		-0.24331	-0.58745			0.032367	0.137851	8.1159	3.006	0.53745	0.584322			0.651734	1.04021	0.044568	-1.15143	0.009537	0.004852	0.055	0.055	-0.40795	1.33496	0.834963	-0.41946	-1.23853	0.856495	0.193723
		1.6089	2.7747				-0.1217	0.053585		-0.84932	0.568256		0.428123	0.125288		0.028548	-0.13307			-0.03728	0.013862	9.4828	3.6304	0.014424	-0.34025			-1.42657	0.393315	0.288329	-1.95781	1.12771	0.523818	-0.69504	0.697701	-0.69578	-1.41511	-1.42525	-0.53927	-1.89074	-0.49129	0.381725
		1.6184	2.7807				0.901447	0.313678		-0.97678	0.84193		-0.54475	0.460535		0.135857	0.5765			-0.19928	0.927008	6.9512	4.495	0.063742	0.740159			-0.02672	0.092152	0.025848	-1.00946	-0.22849	-0.5434	-0.48546	-0.0411	-0.88349	0.118483	-1.11123	-0.82836	0.115825	0.143696	-0.33268
		1.6241	2.7871				-0.35387	-0.33036		-0.697	0.002785		0.051602	0.188052		-0.04477	0.797488			-0.68744	-2.80557	4.7749	10.8247	-0.18297	-2.17604			1.05308	-0.14711	-0.34698	0.248638	-0.37973	-0.25151	0.783429	-0.945	-0.83072	0.786532	1.04248	-0.86946	1.01821	0.136514	0.156094
		1.6253	2.7875				-0.51259	1.09773		-1.82852	0.245074		0.235729	0.043234		-0.19748	-0.25823			-0.3797	-0.82759	4.0903	10.4	-0.44587	-0.75444			0.220405	0.357363	0.107613	1.1167	0.27337	0.312232	-0.73748	0.395012	-0.10596	-0.75	0.378678	-0.87647	-1.87595	1.37416	-0.25505
		1.6351	2.7902				-0.41244	0.570218		-0.02954	0.339283		0.28758	0.25176		0.528524	-0.97126			-0.5193	2.30063	4.5643	15.4839	0.149477	1.55269			-4.26221	1.18182	0.235173	0.205421	0.664712	0.471405	-0.26693	1.56396	-0.67824	0.687235	-0.29655	-0.92354	-0.65356	0.895104	-0.11324
		1.6369	2.795				-0.50596	-0.61377		-0.38403	-0.45048		-0.00435	0.045596		-0.19748	-0.06107			-0.99087	-0.24382	8.1709	6.2613	-0.35299	-0.02891			-0.36511	0.319795	-0.13018	-0.47639	0.473575	0.561464	-2.19093	0.241277	-0.43323	-0.12744	-0.33994	-1.02157	-0.13571	-0.19999	0.100537
		1.6376	2.795				-0.43704	-0.51219		-0.77085	0.010517		-0.4751	0.175272		0.330845	-0.00249			-0.47231	0.500766	7.474	9.4203	0.01529	0.173469			-0.4535	0.21674	0.0042	-0.51699	-0.10865	0.998177	0.008445	-0.51541	-0.59906	0.020284	-0.05334	-0.1518	-0.42814	0.024324	-0.03135
		1.6393	2.8205				0.331788	0.126616		0.571523	-0.27284		-0.17216	-0.16049		0.135857	0.243362			0.012504	-0.78279	8.3455	13.0612	0.473568	-0.4344			-2.69896	0.119325	0.18586	-3.51991	0.038937	-0.01195	0.347481	-0.68771	-0.94302	-2.31464	-0.30128	-1.03034	-1.11042	-0.09481	0.340776
		1.6427	2.8213				-0.61235	-0.40632		-0.84553	-0.70854		-0.20199	0.04416		-0.12315	-0.97145			-0.38139	1.00506	4.983	10.628	0.039328	0.55914			-0.80745	0.361914	0.320684	-1.0095	-0.66519	-0.20781	-0.8338	0.009096	-0.79065	-0.95282	-0.37741	-0.95474	-0.47424	0.011794	-0.18725
		1.6442	2.8249				0.177892	0.270346		-0.78522	0.199702		0.178035	0.15266		0.454393	0.000203			-0.64722	0.557004	5.7837	5.55	-0.31588	0.111707			1.35534	0.093308	0.281746	1.26675	-0.18034	-0.0749	1.46521	0.872129	-0.54895	2.25188	-0.02804	-0.88354	1.7794	-0.11634	-0.07073
		1.6529	2.8428				-0.11582	0.038315		-0.9681	0.321261		0.222831	0.136089		-0.36175	-0.23098			0.419405	0.707567	6.8966	5.5108	0.443493	0.603105			-4.33417	0.478116	-1.28595	-3.69421	0.219423	-0.45896	-2.1989	-0.50964	1.80093	-2.41957	-0.71481	-0.45752	-3.76712	0.426544	-1.39053
		1.6571	2.849				0.110382	0.474432		-0.74738	-0.21447		0.173567	0.187694		0.421214	-0.19748			0.134346	0.458496	7.8348	13.7291	-0.06257	0.301167			-0.92326	-0.05202	0.116771	-0.963	0.330616	0.395548	-1.20229	-0.18273	-0.85728	-2.04248	-0.78783	-1.06349	-2.9051	-0.75739	-0.19699
		1.6625	2.8509				-1.16963	0.259488		-0.59099	-0.1748		-1.12495	-0.2722		0.243167	0.607537			-0.26278	-0.34923	10.1134	12.3043	-0.09099	-0.43849			-1.00737	-0.00701	0.687016	-1.61573	-0.10661	1.72789	-1.11873	-0.04832	1.49223	-0.35424	-0.47684	0.472813	-1.61257	0.379924	0.660287
		1.7224	2.8513				-0.35939	-0.04008		-0.16509	0.063617		0.087033	0.225269		0.490568	0.330845			0.220907	-0.27368	1.2136	6.3476	-0.08319	-0.22946			0.281288	-0.27033	-0.07965	0.176407	-0.69355	0.340903	-1.39845	-0.26113	-0.63705	0.370157	-0.50884	-0.83877	-0.02445	-0.24422	-0.59699
		1.7376	2.8533				-0.45161	-0.40138		-0.29591	-1.08581		0.217503	0.114159		0.279472	0.330845			-0.7973	0.64936	2.5783	6.3201	-0.57016	0.213501			-1.064	-0.05238	-0.37006	-2.62697	0.106472	-0.57547	-0.48019	-0.4466	-0.71072	-3.38339	-0.81515	-1.24353	-0.65356	0.057813	-0.38832
		1.7563	2.8571				-0.56832	-0.32144		-0.38817	-0.07727		-0.02379	0.055444		-0.05894	-0.4701			0.975794	0.334756	0.5821	6.3608	1.06464	0.44442			0.053338	0.394881	0.057392	-1.05526	0.384751	-0.05486	-0.80175	-0.6989	-0.01512	-0.62915	0.192982	-0.42874	0.657225	-0.65858	-0.60615
		1.7578	2.8607				0.657225	0.666281		-0.4765	2.07802		0.335999	0.045407		-0.47148	-0.7256			-0.582	2.19443	4.6433	13.8132	0.345045	0.180792			-0.0916	0.438532	0.153196	0.247552	-0.15232	-0.58529	0.297713	-1.09805	-0.32648	1.04248	0.618483	-0.58904	0.840635	-0.19003	0.049928
		1.8349	2.861				-0.01996	0.008476		-0.10571	1.38499		0.113507	0.089812		-0.57246	-0.46185			-0.09076	2.21474	4.6759	10.1105	0.451011	0.82975			0.853484	0.158598	-0.42135	1.95918	0.306887	0.413215	0.262519	-0.5562	0.166196	1.49593	-0.59043	-1.752	1.57776	-0.68043	-0.51285
		1.843	2.8729				-0.20327	-0.57473		-0.8554	0.643849		0.229784	-0.0601		0.802524	-0.58745			0.818925	0.067462	11.0983	10.0218	0.91809	0.095534			1.09012	0.518197	0.557629	-0.13629	1.00748	0.238952	-0.93043	0.725518	-0.47629	0.446159	-0.48902	-0.47707	0.167467	0.251998	0.492689
		1.8626	2.8796				-0.09094	-0.41283		0.252873	-0.21321		0.153813	-0.34174		-0.62797	-0.17382			0.303573	2.8499	2.1601	14.2506	0.284729	1.99445			1.27309	0.049194	0.692045	1.04007	0.756774	-0.03702	0.726315	0.212521	2.36968	-0.30932	-0.31819	-0.25	1.00584	-0.1471	1.74605
		1.8745	2.8818				-0.11712	0.340776		-0.8917	0.460833		0.114904	0.152302		-1.1098	0.576695			0.081594	1.53532	7.0992	3.9286	0.179243	0.869141			-3.3415	0.525409	1.34096	-2.78915	0.613262	-0.25245	0.762519	-0.51163	-0.19093	-2.3927	-0.32318	1.31875	-4.34658	-0.42935	-0.12914
		1.99	2.8832				-0.19702	-0.82719		-0.44358	-1.24356		-0.04971	-0.73327		-0.05913	-0.05913			-0.21812	0.985848	5.4807	5.6604	0.147428	0.15475			0.977365	-1.95322	-0.4531	0.597833	-1.63522	0.101239	0.691012	-3.60596	-0.63699	0.46648	-0.95752	-0.98487	0.503979	-3.74601	-0.48803
		2.0096	2.907				-0.75125	-0.42558		-0.09622	-1.13721		-0.83744	-0.22941		-0.27161	-0.00249			-0.10707	3.4692	6.3927	10.8542	0.032824	3.98053			-1.49656	-1.68148	-1.38477	-2.23844	-0.48725	-0.19798	-1.67472	-0.73748	-0.23748	-0.6081	-1.41096	0.25	-2.80381	-3.35512	-0.0686
		2.0408	2.9126				0.076706	-0.56735		-0.17842	0.620751		0.397588	-0.02319		-0.19748	1.24317			-0.29409	-1.04998	8.9122	12.8099	0.021465	-1.80344			-1.09619	0.086056	0.217891	-0.55323	-0.37956	-0.28889	-1.22993	-0.25772	-0.32314	-1.97972	-0.93419	-0.56784	-1.0686	-0.09091	-0.53007
		2.1226	2.9126				-2.05798	-0.25999		-0.36896	-0.2322		-2.7622	0.216638		-0.30479	-0.60498			0.444131	-0.11751	8.9307	8.3214	0.117402	-0.12351			-0.23982	0.02055	0.705042	0.205696	-0.17677	-1.27398	-1.07149	-0.31662	-0.22894	-1.25	-0.95613	-1.41695	-1.46251	-0.39957	0.237624
		2.1548	2.9412				-0.3578	-0.50375		-0.2604	0.039964		-0.04224	-0.0967		-0.00249	-0.00249			-0.24526	1.51636	4.7497	13.6364	0.205831	0.760729			-1.34245	0.290438	0.491894	-0.9055	0.270331	0.992733	-0.945	-0.08076	-1.51673	-2.20345	-0.89147	-0.69654	0.779397	-0.34656	0.070765
		2.1818	2.9455				-0.1427	-0.9245		-0.46838	1.73268		0.205703	0.018661		0.68655	0.607537			-0.07487	0.026224	4.8921	15.035	0.230572	0.182973			-2.19558	0.750028	-0.11808	-2.94923	-0.15649	0.238785	-0.84868	0.54364	0.34391	-2.59091	-0.70728	-0.29478	0.617291	0.452232	-0.35837
		2.1912	2.9551				0.104735	-0.2681		-0.39601	-0.17379		0.393891	-0.23571		0.39506	-0.69888			0.284737	1.31705	9.6108	6.051	-0.48262	0.574			-1.3669	0.387393	0.352483	-1.34332	-0.06609	0.247798	0.228962	-0.35471	-0.44869	-1.58904	-0.38152	-0.3726	0.423253	0.442691	0.054435
		2.2528	2.9563				-0.32943	-0.77746		0.098511	-0.32852		0.145862	0.126884		0.0751	-0.39246			0.04099	-0.13	5.6509	8.5926	0.459983	-0.63676			-0.23999	-0.0656	0.559048	-0.09373	0.082654	-0.05025	-0.33764	0.045509	-0.57652	-0.28941	-1.19015	-1.19402	-0.25162	-0.61162	-0.24015
		2.2806	2.9575				-0.23586	-0.11299		-1.91348	0.367773		0.207936	0.015186		-0.59502	0.056844			1.39083	-0.85287	6.317	12.4424	0.464985	1.28668			1.15293	0.138367	-0.17789	1.06468	0.528989	-0.26115	0.555	-0.32969	-0.67448	-0.25	1.54248	-0.78817	1.04688	0.884303	-0.90056
		2.3359	2.963				-1.50255	-0.33971		-0.90121	-1.60068		-0.02196	-0.31047		-0.05913	0.266043			-0.25666	2.53219	10.5653	5.6639	0.097829	2.68368			-0.20221	0.042991	-0.15248	-0.09223	0.045742	-0.03924	-0.42468	0.751159	-0.64527	-0.60203	0.005481	-1.42052	-0.61794	-0.2808	-0.17073
		2.3546	2.963				-0.94615	0.244187		-0.36622	-0.134		-0.35748	0.195768		0.76068	-0.53081			-0.12202	-0.7551	6.2235	7.2441	0.201381	0.383137			0.059126	-0.18146	0.025419	0.22023	0.104152	-0.0397	-0.81348	-0.63173	-0.90453	0.042481	-0.19771	-1.70808	-0.0686	-1.18934	-0.2248
		2.5276	2.9748				-2.22927	0.558731		-0.19723	0.401197		-1.24202	-0.12491		-0.05913	0.330845			-0.2872	1.68431	3.5437	5.9666	0.180631	0.203578			-3.15078	0.227294	-0.00091	-2.30121	0.059677	0.218464	-0.70229	-0.43362	-0.03177	-1.33496	-0.44084	-0.18125	-4.30382	-0.43342	-0.5353
		2.5726	2.9787				-0.67288	-0.24286		-0.8486	-0.70977		0.144189	0.171146		-0.27161	-0.81919			0.61176	1.08164	5.3465	12.844	0.576196	0.354939			-0.49315	0.862065	0.199021	-1.01651	0.012047	-0.18902	-0.97081	0.579815	-0.49477	-1.15343	-0.27829	-1.90058	-1.54693	0.861935	0.102795
		2.7791	2.9863				-0.97792	-0.11156		-0.92967	-0.53604		-0.17899	0.037805		0.134999	-0.63812			-0.91472	0.385118	9.1844	7.2682	-0.55431	-0.25575			-1.19126	0.294421	0.419643	-1.49046	0.347026	0.118955	-1.60596	-1.27648	0.784716	-0.20345	-0.29655	-0.51526	-1.50748	-0.36296	1.03675
		2.7933	3.006				-0.26413	0.198559		-0.5098	0.086519		0.064027	0.023911		0.282868	-0.64825			-0.93212	1.73876	4.768	11.8357	0.201351	0.850271			-1.19729	-0.10081	0.186236	-1.47014	-0.58613	-0.2568	-0.07652	-0.60941	-0.16353	-1.54248	0.353398	-0.60525	0.093151	-0.05287	0.246539
		2.8007	3.0151				-0.41816	-0.05214		0.312367	-0.41348		-0.03662	0.301234		0.543322	0.324312			0.289345	0.047002	5.6152	9.3697	-0.08244	-0.46077			-1.83909	0.215951	-0.44087	-2.31873	-0.54764	-0.02426	-1.61561	-0.60743	-0.61362	-1.14999	-0.94395	-0.8136	-4.17014	-0.05301	-0.39697
		2.8381	3.0172				-0.30805	-0.16445		0.738181	0.060285		0.207324	0.117369		0.134921	0.013283			0.073438	1.51636	10.0337	3.5857	0.316022	0.832729			0.477677	-0.2742	-0.02844	0.949747	-0.17557	-0.58717	0.555	-0.50742	-1.15517	-0.25	-0.63103	-1.33719	-0.0686	-0.09092	-1.04063
		2.8761	3.0349				-0.19091	0.188872		-0.19351	0.668022		0.316014	0.452116		-0.36175	0.243167			0.108278	5.16022	5.1187	6.2706	0.335596	2.62663			-1.17355	0.004084	0.072715	-1.32229	-0.17021	0.017345	-0.58255	-0.5046	-1.1162	-1.58687	-0.8818	-1.1044	-1.02238	-0.14997	-0.69061
		3.0132	3.0395				-0.33327	-0.33243		0.229453	-1.46834		0.042843	-0.01004		0.635833	-0.79873			-0.22652	-0.87595	5.9473	4.5455	0.13077	0.90992			-0.23023	0.187824	0.047123	-0.56646	0.354916	0.302019	-1.23748	-0.60596	-0.20553	-1.25	-0.48474	-0.54248	-1.23516	0.022165	-0.46717
		3.0449	3.0418				-0.27633	0.363785		-0.68689	-0.77758		-0.05099	0.226282		0.390178	-0.66151			0.957872	0.698549	1.9417	9.5626	0.834976	0.640536			-0.20214	0.488065	-0.23861	-0.5328	-0.57839	0.369733	0.012482	0.008089	-0.67494	-0.01419	-0.95383	-0.61869	0.932755	-0.0156	-0.13549
		3.1314	3.0471				-0.6047	0.194976		-0.95781	-0.52774		0.024831	0.035708		0.742528	-0.53081			-2.5391	-1.37012	5.3352	8.5736	-3.66206	-0.81513			-0.51954	-0.24664	0.040584	-1.68206	-0.74778	0.626319	-1.18224	-0.85897	-0.31348	-0.20023	-0.16953	-1.91546	-1.2061	-0.12534	0.353793
		3.164	3.0581				0.092283	0.107409		0.006139	-0.29447		0.354613	0.038506		0.471882	-0.7258			0.117412	-0.01101	6.1267	6.9486	-0.23002	0.216114			-0.32234	0.361845	-0.21103	0.546934	0.388387	-0.35104	-0.88223	-0.28181	-1.05457	0.555717	-0.45305	-1.41487	0.346437	0.005442	-0.72862
		3.1794	3.0598				-0.53809	0.214261		-1.29854	0.568256		-0.69747	0.238292		-0.66916	-0.7258			-0.07545	0.068904	10.6029	9.4972	0.057555	-1.48524			-1.19953	0.411801	-0.11655	-0.50859	-0.34391	1.42744	-2.1989	-0.90106	-1.08564	-2.2722	-1.36852	-1.38152	-1.48364	-0.35159	-0.44992
		3.3307	3.0625				-0.1955	-0.26147		0.260295	-0.05695		-0.03484	0.044378		-0.44313	-0.15164			0.119446	0.462813	5.3067	13.2308	0.082533	-0.52604			0.677961	-0.02296	0.38322	0.584182	-1.22684	-0.40791	-0.33247	-1.21657	-0.02386	-0.6433	-0.17236	-0.76192	-0.39053	-0.23564	-0.18163
		3.3875	3.0794				-0.7267	0.206201		-1.09322	0.115413		-0.07662	0.309335		0.33104	0.622529			-0.31847	0.234214	6.7269	9.1908	-0.01267	0.297153			0.161714	0.193568	0.596059	-0.38895	-0.43784	1.96492	-0.69229	-0.68866	0.013769	-0.16504	-0.48918	-0.4672	-0.85126	0.381996	-0.16708
		3.4109	3.0894				-0.19358	0.128553		-1.07257	-0.89128		0.295841	0.11346		-0.48228	-1.08083			0.230031	1.73876	9.4928	10.9972	-0.32744	0.944682			0.035519	0.35506	-0.15504	0.016575	0.029732	-0.37117	0.193767	0.256071	-0.40343	0.020284	-0.49031	-0.8295	-0.51388	0.763494	-0.16857
		3.4862	3.0928				-0.76384	-0.19041		-0.71793	0.073283		-0.22121	0.090079		-0.04664	-0.09017			0.168372	3.00669	6.8251	14.4033	0.072209	0.390839			0.47362	-0.0006	-0.21202	-0.18436	0.361749	-0.73772	0.432444	0.523739	-0.20051	0.380669	-0.06003	-1.10677	1.31182	0.076525	-0.81932
		3.4904	3.096				0.132857	0.575003		-0.18296	1.25644		-0.11245	0.049372		0.161858	0.269321			-0.13163	-0.02438	6.4127	11.4659	0.336431	-1.11851			0.328646	0.991654	0.477645	-0.60291	0.648432	1.13247	-1.18771	0.993872	-0.63482	0.076038	1.58621	-0.78056	-0.03046	0.101095	0.835337
		3.5271	3.0963				-0.35862	-0.17378		-0.32821	-1.1985		-0.20006	0.102262		0.482689	1.10482			-0.44141	0.432114	4.5198	9.8592	-0.37089	-0.38119			-0.91439	0.368287	0.176274	0.196267	-0.46112	0.304145	-0.78404	0.601555	-0.5857	-0.91096	-0.44651	-0.81063	-0.95016	-0.17021	0.0907
		3.5339	3.1068				-0.3083	-0.45432		-0.09909	0.210483		0.095305	0.205949		0.333536	-0.12335			-0.05311	2.15033	6.571	10.8309	0.08698	0.846588			-3.04219	-0.09374	-0.02401	-1.1077	-0.24043	0.358112	-1.64116	-0.00777	-0.58705	-2.27945	-0.56327	-1.07569	-2.23853	-0.20807	-0.367
		3.5674	3.1073				-0.05611	-0.46134		-0.36857	-0.3714		-0.68332	-0.04277		-0.02475	-0.75371			0.381371	0.207731	6.078	14.5709	0.214353	0.499568			1.95424	0.01274	0.380504	1.64091	0.3019	-0.53401	1.63996	-0.18278	-1.30512	1.49271	-0.24425	-1.48094	1.47197	0.030286	-0.06306
		3.5739	3.1144				-1.81731	-0.27486		-0.17467	0.378777		0.16835	0.059261		1.12719	-1.45956			-0.63072	0.019307	9.5526	9.4595	-0.00542	0.012432			-0.02978	1.28669	0.096275	-0.85277	1.32109	0.493707	-0.55419	0.877996	2.13996	-1.02374	0.902003	-1.27945	-0.13819	1.06582	0.472388
		3.5824	3.1177				-0.48159	1.0636		-0.52228	0.010517		-0.00146	-0.05133		0.469191	-0.15544			-1.55053	0.601251	14.3216	8.2504	-1.37585	0.592912			-0.09638	-0.12164	0.128493	-0.5147	-0.13414	0.669977	-0.02511	-0.44319	-0.76806	-0.5878	-0.83023	-0.64586	0.083999	0.298677	0.158984
		3.5971	3.1209				-0.53721	-0.32724		-0.39297	-0.85947		0.21468	0.150159		0.5765	2.2035			-0.1582	0.136658	3.7855	11.9433	0.174278	0.230298			0.806832	0.082218	0.30074	-0.65143	0.182527	-0.21166	0.055	-0.40986	-1.08613	-1.25	-0.73132	-0.85862	-0.0686	-0.40415	0.394411
		3.6127	3.132				-0.04222	-0.08377		-0.36462	0.417502		-0.50465	0.180763		0.079216	0.135857			0.292856	1.47683	8.9073	8.3086	0.125065	1.89312			-1.06017	0.21791	0.125041	-1.28675	-0.20685	0.233674	-0.63426	-0.09302	-0.2731	-1.95752	-0.50595	-0.80287	0.516363	0.022178	0.12854
		3.8226	3.139				-0.21951	-0.33286		0.225662	0.363813		0.202644	0.094689		0.831678	0.635833			-0.20405	-0.69309	5.0284	5.787	0.027992	0.534155			-0.32205	-0.11987	0.536573	-0.32744	0.065292	-0.08391	-0.02996	0.601555	-0.42472	-1.83496	-0.88152	-0.78742	-1.54565	-0.04731	0.417136
		3.8531	3.1437				-0.47661	0.149046		-0.09533	0.176925		0.238067	0.040269		0.192694	-0.13814			-0.22879	1.01886	10.7023	2.8428	0.118193	1.27143			-0.27523	-0.40819	0.305157	-0.19593	-1.55608	0.713375	0.301907	-1.02996	-0.17343	-1.02847	1.52216	0.460732	0.246273	-0.89975	-0.40663
		3.9062	3.1558				-0.03361	-0.31796		-0.53775	-1.26575		0.073169	0.063667		-0.86395	-0.10496			1.11426	-2.73157	6.0071	9.6423	0.661319	-1.60701			-0.94028	0.503277	0.169255	-1.68498	-0.13667	-0.39104	0.139963	-0.18197	-0.29766	-1.75	2.41096	-0.67316	-3.19198	0.044067	-0.83814
		4.0971	3.168				-0.53369	0.098342		-0.06391	0.017767		0.016353	0.114556		0.135857	-0.19748			-2.64553	-0.53078	6.7839	3.3533	-0.90723	-0.06819			-0.70646	0.218842	0.047971	0.534504	0.702305	-0.05025	0.215964	-0.74247	-1.34414	-0.95752	-1.29123	-1.18891	-0.32494	0.051761	-0.05325
		4.1612	3.1707				-0.13562	0.114235		-0.13109	-0.67802		-0.15632	-0.03677		-0.40995	-1.17648			0.135584	1.04243	4.5752	8.6835	0.755786	-0.43793			-1.71151	0.253912	0.623121	-0.6163	-0.35978	-0.51886	-0.31348	0.666196	-0.47556	-1.04248	0.305516	-0.10151	-2.59799	-0.07894	0.374793
		4.1791	3.1746				-0.41174	0.551825		0.463963	0.185909		-0.31326	0.208201		-0.02849	-1.29129			0.211952	3.49083	3.2804	10.2524	0.316112	1.47319			0.002759	0.075496	0.431898	-0.89316	-0.2226	0.457787	-0.52996	-0.02558	-1.1894	-1.44041	-0.22055	-1.06799	-0.53033	-0.64351	0.410232
		4.2052	3.1746				0.069053	-0.72352		0.078153	-0.32852		-0.04987	-0.08684		0.019883	-0.33313			0.165435	0.256566	5.6019	5.4404	-0.02884	0.531346			-0.1997	-0.04383	-0.24894	-0.75701	-0.36193	-1.1467	-0.61393	-0.70912	-1.66354	-1.27425	-0.36172	-1.49974	-0.86398	0.613216	-0.22626
		4.2518	3.1768				-0.01986	-0.38871		-0.21483	0.411379		0.065567	0.170708		-0.57879	-0.28515			0.160534	-0.54185	7.9651	5.6948	0.159602	-0.71777			-1.11522	0.114916	-0.79432	-1.39694	0.701202	-1.42371	0.160752	0.312287	-2.52996	0.111822	0.75	-1.63731	-1.84704	-0.14302	-1.5549
		4.3694	3.1826				-0.52405	0.3993		-1.121	-0.38423		0.129732	0.055098		-1.02595	-0.42218			-0.88232	0.118101	4.7919	6.9355	0.421881	-0.6726			-0.90245	-0.0602	-0.251	-0.23184	-0.08961	-0.82642	0.651323	-0.58975	-0.73404	-0.62259	0.618483	-1.39364	-1.21746	0.330115	-0.55718
		4.505	3.1847				-0.94288	0.135758		-1.22639	0.305648		-0.18741	0.062399		0.5765	-0.91212			0.182022	-0.77284	9.6364	6.6158	0.246123	0.926668			-3.07216	-0.02031	0.141246	-2.04988	0.131413	-0.02558	-1.59871	-0.13211	-0.19738	0.25	-1.01067	-0.30013	-1.0686	-0.11947	-0.24844
		4.6078	3.1847				-0.52017	0.016726		-0.03	-0.27875		0.152486	-0.04694		0.008081	-0.1269			0.392512	-2.59216	10.2811	4.3578	0.508408	-2.79251			0.225078	-0.00031	0.391183	1.02018	0.170283	0.352788	1.13996	-0.10631	-0.4519	-0.33166	-0.54137	0.395524	1.68473	-0.19822	0.039054
		4.6445	3.1858				-0.27702	-0.18669		-0.0346	0.766294		0.158702	0.243784		0.5765	0.015196			-0.70397	0.272437	5.0725	8.6871	-0.56484	-0.01576			-1.0132	-0.65625	0.033976	-0.14955	-1.47425	0.167826	0.262519	0.762519	-0.98374	0.52216	-0.08904	-0.76412	-0.65356	-0.48364	-0.14786
		4.7967	3.1941				0.048461	0.323973		-0.33027	0.189744		0.101983	0.106362		0.028548	0.256665			-0.46363	2.31988	3.0476	12.7517	0.449025	1.01137			-1.78644	-0.08698	-0.01685	-1.54974	-1.08861	-0.0167	-0.34177	0.68317	1.018	-1.05384	0.206214	0.118483	-1.12487	-0.73026	0.059124
		4.8653	3.2				-1.50119	-0.49292		0.118584	0.183518		-0.72523	-0.09441		-0.58745	-0.63812			0.113225	0.52701	10.4225	7.6125	0.089369	-0.58937			0.001146	-3.3826	0.320561	-1.19798	-2.83217	-0.03127	-1.52996	-2.16802	-0.76569	0.542481	-2.44616	-0.4471	0.603825	-1.63688	-0.61149
		4.8762	3.2051				-0.36808	-0.42615		0.181308	-0.18724		0.004152	-0.24415		-0.23932	0.239051			0.136278	0.094979	10.5899	10.3073	0.366288	0.203303			-0.5835	0.131464	-0.02116	-0.37605	0.23955	0.023234	0.923483	-0.0352	-0.85721	-0.08904	0.441664	-1.32633	-0.2061	0.032492	0.287662
		5.0056	3.2064				0.167896	0.496814		0.262046	-0.491		0.458372	0.056211		-0.86145	0.19519			-0.2294	3.65772	10.6738	8.4772	0.133632	3.37947			-0.96694	0.543377	0.382719	-0.75629	-0.19439	-0.08146	-2.13901	-0.55732	-0.29699	-1.9687	-0.63111	-0.70245	-0.70532	-0.38035	0.578462
		5.0595	3.211				-0.38517	-0.66973		-0.42069	0.529585		-0.31741	0.278709		0.243362	-0.7258			0.410354	-0.51606	6.6929	5.4945	-0.06621	-1.84027			-1.33262	0.54728	0.131949	0.873152	0.070474	0.404529	-0.24275	-0.49971	-0.58277	-0.30466	-0.46265	-0.77607	1.36235	-0.2089	-0.6575
		5.0968	3.23				-1.01179	-0.05347		-0.74788	-1.05636		0.067356	0.17396		-0.44826	0.690332			-0.01217	0.403888	11.9845	8.125	0.019041	0.730172			-0.00616	-2.14452	-0.02721	-0.95896	-1.4595	-0.66296	0.762519	-1.02996	-1.0446	1.04248	-0.8482	-1.23097	-1.17176	-3.01353	0.059265
		5.1958	3.2313				-0.14	-0.48355		-0.66081	-0.634		0.160798	0.037097		-0.00229	-0.53081			-0.20181	1.59978	7.4944	5.518	-0.1228	0.369923			-0.60643	0.304629	-0.03851	-0.39215	0.593575	-0.31605	-0.25839	-0.01246	-1.2366	-0.78207	-1.13621	-0.82744	-0.77642	0.236939	-1.01651
		5.2802	3.2348				-0.6398	0.100983		-0.75905	1.30244		-0.10348	-0.03725		0.904951	1.92338			-0.3695	0.577331	5.2953	14.4254	0.149801	0.015737			-2.23432	0.025385	0.560896	-1.7057	0.430553	0.183716	-0.80623	-0.56069	-0.15426	-0.49271	-0.8587	-0.56876	-2.63935	0.218161	-0.25522
		5.3783	3.2374				0.147141	0.089779		-0.27958	0.09548		0.16967	-0.06719		0.048179	-0.19728			-0.19531	0.503651	4.5788	11.4365	0.302524	-0.2352			-0.70371	0.273497	0.235157	-0.66087	0.186356	-0.24346	-0.84868	0.320257	-0.34034	-1.25	-0.54248	-0.3854	-0.0686	-0.21423	-0.38463
		5.5449	3.2381				-0.60853	0.298102		0.0923	0.710483		-0.24648	0.300061		-0.53081	-0.11808			-0.21135	0.260708	11.1219	12.766	0.134217	0.309103			-0.01582	0.25901	1.77452	0.156232	0.253684	0.004214	0.536313	-0.2653	1.26252	0.428081	0.318752	0.542481	-0.37371	0.060133	1.46341
		5.5675	3.2415				-8.35554	0.067889		-2.33884	-0.24841		-5.61889	0.219865		-0.48014	0.036004			-0.0597	-2.13032	5.8904	7.0336	0.329657	-1.89009			-1.72858	-3.97198	0.166123	-0.96601	-1.93495	0.395768	1.71596	-1.34868	-0.62367	-1.00609	-2.86441	-0.85346	-0.5823	-5.27301	-0.13757
		5.6903	3.2491				-0.34784	0.149168		-0.20948	-0.68049		0.15178	0.067046		-1.17472	-0.86351			0.40498	-6.04588	6.3025	8.8652	0.547283	-3.78674			0.130973	-0.38817	0.195684	-0.26235	-0.76403	0.300932	0.27309	-0.51458	-0.50274	-0.35967	-1.06728	1.18724	0.23211	-0.66902	-1.26364
		5.7054	3.2618				-0.41716	-0.52781		0.267804	-0.14274		0.168567	0.16946		-0.09017	-0.59502			0.245004	3.23198	5.9075	5.1441	0.465011	3.51129			-0.41562	0.073397	-0.16896	-0.18177	-0.07543	0.232738	0.055	0.072515	-0.89725	-0.83496	-0.42396	-1.5662	0.467453	-0.26485	0.354737
		5.7112	3.2727				-0.35121	-0.87178		-0.37079	-0.39128		0.048698	0.125143		-0.19748	0.0751			-0.48141	0.998037	5.8824	11.7574	0.238996	1.04121			-2.07099	-0.30412	-0.85051	-2.45011	-1.12242	-0.43858	-1.07652	-0.04961	-1.52776	-0.54248	-0.58148	-1.47794	-0.35811	0.570905	-1.41724
		5.7118	3.2804				-1.69757	0.03023		-0.70139	-1.68723		0.288008	-0.20366		-0.24545	0.102679			0.036336	0.042431	4.8534	6.25	-0.45332	-0.12542			-1.03	-0.66666	0.081729	1.33721	-0.48996	-0.25132	-0.73748	-0.2326	-0.65739	-0.25	-0.52627	-0.91521	-0.41652	0.091341	-0.45078
		5.7421	3.2808				-0.35833	-0.38621		-0.64252	-0.72955		0.246135	0.192139		-0.66646	0.330845			0.735057	1.37324	9.166	6.6667	-0.25744	1.63887			0.103529	0.044121	0.14429	-0.58554	0.311833	-0.13591	-0.34868	-0.888	-0.23048	0.589036	-0.85532	-0.34433	1.0065	-0.40718	-0.03468
		5.8291	3.2864				-1.61687	-0.20722		-0.16688	0.504741		-0.70667	-0.10274		0.230992	-0.19748			0.017652	0.194434	11.0076	9.6738	-0.05217	0.441705			-0.50175	-0.06248	0.524437	-0.54723	0.443999	0.523083	-1.57652	-0.28654	-0.2948	-1.12827	0.25	-0.71637	-1.01425	0.405363	0.551072
		5.83	3.2967				0.038901	-0.12242		-0.58428	-1.05196		-0.33112	-0.22949		-0.53081	0.636268			-0.09203	0.60563	9.4699	10.9551	0.11305	1.20739			0.173406	-0.23989	-0.30584	-0.33813	0.268177	0.335435	0.175504	0.133418	-0.61873	-0.00407	-0.12381	0.373884	-0.72668	0.107529	0.064099
		5.9194	3.2986				-0.40806	0.084133		-0.33905	-1.09343		-0.17062	0.096529		0.23236	1.06317			0.090878	-0.09265	5.8233	10.1488	0.092943	-0.19701			-1.13072	0.261838	0.496394	0.318229	0.179208	-0.0862	0.555	0.328744	-0.39984	-2.49593	-0.39265	-0.76064	-0.07848	-0.08405	-0.59089
		5.9852	3.3025				0.308596	0.436718		-0.29155	-0.33427		-0.00942	-0.05647		-0.50844	-0.19748			0.303547	-1.03505	7.1577	4.6387	0.303197	-0.08826			0.084444	0.084102	0.334214	1.12064	-0.32453	-0.10722	-1.14116	0.15928	-1.03015	-0.02627	-0.80944	-1.10471	0.491488	-0.25351	-0.17559
		6.6343	3.3108				-0.24729	0.624071		-0.65547	-0.46004		0.111868	-0.15622		-0.69645	-0.69888			-0.07711	1.54428	6.6905	7.6996	0.149657	1.3785			0.3012	-0.10435	-0.019	0.299754	-0.26022	-0.36832	-0.61552	-0.44792	-0.24849	-0.29977	-0.67511	-0.84897	0.554837	-0.47862	-0.98643
		6.6667	3.3189				0.948023	-0.31402		0.763961	-0.75252		0.124917	-0.31475		-0.05046	-0.79993			0.090437	0.560358	6.6482	8.0882	-0.11609	-0.32195			-1.12193	0.393092	0.067601	-1.03857	-0.36429	-0.24376	0.555	-0.37774	-0.71026	-0.44428	-0.94539	-0.75	-3.42462	-0.25063	-0.36806
		6.8099	3.3245				-0.34393	-0.02994		-0.13748	-0.35953		-0.58263	0.008981		0.12231	0.136052			0.54989	-3.52803	6.8878	9.7884	0.170569	-3.08516			0.493465	0.164762	-0.01911	0.371618	0.63109	0.12239	0.064726	-0.58192	-0.4399	0.213	-0.33409	-1.18521	0.738755	-0.36425	0.703784
		6.8966	3.3254				0.24362	0.041376		-0.57678	-0.05255		-0.00416	-0.07843		0.206554	-0.27863			0.052518	-0.16922	7.3018	9.3199	0.059516	-0.13239			-0.63346	0.311886	0.148882	-0.95478	0.885523	0.54508	-0.97856	-1.00511	-0.25079	0.410964	-0.83881	-0.22724	-0.36816	0.322385	-0.17253
		6.9839	3.3333				-0.79197	-0.50087		-0.14043	0.854872		-0.09726	-0.00828		0.702671	0.525832			-0.03402	0.423805	6.2372	4.5226	0.202804	0.38422			0.019939	-0.03077	-0.12296	-0.46132	-0.27377	-0.04082	-0.55932	-0.63654	-0.37625	-0.46838	-0.82755	-0.77945	-0.29838	0.198096	-0.19413
		7.2182	3.3382				2.89187	0.362705		-2.66918	1.52934		1.80831	0.03879		-0.15898	-0.45322			0.90868	1.22539	4.9536	10.6312	1.03027	1.27438			0.341185	0.233264	0.181089	0.306446	-0.36734	1.09878	0.337799	0.28534	-0.1247	0.419093	-0.25772	-1.97147	0.42256	0.066406	-0.52607
		7.2501	3.3388				-0.59236	-0.43923		-0.75252	-0.86908		-0.14113	0.057479		-1.11989	0.933403			-0.14571	-0.4811	1.0511	6.5	-0.49881	-0.69673			-0.39836	-0.03664	0.005834	-1.73364	0.5423	-0.05917	1.07876	-0.75136	-0.69475	0.910964	-1.31552	-1.03404	-1.73157	0.211272	0.125727
		7.3063	3.3435				-0.20268	-0.24232		-0.52468	0.563617		0.222102	0.04373		0.107512	-0.0304			-0.24694	1.18971	9.8891	6.0201	0.008129	0.531691			-1.40666	-0.14666	0.971374	-0.98882	-0.53696	1.01326	-1.07652	-0.56679	0.676851	-0.97972	-0.44497	-0.46532	-1.45326	-0.41881	1.03918
		7.3477	3.3528				0.06853	0.307849		0.391768	-0.9164		0.287251	0.246556		-0.58745	-0.2476			-0.10243	0.888331	7.9187	3.8724	0.190648	0.780587			0.545797	0.048088	0.049783	-0.13305	-0.10212	-0.63258	1.055	-0.30963	-0.2873	-0.22377	-0.4605	-1.10327	-0.39687	-0.57387	0.331032
		7.4759	3.373				-0.12975	0.379016		-0.44843	0.385337		-0.19711	-0.04723		-0.43431	-0.92078			-0.48558	3.46936	6.8637	5.7214	0.230778	2.74984			-0.15423	0.196143	-0.40863	-0.08462	-0.04398	-0.82901	-0.07119	-0.26194	-1.85551	-0.15368	-0.51712	-1.29029	-0.04897	-0.33921	-0.39625
		7.7327	3.3742				0.480852	-0.56178		-0.0763	-0.90658		0.254832	-0.58325		-0.63792	-0.09017			-0.82766	-1.77909	6.3115	4.2254	-0.22363	-1.93607			0.281519	0.331558	-0.5072	1.26798	0.875185	-0.44937	0.555	-0.96841	-1.46776	-0.75	-0.61217	-1.70345	-0.0686	0.196935	-0.24882
		7.7592	3.3824				-0.84907	-1.23155		-0.75632	-0.33391		-0.25576	-0.40098		-0.4235	0.243167			-0.11908	0.9314	6.2654	7.5988	-0.11156	0.662171			0.493096	0.153451	0.513888	0.667476	-0.4055	0.498177	0.244256	0.04146	1.36072	1.83496	0.175457	-0.93926	-0.30985	-0.7016	0.110724
		7.9834	3.3835				-0.05363	-0.05671		-0.29753	0.441765		-0.06089	0.2301		-0.2434	0.236909			-1.33163	1.03094	2.3669	5.3412	-1.6032	0.011808			-1.04414	0.108666	0.070067	-1.73328	-0.21326	-0.26698	-2.07616	-0.46043	-1.20215	-0.65796	-1.00887	-0.91749	-2.50005	-0.77287	-0.27702
		8.0307	3.3962				-0.07398	0.726633		-0.4277	-0.29749		0.034518	0.02893		0.706217	-0.91264			-0.69043	-1.04588	7.6398	7.2829	-0.91502	0.365116			-0.36541	-0.16997	0.152686	-1.03266	0.095238	0.467117	-0.43013	-0.28903	-0.67366	-1.09225	-0.05215	-0.26822	-1.5532	0.519733	0.126687
		8.4067	3.4056				-0.22768	0.530369		-0.10021	0.302998		0.02323	0.165514		0.738309	-0.068			-0.50897	0.302333	8.6331	13.0024	0.320044	0.349052			-0.96175	0.257779	0.330097	-1.20337	-0.08476	0.605474	-0.06584	0.062912	-0.445	0.360276	-0.46343	-0.74109	-1.87206	-0.29678	0.201935
		8.6331	3.4056				0.113388	0.046501		0.810691	-0.31943		0.06133	0.029117		0.128921	-2.13734			-0.35241	0.205549	9.0724	8.5606	0.064002	0.776157			-0.55417	0.392417	0.017225	0.101823	0.061648	0.540182	-0.945	0.873715	-0.74141	-2.41096	0.462249	-1.177	-0.48364	-0.51348	-0.11633
		8.871	3.4103				-0.00169	-0.3066		-0.36552	-0.20013		-0.03327	0.111382		-0.18179	0.135857			-0.02553	-0.27902	5.9371	2.5751	0.309111	-0.11015			-6.59635	0.116133	0.259276	-5.041	-0.40237	0.003702	-3.59993	0.563709	-0.18186	-3.31206	-0.31277	-1.11079	-4.3723	-0.23606	-0.29475
		8.9002	3.4286				0.027067	-0.41269		-0.73783	-0.1517		0.168366	-0.79112		-0.36175	0.3025			-0.5629	-0.35522	5.4161	9.2672	-0.75443	-2.25415			-1.07533	0.196929	0.725014	-0.33769	0.140202	0.799096	-0.44367	-0.68771	-0.72229	-0.05484	-0.47784	-0.57681	-0.07441	0.091217	0.262976
		8.9319	3.4384				0.185142	0.211113		-0.37417	0.778988		-0.62449	0.229305		-1.19748	-0.31306			-0.53717	0.232864	5.8599	6.4057	-0.04503	0.206809			0.001369	0.576991	0.384383	-0.73393	0.010342	-0.16684	2.555	-0.82865	-0.72928	1.54248	-1.51496	-0.64242	-0.78962	-0.0926	-0.26683
		10.3608	3.4398				0.218959	-0.38523		-0.48095	0.570852		0.065637	0.128615		0.557064	-0.0815			-0.41027	0.812756	5.6946	13.3858	-0.07125	-0.73817			-0.55018	-0.0316	0.673002	-0.46656	0.248175	-0.04174	-0.15252	-0.92674	-0.55233	-0.76479	-1.66299	-0.27054	-2.33442	-0.3567	0.585617
		10.8516	3.4423				0.703523	-0.32105		-0.96144	0.028422		-0.02051	0.007922		-0.60494	-0.97145			0.39218	0.546438	10.9848	14.0511	0.194086	0.373232			-0.00278	-0.21304	-0.00499	-0.23809	-0.93224	-0.29895	-0.20048	-0.32807	-0.74457	0.02425	-0.20266	-1.3225	0.156248	0.016726	-0.72632
		10.8838	3.4439				-0.80445	0.221463		-0.27405	-0.16344		-0.17256	0.235677		0.17435	0.020269			-0.36083	-1.68875	6.2217	9.9147	0.271503	-0.08614			-0.29209	0.105363	-0.31079	-0.9834	-0.43829	-0.53124	-0.36453	-0.95152	-0.92769	-1.45035	-0.84483	-1.08585	0.761475	-0.18319	-0.54
		11.7284	3.4439				-0.14193	0.21776		0.406182	-0.10978		-0.14288	0.089463		-0.3555	0.140565			-0.90104	0.603155	6.1159	12.5296	0.496703	1.07716			0.009371	0.294255	-0.24066	-0.94432	-0.31378	-0.02893	-0.56251	0.035054	-0.35408	-0.22377	-0.01526	-0.10415	-0.51221	0.279468	-0.22625
		12.2525	3.4545				-0.29451	-0.56711		0.517837	0.787492		0.05903	-1.0109		-0.93827	-0.19748			-0.48636	0.785549	9.127	6.599	-0.00361	0.539329			-1.20227	0.388238	0.345271	-1.41282	0.318451	-0.16888	-1.5562	0.240333	-0.59713	-0.88152	-0.69927	-0.78163	-2.30564	-0.18634	-0.47394
		12.8895	3.4568				-0.636	0.394158		0.101112	-0.55957		0.01692	-0.12986		-0.19748	-0.33582			0.520112	1.30727	9.9291	4.5142	0.285145	0.35872			0.406087	-0.40182	0.378101	-0.27954	-0.26413	-0.22237	-0.82648	-1.14296	0.479867	-0.52948	-0.97175	0.205123	1.19013	-0.82719	0.100111
		0.4069	3.4602				-0.22633	-0.58379		-1.0684	0.531993		-0.00403	0.149402		0.997512	0.797642			0.831005	1.1271	4.1264	7.7734	0.178948	1.04763			-4.97392	-0.00406	0.024282	-4.26425	0.094899	0.634819	-3.50964	-0.25416	-0.26621	-3.83829	-0.93926	-0.62744	-5.43783	-0.24644	-0.02935
		0.4082	3.4768				-0.73732	0.741817		-0.89287	0.665849		-0.31594	-0.05149		-0.86414	0.404976			-0.7823	0.362034	5.9818	8.5515	-0.22426	-0.03218			-0.0668	0.133866	0.21241	0.022938	-0.17149	-0.39239	0.768505	-0.16795	0.123644	0.680901	-0.42201	-0.47029	-0.47063	-0.0336	0.069325
		0.471	3.5106				-2.99719	0.210376		-0.46569	0.566142		-2.2286	0.149475		0.607537	-1.81815			0.448325	-0.0686	7.1194	4.8316	-0.01715	-0.78125			-0.08452	0.079277	0.004048	-0.19003	0.283756	-0.05716	-0.73748	-1.19271	-0.74589	-0.48598	-1.61245	-0.80131	-0.53809	-0.95603	0.250732
		0.4878	3.5111				-0.70878	0.317396		-0.41118	0.937924		0.072993	0.152413		-0.42081	-0.19748			0.148087	-0.41652	5.449	10.5263	0.334132	-0.60297			-1.48993	-0.30917	0.510142	-0.52512	-0.81597	-0.23879	0.018171	-0.33714	0.27148	0.75	-0.76721	-1.02232	-0.88574	-0.09462	0.351614
		0.5286	3.5135				0.348635	-0.00209		0.736747	-0.01621		0.144997	-0.64675		0.369532	-0.19748			-0.10707	-1.97238	6.4286	5.3806	-0.54036	-0.87831			-0.25042	0.605333	0.478737	-1.80871	0.089659	0.437115	-1.88223	-0.12629	-0.9143	-2.54248	-0.43129	-0.45752	-1.29099	0.635778	1.12605
		0.5435	3.5135				-0.42276	-0.0874		0.30799	-1.72005		-0.39452	0.215152		-0.4235	-0.59483			-0.47439	1.26604	4.5145	9.9617	0.138559	0.588076			0.388324	0.102721	-0.202	-0.06489	0.121202	0.680383	1.24319	-0.41913	0.096231	-0.38678	-1.37039	-0.07318	0.805869	0.585146	0.008234
		0.647	3.5152				-0.35794	-0.85361		-0.28196	0.442004		0.028703	-0.32346		0.056844	-0.19748			-0.45513	0.724838	7.767	11.206	0.035715	0.192887			-1.82631	1.32266	1.44746	-2.25479	1.47828	-0.49046	-1.15252	0.555	0.768208	-1.1388	-1.16504	0.529451	-2.10102	1.47277	2.51018
		0.7078	3.5187				0.429572	0.19088		-0.38488	0.199997		0.027984	-0.68767		0.579691	0.607537			3.1554	0.551651	2.3593	4.5793	1.79908	0.727365			-0.04626	-0.18268	0.087476	-0.42317	0.34842	-0.04488	0.568236	-1.04823	-0.75822	0.165037	-0.63277	-0.06468	-0.2992	-0.27213	-0.37779
		0.7541	3.5294				0.071923	-0.16464		0.099614	0.200237		0.202028	0.183836		0.135857	-0.259			0.252053	2.91959	12.4208	5.4357	0.308915	1.06389			1.19889	0.001222	1.19373	1.6667	-0.53109	-0.14821	1.34748	0.367802	0.055	-0.75	-1.25	-0.75	1.87169	-0.52586	0.640351
		0.7605	3.5309				-0.59704	-0.25307		-0.2422	-0.2493		-0.2647	0.1093		-0.69262	-0.32228			-0.11182	0.077159	4.9655	7.3446	-0.18371	0.480043			-1.18903	-0.50909	-0.0181	-1.52946	-0.62789	-0.05701	0.055	1.40522	-0.72199	-0.25	0.25	-0.84278	-1.16814	-2.0029	-0.26413
		0.8817	3.5336				0.07203	0.567126		-0.56445	0.741913		0.367845	0.059348		0.408433	1.17435			0.346437	-1.0139	10.4909	8.3942	0.567686	-0.89263			0.261969	0.107524	0.11214	0.322479	-0.32637	0.556633	0.175504	-0.56223	-0.80072	0.042481	-1.66825	-1.17537	1.9314	0.031484	0.253328
		0.8895	3.5437				-0.12749	-0.18052		-1.3137	0.125994		-0.57186	0.023056		0.369337	-0.01729			1.49968	1.1892	5.8599	11.236	-0.02977	0.173496			-1.12573	-0.18863	0.22973	-1.00389	0.116459	0.149505	0.097828	-0.73748	-0.14427	-1.04718	-0.326	-0.56407	-2.04873	-1.31464	0.06154
		0.9268	3.5461				-0.4283	0.073198		-0.96004	0.475323		0.165354	0.205976		-0.14681	-0.44313			0.373697	0.10797	9.4637	5.239	-0.28729	0.980054			1.04777	-0.05074	-0.51085	0.690016	-0.30393	-0.36588	0.798044	-0.08975	-1.28676	0.471803	0.834963	-1.42731	1.28594	-0.37805	-0.15208
		0.9499	3.5479				-0.42592	0.881622		-1.13368	-0.41348		0.200372	0.410423		0.181692	-1.69508			0.597399	2.32798	4.6829	9.3476	0.384453	1.77693			-0.17421	0.0041	0.211481	-0.73663	0.085132	0.488662	-0.63234	-0.21716	-0.61101	-0.3874	0.25	-1.41702	-0.80093	-0.04994	-0.2017
		0.9726	3.5484				-0.16537	-0.01437		-1.28333	1.26334		0.185761	0.006428		-0.8433	-0.14064			-0.4675	2.25008	3.7239	10.2259	0.153232	1.8236			-0.95542	0.366128	0.063781	-0.08321	0.452216	-0.57319	-0.29891	0.130121	-0.37819	-1.79373	-0.48474	-0.73678	-0.3419	0.152952	-0.30401
		0.9737	3.5488				-2.72068	-0.0747		-1.01669	0.227162		-0.3982	-0.27357		0.469191	0.061727			-0.21106	0.272437	7.2312	7.9146	0.123913	-0.68078			-0.55282	0.935381	0.645833	-1.0242	0.842479	0.55161	2.43244	0.94568	-0.88587	0.618483	-0.674	-0.88958	-0.89867	0.014541	0.351269
		1.0393	3.5488				-0.40868	-0.49754		0.41312	0.298124		0.174867	-0.73177		-0.78381	0.734193			-0.64484	-0.073	8.4929	7.2999	0.551273	0.419612			0.006821	-0.39185	0.453734	-0.32537	-0.54165	0.376641	-0.44637	-0.87942	-0.26808	-0.36917	-0.65338	-1.03106	0.043098	-0.77598	0.017065
		1.0506	3.5573				-0.03916	0.320894		-0.84144	-0.22945		-0.17745	-0.02744		-0.53081	-0.30286			-0.49136	0.56883	6.5687	5.4545	0.235163	-0.29626			-0.90302	0.394047	-0.0072	-0.72967	-0.55579	-0.30807	-2.19625	-0.70513	-0.49554	-2.19781	-1.12549	-0.98569	-0.65662	0.539179	-0.63645
		1.1604	3.5654				-0.59805	0.070951		-0.26528	-0.121		-0.27387	0.078441		0.107512	0.056844			-0.18626	-1.45281	9.2105	8.8953	0.044212	-1.63971			-0.14193	0.420848	0.025351	0.134641	-0.15348	-0.49342	-0.16516	-0.31348	-0.35525	-0.19035	-0.68723	-0.93163	0.433281	-0.1054	0.351519
		1.1628	3.5714				-0.4478	-0.21133		-0.43777	0.381001		0.087288	0.021622		0.158615	-0.6074			0.281583	4.0441	5.726	8.8993	0.170046	3.23496			0.258289	0.511941	-0.17027	0.42419	0.323332	-0.1316	0.873715	-0.83797	-0.91176	0.17899	-0.42215	-0.9225	-0.16057	-0.28598	-0.42276
		1.2514	3.5806				0.869427	-0.79132		-0.91637	-0.23656		-0.04446	-0.08185		-0.06355	-0.03083			0.022165	0.831864	4.1667	7.3254	0.299331	0.083709			-1.0319	0.170915	0.213764	-1.64351	-0.43169	-0.3103	-0.945	-0.5926	-0.48467	-1.89005	0.242047	-0.84115	-1.69309	-0.55034	0.243213
		1.2885	3.5857				-0.01258	0.292104		-0.46004	0.655829		-0.06197	0.12569		-0.06325	-1.21173			-0.25789	1.61881	3.5714	7.1341	0.3219	1.38376			-0.17609	0.310652	0.058766	0.050621	0.260885	-0.48463	0.025553	0.079249	-0.60172	-0.98697	-0.20204	-0.6548	0.411548	0.315889	-0.13468
		1.3131	3.5971				-0.64857	0.036805		-0.96702	1.00958		0.164455	0.226391		-0.35062	-0.21985			0.321037	-1.71549	5.7451	6.6971	0.683625	-1.71055			-0.15583	-0.10272	0.211724	-1.52151	-0.32088	0.004621	-0.945	-0.786	-0.90256	-2.02216	-1.06333	-0.12198	-1.01902	-0.04071	0.046439
		1.3896	3.6087				-0.05146	-0.2472		-0.54976	0.267804		-0.11589	0.02087		0.488822	0.861857			-0.11697	-0.11471	9.793	12.3536	0.207671	-0.40095			-0.19355	0.250345	0.195665	-0.65112	0.134198	-0.30579	1.042	-0.75252	0.025497	1.29843	-0.65342	-0.94845	0.791542	-0.33477	-0.14604
		1.4723	3.6088				-1.08558	-0.08793		-0.52937	0.640781		-0.12501	0.100149		1.04818	-0.7258			-0.00617	1.12863	7.1262	9.8387	0.203946	0.374612			-0.17524	-0.18928	0.246177	-0.3831	-0.0033	0.18515	-0.29129	0.047029	-0.19702	-0.6141	-0.91096	-0.62397	-0.37526	-0.45685	-0.28991
		1.5193	3.6145				-1.16436	-0.21928		-0.43065	0.908447		0.179635	0.173518		-0.36175	-0.19748			0.555291	3.53131	6.0311	4.4153	0.584663	1.057			0.291936	0.15348	-0.03108	-0.09419	0.658399	0.38861	-1.021	-0.26354	-0.69518	-1.19654	-0.2807	-0.97359	-0.84936	-0.357	0.136869
		1.5534	3.6161				-0.24371	-0.38324		-0.68896	-0.25252		0.041116	0.104832		-0.57664	0.613511			0.388607	-0.19183	5.8175	7.2165	0.46765	0.234089			-2.57352	0.298378	0.346011	-2.43112	0.920538	-0.77398	-0.2578	-0.0562	0.411848	-1.42995	-0.54248	-0.16825	-2.72395	0.133789	-0.52158
		1.556	3.6199				-0.22037	0.030936		-0.47277	-0.02846		-0.14042	0.033235		0.497487	-1.16106			-0.02521	0.062645	8.8608	6.4338	0.177235	0.467174			0.517111	0.649901	0.208932	1.76561	0.525359	-0.26594	0.254657	-0.23415	-0.3071	0.393019	-0.48674	-0.87593	0.07203	0.514634	-0.29221
		1.5859	3.625				0.001363	-0.41556		-0.35013	0.518488		0.381859	-0.31194		0.567451	0.664373			-0.18171	1.37886	5.3748	8.9197	0.111758	-0.01354			-0.95915	0.708607	0.001776	-0.96808	0.171252	-0.191	-0.76395	-0.39154	-0.60962	-1.57077	-1.23441	-0.91805	-1.28635	0.23096	-0.12975
		1.5864	3.6364				-0.22238	0.001154		-0.33953	0.447752		0.189048	-0.0464		-0.07642	-0.59502			-0.0251	0.077771	2.9866	11.7096	0.078403	0.041838			0.082548	-0.06836	-0.05393	-0.09575	0.440439	-0.69248	-0.56937	0.021443	-0.62156	-0.71817	0.318752	-1.1081	0.498041	-0.53473	0.262787
		1.6037	3.6364				-1.08782	0.431039		-0.90289	0.626382		-0.27466	0.412373		-0.61076	-1.57728			0.018281	-2.18745	6.2116	7.8616	0.277523	-3.96821			-0.04916	0.398953	-0.85883	0.06681	-0.1453	-0.23722	-0.18771	0.273888	-1.04869	0.992713	0.172361	-0.61576	-0.41812	0.405428	-0.32553
		1.626	3.6364				-0.71994	0.22108		-0.51966	-1.19923		0.062687	-0.00528		-0.02475	-0.31748			-0.20351	0.9314	5.0366	1.1547	-0.18915	0.036119			-1.49413	0.215552	-0.1189	-0.58614	-0.32285	-0.13392	-0.09045	-0.20916	-0.74919	-0.99975	-0.54477	-0.44585	-0.04866	0.056931	-0.45107
		1.6867	3.6386				-2.74451	-0.44908		-2.13718	-1.08242		-5.47413	-1.13187		-0.03083	-0.58726			-0.41657	0.287544	3.0794	3.7445	-0.81183	-0.04274			-0.33512	0.335943	-0.16228	-2.38376	0.483594	-0.07439	-1.41109	0.27482	-0.30025	-0.36852	-0.62259	-0.8705	-0.80557	-0.24816	0.519032
		1.7241	3.639				-0.54139	-0.14718		-0.08588	0.679276		0.214232	0.321001		-0.42004	-0.07662			-0.01645	0.752694	9.4153	6.1135	0.041729	-0.23605			-0.5354	0.06703	0.23174	0.431804	0.425396	0.197295	-0.00643	-0.30365	-0.95475	-0.2827	-0.95999	-1.08278	-0.05914	0.378656	-0.19727
		1.8206	3.6404				0.13344	0.004399		0.793964	0.885903		0.02946	0.130017		-0.08748	-0.13814			-0.16117	2.42629	5.8945	3.5106	0.219769	1.87927			-0.55051	0.078082	0.554027	-0.34472	0.319073	0.401554	0.847481	0.10789	-1.19907	-0.33999	-0.52683	-0.62007	-0.59539	-0.56332	0.145957
		1.8237	3.6408				-0.94307	-0.0377		-0.45593	0.984809		-0.98618	-0.05136		-0.44817	-0.57879			-0.91969	-1.16931	6.2827	7.8431	0.229835	-1.16379			-3.21312	0.627308	0.057634	-4.49803	-0.28797	-0.26407	-3.13772	-0.65701	0.228401	-3.94041	-1.11848	0.305516	-2.74103	-0.19043	0.593447
		1.8503	3.6408				-0.48569	-0.5033		0.263997	0.700928		0.362077	0.028178		0.015001	-0.68395			-0.75363	0.024356	6.1397	8.3333	-0.20488	-0.25548			0.101255	0.679643	0.182758	0.307433	0.208034	0.079022	0.437385	-0.44677	-1.01418	-0.06834	-0.12271	-1.0117	0.802591	0.127637	0.32618
		1.8888	3.6415				-0.2765	-0.59699		-0.72218	0.031569		0.039791	0.118421		-0.39227	-0.39246			0.138464	2.32995	9.9436	4.0909	-0.16047	1.2855			-1.42475	0.503891	0.425029	-2.55608	0.766373	-0.39595	-0.81348	0.047029	-0.26898	-0.674	-0.88152	-0.70101	-2.39053	0.019284	0.247553
		1.9011	3.6481				-0.42221	0.084402		0.394479	0.660794		-0.17893	0.080499		0.036004	-0.3838			-0.18919	0.444978	6.383	7.827	-0.18483	0.411566			0.139929	0.241531	-0.83452	0.178055	-0.55159	-1.05956	0.200616	-0.59478	-0.68771	-0.51431	-1.20756	-1.42682	1.26789	1.23096	-0.39984
		1.9185	3.6571				-0.32726	-0.18935		-0.75472	1.48481		0.098465	0.094222		-0.19748	0.135857			1.06077	1.31524	9.5588	8.364	0.681603	0.638342			-0.08884	0.121315	0.263256	-0.18627	-0.05734	0.416428	-0.08717	-0.07077	0.847481	-0.25	-0.16645	1.20345	-1.31659	0.288474	0.813564
		2	3.6585				-0.16562	0.364061		-0.05645	0.297742		-0.00207	0.166985		-0.19748	-0.13814			-3.71246	0.314729	8.3108	6.8548	-1.39621	0.3573			0.061127	1.18409	0.091732	0.807632	0.5575	-0.48582	0.423483	1.37372	-0.88039	-0.75	0.153677	-0.59083	-0.63048	1.39853	-0.33565
		2.0732	3.6616				-1.14389	-0.18326		-0.71197	0.081996		-1.42511	0.028727		1.10482	-0.97231			0.441436	0.417461	10.4967	11.1617	0.221896	0.229526			0.170323	0.953199	0.418522	-0.55977	0.57773	0.296118	0.215964	-0.09558	-0.79842	-0.16504	-0.63526	-1.06355	0.288952	0.478773	0.102433
		2.1254	3.6649				-0.37043	-0.00856		-0.96531	0.816235		-0.4646	-0.1409		-0.31096	0.438154			-0.01781	-0.30616	8.8077	10.4928	0.479861	0.572199			0.615318	0.499344	-0.06823	0.654738	-0.17139	-0.00367	0.186517	-0.35048	-0.30226	0.396391	-0.59878	-0.49071	0.063337	0.059562	-0.0219
		2.1277	3.6654				0.3832	0.657488		-0.89646	-0.02059		0.200467	0.23135		-0.09017	-0.53081			0.570733	3.13576	6.5797	13.6476	-0.0454	2.7167			-1.45274	0.182214	0.586473	-1.62174	-0.00029	0.505859	-1.03038	-0.53365	0.084447	-1.23195	-0.82443	-1.90787	-2.85776	-0.30094	1.31447
		2.1277	3.6739				0.022762	0.655997		-0.85851	0.146013		-0.01872	0.088538		0.297666	0.390178			0.041528	-0.23729	5.2766	10.0679	-0.19278	-0.04391			0.132922	0.266206	0.272088	-0.15523	0.544732	0.455633	0.344834	-0.37625	-0.91615	-0.15493	-0.25647	-0.79533	1.08015	-0.18448	-0.11507
		2.1368	3.6847				-0.57906	0.612969		-0.90658	0.997671		-0.03014	0.107714		-0.13326	-0.90443			-0.23175	-0.2061	7.2407	3.3254	0.372931	0.366725			-1.67641	-0.19005	0.146978	-0.95527	0.098418	-0.75513	-0.10596	0.281586	0.573984	-0.78519	0.203445	-0.40673	-1.2206	-0.26429	0.243552
		2.1614	3.6855				-0.00977	0.052023		-0.7494	0.832445		-0.22316	-0.05382		-0.30479	-0.25444			-0.40898	-0.07441	8.7742	11.3757	0.020571	-0.09326			-0.18029	-0.30686	0.225829	0.125686	-0.5523	0.171876	-0.63658	-0.62294	-0.42955	-0.47493	-0.12501	-0.80337	-0.57429	-0.45664	0.071413
		2.1739	3.7086				-0.27714	-0.38422		-1.13528	-0.62246		0.086089	-0.5348		-0.31833	-0.66646			-0.49619	1.51636	5.5651	7.605	0.094798	2.31993			-1.83722	0.270132	0.42067	-1.24697	0.209927	0.371765	-1.4672	0.886483	-0.23668	0.307739	0.75	-0.91245	-1.5047	0.265469	-0.16765
		2.236	3.7123				0.802591	0.346831		-0.13344	-0.28771		0.006526	-0.15937		0.412549	-0.19748			-1.74847	0.763537	7.854	9.9685	-0.43685	-0.35309			-0.45668	0.12891	-2.25507	-0.59505	-0.72863	-2.21199	-1.30745	-0.66873	-1.95396	-1.72243	-0.39978	-2.23864	-1.65772	-0.20621	-2.19921
		2.2425	3.7126				-1.14415	-0.00516		-0.35385	0.3046		-2.05103	0.064188		0.048179	0.318147			-0.16871	-0.53809	6.7395	7.3206	0.325784	0.128467			0.787287	0.168526	0.282232	-1.12901	-0.00393	-0.08693	0.066164	-0.03487	-0.31534	-0.363	-0.42614	-0.10147	-0.987	-0.1994	-0.36476
		2.2747	3.7182				-0.25626	-1.00351		-0.65804	-0.14798		-0.48951	-0.28414		-0.00249	0.071837			0.275676	-0.89867	8.9552	7.5734	0.099404	-0.51533			-1.12963	-0.26439	0.095825	0.859757	-0.82638	0.253886	0.215964	-0.56708	-1.10735	0.492713	-0.44929	-0.95835	0.288335	-0.05768	-0.03592
		2.3077	3.7351				-1.88518	0.201979		-0.97591	0.747483		-1.53291	-0.16		-0.47148	0.611279			0.035726	0.101325	5.6982	4.8193	0.304228	0.738235			1.20111	0.602882	-0.14347	1.0945	-0.19891	-0.72857	-1.02996	-0.76693	-0.58399	0.703445	-0.25	-0.66092	0.878933	0.438068	0.022165
		2.3101	3.7359				-0.23443	0.242393		-0.14545	1.09071		0.031557	0.409437		0.802524	-0.26629			-0.85036	-0.86023	5.9727	7.0776	-0.25545	-0.18406			0.274373	0.218719	-0.56092	-0.38034	0.171697	-0.4055	0.036263	-0.00335	0.478998	0.004073	-0.34699	-0.72968	0.180876	-0.31712	-1.12419
		2.3516	3.7445				-0.55974	-0.03897		-0.44966	0.525118		-0.26765	0.055295		-0.19748	-0.60156			-1.55047	-0.82349	3.5363	9.9668	-0.79464	-0.41125			0.293809	-0.23094	-0.05277	0.135504	-0.33091	-0.03214	0.123752	-0.67076	-1.13108	-0.39475	-0.39224	-1.17812	-0.10855	-0.35329	-0.58833
		2.3943	3.7657				-1.54693	-0.35054		-0.28214	0.216864		-0.41134	-0.02077		0.769346	-0.19748			-0.20534	1.50294	1.7467	10.0686	0.07179	1.26999			0.578213	0.292052	0.135618	0.606164	0.098044	-0.25503	-0.82969	-0.04142	-0.68866	-0.57249	-0.69467	-0.63397	0.657225	0.017781	-0.17436
		2.4419	3.7668				-0.80093	-0.61575		-0.84398	-0.60776		-0.63956	-0.04551		0.028743	-0.1098			-0.07331	-0.09483	3.8023	6.4935	0.448453	0.183505			-1.66777	0.403796	0.004343	-2.53286	-0.04442	-0.02609	-0.60317	-0.0363	-0.36111	-0.85473	-0.15748	-0.83343	-3.17096	-0.76984	0.655997
		2.4419	3.7756				0.019396	0.077718		-0.68065	-0.84548		-0.03406	0.260739		-0.11714	0.362076			0.632207	1.51248	10.7042	14.8148	0.177565	0.337859			-0.06326	0.138903	-0.08259	-0.34662	-0.24555	-0.38006	-0.15411	0.111828	-1.12522	-0.29478	0.038328	-1.00969	-1.34658	0.113388	-0.51007
		2.454	3.7783				0.539317	-0.34875		0.018151	2.23612		-0.02841	0.022101		0.135857	-0.11989			0.424423	-0.90301	7.2261	12.8012	-0.02686	-0.76582			0.328586	0.195011	0.234621	-0.10101	-0.03175	-0.02083	0.028766	0.521443	-0.34981	0.136615	0.371727	-0.90137	-0.6456	0.197985	-0.4829
		2.4709	3.7831				-0.10485	0.025149		0.003889	0.23291		0.057703	0.229005		-0.68395	-0.53081			0.189016	1.01963	5.0047	5.364	0.822301	0.613265			0.397613	-0.01378	0.236369	0.662517	-0.74017	0.396829	0.082265	-0.37715	-1.03563	-0.48702	-1.13964	-0.72419	-0.22294	-0.94107	-0.30837
		2.4845	3.787				-0.37497	-0.50147		-0.03859	0.221249		-0.27996	0.10406		0.109277	0.135857			-0.2367	2.83829	11.9855	11.1554	0.286542	0.908926			-0.13679	0.98264	-0.05669	-0.58175	0.874214	-0.42491	-0.22032	0.215964	-0.27763	-0.22186	-0.38152	-0.75319	-0.71436	0.761129	0.22792
		2.4914	3.794				-0.30537	0.528258		-0.71732	0.145248		-0.07599	0.159486		0.336536	-0.39246			-0.23898	0.677847	5.4563	10.125	0.122465	0.996088			-1.54538	0.036047	0.120049	-2.43053	-0.41199	-0.34955	-1.70726	-0.37071	-1.33861	-2.23775	-0.62063	-1.42649	-2.24069	-0.42592	-0.73619
		2.5	3.7964				0.466437	0.43341		-0.06883	-0.16171		-0.037	0.059258		-0.19748	1.70267			0.104485	0.416251	5.9061	5.1348	-0.0058	0.143528			-0.6062	0.495542	2.059	-1.68297	0.382144	0.897361	-1.44049	0.170865	-1.445	-1.09978	0.068715	0.334963	-2.57761	0.326294	2.10383
		2.5152	3.7975				-0.95603	-0.34656		-0.47461	1.30488		-0.15479	0.063233		0.361881	-0.59233			-0.18576	-0.31039	8.4709	8.4463	-0.22266	-0.89435			-0.0999	0.235572	0.540618	0.009025	-0.12198	0.530725	-0.57767	0.398148	-0.60666	-0.88971	-0.11661	-1.22204	-0.62844	-0.72391	0.253809
		2.5953	3.8023				0.07645	-0.20704		0.670011	0.521701		0.004864	-0.16634		-0.14681	-0.1098			-0.92191	-2.55047	10.5547	6.6998	-1.49975	-0.90853			-0.13846	0.009458	0.146305	-1.36303	0.238187	0.247124	0.215964	0.212936	-1.17169	-0.7684	-0.39475	-1.23885	0.907941	0.022502	-0.30944
		2.6074	3.8062				-0.75687	-0.50753		0.908447	-0.39278		-0.01419	-0.18583		0.687836	-0.1098			0.111719	1.29397	7.2566	7.8624	0.375855	1.06469			-3.1635	0.117977	-0.00485	-1.7354	-1.05949	-0.03197	-2.66647	0.047029	-0.57523	-1.83496	0.789001	-0.73477	-3.49744	-0.39487	0.078296
		2.6936	3.8086				-0.07009	0.16456		-0.16755	0.023147		0.095619	-0.03156		-0.33582	0.469191			0.756589	0.803244	7.3348	8.4025	0.385233	0.311322			0.092408	0.190616	0.327161	0.222993	-0.37946	0.907927	-0.14023	-0.06197	-0.10646	-0.2469	-0.78352	-0.1823	-0.20425	0.306124	-0.14802
		2.7027	3.8113				-0.2364	-0.58683		0.099079	0.326467		0.071489	0.198029		0.079216	-0.33582			0.177381	2.36436	10.1225	4.5	-0.04796	0.326618			-1.09875	0.041148	0.298673	-0.61901	-0.58124	-0.07072	-1.34868	-0.90005	-0.17875	0.326002	-0.43129	-1.48294	0.153792	0.3214	0.242244
		2.7523	3.8126				-0.93171	0.423052		-0.441	0.099238		-0.22297	-0.19409		0.412549	1.17052			0.445021	1.59437	7.6581	10.7843	0.576552	0.572688			-0.37997	-0.043	0.468602	-1.30373	-0.17553	0.446772	-1.28591	-0.63666	-0.00643	-0.91096	-1.39475	-0.86723	-0.22906	-0.34062	0.029158
		2.8351	3.8147				-0.62039	0.253643		-1.621	1.07357		0.232143	0.085663		0.209988	-0.19748			0.002835	-1.42224	7.1298	9.1935	-0.32616	-0.30344			-1.4963	0.474793	-0.10036	-1.5844	0.802019	0.195052	-0.369	0.347481	-1.20493	-1.11123	-0.8612	-1.0469	-1.96342	-0.84954	0.047392
		2.8963	3.8194				-0.35272	-0.02666		-1.31451	-0.24007		0.00244	0.145511		0.647169	-0.53081			0.046877	2.78485	4.6823	6.1361	0.021354	0.914729			-1.27607	0.431396	0.2432	-0.53702	0.018498	0.219206	0.797713	1.555	-0.91684	-0.08904	-0.25	-0.79972	-1.3951	-0.15226	-0.20268
		2.9614	3.8274				-0.57598	-0.33078		-1.20688	-0.65278		0.106106	-0.54055		-0.19748	-0.14681			-0.21692	1.69893	6.1831	8.024	-0.01616	1.58322			-0.47419	0.136102	0.152861	-0.4276	0.587758	0.381292	0.026708	-0.19049	-0.97588	0.452492	-1.05271	-1.17563	-0.38854	0.096346	-0.08573
		2.9787	3.8278				-0.34715	-0.12293		-0.36245	-0.52914		-0.2118	-0.41399		-0.56379	1.34422			-0.43787	2.88917	3.9352	6.7692	-0.04079	1.54514			-1.06694	-0.06447	0.484804	-0.18282	-0.26112	0.103072	-2.10596	0.074219	-0.37621	1.33496	-0.45859	-0.71016	-1.2061	-0.1217	0.030959
		3.0429	3.8462				0.359873	-0.2152		-0.40942	0.456639		0.167163	-0.18378		-0.58745	-0.07662			0.244558	-2.1289	7.9681	9.2348	0.078379	0.102464			0.846305	-0.14606	0.104541	-0.31081	0.101403	0.111179	-0.10596	-0.15252	0.297122	-0.77722	-0.25	-0.27176	0.086123	-1.38336	-0.0995
		3.0822	3.8462				0.17223	-0.01364		0.31352	-0.5989		-0.48935	-0.44938		-0.09017	0.274203			0.220907	-0.4392	7.4143	10.2871	0.313055	-0.28741			0.449785	0.220562	0.296669	1.5725	-0.38526	-0.14304	2.16941	-1.14232	-1.07597	2.08294	-0.99583	-0.89984	2.07824	0.069053	-0.2253
		3.125	3.849				1.00998	-0.00397		-0.07569	-0.58295		0.055758	-0.23656		-0.02576	-0.47148			-0.53426	1.659	2.6427	11.2821	-0.26344	0.967609			0.027616	0.398315	0.211816	-0.32521	-0.59903	0.037522	0.314265	-0.31516	-0.16076	-0.4372	-0.30551	-1.01794	0.122607	-0.42786	-0.41815
		3.165	3.8527				0.803804	-0.61039		-0.25373	0.363813		0.076413	0.016576		-0.22214	0.404976			0.158501	-0.49349	7.5958	12.4277	0.101549	0.507066			0.245318	0.527948	0.296839	0.338137	0.121959	-0.09825	0.292659	-0.1322	-0.945	-0.27413	0.233543	-1.75	-1.81731	-0.62482	-0.92984
		3.174	3.856				0.322352	0.304179		-0.63083	0.314743		-0.18906	0.089309		-0.00249	-0.53081			-1.65356	0.150457	1.8349	6.319	-0.07878	-0.21177			-0.22612	-0.00345	-0.95227	0.405361	-0.22082	-1.18341	-0.021	-0.73113	-2.43364	0.118483	-1.05359	-1.16156	-0.62681	0.2269	-1.00567
		3.1769	3.8633				0.6616	0.176101		-0.2796	-0.16152		0.087654	0.047056		0.259847	-0.3838			-0.60204	-0.55403	5.1754	6.681	0.072618	-0.23103			-3.00037	0.125285	-0.89321	-1.42457	-0.26075	1.75546	-1.19093	0.449717	0.555	-0.81875	-0.43497	0.542481	-0.62608	-0.97201	-1.56045
		3.1786	3.8724				-0.65305	-0.14802		-0.34549	0.548925		-0.10892	0.190851		1.01468	-0.76224			0.185641	1.59766	2.6012	5.7187	0.192714	0.680497			-1.30235	-0.25804	-0.23954	-1.11566	-0.08232	-0.47681	-2.71458	-0.28404	-0.23748	-1.69654	-1.05834	-1.12298	-1.00464	-0.25789	0.241508
		3.1842	3.8728				-0.17693	-0.34815		0.00915	-0.33525		-1.10081	-0.19869		-0.04098	-0.35928			1.0834	-0.27778	11.1821	7.783	-0.57994	0.413769			0.277386	0.43115	0.359831	0.140568	-0.65895	0.300611	-0.38991	0.095963	-0.0332	-0.11123	-0.12275	-0.44328	0.011059	0.287492	0.015199
		3.2159	3.876				-0.92195	-0.17945		-0.36364	1.10872		-0.89448	0.21093		0.048333	0.933297			0.426927	1.92402	4.0951	4.9924	0.146417	1.29611			-3.94569	0.261955	0.817923	-3.3925	-0.06443	0.892666	-0.73748	-1.13646	0.275064	-0.75	-0.93828	0.191652	-1.65356	0.062703	0.639603
		3.2289	3.8813				-1.09375	0.003501		0.085738	0.204468		-0.71575	-0.11939		-0.14064	-0.19748			0.497163	-0.7531	7.1161	8.4906	0.289707	-0.38461			-0.65199	-0.08292	0.150272	-1.11815	-0.34776	-0.58734	0.347481	0.299297	-0.49511	0.75	-0.26146	-0.76529	-0.0686	0.082079	-0.8886
		3.3253	3.8835				-0.85126	-0.392		-0.34078	0.23291		0.225708	0.14021		-0.34663	-0.47699			-0.67155	0.668366	3.6753	7.2993	-0.19864	-0.29751			-0.57608	0.323742	-0.42612	-0.39226	-0.25753	-0.04378	0.084447	-0.40981	-0.71546	-0.75732	-0.67622	-1.18143	-1.16117	-0.63492	-0.20522
		3.4386	3.8943				-0.37782	-0.22532		-0.27235	0.363476		-0.94034	-0.03733		-0.47417	-0.86414			0.285766	-0.16814	6.8365	5.2846	0.449768	-0.13851			-0.39632	0.412221	0.056821	-0.47761	-0.46749	-0.51235	-0.37607	-0.09805	-0.82777	-0.77945	-1.30426	-0.39256	0.04522	0.188207	0.324135
		3.4456	3.9084				0.121782	-0.85046		-0.69977	-0.10849		-1.45806	-0.34183		-0.44313	-0.53081			0.282076	2.41852	5.1985	13.2275	0.167061	0.170009			-2.03052	0.287636	-0.1673	-1.94069	-0.52455	0.245196	-1.021	0.271588	-0.99459	-0.83496	-0.47548	-0.8639	-1.0686	-0.29778	-0.61591
		3.4508	3.9164				-0.46108	-0.51434		-1.07445	-0.41219		-0.03791	0.222178		0.243167	0.19519			-0.2265	-0.64746	8.4257	6.2753	0.242152	-0.40774			0.200998	0.099237	-0.10931	-0.19478	-0.05732	0.572966	0.182836	-1.56473	-0.2578	-0.15103	-0.88152	-0.49271	0.024311	-0.25441	-0.46821
		3.4605	3.9235				-0.25167	0.355649		-0.03604	0.70553		-0.13713	0.039215		0.330845	-0.53081			-0.46455	0.765722	7.224	7.4811	0.462029	0.766706			-1.10701	0.237694	0.224172	-0.99046	0.31666	-0.19798	0.715964	-1.01314	0.131002	-0.674	-0.8658	-0.59757	-0.22472	-0.00877	0.710147
		3.5389	3.9286				-1.87206	-0.3282		-0.51168	0.901197		-0.71098	0.029121		-0.33582	-1.10662			-0.18382	0.639911	9.7255	9.6059	-0.052	0.8348			-1.15398	0.319273	-4.74068	-0.46921	-0.10624	-2.47014	-1.57526	-0.69625	-0.945	-0.56402	-0.17194	-0.25	-0.47409	0.645096	-1.43997
		3.5897	3.9306				-1.02613	-0.35919		-0.32183	0.370756		-1.25555	-0.22493		0.561702	-0.27649			-0.12649	-0.39875	8.9063	3.4677	0.287404	-0.97251			-1.0891	0.47993	-0.3802	-1.12067	-0.26189	0.171755	-0.75025	-0.51797	-0.60475	-1.12037	-0.40692	-0.17323	-1.41351	-0.15208	-0.76324
		3.6251	3.9326				-0.61413	-0.07485		-0.78638	-0.25252		-1.91999	0.093123		-0.76309	-0.25823			-0.18914	-1.17065	7.1476	2.963	-0.26893	-1.91015			-0.26271	0.070187	0.171987	-0.57513	-0.45812	0.727142	-0.55849	-0.49979	-0.29522	-1.0701	-0.47474	-0.40371	-1.69757	-0.08929	-0.22515
		3.7013	3.936				-0.57429	-0.10307		-0.56144	-0.8027		-0.07567	0.152598		0.08519	0.361881			0.220684	-0.44236	6.5156	11.4484	0.050106	0.952994			-0.07914	-0.13851	0.178397	-1.175	0.302019	0.681215	0.601555	-1.84868	-0.6887	-0.58904	-0.25	-1.13277	-0.0686	-0.15106	-0.34217
		3.7054	3.937				-1.34658	0.119596		-1.30217	0.150571		-0.47097	0.033656		-0.60896	-0.19748			2.22602	0.42695	7.0048	9.6107	0.645721	0.507887			-1.38442	-0.45384	0.12965	0.395518	0.275785	0.618955	0.958677	-1.24679	-0.33046	-0.83496	-0.64214	-0.56871	0.295763	-0.65878	0.73355
		3.7217	3.9423				0.169446	-0.26948		-1.63138	0.614862		-0.31889	0.246482		-0.36175	-0.1098			0.69657	1.50537	4.0526	8.8041	0.537409	1.58717			1.85374	0.393743	0.540797	1.00606	0.096992	-0.35974	0.347481	-0.06896	-1.3338	2.20344	-0.51261	-0.91893	0.9314	-0.09168	0.10152
		3.7915	3.9457				-3.17096	-0.4726		-0.65056	0.614559		-2.2562	0.044704		-0.19728	0.582619			-0.13899	1.26788	4.175	8.0722	-0.30423	0.083967			-2.60374	0.151738	0.345215	-3.00727	-0.02093	0.593413	-2.02996	0.328744	-0.80168	-1.96618	-0.60525	-1.02279	-3.03207	-0.20844	-0.58336
		3.8502	3.9465				-4.3723	0.184823		-3.64748	0.440198		-2.49402	0.117822		0.074334	-0.22094			-0.09717	-1.73845	1.8284	7.3964	0.725135	0.389025			-4.15467	0.156932	0.107928	-1.74748	0.101132	-0.43063	-2.24867	-0.02616	0.213815	-3.15796	-0.36566	-1.20999	-5.63628	-0.1333	-0.29412
		3.8553	3.9474				-0.12854	0.66931		-0.76826	0.672707		-0.12655	-0.14607		0.528524	1.01417			-0.3968	0.545217	5.3145	5.3952	0.143038	-0.44077			0.098834	0.309012	0.399087	-0.16712	0.176014	0.324145	-0.236	-0.40912	-0.11393	-0.48618	-0.13351	-0.88152	-1.1583	0.444822	0.56883
		3.8831	3.9474				-1.36926	-0.18957		-0.31674	-0.7692		0.079774	0.07191		0.610865	-0.53081			-0.69638	0.433277	8.9248	8.6207	0.112238	0.886793			0.065287	-0.25635	-1.6752	-0.35355	-0.28996	-0.43525	-0.77648	-0.65864	-1.60596	-0.82342	-0.61435	-1.83496	-0.17491	-0.15775	-0.39649
		3.9109	3.9494				-2.85776	-0.14497		-0.16533	-0.10009		-3.01182	0.10963		-0.89112	-0.54561			-0.91744	0.257386	4.2208	8.4764	-0.03938	0.5769			0.426442	0.011558	-0.0251	0.309313	-0.57156	-0.36736	0.213556	0.539146	-0.99976	-0.26277	-1.66825	-0.92119	-0.1173	-0.95457	-0.71268
		3.951	3.9497				1.00584	0.286958		-0.802	-0.25353		1.14448	0.400266		-0.31115	-0.47148			-0.15151	2.88357	8.0777	9.313	0.066098	0.878639			0.476993	-0.12036	-1.60226	0.084547	-0.09974	-1.49046	-0.45502	-0.69917	0.923483	-1.05572	-0.94616	-0.04248	0.836611	0.404652	-0.95757
		3.9613	3.9511				-0.4784	-0.26066		-0.52985	0.879		-0.32053	-0.0295		0.330845	0.635833			-0.47956	1.18582	7.072	5.9249	-0.67884	0.802784			-0.29302	0.217199	1.17532	0.134172	0.840793	0.824216	0.058257	-0.09273	1.555	-0.54501	-0.69448	-0.04248	-0.96641	-0.18398	1.74697
		3.9955	3.9548				-2.19768	0.186923		-0.60977	-0.98948		-2.70125	0.012704		0.26663	1.48399			-1.02796	-2.97549	6.1778	9.913	-0.18036	-0.82268			-2.58832	0.268229	-0.61822	-2.15294	-0.73698	-0.7673	-1.64116	0.131002	-1.23635	-0.54248	0.260379	-1.46272	-0.79062	0.233526	-0.73732
		4.049	3.9574				-2.57761	0.21931		-0.54137	1.71295		-2.96106	0.352729		-0.53081	-0.44313			0.476189	0.857399	11.2205	4.7091	0.615894	0.273275			-0.28452	-3.84589	0.259482	-2.44391	-1.69798	0.258393	-1.60596	-2.79522	-0.62189	-0.53352	-1.11848	-0.92257	0.01293	-2.56214	-0.11631
		4.0667	3.9623				-0.29838	0.193383		-0.72587	0.866494		0.290853	-0.04007		0.028743	0.33104			-0.85674	-0.09081	5.3162	7.438	0.445032	0.078053			0.041444	0.001383	0.352847	-0.27241	-0.35808	0.066603	0.378182	-0.40936	-0.41197	-0.59211	-0.45665	-1.24329	-0.50864	0.093136	0.133899
		4.0712	3.966				-0.29993	0.083291		-0.65446	1.0837		-1.07697	0.033604		-0.66646	-0.53081			-0.38477	0.603825	6.0063	6.7385	0.26863	0.541918			-0.91241	0.04527	0.0184	-0.70135	-0.10156	-0.04715	-0.984	-0.3182	-0.34176	-1.03293	-0.8211	-0.64985	-1.44826	-0.18446	-0.36283
		4.0864	3.9707				0.012142	-0.59227		-0.52566	-0.25778		0.105083	-0.32305		-0.85197	-0.00249			-0.21161	-0.26125	5.2514	6.3452	0.250364	0.038805			-0.78723	0.098137	0.093157	-1.79618	-0.75918	0.073485	-0.20803	0.381038	-0.16364	-1.56871	-0.87729	-0.58107	0.516363	-0.54251	0.949676
		4.117	3.9724				-0.96641	-0.35945		-0.9554	0.367458		-0.60916	0.033531		0.607537	0.46673			-0.16468	2.30444	8.2683	11.1771	-0.06517	0.378185			-1.51695	-0.65911	0.084912	-0.08679	-0.03702	0.115505	-0.945	-0.43176	-0.7968	-0.45752	0.142938	-1.08615	-1.56045	-0.08894	0.310497
		4.1222	3.9781				0.216215	-0.06477		-0.65508	-0.2272		0.276916	0.078969		0.135857	-0.8433			-0.53305	-0.13822	8.3516	7.717	0.365811	-0.22941			-0.89038	-0.36351	0.511973	-1.1641	-1.0071	-0.20262	-0.3468	-1.21177	0.282411	-0.35775	-1.13629	-0.31704	-0.84652	-0.9218	0.603006
		4.1487	3.9809				-0.27368	1.16718		-0.13888	-0.15957		0.113517	-0.7472		0.607731	-0.23465			-0.11637	0.467453	4.2038	6.7138	0.253601	-0.2469			-0.66805	0.240127	-0.64315	-0.51974	0.100619	-0.21994	-1.79522	0.209061	-1.45803	-0.25	-0.31796	-0.47796	-0.30453	-0.00553	0.188558
		4.163	3.9813				0.503979	0.050285		-0.35717	-0.32497		0.824598	0.131286		0.274203	-0.10097			-0.59939	0.794898	4.7619	8.1893	0.23324	0.046124			-1.12903	-0.12184	0.227866	-0.47686	0.272113	-0.0141	1.14721	-0.20339	-0.03606	0.25	-0.49384	-0.60165	-1.26697	0.03061	0.459915
		4.1643	3.9855				-1.1426	0.162491		-1.03235	-0.158		-0.48253	-0.30323		0.147782	0.157429			0.342932	-1.0686	3.8062	8.2495	0.377841	-0.87002			-1.35725	-0.44411	-0.15185	-2.82825	0.092291	-0.58696	-0.10596	-1.56066	-1.03676	1.04248	-0.38776	-0.83101	-0.492	0.229796	-0.04887
		4.1996	3.9894				-1.09524	-0.39497		-1.26248	-0.79496		-0.98955	0.026211		0.048179	-0.00249			0.748536	-1.22425	2.3558	11.2561	0.639011	-0.17252			3.01008	-0.03128	0.242151	2.99576	-0.57235	-0.54555	1.34748	-0.00232	-0.17126	-0.45752	-0.41599	-0.03951	3.98691	-0.16066	-0.28185
		4.2052	3.992				-0.47199	-0.12547		-0.38361	1.40845		-0.48089	0.591738		0.107512	-0.63812			0.270964	0.029301	6.7718	5.2851	0.423289	0.107895			-0.05642	0.430031	0.244052	-0.19664	0.11059	-0.04288	0.594749	0.236285	-0.95263	-0.46648	0.200232	-1.37754	-0.6532	0.609472	-0.22492
		4.2578	3.9941				-1.46081	0.019782		-0.64822	1.48616		0.070791	-0.00497		0.015196	-1.58745			-0.20305	1.74664	4.7226	8.2544	0.206002	0.670362			-0.37197	0.256813	0.370452	-1.43379	-0.08075	1.16967	0.715964	0.775286	-0.72914	-0.45752	-0.29817	-0.59764	-0.62114	0.379126	0.118713
		4.2599	4				0.205885	-0.69895		0.256444	-0.01572		-0.0961	0.160905		-0.19748	-1.35203			-3.95334	1.60465	7.2864	8.8836	-2.40296	1.21643			-0.43913	-0.05103	0.080616	-0.89194	1.03174	0.116884	0.233072	0.347481	-0.65915	-0.39406	0.25	-0.67003	0.18252	1.03094	0.197288
		4.2615	4				0.330637	0.331695		-0.96582	0.587926		0.078748	0.193978		0.048179	-0.09017			-0.47745	0.120434	6.9853	3.3962	-0.56823	0.430863			-1.50799	-0.2872	0.273109	-2.30877	-0.55283	-0.46074	-1.67002	-0.4672	-0.46142	-2.02422	-0.14145	-0.65023	-2.9632	-0.93743	-0.07113
		4.269	4.0057				-0.05211	-0.26008		-0.64043	-0.621		-0.03566	0.136776		0.009687	0.67518			-2.12681	-0.02085	7.3132	9.3076	-1.14409	0.18681			-0.8338	-0.55632	0.223143	-1.65476	-0.11795	0.176724	0.228962	-0.59979	0.139963	0.75	-1.0145	-0.48801	0.333498	0.070228	0.033541
		4.2788	4.0134				-1.35774	0.217388		-0.84884	-0.50757		-0.4449	0.012645		0.400374	0.528524			-0.05408	0.893957	8.8518	11.5637	-0.06966	0.225281			0.34308	0.220808	0.521411	0.853405	0.264374	0.242269	0.182586	-0.64535	-0.24347	-0.35984	-0.23777	-0.83536	-0.2449	-0.15775	-0.40238
		4.2945	4.0152				-0.58977	-0.25365		-0.82852	-0.121		-1.85113	0.033132		-0.23932	0.023666			-0.10469	-1.24088	5.5315	12.5468	-0.20003	-0.24963			0.275898	0.01685	0.354898	0.552873	0.411411	-0.01828	-0.31348	-0.1866	-1.07652	-0.28519	-0.09352	0.457519	0.159669	-0.25319	0.537486
		4.2945	4.0166				0.093115	-0.09658		-0.29362	0.411775		0.225652	-0.05593		-0.13326	0.469191			-0.25073	0.104363	6.6215	6.4378	0.231607	0.344523			0.263378	-0.07823	-0.17026	-0.14269	0.126998	-0.45241	0.278729	-0.4143	-0.78404	-0.33023	0.402427	-0.7578	0.452428	-0.61538	-0.00856
		4.3143	4.0237				-0.71257	0.178122		-0.48847	0.379		-0.693	-0.06235		-0.05913	-0.25412			0.082484	-0.05182	10.4348	7.1225	0.079303	0.230346			0.015372	0.259368	0.466677	-1.05018	0.278576	-0.21511	-0.12629	0.002253	-0.32749	-1.23174	-0.63492	-0.54232	0.26927	-0.20246	0.289512
		4.3146	4.0284				-0.75927	0.183737		-0.38883	-1.29152		0.212866	0.017955		0.780153	0.024432			-0.01933	-0.13768	10.5932	9.6154	-0.33182	0.305588			1.14202	0.304022	0.207809	-1.43237	0.183522	0.177595	-2.47264	0.149331	-0.27788	-2.25	-0.28748	-0.1795	-1.3981	0.269923	0.455012
		4.3478	4.0302				-0.71436	-0.98333		-1.06557	-0.78952		0.111138	-0.07031		0.495192	-1.65143			0.101325	-0.90974	9.4782	8.3172	0.37565	-0.03106			-0.89771	0.229994	0.168707	-0.05793	0.275961	0.180509	2.00845	-0.07998	-0.19504	-0.11848	-0.24651	-0.73626	1.27174	-0.34637	-0.05572
		4.3706	4.0394				-0.29198	-0.03428		-0.74667	0.634481		-0.20222	-0.05072		-0.19748	-0.60494			-3.55948	0.413191	0.7078	9.7187	-3.0961	-0.76516			-0.66522	0.637099	0.299452	-0.00845	0.019166	0.323243	1.40522	-1.31803	0.131002	-0.30001	-1.47533	-0.56402	-1.15349	0.609995	0.436506
		4.3802	4.0404				-0.59303	-0.14513		-0.92648	-0.98948		0.355554	-0.18443		-0.30479	-1.02604			-0.88264	1.96243	6.5177	7.5431	-0.80262	1.22905			-0.17615	0.202047	-0.16026	0.267569	0.167283	-0.29647	-0.25149	-0.11522	-1.02388	-0.95383	-0.19099	-1.28261	-0.1522	-0.01593	-0.5594
		4.3849	4.0453				-0.92153	-0.37547		-0.65897	-0.64019		-1.06707	0.291282		-0.21716	0.528524			-0.21783	0.649987	3.0581	6.6667	0.398533	0.517137			0.336703	0.477021	0.264197	-0.21722	-0.4362	-0.3873	0.715964	0.662753	-0.53184	-0.61848	-0.23736	-0.18497	0.540798	0.108165	0.406127
		4.3928	4.0526				-0.2461	-0.00819		-0.56578	-0.77094		0.342219	-0.36879		-0.23932	-1.19478			0.089147	-1.0686	7.4367	3.0172	0.024491	-0.26192			0.014108	0.379918	3.07588	1.29291	-0.09012	0.226017	0.264577	-0.15479	2.13996	-0.49494	-0.59561	0.653677	0.200181	1.10737	3.10133
		4.4721	4.0559				-3.39053	-0.49125		-1.42127	-0.60226		-3.1979	-0.17807		-0.43222	-0.15164			-0.4908	-7.0286	5.2058	8.8757	0.353135	-3.73885			-0.18512	0.813785	0.255236	-0.72815	0.290056	0.16657	-0.98744	0.466561	-1.15018	-0.33754	0.242447	-0.88453	-0.28631	0.715955	-0.1002
		4.5004	4.058				0.359232	-0.23119		-0.97403	-0.80875		-0.19809	-0.04725		0.424214	0.274398			0.423984	1.54038	8.7284	9.6303	0.247611	-0.08879			-0.60556	0.220032	0.159946	-1.02657	-0.16766	1.19218	-1.49477	-0.99477	-0.83358	-0.72055	-0.79046	-1.04042	-0.0686	-0.19978	-0.02179
		4.5113	4.0625				-0.94444	0.48605		0.297251	-0.04567		-1.09367	0.123162		0.100219	-0.74817			0.029038	1.63002	8.3333	14.7297	0.007758	0.895141			0.218753	0.433607	0.133758	-0.11302	-0.11925	0.85144	-1.31348	-0.14029	-0.54823	-1.45752	-0.00091	-0.00987	-0.59268	-0.51085	0.071682
		4.5178	4.0665				-5.43783	-0.14277		-0.98676	0.135391		-3.27313	-0.12434		-0.17132	-0.70233			-0.59909	0.291695	7.6774	6.7227	-0.12231	-0.35814			-0.23057	0.441429	0.193018	-0.28205	0.604862	-0.32396	-0.73748	-1.1123	-0.55934	1.00729	-0.3557	-0.67237	-1.17421	0.403989	-0.3025
		4.5201	4.0675				-1.04723	-0.54054		-0.36235	-1.25252		-1.21138	-0.28328		0.381513	-1.23893			0.272902	-0.05514	7.0847	12.1749	0.502312	-0.52557			-0.19112	-0.23053	-0.04011	0.548819	-0.39391	-0.45691	-0.20229	-0.49396	-1.38864	-0.84228	-0.29622	-1.24405	-1.25071	-0.11652	-0.13965
		4.5267	4.0685				-0.25302	0.173106		-0.72752	1.25103		-0.53993	0.133741		-0.51266	-0.66198			0.523838	1.25961	5.2946	8.0477	0.650809	0.060408			0.222877	0.040051	0.059502	-0.67397	0.445329	0.123944	1.21596	-0.01375	-0.0344	0.418935	-0.49271	-0.80858	0.001789	0.220907	-0.14824
		4.5422	4.0698				0.276214	-1.01474		-0.43793	0.478836		-0.22479	-0.00848		0.955226	-0.39246			0.134691	-1.29955	7.277	4.4577	0.160743	-0.25189			-0.13019	0.088852	-0.14565	-0.84776	0.178151	0.058988	-1.445	-0.11747	-0.92153	-0.04248	-0.20627	-1.45828	-0.82511	-0.04188	0.345546
		4.5589	4.0712				-1.3331	-0.3418		-0.32601	0.713009		-2.46776	-0.07414		0.192694	-0.44044			0.750971	1.75158	7.7834	6.3776	0.363836	1.19216			0.720508	-0.11316	0.102778	0.292464	0.04676	0.303658	2.25116	0.262519	0.186517	0.910964	-0.29373	0.494781	-0.10995	0.292908	-0.24063
		4.5837	4.0724				-1.1583	-0.49763		-1.46795	0.913363		0.149056	-0.19811		-0.30479	-0.65292			0.220704	0.218977	5.5276	10.8753	0.031126	-0.03221			0.026752	0.171232	0.509769	-0.74679	0.813579	-0.57595	-1.81862	0.197053	0.028943	-1.05262	-0.64459	-0.26317	-1.37199	-0.17989	0.088941
		4.5867	4.0761				-0.9987	-1.39669		-1.39777	0.848069		-3.03091	-1.39936		0.22373	-0.44313			-0.86257	0.789381	7.8534	15.5456	-0.21716	0.521736			-1.37945	-0.16393	0.118441	1.25546	0.61417	0.122792	0.055	-0.24473	0.341445	-0.25	-0.341	-0.32219	-2.34162	-0.34871	-0.20496
		4.6007	4.0764				-0.96998	-0.81129		-0.96499	1.14399		-0.13351	0.183587		0.376679	0.359336			-0.42818	0.776857	4.3326	6.6315	-0.10029	0.303967			-0.0962	0.424922	0.70192	-0.43015	-0.42079	0.109687	0.208714	-0.40334	0.186517	0.25	-0.55179	-0.66156	-0.52559	-0.41702	0.736328
		4.661	4.0816				-0.16066	0.0924		-1.18739	-0.671		-0.18793	0.453146		-0.43893	-0.00249			0.320191	1.02547	8.6022	5.1948	0.071883	0.510905			0.020024	-0.08034	-0.89522	-0.11171	0.209092	-1.32668	-0.84323	-0.57898	-0.04823	-0.41311	-0.63472	-1.64677	0.308705	-0.4478	-0.34752
		4.7177	4.0816				-0.28839	-0.31428		-0.07233	-0.621		-0.11202	0.014411		0.469191	-0.19748			0.219722	0.344008	8.0624	10.1887	-0.19255	0.139831			-0.78735	0.369838	0.336528	-0.01155	0.288588	0.152354	-0.74545	0.341733	0.002995	-1.5478	-0.41801	-0.69199	-0.6325	0.253643	-0.03951
		4.727	4.0843				-0.1279	-0.65756		-0.22566	0.206252		-0.02797	0.209955		-0.47148	0.274203			1.15667	-1.52466	4.222	3.5309	-0.06341	-0.73367			0.13259	0.363704	1.29276	-0.03677	-0.5467	0.75423	-0.20429	-0.49676	0.302866	-0.97817	-0.41509	-0.38152	-0.34181	0.232933	0.428553
		4.7495	4.0951				-0.31698	-0.40128		-0.23021	-0.70275		0.120579	0.106232		0.020269	-0.9249			-0.15697	-2.59272	12.2881	8.7989	0.041253	-0.68853			0.574	-0.09005	0.465093	0.170502	-0.25755	0.46289	-0.945	-0.9629	-0.84868	-1.23174	-1.00754	-0.71241	2.25333	0.007453	0.376185
		4.7867	4.0958				0.30297	0.025017		-0.18961	1.08973		0.298637	-0.16908		-0.19748	-0.4967			0.240398	-0.18889	10.8333	7.2289	0.265482	-0.85			-0.38677	0.743822	-0.02272	0.42966	0.096594	0.076856	0.151323	-0.17974	-0.85983	-0.42995	-0.48697	-1.39809	0.143008	-0.1745	-0.61575
		4.7891	4.1045				-1.37199	0.446201		-1.14286	0.360016		-1.13494	0.203608		0.19519	-0.19748			0.121136	1.69662	7.5188	6.6761	-0.12447	1.80759			-0.57756	-1.45011	-0.04872	-1.51585	-1.33289	-0.54882	-0.45345	-2.68368	-0.60442	-1.237	-3.05834	-0.91215	-3.1273	-1.88803	0.023244
		4.8334	4.1056				-1.65772	-0.06483		-0.81713	0.019226		-1.68427	-0.06989		0.372689	-0.19728			0.675	1.99548	11.35	8.4668	0.444842	0.628662			0.975552	0.066276	-0.20895	0.494939	-0.1505	-0.29029	0.278729	-0.06251	-0.33714	0.457519	-0.51484	-1.59225	0.177742	-0.15385	0.653925
		4.8485	4.1063				0.393017	-0.11362		-0.83943	-0.63201		-0.9275	0.17816		1.28223	-0.17761			-0.40197	1.42774	8.4274	8.5864	0.500087	0.370815			0.157043	-0.01577	0.25936	-0.5237	0.578198	0.031846	-0.29635	0.218022	-1.02634	0.731737	-0.63378	-1.17911	-0.56629	-0.00127	-0.29566
		4.8561	4.1065				-0.56151	-0.25522		-0.46317	0.058948		0.071651	0.445794		-0.00249	-1.64386			0.652911	-0.20187	5.5809	9.4815	0.43971	-0.21542			-1.24978	0.278912	0.388342	-1.09294	-0.33682	-0.19798	-0.92468	-0.92626	1.13996	-0.9547	-1.01559	0.542481	-1.43465	0.364718	-0.08823
		4.8694	4.1143				-5.12461	-0.46431		-2.79311	-0.12511		-3.50962	0.278853		-0.27161	0.512952			-0.25301	-0.46801	5.6898	5.7325	0.023524	0.448096			0.19583	0.092227	0.201895	0.63149	0.652239	0.027835	-0.54132	-0.20229	-0.56487	0.187235	0.299768	-0.88167	-0.00971	-0.18408	-0.01539
		4.8942	4.1186				-0.20223	0.223801		-0.35179	-0.33986		0.08074	0.282992		0.890202	-0.19748			0.463213	1.43866	5.9937	10.0454	0.411202	0.941751			-1.87704	0.600363	-0.21241	0.5945	-0.08232	-0.24378	0.055	0.443804	-0.2601	0.779447	-1.00729	-0.35717	-0.87595	1.01496	-0.26009
		4.918	4.1195				-0.74049	-0.95273		-0.8809	-0.60776		0.288331	-0.24148		0.918499	-0.27649			-0.30219	-1.77262	6.6667	8.1429	0.171547	-0.87649			-0.83152	0.520242	0.306133	-0.56134	-0.15333	-0.30476	-0.55075	-0.61195	-0.71187	-0.79149	0.353225	-1.16037	-0.25302	-0.57909	-0.34903
		4.9422	4.1215				-0.55403	-0.15565		-0.76873	-0.02468		-0.89194	0.189212		-0.81831	0.395255			-0.31712	-1.0131	5.9788	13.7397	0.363077	-0.15384			-1.87864	0.195373	0.313563	-0.61302	-0.32503	0.890325	-1.10596	0.503951	-0.59354	0.118483	-0.826	-0.98869	-2.94307	0.006245	0.792746
		4.9479	4.1276				-4.71246	0.368115		-0.85394	1.12493		-2.24167	0.157851		-0.53119	-0.26682			0.189581	-0.87984	5.8442	6.192	0.534917	-0.22525			0.205377	0.204733	0.189183	0.465752	-0.60013	0.482818	1.0902	-2.25968	-0.66207	-1.11123	-1.15368	-0.65368	-0.53013	-0.12277	-0.71475
		4.9576	4.1372				-1.9099	0.018658		-2.05531	-0.18377		-0.13441	0.376656		-0.47148	-0.35928			0.307107	0.319915	10.5626	8.0727	0.046153	-0.09874			0.33631	0.364056	0.025121	0.395327	0.107457	-0.1696	-0.27648	0.122757	-0.83449	-0.65368	-0.48006	-0.96002	-0.28272	0.260935	0.185212
		4.9685	4.1405				-1.07887	-0.36732		-0.82976	0.313936		-1.34793	-0.0772		0.039355	0.192499			0.290803	-0.30743	6.5288	12.1274	-0.05173	-0.09216			-0.32226	0.10699	-0.16903	-1.02176	1.02072	-0.45954	-0.84177	-0.57652	-0.67426	0.337786	0.312765	-0.58557	0.233056	0.346437	-1.01179
		4.985	4.1451				-4.59216	0.08551		-2.17895	0.611832		-1.70253	-0.67424		-0.80239	0.607537			1.38587	-3.15606	7.5248	10.6419	0.674717	-1.89306			0.06155	0.669064	-0.10438	-0.02846	-0.00013	-0.42725	-0.17322	-0.28296	-0.45665	-0.13229	-0.62744	-0.81617	-0.17309	-0.13405	0.131009
		5	4.1543				-0.34181	-0.15383		0.755333	0.717385		-0.62138	-0.07154		-0.04098	0.135857			-0.06055	-0.0686	11.3674	11.7093	0.088691	1.61773			0.629091	-0.06836	0.388984	1.30189	-0.33287	0.104054	1.12375	-0.16323	-0.22127	-0.25	-0.42479	-0.02555	-0.13899	-0.22339	0.479939
		5.0237	4.1558				0.788036	0.042134		-0.76157	-0.14214		-0.01968	0.272324		-0.02595	-0.00249			0.8501	1.05539	6.5463	4.16	0.538805	0.256209			-0.08357	0.282785	0.24329	0.519587	-0.69673	0.103331	0.610212	-0.84651	-0.97222	0.200232	-0.85859	-1.19619	0.137851	-0.4726	-0.23283
		5.0684	4.1565				-1.73521	-0.20414		-0.17957	0.048401		-2.62308	0.393379		0.543322	1.31558			0.25301	0.869999	5.3585	9.8976	0.382343	-0.08833			-0.99668	-0.14824	0.088726	-1.63522	-0.33382	0.022187	-1.23748	-0.56	-0.7041	0.834963	-0.87196	-0.70494	-0.92774	-0.73078	-0.59459
		5.0918	4.1612				-1.15039	-0.03083		-0.6977	0.336183		-0.33329	0.322276		-0.61849	-0.57879			0.435879	0.369919	7.1739	6.8794	0.003844	0.417161			-0.07454	0.197983	0.078546	-0.14454	0.360705	0.705696	-0.17839	-0.27801	-0.15252	-0.38388	-0.58989	-0.31277	-0.78429	0.487242	-0.63126
		5.1129	4.1667				-0.07441	-0.18889		-0.20392	-1.65393		-0.98087	-0.01554		-0.58516	0.599963			0.21523	0.588604	9.7841	6.2851	0.068333	0.312127			0.37019	0.118307	0.391925	0.856281	0.555006	0.637119	-0.16739	-0.99173	-0.95741	0.008924	-0.98751	-0.82253	0.522876	0.693093	0.343905
		5.1189	4.1667				0.23211	-0.15885		-0.21368	-0.45649		0.273468	0.120875		-0.92816	-0.40521			-0.08853	1.31387	5.3292	7.9838	0.070431	0.23883			0.145516	0.299171	-0.03975	0.565053	-0.78028	-0.09385	-1.60596	0.274897	0.050014	-0.66504	-0.21142	-0.11102	-0.34384	-0.38919	-0.19358
		5.121	4.1667				-0.72707	-0.02206		-0.64935	0.600727		0.203027	0.161268		0.533601	-0.79364			0.037249	1.68142	5.7273	7.9588	0.008186	0.624061			0.797851	0.172657	-0.20494	0.374904	-0.03639	0.210078	-0.40642	-0.78621	-0.51916	0.118483	-0.88661	-1.11027	0.318423	-0.23746	0.19728
		5.1301	4.175				-2.84821	0.334286		-1.14456	0.442004		-2.06917	0.121016		0.664178	-0.50389			-0.50738	-0.14337	9.5074	4.8682	-0.56525	1.47487			-1.3579	0.212189	0.287427	-1.84298	0.028188	-0.09135	-1.52996	0.175299	-0.76614	-0.713	-0.19389	-1.11198	-2.2061	0.179328	-0.29048
		5.141	4.2151				-0.90266	-0.04127		-0.15619	1.10653		-0.82714	0.225473		0.036199	-0.00249			-0.09231	0.863013	4.7755	8.5242	0.275896	0.428113			0.702972	0.329115	0.741746	0.626565	0.539409	1.31098	0.525553	-0.15252	-0.869	-1.15368	0.203445	-0.61848	0.227085	-0.49192	1.53908
		5.1448	4.2216				0.246273	0.4496		-0.60434	0.174261		-0.09106	0.002563		-0.1098	0.036004			-1.08506	0.13574	2.8963	10.0132	-0.53535	0.231456			-1.66463	0.333552	-0.10588	-1.47265	0.289563	0.64715	-0.369	0.480081	0.041554	-1.08913	-0.42895	-0.6286	-2.19059	0.25682	0.74655
		5.1481	4.2234				-0.52395	0.251673		-0.02852	-0.80006		-0.33365	-0.01511		-0.66916	-0.66916			-0.99754	0.4339	3.939	7.8818	-0.3545	-0.11468			-2.01382	0.498761	-1.00084	-1.17766	-0.2573	-0.20146	0.762519	-0.28404	-0.99477	-0.95752	-0.33175	-0.75871	-1.67865	-0.23474	-0.49754
		5.1557	4.2254				-1.52105	0.621832		-0.86002	-0.30674		-0.8936	0.073618		0.025808	-0.80481			0.276535	1.13096	4.1804	3.0395	1.13374	0.721728			0.438082	-0.06689	-0.01999	0.366132	-0.50609	-0.26078	1.1615	0.15562	-0.73853	0.100064	-0.28143	-0.9005	-0.87595	-0.19512	-0.21051
		5.1634	4.2254				-2.24069	-0.6545		-1.01718	0.125994		-3.26357	-0.31953		0.144523	-0.71713			-2.44334	0.915633	5.6241	6.9069	-1.16054	0.818617			2.91021	0.030543	-0.10076	2.97194	-0.38122	0.737261	0.055	1.21596	-0.7871	0.75	-0.15368	-1.11967	2.9314	-1.03013	-0.17934
		5.1695	4.2254				-1.29531	0.076106		-0.73042	-0.38768		-0.32278	0.030603		-0.22663	-1.92201			-0.54217	0.447901	10.9145	5.305	0.253373	0.593678			-0.46545	0.12328	0.152388	-0.91637	-0.33833	-0.33507	0.242901	-0.3656	-1.34181	-0.47502	-0.3422	-0.57087	-2.27738	-0.17813	0.779397
		5.2165	4.2283				0.907941	0.084238		-0.28723	0.402529		-0.95353	0.135431		0.136052	-0.19748			-0.40851	0.801765	10.5417	9.047	-0.07567	0.032689			-1.14948	0.160739	-0.28143	-2.4277	-0.79978	0.071712	-0.445	-0.59743	-0.72867	0.173998	-1.10313	-1.20233	-0.57956	-1.22939	-0.4366
		5.2168	4.2328				-0.04101	0.306309		-0.50887	0.671481		-0.43012	-0.34433		-0.28515	-1.25412			-2.27965	0.615689	7.5472	10.5853	-1.09661	0.100436			-1.17445	0.444274	0.353845	-1.23141	-0.12379	-0.44703	-1.02996	1.479	-0.52996	-0.54248	-0.00892	0.910964	-0.70087	-0.35686	0.321347
		5.2527	4.2383				-0.34217	-0.37788		-0.04826	-0.98948		-0.02012	-0.16748		0.192499	-0.13814			0.356824	0.554136	6.6958	8.6604	0.156452	0.252489			-0.13698	0.260102	0.074843	-0.76862	0.189239	-0.46601	-1.09139	-0.57652	-0.82142	-1.47972	-0.5251	-0.7221	-0.58755	0.641631	-0.18727
		5.2717	4.2394				-0.67632	-0.88938		0.561949	-0.10449		-0.02217	0.230449		-0.10097	0.330845			0.063073	-1.81122	8.4444	9.6322	0.523834	-0.70537			-1.16754	0.124111	0.19924	-1.78294	-0.08667	-0.13882	-0.23748	-0.47707	-0.64773	-1.25	-0.06327	-0.68449	-1.92275	0.01713	0.479305
		5.2918	4.2498				0.390832	-0.1961		0.366494	1.26968		0.015908	0.241115		-0.02604	0.330845			0.479851	-0.3404	8.1343	13.6082	0.659565	-0.96294			0.259655	0.330396	0.565415	-0.60514	0.096086	0.690714	0.470037	-0.26245	0.326833	-0.26198	-0.39931	-0.51662	-0.98582	-0.11264	0.257636
		5.3061	4.2526				0.13265	-0.38572		0.072244	0.64391		-0.51153	-0.05218		-0.91212	-0.89095			0.603736	-0.1759	4.3907	5.6086	0.351045	-0.69732			0.184728	-0.17324	0.426995	0.858124	0.650737	1.23643	0.575321	-0.51123	-0.33414	-0.16825	-1.78519	-0.63213	1.07005	-1.0686	0.280964
		5.3067	4.2553				-1.27329	-0.0876		0.389051	0.204912		-1.30998	0.008992		-0.6749	-0.44313			0.394631	1.49423	6.3422	7.6174	-0.29206	0.606198			-0.28467	0.430675	3.49366	-0.50813	-0.00149	2.18472	0.555	0.098731	2.03468	-1.07802	-0.14933	0.653677	0.291094	0.736632	3.78498
		5.3105	4.2718				-0.1173	-0.22908		-0.78125	-0.5302		-0.32982	-0.0493		-0.24814	-0.68279			-0.40009	0.185157	5.1962	3.2407	-1.17872	-0.23496			0.17176	-0.35712	-0.25211	0.417964	-0.79641	0.471452	0.166196	0.121683	-0.51842	0.026271	-0.71597	-0.7807	-0.33433	-0.84971	-0.31038
		5.3111	4.2735				-0.22294	-0.58443		-0.38968	0.51742		0.142566	0.063211		0.172819	0.33104			-0.2591	-2.56685	5.3248	8.1494	0.131382	-0.54071			0.325424	-0.88841	-0.48873	0.485169	0.129695	0.400217	0.08506	-1.60596	-0.36325	1.11848	-0.71481	0.25	0.632742	-0.82067	0.56883
		5.3156	4.2744				-5.46473	0.13388		-1.05235	-0.89704		-3.92219	-0.03907		-0.02595	-0.33582			0.217664	-0.55812	12.1212	5.7766	0.176521	0.477437			0.848779	0.2171	0.346301	3.90918	-0.38823	0.547049	-0.445	0.007007	-0.54296	-0.91096	-0.16588	-0.73947	5.63974	0.132779	0.344094
		5.32	4.2755				0.42256	-0.2295		0.201685	-0.75418		0.455207	-0.18234		-0.19748	-0.05046			-0.3964	0.29397	4.8832	13.468	0.305936	-1.45164			2.41074	0.724536	-0.29397	0.0575	0.787529	0.898341	0.055	0.33852	-0.84177	-0.75	-1.04248	-0.41893	1.02656	0.127696	0.024509
		5.3209	4.2929				-0.20425	-0.45875		-0.75217	0.631197		0.252207	0.183037		-0.1098	-0.88761			0.600642	0.754522	5.0496	8.7054	0.183926	1.93771			1.15896	0.290998	0.154097	1.26307	-0.41753	0.5945	-0.78404	-0.49451	-1.14066	1.04248	-0.17606	-1.49949	2.1716	0.100426	-0.23269
		5.3386	4.2934				-0.65662	0.339401		-0.43416	0.215213		-0.87662	0.089435		-0.05046	-0.09017			0.453647	0.480376	9.3846	2.8075	0.435947	0.586146			0.529856	-0.8708	-0.02978	-0.17166	0.197725	0.091597	0.536263	-1.78121	-0.71917	0.75	-0.24777	-1.0664	0.114075	-1.98306	-0.34581
		5.3552	4.2945				-0.39286	-0.26725		-0.90952	0.09548		-0.59761	-0.04506		-0.20864	0.135857			-0.67869	-1.67769	5.0157	12.4161	-0.17967	-1.19773			-0.19719	0.380607	-0.1568	0.721378	-0.22555	-0.20154	0.284716	-0.67472	-0.85967	-0.54793	0.068715	-1.252	0.802146	0.397396	-0.0686
		5.358	4.3066				-0.02086	0.165613		-0.23555	-0.39488		0.541408	-1.08876		0.404976	0.330845			-0.27416	-0.12934	8.4249	6.4545	0.251352	0.310823			-0.13979	0.259548	0.314726	-0.1806	-0.05355	0.007427	-0.23748	0.275946	-1.12063	0.318752	-0.03805	-1.16624	-0.23766	-0.27686	-0.29733
		5.3667	4.3131				-1.99354	0.98936		-1.41387	0.054093		-1.67267	0.202408		-0.00249	-0.62418			-0.6194	1.09826	6.7603	10.1246	0.037034	1.48009			-0.01427	0.049251	2.17397	-0.85897	0.461217	1.32276	-0.79234	-0.75454	1.49223	-1.01433	-0.66854	0.624231	-0.35994	0.254122	2.38887
		5.4082	4.3165				-0.36551	-0.15522		-0.53948	-0.16825		0.147996	0.081816		0.255289	-1.01291			-0.222	-0.40511	6.2254	6.4081	0.06248	0.135878			0.277625	0.588709	-0.07808	-0.14351	-0.65675	-0.03525	0.032803	-0.9057	-0.85454	-1.43129	-1.42396	0.127649	-0.30441	-0.41674	-0.67564
		5.4091	4.3269				-0.6456	-0.34544		-0.54684	-0.11233		0.062447	-0.2303		-0.28515	0.525832			-3.65149	0.63184	7.8947	11.2994	-2.03014	0.376349			0.020159	0.636556	0.331959	-0.02318	-0.29366	0.38643	-0.10694	-0.75547	-0.76086	-1.23822	-0.09436	-0.66226	0.111972	0.486346	0.456936
		5.4208	4.3447				-0.08152	-0.33855		-1.01847	-0.50127		0.128074	-0.08432		0.135857	-0.35062			-0.13907	-0.63892	9.0468	5.0534	0.419839	-0.50658			-0.10107	-0.04474	-0.29258	-0.5174	-0.12302	-0.3688	0.287334	0.035236	0.001122	0.338211	-0.75711	-0.97972	-0.75927	-0.56107	-0.4327
		5.5112	4.3478				-0.50015	-0.11871		-0.24282	-0.03604		0.174026	0.086544		-0.09017	-0.40726			-0.55403	1.05438	10.5485	5.6225	0.074	-0.13387			0.248651	0.067883	0.602262	0.388195	-0.28064	0.476945	0.067974	-1.43657	-0.37323	0.014189	-1.08241	-0.61476	0.320894	0.174012	0.123813
		5.5141	4.3522				-0.26234	-0.04535		-0.06854	0.310248		-0.00436	0.126985		0.460526	-0.28515			-0.75033	-3.44711	4.8886	4.4872	-0.38298	-0.99773			-0.55191	-0.28943	0.085246	-0.67063	0.329243	0.00133	-0.445	-0.56031	-1.25251	-1.28008	-1.00283	-1.2278	-1.10924	0.61984	0.055451
		5.5202	4.3537				0.132779	-0.5767		0.135306	0.580049		0.233137	-0.10227		-0.4235	0.200267			-0.54883	-0.09414	5.6364	3.3994	0.347202	0.593157			-1.00867	0.360781	-0.19669	-1.27593	-0.51125	0.672678	-1.05905	0.91658	-0.26795	-0.46648	-0.38152	-0.76183	-1.2508	0.07683	0.693492
		5.5452	4.3573				-0.57144	-0.08726		-0.32334	0.023753		-0.44654	0.164704		-0.10496	-0.53081			-0.04907	0.097649	7.2235	5.7072	0.614928	0.643044			0.90476	0.332021	-0.5004	0.296417	0.366815	-0.4055	0.080765	-0.81348	0.262519	-0.47601	-0.3988	-0.70345	0.869427	-0.1709	-0.57761
		5.5505	4.3578				-0.16306	-0.20243		0.095056	-1.03399		-0.22912	-0.13387		1.68252	0.399948			-0.31703	-0.26125	7.9102	9.0608	0.030713	0.111345			0.023336	0.157179	0.196206	0.592442	0.498177	0.058345	1.08445	-0.15252	-0.90751	-0.39475	0.910964	-0.98558	-0.20235	-0.03766	-0.05214
		5.5708	4.3627				-1.41351	-0.68672		0.029544	-0.71599		-1.69528	0.123895		0.19519	-0.53081			0.763413	-0.62884	4.0698	5.6424	0.217913	-0.08485			-0.22401	0.150513	0.339134	-0.99021	0.293375	0.359919	-0.07652	0.683246	-0.33026	1.09091	-0.35164	-0.51038	-0.94918	0.583417	-0.28964
		5.5834	4.3633				0.82155	0.681104		0.126956	-0.77573		0.53007	0.053047		-0.49954	0.557678			0.239376	-0.32036	4.8039	10.9415	0.493611	-0.23775			0.128467	0.137176	-0.14402	-0.51283	0.014301	-0.7944	-0.50777	-0.48656	-1.05755	0.042481	-0.90177	-0.82181	-0.27109	-0.19032	-0.76816
		5.5909	4.375				-1.89074	0.227532		-0.20123	0.134997		-2.77619	-0.18107		0.000969	-0.59984			-0.0989	0.40639	3.4582	9.8751	0.209673	0.737616			0.533268	-0.36575	0.546772	-0.38347	0.134305	0.040393	0.088557	1.09873	-0.71422	0.639221	-0.75896	-0.85034	0.068576	-0.17605	-0.63333
		5.618	4.3803				-0.80039	-0.8129		-0.54904	0.585493		-0.05572	0.087413		0.715041	0.859166			0.5862	0.574078	8.713	6.2063	0.49224	0.267121			-0.04211	0.576858	0.101877	-0.12084	0.258237	0.33855	-0.23617	-0.39407	-1.28121	-0.14455	-0.22909	-0.27564	-0.72707	0.754054	0.092607
		5.6196	4.401				-0.83852	0.066828		-0.57727	-0.41348		0.342953	-0.11432		0.282868	-0.49494			0.037746	-1.04897	7.1355	4.0685	0.06805	-0.46981			-1.06742	-0.06659	-0.01627	0.764425	-0.07271	-0.07318	-1.10596	-0.96006	-0.96748	-0.45752	0.010096	-1.14517	-1.79795	1.38872	-0.44543
		5.6223	4.4048				0.106867	-0.192		-0.65711	-0.08744		-1.91005	-0.01323		-0.36417	-0.19748			-0.27105	2.26768	8.0897	5.9098	0.014411	1.34051			-0.64806	0.251985	0.159155	-0.56552	-0.15252	-0.4643	-0.59923	0.101235	-0.28948	-0.77517	-0.46677	-0.24032	-0.56041	0.179933	-0.33286
		5.6354	4.4053				-0.08145	-0.05241		-0.13417	0.409495		-0.09322	0.09524		-0.44313	-1.07764			0.081673	-0.36865	9.0664	14.4456	0.436719	0.046261			-0.09795	-0.24954	-0.12788	-0.84326	-0.62862	0.00618	-0.17058	-0.21776	-0.89784	-0.92671	-0.69424	-0.93683	-1.16428	-1.00351	-0.47802
		5.6548	4.4068				-0.37129	-0.68575		-0.40687	-0.26113		-1.14447	-0.34922		0.613511	-0.31306			-0.03417	0.017649	6.1453	10.6467	0.583154	0.276174			-0.1873	-0.04721	-1.2298	-0.14813	0.282202	-0.04524	0.426698	0.104768	-0.60643	-0.04474	-1.27945	-0.77074	0.669147	0.70399	-1.13727
		5.6574	4.4077				0.243939	-0.1649		-1.13736	0.383141		-0.07882	-0.06691		0.418523	-0.92078			0.170175	-0.43311	5.9726	8.2286	0.435044	0.196843			0.400401	-0.40724	-0.099	0.223731	0.400217	0.28454	0.443804	-0.56408	-0.44929	-0.06871	-0.65368	-0.8675	0.344213	0.562166	0.090022
		5.6701	4.4131				-0.0686	-0.0195		-1.64919	1.08652		-0.25414	0.3049		-0.03083	-1.19748			-0.01561	0.464832	11.465	4.3805	0.262748	0.756603			0.980428	0.491273	0.452867	1.58695	-0.24884	0.521355	1.23629	0.169134	-0.5192	0.111233	-0.04793	-0.62621	1.80587	0.568898	0.115825
		5.6711	4.4153				-1.14803	-0.39192		-2.32762	0.468049		-0.51919	0.249831		0.50506	-0.83439			0.11845	0.703372	5.7256	1.2514	0.43445	0.104524			-2.2011	0.18563	0.082314	-1.02523	0.227925	0.24556	0.055	-0.12629	-0.22038	-2.53745	-0.58904	-0.47373	-2.79349	0.375319	-0.34474
		5.6734	4.4177				-1.02238	-0.5687		-0.42538	0.054505		-1.41576	0.229976		-0.33313	-0.19728			0.104012	0.047622	7.2044	11.1111	-0.02809	-0.23474			0.719574	0.059986	0.198034	-0.00647	0.291849	1.17914	1.6045	0.215964	-0.89081	1.81464	-0.45752	-1.2379	1.57271	-0.36662	0.417058
		5.6929	4.4199				-0.26859	0.436339		-0.78585	0.879		-0.05879	0.302793		0.469191	-0.44313			-0.43936	0.097758	8.862	8.8496	0.143742	1.1486			0.414329	0.217947	0.509308	0.395252	-0.46277	0.280805	0.813924	-0.55422	-0.77579	-0.10022	-0.7654	-0.8185	-0.21535	0.054161	0.322518
		5.6951	4.4199				-0.28916	0.271629		-0.29885	0.787346		-0.95827	0.213922		0.274203	-0.27407			-0.22217	0.209618	7.4855	9.1703	0.279398	0.231151			-1.85619	0.60552	0.144739	-3.22572	-0.32182	0.157265	-1.02175	0.923483	-0.53188	-1.45752	-0.55471	-0.77981	-3.53327	0.569492	0.072992
		5.7371	4.4271				0.156122	-0.42278		-0.74568	-2.121		0.166664	0.222676		-0.37747	-0.67907			-0.34905	0.042783	5.3751	6.8362	0.429552	0.816604			0.004406	-3.64581	0.331111	0.732772	2.60568	-0.08254	0.42126	-0.73748	-0.11282	-0.53174	-0.80774	-0.86515	0.216215	-3.18408	-0.02599
		5.7461	4.4341				0.521249	-1.21073		0.172584	-0.49523		-0.17676	-0.21321		-0.21022	-0.03567			-0.43565	-0.23409	3.9576	8.9577	-0.05715	-0.61678			-0.14366	0.406958	0.230225	0.235325	-0.45197	-0.26955	-0.08595	-0.48466	-0.74697	-0.81997	-0.75	-0.73113	-0.83127	0.263868	-0.25278
		5.7542	4.4361				-0.37526	0.126513		-0.19153	0.9321		-0.64547	0.084692		-0.86414	0.090023			-0.45852	0.237121	5.7368	8.3953	0.061411	-0.39231			0.774263	0.293367	-0.94821	1.08865	-0.61324	-0.39619	-0.23748	-0.29264	-0.80025	1.25599	-0.81117	-1.17781	1.00295	-0.29585	-1.64603
		5.7615	4.4379				-0.51221	-0.06721		-0.35531	-0.35134		-1.05804	0.182513		-0.69476	0.381513			0.366664	0.942476	7.2426	4.0835	0.201494	1.67387			-0.27625	0.106901	0.238873	-0.25015	0.216938	-0.12972	-0.0889	0.104768	-0.41333	-0.25119	-0.52725	-0.82024	0.263391	0.011228	0.232988
		5.7899	4.4444				-2.92516	-0.22336		-1.14868	0.041251		-1.31592	0.150461		-0.14681	0.079411			0.125119	0.731542	4.6769	9.7716	0.145699	0.136574			0.087015	0.025545	-0.49471	0.916428	-0.6167	0.003697	-0.37491	0.165701	-0.59802	1.81464	-0.23846	-1.10724	0.235033	0.285881	-0.63592
		5.7936	4.4444				-0.17309	-0.3081		-0.58977	-0.19641		0.264277	0.049838		-0.45047	1.36313			-0.48364	0.444242	10.4502	8.3333	1.39477	0.729284			-0.08319	0.169562	0.408188	-0.06646	-0.3743	0.291746	0.312287	0.176694	-0.81537	1.75854	-0.32893	-0.89147	-0.39053	-0.62197	0.84919
		5.794	4.4444				-0.14999	-0.44402		-1.00235	-0.06579		-0.84866	-0.04596		-0.39246	0.135857			-0.38239	1.20703	7.4612	9.7983	-0.26985	0.900038			-0.73335	0.272161	-0.13635	-1.42722	-0.32346	-0.22779	-0.62629	-0.1195	0.120235	-1.6388	0.346323	-0.86723	-2.38176	-0.24684	0.412143
		5.8133	4.4444				1.26789	-0.69943		-0.2511	-0.75252		-0.00174	-0.24734		-0.19748	-0.86414			-0.19467	0.031869	8.3158	11.7038	0.292534	0.264565			0.220832	0.122436	0.265635	0.08554	-0.14938	-0.5176	-0.65252	-0.34083	-0.90682	0.042481	-1.18891	-0.83719	-0.22237	-0.08585	-0.31057
		5.8289	4.4471				-0.35567	0.147944		-0.75126	0.412876		0.020578	0.152566		0.17435	1.23365			0.170958	-2.87595	8.9808	7.4713	0.37162	-3.01814			-0.5977	-0.00048	0.355583	-0.55921	-0.16599	-0.72799	-2.75702	-0.44773	0.58002	-0.38152	-0.39674	0.361196	-1.36078	0.098581	-0.44596
		5.8453	4.4476				-1.01425	0.195252		-0.49679	0.476324		-0.72981	0.261206		-0.99492	0.135857			-1.78669	0.76875	8.6183	7.3282	-0.07762	1.32431			-1.65635	0.420862	0.53281	-2.37942	-0.07727	-0.48782	-1.69093	-0.26088	-0.09478	-1.713	0.446159	-0.61848	-4.01071	-0.01184	-0.51242
		5.8635	4.4561				0.364884	-0.35936		0.099286	-1.50127		-0.19727	-0.54321		-0.39246	0.048179			-0.50336	2.28908	3.5611	9.3172	0.287015	2.58898			-1.24953	0.070795	0.265212	-1.94292	-0.10243	0.267502	-2.15252	0.386607	-0.72817	-1.75	0.390054	-1.36108	-0.20395	0.559674	0.063106
		5.9294	4.4577				-0.42991	-0.15958		-0.56443	-0.46004		-0.59509	-0.0285		0.104254	-0.52021			-0.36269	0.727417	4.7194	9.1316	-0.25936	0.688359			-0.47003	0.286511	-0.25384	0.886981	-0.55845	-0.45101	-0.445	0.186517	-0.02377	-0.25	0.489024	-0.70825	-0.74667	0.874816	-0.10501
		5.9432	4.4586				0.045057	-0.11324		-0.1517	0.452178		-0.33772	0.048226		-0.53081	-0.46836			-0.40625	-0.35548	4.8295	2.9225	-0.00742	-0.30442			-0.27386	-0.01038	0.2711	-0.19798	0.23989	-0.25917	0.347481	-0.02274	-0.7528	-1.15368	-0.67824	-1.01562	-2.02553	-0.30578	-0.24242
		5.9467	4.4597				0.08962	0.197974		-0.09278	-0.36626		-1.06529	0.19785		0.181692	-0.7258			-0.18505	0.594573	9.6896	11.4716	-0.17972	0.64541			-0.05109	-0.1987	0.2969	0.459176	-0.41343	-0.12818	0.096231	-0.61321	-1.02683	0.285542	-0.95553	-1.3342	-0.35612	-0.48159	-0.1454
		5.9858	4.4747				-0.8758	-0.09705		-0.05026	-0.42484		0.023666	0.020512		0.256714	-0.44313			0.785925	-0.1227	8.8071	11.1494	0.553901	0.345094			-0.62066	0.234281	0.439022	-0.96102	-0.14217	0.245601	0.555	-0.37279	-1.15358	-0.83496	-0.08079	-0.92371	0.805869	0.11735	0.22994
		5.9979	4.4761				-0.27254	0.096071		-0.31552	0.055818		-0.08814	-0.11519		0.643711	-0.12335			-0.30995	-1.65356	8.3505	0.7874	0.246448	-1.25253			-0.19084	-0.0478	0.086443	-0.52497	-0.15422	0.75692	-1.369	-0.33134	-0.70702	-0.23174	-0.57159	-0.97939	0.186945	0.507716	-0.22834
		6	4.4776				0.618825	-0.34815		-1.0098	0.433262		0.060329	0.095764		0.269321	-1.13952			-0.42429	0.676827	8.9037	7.6741	0.171648	0.285357			-0.376	0.0808	0.18262	-0.0917	-0.41282	0.461628	-0.945	-0.30343	-0.64712	-0.58904	-0.09225	-0.77871	-0.65356	-0.04147	-0.03228
		6.0067	4.4776				-0.27564	-0.33517		-0.42605	-0.13926		-0.73257	0.174267		0.366715	0.135857			-5.24626	0.136719	5.2519	9.8592	-3.7313	0.019889			0.8057	0.012508	0.508921	0.5945	-0.26127	0.301666	0.055	-0.23748	-0.41984	0.042481	-0.72389	-0.63	1.89076	-0.51125	-0.23391
		6.0148	4.4805				-0.55403	0.381366		-1.34765	-0.29877		-0.40392	0.175803		-0.63812	-0.46659			-0.50039	0.494176	4.8662	7.7465	-0.10346	0.205705			0.901045	0.098393	0.27886	1.38698	0.274091	0.343616	0.588557	-0.52205	-0.69238	0.542481	-0.66796	-0.52602	0.024322	-0.32105	-0.06746
		6.015	4.4809				-0.09091	-0.46326		-0.51513	0.305221		0.283917	0.028912		0.599963	-0.03567			0.432705	0.499389	9.6217	8.9431	0.02287	1.86648			0.317833	-0.05042	0.399538	0.505501	-0.0922	0.479461	-0.74545	-0.42626	0.501542	1.91096	-0.52752	-0.52602	0.619456	-0.61567	0.953315
		6.0177	4.4822				-0.77598	-0.33277		-0.16398	0.576039		-0.43239	0.179804		-0.18881	0.469386			-0.30671	1.57877	9.6996	3.4594	-0.06932	0.332828			0.128533	0.392638	0.266998	-0.33875	0.144268	0.948672	0.467457	0.800927	-0.80577	-0.11848	-0.75	-1.29889	-0.0686	0.791849	0.138102
		6.0299	4.4855				-4.62931	0.156248		-1.24971	-0.16457		-3.37159	0.082297		0.204674	0.135857			1.01816	0.023688	3.2158	5.5417	0.751169	0.197188			0.281623	0.212721	0.178592	-0.33675	0.446351	-0.00243	0.193767	-0.28529	-0.41838	-1.52216	-0.5678	-0.33695	-0.0686	-0.3081	0.160777
		6.0359	4.4872				-0.18701	0.444285		-0.20013	-0.16264		-0.59333	0.192717		-0.17664	0.865619			-0.17489	0.829409	4.721	10.7804	0.234609	0.41846			-3.3148	0.276275	-0.0691	-3.22502	-0.01125	-0.20333	-0.15252	-0.74083	-0.57256	-0.20023	-1.04633	-0.29436	-0.12749	0.270346	-0.27485
		6.066	4.4888				-0.28097	-1.13033		-0.84452	-1.10571		0.247321	-0.63289		-0.89249	-0.11989			0.739044	-0.61644	10.6335	7.1237	0.143544	-0.37495			-4.66235	0.370689	0.15618	-0.68177	0.266662	0.303082	-1.10596	0.008362	-0.4964	-0.09225	-0.21028	-1.67369	-1.54167	0.202919	-0.17041
		6.0976	4.4914				0.110965	0.208331		0.014045	0.463963		-0.25606	0.174385		-0.26169	-0.92078			-0.1878	0.091361	8.4759	6.6123	0.080353	-0.26098			0.390088	0.372973	-0.28019	0.364428	0.670502	0.267151	-0.00515	0.151323	-0.52417	-0.43926	-0.326	-1.0453	0.045128	-0.02929	-0.63495
		6.099	4.4914				-0.7033	0.357761		0.007275	-0.6984		0.121025	-0.16124		-0.48459	-0.00249			-0.32219	-0.51221	6.6826	13.0081	0.375848	-0.03418			-0.87476	0.434216	0.067921	-0.52293	-0.46565	-0.37749	-1.46585	-0.62629	-0.619	-0.82921	0.292444	-0.66494	-0.29993	0.206678	-0.23894
		6.0991	4.4956				0.209809	-0.24844		-0.14669	0.075159		-0.13346	0.160989		-0.13729	-0.35928			0.632502	0.341929	10.1171	3.1835	0.398391	0.14132			-1.22489	0.430604	-0.05142	-1.39031	-0.00024	-0.7925	-1.19504	0.715964	-0.95061	-1.95752	0.846323	-0.72732	-2.50361	0.234698	-0.38201
		6.1242	4.496				-2.54344	-0.49802		-1.01542	-0.71732		-3.71379	0.072474		0.372689	-0.28515			-0.44943	-0.68574	6.6923	9.4421	-0.01823	-0.50775			-0.68845	0.743632	-0.08524	-0.26905	0.327332	-0.37161	-0.95205	-0.14116	-0.27808	-0.35841	-0.65368	-0.96755	-0.45161	0.531009	-0.19064
		6.1287	4.4994				-1.60875	-0.19436		-0.38817	0.117075		-1.61462	0.150869		-0.63812	-0.92078			-0.09874	1.30991	8.0775	8.9695	0.028152	0.706419			-0.35989	-0.11317	0.076648	-1.5537	0.161242	0.462057	-1.18771	0.21095	-0.1699	-0.57604	0.648233	-0.38722	0.373543	-0.18326	-0.05043
		6.1697	4.5				0.471968	-0.21443		-1.10681	-0.12311		-1.01405	0.095544		-0.79614	-0.68153			-0.00889	0.405252	1.7563	12.2963	0.269838	0.127064			-0.06775	0.156431	0.041452	0.240449	0.382318	-0.9815	-0.14486	0.113729	0.715964	-0.66691	-0.35932	-1.65368	-0.08599	-0.54355	0.541453
		6.1699	4.5035				-1.90814	-0.07266		-1.13728	0.267804		-3.15125	0.007808		0.048374	-0.39246			0.050044	0.253328	4.631	5.3541	-0.20205	0.019011			-0.33086	-0.70199	0.243132	-0.13497	-0.70503	-0.04588	-0.43128	-1.65252	-0.65195	-0.92565	-1.59599	-0.79147	-0.68276	-0.52567	0.210224
		6.1805	4.5054				-0.81957	0.239662		-1.18813	-0.35907		-0.10641	0.067097		-0.20236	-0.45648			-0.29334	0.428338	8.3614	8.7584	0.080781	-0.0556			-0.72121	0.409442	0.264005	-0.6441	0.161845	-0.28217	0.459463	-0.54973	-0.54814	-0.10496	-0.50729	-0.80167	-1.14415	0.439741	0.458526
		6.1876	4.5056				0.229796	0.303771		-0.84452	1.60872		0.236478	-0.01467		0.26663	-0.68118			0.598787	0.153792	12.5392	6.875	0.357387	0.148673			-3.03705	-0.02309	0.180496	-0.95276	0.36084	0.051412	-1.369	-0.73618	-0.80119	-2.08148	-0.37454	-1.31673	-3.6764	-0.5223	0.23935
		6.2011	4.5075				0.310433	0.202351		-0.54666	-0.06326		0.667649	0.240847		0.525832	-1.0269			-0.42386	-0.17117	6.1597	6.7097	-0.56962	0.385566			0.61798	0.626476	0.505019	0.79104	-0.08367	-0.43084	-0.31348	0.284716	0.163222	-0.64425	0.25	-0.56339	0.758535	-0.01398	-0.30242
		6.2195	4.5169				-2.47822	0.329615		-0.69098	-0.26388		-0.26191	0.142135		0.52929	0.652513			-0.19445	0.636245	4.757	9.4915	0.176443	0.816752			-1.95545	0.121619	0.526931	-1.90369	0.814698	0.393057	-1.23748	-0.21601	-0.34769	-0.11848	-0.36283	-0.63277	-2.50399	0.055586	0.061882
		6.2273	4.5198				-0.83912	-0.1709		-0.70532	-0.0228		-0.46841	0.023732		-0.19748	0.186525			-0.08003	2.17933	6.6602	7.781	0.195138	0.574			0.427922	-0.02263	-0.85077	-0.06966	0.920674	-0.16028	0.040427	-0.25665	-1.18771	-0.48617	-0.43172	-1.7415	-0.87191	-0.00169	-1.31587
		6.2452	4.5216				-0.4819	0.432497		-0.66063	-0.33275		-0.41608	0.437826		0.511034	-0.39246			0.272715	0.492152	6.4944	4.8276	0.012933	0.359275			0.17985	0.534921	-0.15041	-0.48052	0.009537	-0.10766	0.579182	0.946451	-1.10524	-0.88473	1.33496	-1.05525	-0.13647	0.787665	0.039232
		6.2598	4.5226				0.390832	-0.23377		-0.94463	0.952602		-0.73156	0.054919		-0.22273	1.08994			0.455783	0.846866	8.5349	7.649	0.28131	0.112926			-1.13516	-0.1744	0.139153	-2.72743	-0.95228	0.489427	-0.445	-0.42257	-0.66414	-2.10022	-0.91072	-0.99066	-1.0686	-1.42936	-0.10071
		6.2624	4.5244				-0.15819	-0.15906		-0.52736	0.113743		0.173688	0.071414		0.245858	0.664373			-0.12926	-0.59191	11.501	8.4643	0.300609	0.09704			-0.11303	0.281113	-0.06852	-0.75245	0.479682	0.12514	0.715964	-0.55474	-0.74369	0.153677	0.018605	-0.92303	0.516363	0.577531	-0.01223
		6.279	4.5267				-0.4916	-0.27894		-0.15637	0.2301		0.086443	0.119051		-0.369	0.135857			-0.11299	1.6393	9.0129	11.7816	0.316713	0.620937			-0.47688	0.151115	-0.09278	-0.04943	-0.37178	-0.25366	-1.25205	-0.40695	-1.57811	-0.48328	-0.56276	-1.60001	-0.30774	-0.06414	0.34922
		6.2811	4.5283				0.135272	-0.00957		-0.025	-0.81026		0.057828	0.272123		-0.19748	-0.10185			0.118441	1.0721	10.3617	8.6905	0.154478	1.22939			0.013575	0.06448	-0.26261	-0.39501	-0.35577	-0.03054	-0.65308	-0.47704	0.038203	-0.27413	-0.29013	-0.40922	0.091396	0.146593	0.359065
		6.3336	4.532				0.657225	-0.15868		0.390576	-0.20923		0.548055	-0.33832		-0.92078	-0.86414			-0.94694	-0.68875	5.5118	5.3782	0.31463	-0.89345			0.156428	-0.18855	0.157983	-0.02458	-0.8169	0.352984	-1.00432	0.079233	-1.32052	1.55736	-0.49502	-1.29537	-0.17102	0.163968	0.284039
		6.3588	4.5346				-2.80381	0.108627		-0.89095	0.182665		-0.99295	0.026052		0.730615	-0.09017			2.00351	2.44946	5.4397	8.5843	0.809028	1.29112			-0.1264	1.08313	0.657964	-1.12317	0.336609	-0.05313	-0.88791	1.0243	-1.13448	-0.11668	-0.59975	-0.70777	0.390832	0.061006	-0.54944
		6.3795	4.5349				-0.2112	-0.07812		-0.39511	-0.71552		-1.07477	0.236571		-0.19748	2.54332			0.614543	0.378299	3.936	5.7333	0.260197	-0.01001			-2.18297	0.037137	0.173118	-2.72018	-0.72893	-0.29896	-0.945	-0.02185	-0.36645	-0.3612	-0.6047	-0.58299	-3.66986	0.528258	-0.23354
		6.4134	4.5361				-0.18408	0.15654		-1.45288	0.611266		-1.21676	0.587044		-0.63812	-0.30479			-0.02359	0.61171	6.7633	11.3782	0.787956	0.905982			-0.70078	0.700932	0.051671	-1.76819	3.63469	-0.33758	0.847481	0.575321	-0.5759	-2.33496	0.46648	-0.95337	-1.60875	-0.66183	0.075577
		6.4263	4.5404				-2.38176	0.04865		-0.31713	0.583938		-2.76736	-0.01006		0.048179	-0.53081			-0.32311	-0.67126	5.9406	5.8296	0.62598	-0.19356			0.609615	0.398385	0.353792	1.52968	0.325438	0.643918	1.555	0.427593	-0.05658	-0.66504	0.862483	-0.52028	1.12254	-0.0663	0.445704
		6.4292	4.5455				-0.39053	0.385432		-0.92453	-0.23839		0.207145	0.066608		-0.57879	-0.44313			-0.11321	-0.20743	8.415	10.0209	0.283591	-1.86868			-0.84394	0.321575	0.072859	-0.14346	-0.40491	0.004701	-0.28505	-0.06087	-0.34918	-0.77567	-0.03424	-0.65229	-2.22856	-0.30366	-0.43684
		6.4502	4.5455				-0.62681	2.86506		-0.18846	0.04142		-0.90224	1.06013		-0.54896	-0.47148			-0.92015	0.507072	5.3381	8.1592	-0.35148	0.010164			0.259636	-0.23411	-0.11425	0.371529	0.336722	0.152239	-0.71026	0.847481	-0.73748	-0.36617	1.20345	-0.45752	0.304937	0.124045	0.490827
		6.4555	4.5455				-0.28272	-0.06309		-0.67157	-0.02468		-0.51115	0.101214		-0.77627	-0.79496			-0.50171	-5.2061	8.8496	10.7407	-0.27664	-2.67518			-3.48928	0.026534	0.548139	-5.44803	0.549447	-0.11787	-4.945	-0.31348	-1.23748	-4.52035	0.392701	0.299768	-2.74451	-0.52244	-0.53655
		6.4691	4.5501				0.2439	0.108165		-0.97948	-0.38403		-0.03201	-0.07786		0.539205	0.0751			-1.26698	2.08798	8.3089	2.9787	0.274605	2.20026			-3.20371	0.31386	0.276695	-2.54162	-0.3689	-0.10275	-1.18771	-0.26371	-0.53262	-1.7467	-0.86227	-1.23972	-4.62931	-0.15906	-0.11932
		6.4769	4.5505				-0.92028	0.292814		-0.72506	0.346415		-1.3917	-0.17182		-0.19748	-0.53081			0.501966	0.458299	3.9604	9.4976	0.657795	0.480424			-0.40441	0.168013	0.257954	-0.85179	-0.03702	0.910934	0.048064	-0.34454	-0.48019	-0.9544	-0.3705	-0.22105	-1.28253	-0.30804	-0.32551
		6.4916	4.5553				0.275354	-0.1317		-0.38664	0.247483		-0.9869	0.013537		0.104821	0.664178			-1.37846	2.97093	1.2797	2.9126	-0.16463	0.831938			0.049006	-0.16859	0.385145	-0.40839	0.192576	0.238329	0.80152	-0.42795	-0.24266	0.021571	-0.36926	-0.60795	0.10484	0.139418	-0.1538
		6.5037	4.5614				-0.26519	0.209044		-0.73473	1.58793		-0.13364	0.136136		0.095337	0.390178			0.761129	2.46745	5.6801	2.9304	0.325452	0.593481			-1.54996	0.319429	-0.45902	0.837213	0.459345	0.910634	0.262519	-0.60362	-0.945	-1.54248	-0.02406	-1.83496	-4.39053	-0.60284	-0.05111
		6.5071	4.5643				-0.89796	0.242743		-0.17902	-0.29018		-0.77671	-0.14237		-0.11808	-0.97145			-4.2828	-1.00389	8.8193	8.6601	-3.86706	0.417642			-2.5687	0.147438	0.800567	0.152239	0.388535	0.348573	-0.445	-0.52076	-0.42468	-2.25	-0.79765	-0.51145	-1.0686	0.008375	0.585272
		6.5324	4.5719				-2.9051	0.151319		-3.08567	-0.04336		-1.64295	-0.07676		-0.53081	-0.66916			-0.78958	0.242714	7.7358	12.1516	0.162186	0.019654			-0.26363	0.044624	0.66681	-0.71043	-0.43742	0.61737	-0.99092	0.598731	-0.6275	-0.99222	0.268624	-0.64705	-0.03916	0.231514	-0.32178
		6.5338	4.5728				0.351618	-0.51918		0.018712	-0.32127		0.389913	-0.25244		-0.01729	-0.23893			-0.81442	-0.11232	5.1819	5.3292	-0.0131	-0.03379			-0.43841	0.172995	-0.88878	-0.06302	-0.52532	-1.44277	-0.76693	-0.13593	-0.47677	-1.8612	-1.07723	-0.8296	0.254362	-0.00821	-1.21354
		6.5416	4.5735				-1.29582	0.004199		-0.8165	1.06457		-3.01866	-0.07609		0.235711	-0.47148			-0.98128	0.23002	5.536	7.732	-0.83119	0.454154			-0.81302	0.934652	0.814786	0.359757	0.756644	0.678841	-0.021	0.458677	0.44353	-1.25	-0.53481	-0.33966	-0.62382	2.89251	0.601038
		6.5586	4.574				-0.16057	0.242244		-0.86038	0.055258		0.560975	0.270254		-0.75929	0.274203			-0.70362	0.194434	6.5862	5.2065	-0.41509	-0.26874			-0.65337	0.144292	-0.12705	-1.58106	-0.21888	0.933536	-1.20919	-0.04236	0.666196	-2.49029	-0.90461	-0.91671	-1.14803	0.991499	0.377936
		6.576	4.5752				-0.43296	0.163056		-0.54773	0.445097		-0.71697	-0.06908		-0.55044	-1.306			-0.82428	0.445973	8.0717	5.8201	0.415522	0.204433			0.441795	0.792202	-0.24615	0.352538	0.567809	0.062448	0.759042	-0.46532	-0.5562	2.27981	-0.76477	-0.51108	0.657225	0.696245	-0.74752
		6.5776	4.5775				-0.11299	-0.31017		-0.78052	-0.31896		-1.06733	0.059764		-0.00249	-0.26169			-0.02095	0.451657	7.0111	2.795	-0.08515	-0.03324			-1.13164	0.297352	0.054827	-2.05241	-0.10471	-0.74345	-3.59689	-0.26371	-0.37625	-2.87396	0.130776	-0.43072	-4.71246	0.263573	-0.25231
		6.5797	4.578				0.277678	-0.1623		-1.11978	-1.21732		0.504375	-0.02246		-0.00249	0.802524			-0.26078	-0.02773	4.1628	5.602	0.008826	0.23286			-2.90831	0.847244	0.242472	-0.37873	1.37847	0.548215	-1.10596	0.543161	0.813008	-0.08904	-0.61848	-0.02439	-0.8608	2.00322	-0.41973
		6.5981	4.5793				-1.96342	-0.1041		-1.5868	1.28474		-2.65824	-0.0416		-0.78655	-0.96861			-0.06255	0.266615	4.1718	8.6176	0.30327	0.600307			-1.64354	-0.42674	0.341432	-0.80373	-0.04758	0.423746	-0.47445	-0.36325	-0.36864	-1.70345	1.61848	-1.07877	-1.34162	-1.0962	0.235572
		6.6057	4.5802				-0.2	0.589554		-0.62874	1.20387		0.058138	-0.07822		0.469191	-0.43602			-0.3431	0.292758	6.8966	7.2335	0.389368	0.485348			0.622659	-0.13679	-0.13416	1.84246	-1.27946	-1.32539	0.166196	-0.9672	-0.91743	0.187235	-1.27862	-0.16246	-0.50502	0.244658	-1.1635
		6.6111	4.5814				-2.9632	-0.03317		-1.85003	0.792298		-2.64628	-0.07833		0.852519	-0.09017			-0.22056	0.826811	6.5586	5.4121	-0.06805	0.345891			-1.36323	0.51519	-0.49026	-0.11302	1.05263	1.2057	0.555	-0.57652	0.762519	-1.61123	-0.41096	0.381517	-1.0686	0.477795	-0.33271
		6.6134	4.5827				-0.26712	-0.42786		-0.34694	0.916418		-1.19793	-0.12453		-0.33582	0.056844			-0.23018	-0.11337	10.775	7.8877	0.230622	0.312949			-0.81997	0.211082	2.49195	-1.80918	0.059564	0.198793	1.055	0.205342	0.347481	-0.38152	-0.61562	-1.09225	-0.80181	-0.00957	3.47866
		6.623	4.5828				-0.89867	-0.80247		-2.10519	0.772298		-0.90598	-0.21297		-1.03221	0.236909			0.080644	1.41683	4.5828	5.1095	0.263459	-0.01322			0.29347	-0.08566	-0.87151	0.282255	-0.02257	0.044732	-0.00181	-0.47573	0.220074	-0.01966	-0.79013	-1.47029	0.509827	-0.35864	-1.53146
		6.6239	4.5838				-0.43357	0.609331		-0.60443	-0.37545		-0.63445	0.160974		0.488822	-0.86414			0.06541	-1.86611	8.3019	3.6364	-0.03278	0.267512			-0.24964	-0.1123	-0.91303	-1.08571	-0.17747	0.102871	-0.86084	-0.13594	-1.05453	-1.22436	-0.94564	-1.50515	0.039509	-0.62704	-1.39669
		6.6265	4.5845				1.19013	-0.28207		-0.69505	-1.1759		1.16681	0.145578		-0.29129	0.274203			1.1553	-1.76109	5.2986	9.6916	0.242052	-0.64446			-0.27906	-0.60126	0.211083	0.117455	0.53491	0.093669	0.566013	0.211295	-0.0952	-1.06871	-0.69226	-0.01803	1.03094	0.327595	1.03171
		6.6294	4.5977				-0.6228	-0.05371		-0.80804	0.302442		-0.63746	0.090621		0.891453	0.166575			0.326184	0.01157	6.8685	4.8742	0.452799	-0.14023			0.331428	0.517642	0.333035	-0.52513	0.96016	-0.75056	-2.06352	1.4568	-0.151	-0.72377	0.17899	-0.82073	0.278246	-0.22155	-0.39258
		6.6306	4.603				0.024311	0.029477		-0.55691	0.230826		-0.0499	-0.00881		-0.61345	-0.96113			-0.3897	0.9314	10.6785	7.1588	-0.52801	0.002934			-1.14596	0.239902	0.440763	-0.84886	-0.11748	-0.30528	-2.20416	-0.39702	-0.36066	-2.20943	-0.36193	-1.174	0.686288	0.40841	-0.01533
		6.6473	4.607				-0.16023	-0.96542		-0.84239	-0.20892		-0.39702	-0.30543		-0.30459	0.000203			0.095801	-0.39435	6.4319	5.8598	-0.13953	0.24065			-1.12901	-0.10739	-0.32438	-0.43992	-0.26173	-0.54943	-1.48019	-0.26054	-0.84461	-0.57345	-0.3131	-0.98134	-1.84783	-0.54372	-0.80445
		6.6482	4.6079				-0.42814	-0.08585		-0.98299	0.17398		0.730564	-0.11583		-0.53081	-1.29419			0.071552	-0.26125	6.4948	9.5385	-0.09134	0.054282			-0.4997	0.532116	0.440804	-0.37044	0.31098	-0.89795	-1.30816	0.423483	-0.38963	-0.81845	1.54248	-0.63295	-0.89303	0.619456	-0.20376
		6.6615	4.6079				0.696545	0.178119		-0.55407	1.01835		0.107312	0.209971		-0.80481	-0.25823			0.134167	0.151014	5.8764	6.7538	0.291737	-0.16647			0.309165	0.16663	-0.57147	0.609687	-0.07392	-0.34535	-1.76693	-0.68233	-0.31175	-0.38374	-0.24112	-2.25	0.253328	0.054578	-0.68527
		6.6667	4.6105				-0.2992	0.138822		-0.59543	-0.506		0.198554	0.000801		1.20511	0.020269			0.374257	0.173009	12.8134	7.414	-0.10251	-0.57344			-0.68124	0.115863	0.040607	-0.49843	0.429968	-0.07824	-0.28098	-1.23002	-0.49929	-0.40633	-0.41629	-0.48075	-0.22633	-0.46328	0.216183
		6.6718	4.6119				0.257141	-0.37222		-0.40059	0.484851		-0.51006	-0.1131		0.03315	0.361881			-0.02572	-0.85211	6.5606	9.4891	0.43492	-0.11951			-0.0287	-0.3679	0.542192	0.164202	1.04794	0.404364	-1.27553	0.347481	-0.65966	0.187235	0.542481	-0.55131	0.541796	-1.94307	-0.09944
		6.676	4.6233				-2.91922	0.203563		-0.72851	0.218469		-1.21744	0.224416		0.497487	0.38706			0.22846	0.586889	7.363	6.9988	0.204532	0.342243			-1.60985	0.117433	1.44426	-2.39223	-0.00787	2.40789	-2.25822	-0.41688	1.54896	-1.54248	-0.01112	1.55869	-2.30807	-0.34583	2.45646
		6.6789	4.6285				-1.43465	1.06138		-1.49305	0.406419		-2.64973	-0.04776		-0.05046	0.664373			-0.31475	2.06684	9.555	6.4254	0.129168	1.30424			0.700457	0.33289	0.416727	1.28878	-0.08782	-0.15338	-0.07652	0.110516	-1.01426	0.457519	0.115626	-1.45411	0.454006	0.148408	0.576745
		6.6911	4.6296				-3.42462	0.35396		-0.512	-0.25732		-1.95805	0.083047		-0.20485	-0.39246			0.30622	-0.52803	4.2879	6.2818	-0.05446	-0.26691			-0.30784	0.238562	0.41568	-0.02012	1.34575	0.974922	0.678057	0.186517	0.639963	-0.85164	-0.60525	-0.67622	0.169446	0.926485	0.9314
		6.7216	4.631				0.342943	-0.34859		-0.62597	0.210483		0.314812	-0.02625		0.859166	-0.47148			-0.35843	0.17804	7.8821	5.4598	-0.14701	0.491692			-0.48864	-0.13996	0.577089	-0.89836	-0.13061	-0.01447	-0.78348	-0.64892	-0.13078	-0.40877	-0.82886	-0.33011	-0.7953	-0.08164	-0.36575
		6.7255	4.6326				-0.27109	1.09157		-1.11031	0.067188		-0.39967	0.58547		-0.61115	1.7837			-0.33838	0.373132	6.1697	6.9959	-0.00455	-0.07965			0.059735	-0.28886	0.337096	-0.78841	-0.07737	0.922345	-0.88223	-0.64256	0.131002	-0.68125	-0.87013	-0.72154	-1.61507	-0.03743	1.43769
		6.7439	4.6358				0.120237	0.348396		-0.71732	0.822864		0.454878	0.05753		0.676548	0.310074			-0.31052	0.99553	6.7436	11.1111	0.361626	-0.23129			-0.52483	0.154582	0.799489	-0.79224	-0.35248	1.34853	-0.45692	-0.71814	-0.42468	-1.89446	-0.3082	-1.12048	-0.87781	-0.25269	1.03332
		6.7549	4.6387				-2.33442	0.000354		-0.63115	1.69022		-1.5259	0.232509		-0.39227	-0.02786			-0.17641	0.353944	6.4322	6.0961	0.15598	0.481806			0.144606	-0.36453	0.09567	0.210997	-0.37063	-0.01079	0.204846	-0.908	0.042889	-0.44544	-1.13378	-0.71227	1.03094	0.42368	-0.28334
		6.7686	4.6512				0.333498	0.363242		-0.56403	0.069362		-1.35512	0.189817		0.697357	-0.52812			0.227612	0.74279	6.4267	3.7975	-0.19423	0.297411			0.084598	0.200376	0.02492	1.44154	0.078791	0.217655	-0.31348	-0.24284	-0.43304	-1.15368	-0.51129	-0.93846	-0.7973	-0.06359	-0.26717
		6.7961	4.6653				0.760884	-0.92653		-0.88281	0.797251		1.0732	-0.03586		-0.86414	-1.53081			-0.23015	-0.2321	8	10	0.177823	-0.56259			0.18868	0.145652	0.103247	-0.96369	-0.5733	-0.01458	-1.11493	0.695054	-0.39549	-1.75	-0.55572	-0.7561	0.281897	0.009087	0.219342
		6.8226	4.6656				-0.20781	0.467633		-0.47026	1.25157		0.126907	0.029584		-0.13795	-0.02595			-0.67628	0.897292	3.8208	9.1408	-0.15361	-0.33522			0.012886	0.202521	-0.18842	-0.77398	-0.17763	-0.1452	1.055	-0.18082	-0.87342	-0.04248	-0.53156	-1.19654	-0.02907	-0.16464	0.156646
		6.8702	4.6667				-0.43529	-0.34921		-0.43768	0.247483		0.176022	0.147192		-0.73854	-0.76047			-0.39032	-0.03007	4.9166	8.239	-0.07788	-0.32822			-0.04055	2.14701	-0.80299	-0.27576	0.405244	-0.15348	-0.05499	0.919676	-0.66123	-0.25561	-0.38253	-1.32366	-0.65812	2.63149	0.202155
		6.8773	4.6688				-1.58871	0.057398		-1.07061	0.12775		-1.03865	0.098763		-0.09762	-0.7258			0.319847	-0.702	13.3765	7.891	0.451758	-0.3141			0.505113	-0.70604	0.028829	-0.23576	0.116697	0.136729	0.242198	0.055	-0.39097	0.118483	0.25	-1.45148	1.02547	0.645096	-0.26373
		6.8891	4.6729				-0.76324	-0.17222		-0.31026	0.206252		0.099868	0.021463		-0.13814	0.390178			0.396807	0.486721	3.1314	8.3562	0.170728	-0.1339			-2.64192	-0.59501	-0.71396	-3.13522	1.35179	-0.58305	-0.445	-1.17472	-2.21026	0.25	-0.59757	-1.64677	-1.03042	-0.05035	-0.13179
		6.8966	4.6759				-0.42224	-0.20888		-1.00857	0.452779		-0.68082	-0.07367		0.048179	0.243167			0.471968	-1.70011	7.5489	10.1434	0.026819	-1.4339			-2.19648	0.091736	-0.17903	-2.21285	0.470297	0.523764	0.131002	-1.08975	-2.25235	1.04248	-0.42134	-1.37869	-0.39617	-0.24964	-0.20145
		6.9252	4.6816				-0.59205	-0.23763		1.26968	0.002964		-0.20334	0.063116		-0.70831	-1.05913			-0.01713	0.999292	7.3303	12.2449	-0.13226	0.61998			-0.27619	-0.29189	0.508878	-1.28576	-0.71672	0.267512	-0.39033	-0.60596	-0.16873	-0.99593	-0.68074	-1.06047	-0.83852	-0.34825	0.1731
		6.9347	4.6823				1.34644	0.415652		-0.43541	-0.33647		-0.06872	0.247871		0.922218	-0.69262			0.219722	-0.39172	5.9158	4.1909	0.295656	0.177037			-1.14169	-0.31602	-0.28593	0.396863	1.43071	0.466112	0.199753	-0.369	-0.4493	-0.00729	-0.826	-1.14214	-1.65356	-0.69309	0.282833
		6.957	4.6851				-0.81403	0.170796		-2.12699	-0.10471		-1.69776	-0.10579		-0.01729	0.330845			-0.23721	0.677643	4.5077	7.3529	0.157996	-0.1244			-0.39443	-0.299	0.129091	-0.8911	-0.38105	0.872738	-0.36325	-0.57924	-0.15905	-1.56661	-0.72377	-1.19654	0.505391	-0.26993	0.032365
		7	4.689				0.212854	-0.68205		0.015168	-0.86975		-0.02423	0.022215		-0.33582	-0.19748			-0.58835	3.25333	7.7604	8.871	0.271612	-0.57028			-0.73371	0.151721	-0.08739	-1.19798	-0.09441	0.070397	-0.445	0.193642	-1.15302	-0.75	-0.4372	-0.56694	-3.21156	-0.40737	-0.27057
		7.0029	4.6891				-0.01788	-0.37332		-0.62618	-0.35839		-0.00738	0.09764		0.356999	-0.00249			0.220963	0.294379	6.6486	5.7304	0.174839	-0.11034			-1.51096	-0.04925	0.344826	-0.07748	0.280743	-0.00267	0.639963	-0.49235	-0.04119	-0.61848	-0.94774	-1.13172	-0.64051	0.204281	-0.5416
		7.0498	4.6908				1.01821	1.10259		-1.48	-0.1746		1.38077	0.0611		-1.00234	-0.33582			-0.28285	0.374069	6.8758	7.878	0.269255	-0.21821			0.199643	-2.0519	0.422607	0.137707	-0.09839	0.284569	0.123752	-1.29868	-0.93078	-0.99271	-0.30509	-0.97088	-0.52969	-1.97192	-0.3403
		7.0628	4.6948				-0.17838	0.13414		-0.35312	-0.10009		0.14617	0.171963		0.118368	0.909833			-1.24634	-0.70372	5.772	8.1983	-0.40526	-0.03398			-0.59577	0.514721	-0.16541	-2.25998	0.21302	0.245893	-0.97856	0.131002	-0.28535	0.910964	-0.50729	-1.14773	-0.81662	0.185973	-0.7267
		7.0697	4.6991				-0.86929	-0.68553		0.031427	0.682665		-1.56274	-0.20534		0.192499	0.251832			0.645751	0.300513	6.1638	11.5229	0.183871	0.328285			-0.22978	0.132873	0.072177	0.32234	-0.52237	0.059463	2.54364	-0.6333	-1.18501	-0.211	-0.932	-1.18685	-0.2585	-0.44518	0.330309
		7.072	4.7059				0.488406	-0.2578		-0.52085	-0.36038		-0.07304	-0.01594		-0.48459	-0.19748			0.006745	-0.0686	4.5541	14.3478	0.242333	-0.6222			-0.04257	0.300132	0.078018	-0.55373	-0.00856	-0.27485	1.36703	-0.27137	-0.39346	-0.43732	-1.02229	-0.70845	-0.19119	0.757335	-0.02783
		7.086	4.7085				-1.28253	-0.82651		-0.49237	-0.40405		-0.42544	-0.29418		-0.27161	-1.74508			0.326548	1.42585	8.4996	4.7671	0.467002	-0.01857			-0.63855	0.234964	0.089468	-1.12469	-0.45212	-0.39059	0.834484	-0.60336	-1.2221	-1.04248	-0.9017	-1.48874	0.049164	-0.60741	-0.09874
		7.1101	4.7091				-0.42935	-0.03513		0.251368	0.469286		0.272199	-0.12425		0.010885	-0.50867			0.842014	1.4695	5.1013	6.446	0.053491	1.28256			-0.05458	-0.03364	0.347776	0.135815	-1.00669	0.090632	-0.73641	-2.09163	-0.52906	0.083712	-1.36221	-0.46511	-0.23443	-0.54237	0.870432
		7.1235	4.7101				-0.18398	0.988574		-0.55765	-0.0228		0.020902	0.19217		0.310573	-0.19748			0.618227	0.731444	4.9962	13.9697	0.129816	0.555855			0.862954	0.669649	0.21754	-0.09853	0.123947	-0.25018	-2.02996	0.360717	-0.25673	-0.45752	-0.04248	-0.29865	-0.37912	0.947787	-0.16556
		7.1298	4.7112				-2.35841	-0.60555		-0.37395	0.441049		-2.47095	-0.11347		-1.49252	0.028548			-0.15923	0.346437	6.7227	13.8826	-0.02238	-0.34891			0.043453	0.303165	0.225142	-0.51764	-0.25748	0.351787	-0.29048	0.358494	0.651323	-0.58559	-0.41835	-1.10022	0.022762	-0.10454	0.906152
		7.13	4.7179				0.227583	-1.03873		-0.48756	0.408447		-0.16212	-0.32884		0.000203	-0.19748			-0.99528	-0.01861	5.6645	6.172	0.682201	0.38488			0.895126	-0.15736	-0.10781	1.13743	-0.11487	0.357515	1.13996	-1.39845	0.611068	0.75	-1.57725	-0.57283	-0.15106	-0.70134	0.054109
		7.1372	4.7226				-1.00464	-0.91988		-0.9311	0.697715		-2.26868	-0.08899		-0.12335	-0.58745			-0.34113	-1.04723	2.3968	3.6036	0.21869	0.165046			-1.49952	0.746887	0.762517	-1.92624	0.226017	0.161179	-0.26371	1.055	-0.39734	-1.75	0.118483	-0.65907	-2.54725	0.64274	-0.01905
		7.1492	4.7346				-0.32551	-0.209		-0.04395	-0.76739		0.708121	-0.28259		-0.00229	0.237118			-0.24779	0.505067	7.4844	10	0.111144	0.982054			0.786795	0.35341	0.261843	0.735437	0.254248	-0.0713	0.084447	-0.23563	-0.58275	0.214805	-0.52924	-0.5101	-0.65356	-0.46285	0.546482
		7.1807	4.7414				-1.07048	-0.0959		-0.24599	-0.34006		-0.03899	0.126632		0.631194	1.62234			0.080594	0.900036	5.1771	5.7592	-0.01566	-0.37439			0.178424	0.135914	0.242342	-0.8166	0.82234	0.453236	-0.27268	0.347481	-0.16419	-1.62744	-0.42052	0.105843	-0.39418	-0.0686	-0.1307
		7.1826	4.7478				-0.6532	-0.48431		-0.61677	0.157688		-0.10569	-0.39179		-0.15855	0.19519			0.324451	1.51636	6.2127	10.0817	0.29048	1.7482			-1.48866	-4.30877	0.016787	-1.78195	-4.37566	0.225473	-0.62962	-0.65252	-0.65252	0.071928	-2.94616	-0.85528	-1.87186	-2.46453	-0.38148
		7.1852	4.7497				1.03094	0.478773		-0.66574	0.414195		0.727691	0.227001		-0.25412	-0.47148			0.015382	-6.32704	6.8802	9.4972	0.300001	-5.3033			0.274657	0.056634	0.450093	0.095662	-0.48771	0.5945	-0.69191	0.557237	-0.73748	-0.8567	-0.01303	-0.25	-0.31284	-0.04068	0.544377
		7.1963	4.7574				-0.44402	-0.29675		-0.11327	-0.10775		-0.54195	0.006022		0.048179	-0.45141			0.4351	0.432021	10.5634	7.1066	-0.21821	0.959237			0.703459	0.409811	0.90723	0.583316	-0.14741	0.252251	-0.5562	-0.75127	0.055	0.042481	-0.9425	0.410964	0.713809	-0.33683	1.43259
		7.2086	4.7673				-1.25103	-0.3773		-0.93226	0.617603		-0.8992	-0.07472		0.677551	-0.19748			0.03492	-0.09717	7.9148	9.6603	0.152795	0.410936			-1.37945	-0.68013	0.154031	-2.30733	-0.65223	0.324915	0.555	-0.45671	-1.0507	0.042481	-0.25503	-1.26075	0.848938	-0.08025	-0.40563
		7.2102	4.7847				-1.26364	0.394498		-1.84894	-0.82215		-1.0616	0.298861		-0.07662	1.05638			-0.35338	-0.13731	8.8429	6.3091	0.21257	-0.23427			-0.36394	0.229423	0.124157	-0.16048	-0.20141	1.09643	1.02096	-0.60929	-0.84177	-0.13148	-0.93235	-1.24718	0.121091	-0.51712	-0.15179
		7.2566	4.7896				-0.8694	-0.38558		-0.197	-1.46172		-0.27304	0.009323		-0.643	-0.05913			-0.53116	-0.68941	7.1655	9.1667	-0.0419	-0.51208			-1.49795	0.574691	0.414705	-0.792	1.06891	-0.44567	-0.97755	1.21596	-1.02659	-0.85801	0.268737	-1.24797	0.121782	-0.39489	-0.7093
		7.3302	4.7897				-0.57587	0.112168		-0.56296	0.30799		-0.79513	0.042974		-0.85528	-0.73748			-0.39798	-0.17842	7.1138	3.3408	-0.4037	0.061732			0.118292	0.184521	0.585784	-0.06501	-0.21952	-0.32842	-0.52996	-0.50666	-0.0783	-0.71481	-0.40423	-0.29252	0.273925	-0.76297	0.272167
		7.331	4.7919				0.423144	-0.62807		-0.82557	0.26968		-0.64972	0.024		-0.68395	-0.00229			-0.17632	0.157508	4.7967	9.1365	0.247066	0.050002			-0.12601	-0.04116	0.058733	-0.51929	0.458351	-0.25449	-0.41671	0.203197	-0.95104	-0.16156	-0.85528	-1.486	0.227532	-0.4442	0.151907
		7.3559	4.7945				-0.16693	0.136869		-0.58014	1.13012		0.159244	0.091397		-0.40995	-0.53081			0.066342	-0.81548	3.3738	8.1081	0.144954	-0.83952			-0.47515	0.466927	-0.00743	-1.11696	0.049117	-0.44069	0.275286	0.076534	-0.02996	-0.14327	-0.86908	-0.58904	-2.47822	0.008476	-1.82624
		7.4112	4.7945				-2.50361	-0.26821		-0.93325	-0.17298		-2.15889	-0.0423		-0.25412	-0.10097			0.164061	0.23426	2.853	8.7659	0.176003	-0.24842			0.743582	0.050256	-0.02214	0.218464	-0.25445	-0.28722	0.055	-0.67997	-1.11552	0.084926	-0.6319	-0.89546	0.42455	-0.81135	-0.4268
		7.4468	4.8066				-1.28532	0.410616		-0.87995	-0.33831		-1.11225	0.092579		-0.05913	-0.33704			-0.22509	0.664947	7.5192	12.782	-0.10846	0.412447			-2.65447	0.082887	0.909296	-2.40253	0.002723	0.447634	-2.22174	-0.33007	-0.22454	-2.40539	-0.2207	-0.54025	-2.54145	-0.23008	0.436339
		7.4482	4.8069				-2.22856	0.043098		-0.35125	0.050697		-2.79491	0.027229		0.935988	-0.17472			-0.6512	-0.07407	11.2803	7.669	-0.19775	0.083823			-1.38652	-0.07368	0.202742	-1.19194	-0.56015	0.225543	0.055	-1.12606	-0.07077	-1.91096	-1.07788	-0.85323	-0.39053	-0.95369	0.204151
		7.493	4.8152				-0.05914	0.083202		-0.38989	-0.19829		-0.7884	0.051215		-0.58745	0.135857			-0.45158	2.49889	6.0748	9.1575	0.213566	0.973708			-3.04508	0.156857	0.105279	-3.6234	-0.34174	0.704897	-2.93527	-0.26818	-0.37503	-3.21655	-0.18536	-0.59757	-5.12461	-0.06174	-0.0427
		7.5016	4.817				-0.39585	-0.29874		-0.39079	0.313708		-0.01819	-0.09463		-0.14083	-0.53081			1.10473	0.250736	4.0446	11.7057	-0.21056	0.328073			0.771664	-0.09155	-0.30807	1.36315	-0.54528	-0.61396	0.708714	-0.51509	-0.63541	0.318752	-1.16584	-1.0576	0.748428	-1.10205	-1.13546
		7.5056	4.8193				-1.61257	-0.35864		-0.69435	-0.48449		-1.5793	-0.22813		-0.60896	0.192644			0.168336	1.04264	5.1181	8.5873	0.175214	0.829112			-1.41589	0.158158	0.256902	-1.3006	-0.18823	-0.03702	-1.0432	-0.04807	-0.88223	-1.76621	-0.50939	-1.08148	-2.35841	0.029111	0.750862
		7.5112	4.8246				-0.65356	0.201823		-1.66241	0.226693		-0.17124	0.070007		-0.57664	-0.52436			-0.5743	0.398526	8.1609	8.1137	-0.43903	0.065874			-1.60548	0.366433	0.347302	-3.72074	-0.30401	0.231587	-0.95099	-0.52264	-0.57517	-0.66299	-0.69068	-0.57997	-1.08077	-0.11167	0.892538
		7.5122	4.8299				-2.88705	0.52255		-1.09745	0.671481		-2.01143	-0.18815		1.16501	-0.13814			0.163466	0.41755	7.794	4.9037	0.146762	-0.48715			0.17253	0.073985	0.202147	-0.32931	-0.24371	-0.00727	-0.02606	0.103431	-0.6518	0.450022	-0.58445	-0.66637	0.568101	-0.7361	0.815178
		7.5209	4.8316				-0.1349	-0.1882		0.553073	0.255454		-0.29739	-0.00655		0.135857	-0.5923			-0.50804	-1.19636	8.9928	7.3793	0.05696	-0.30212			-0.18436	0.253797	-0.52725	0.054731	0.247552	-0.74169	-0.84868	0.34807	-1.18907	-0.87016	-0.05986	-1.55591	0.078957	-0.19158	-1.00077
		7.5331	4.8327				-4.17014	-0.62442		-1.40054	0.13248		-4.36276	-0.27148		-1.47067	0.14923			-0.83954	0.547762	1.7804	8.313	-1.35965	0.482271			1.86383	0.214478	0.326463	0.783756	0.391324	1.00629	0.666196	0.19753	-0.06498	0.279447	-0.6295	-0.54546	3.20442	0.034783	-0.52395
		7.5403	4.8348				-0.95729	-0.59378		-0.70168	-0.54927		-0.45932	-0.70279		-0.04558	0.3025			0.058966	-1.75892	6.8541	1.8349	0.251316	-0.0942			0.034588	0.272104	0.481976	0.052056	-0.13504	0.664931	0.373715	-0.05088	-0.52979	0.587783	-0.78519	-0.54372	-0.83935	-0.4734	-0.09702
		7.5422	4.8364				0.215193	-0.22704		-1.69429	0.295184		-0.29273	-0.03997		-0.00249	0.909833			0.578947	-1.14556	3.9724	7.2104	0.455426	-0.56869			0.068601	0.391849	0.207584	-0.46006	-0.0077	0.156235	-0.71125	-0.21303	-0.89402	-0.31358	-0.88575	-0.93804	-0.39585	0.130291	-0.17704
		7.5718	4.8493				-1.31659	-0.0808		-0.41302	0.917408		-1.2798	0.222461		-0.28132	0.061727			0.091324	0.462896	8.4897	4.5752	0.569539	1.17635			-0.21233	0.38851	-0.29956	-0.03312	-0.16681	0.144184	0.403465	-0.23748	-0.45297	0.010976	-0.33175	-0.46853	-0.53912	0.256144	-0.70269
		7.5852	4.8499				0.111972	-1.02252		-0.10313	0.314867		0.084882	0.204603		0.512285	0.5765			-0.17822	1.76883	9.0561	14.7541	0.144373	0.819219			0.237563	0.258495	-0.22546	-0.37128	-0.14984	-0.11558	0.449854	0.718473	0.134464	0.783557	-0.88588	-0.58744	0.103192	0.188925	-0.40613
		7.5914	4.8504				1.26792	-0.05131		-1.05024	0.664231		0.058995	0.226409		-0.19748	-0.33582			-1.08042	2.1461	5.6761	7.101	-0.50621	3.75206			-1.887	-0.02558	0.133809	2.29066	-0.2936	-0.16863	-0.445	-0.23471	-1.07869	0.25	-1.06932	-0.95556	0.253328	-0.37626	-0.17606
		7.6285	4.8571				-0.93743	4.30063		-0.14779	-0.74178		-0.00767	0.774974		-0.77646	0.855334			0.784414	-0.47135	14.1509	10.9559	0.698453	-0.01804			-0.12981	-0.16654	1.01183	-0.39729	-0.82126	-0.03188	-0.01375	-0.78647	-1.11698	-0.47972	-0.49658	-0.76781	-0.26573	-0.24436	0.425329
		7.6433	4.8601				-0.32494	-0.19501		-0.81478	-0.379		-0.27282	-0.0037		-0.00249	0.664178			-0.3908	1.01886	4.058	10.8738	0.221048	0.311199			0.749942	0.192082	0.426896	0.875058	0.40868	0.775785	0.739975	-0.04582	0.686517	0.590912	-0.47337	-1.20345	0.451274	0.402767	-0.39875
		7.6571	4.8611				-1.44826	-0.0788		0.809271	-0.59724		-1.42784	-0.15603		-0.64821	0.274203			-0.0686	0.22626	6.0921	9.2994	0.421418	-0.17038			0.183579	-0.00281	0.153233	-0.08112	0.154427	0.279222	0.259695	-1.65252	-0.62902	-0.6388	-0.06152	-0.83569	0.647097	-0.21095	-0.79694
		7.6742	4.8667				-0.71449	-0.30794		-0.60823	0.237706		-0.10261	0.224225		-0.09586	-0.19748			0.049355	-1.39617	8.3883	5.3743	-0.13573	-0.03521			-1.36021	-0.02549	0.404613	0.929426	-0.42263	0.066554	1.34748	-0.63733	-0.10454	0.410964	-0.63434	-0.60995	-2.6188	-0.71389	0.480852
		7.7159	4.8682				-1.0686	-0.44674		-1.48791	0.700928		-0.3007	-0.21304		0.081358	-0.07955			0.128068	1.67674	5.7859	6.639	0.459658	0.904289			-0.21454	0.191174	0.253668	-0.33812	-0.03889	0.456504	-0.18771	0.439694	-0.25725	-1.674	0.677805	-0.98349	-1.27223	-0.18234	-0.52373
		7.7215	4.8711				-2.00971	0.093136		-1.18057	-0.4023		-0.38566	0.123951		0.492654	-0.39246			0.863726	0.824043	8.8968	9.078	0.481107	0.638475			-0.56884	-0.07165	0.07343	-0.98356	-0.57754	0.044803	-0.04411	-0.39074	-0.12067	-1.00936	-0.79546	-0.85575	-0.733	-0.38621	-0.2269
		7.7233	4.8742				0.058018	-0.1002		0.015971	0.282677		-1.57985	-0.11381		-0.40957	-0.56848			0.026075	0.117401	6.0425	11.7284	0.195835	0.258708			0.040569	-0.10026	0.170575	-0.65202	-0.26607	0.148938	-0.07652	-1.2029	-0.25227	1.00729	-1.28189	-0.33355	-0.16272	-0.22535	-0.48234
		7.7461	4.8847				0.345712	0.123813		-0.23264	0.388776		-0.24825	-0.13732		0.243362	-0.8303			-0.39366	0.58777	7.8355	11.1111	-0.0905	0.452019			0.495667	0.321643	0.353727	0.878841	-0.03666	0.500527	-0.99477	-0.4273	-0.22037	-0.70847	-0.63148	0.301006	-1.07048	-0.4068	0.224569
		7.767	4.8849				1.16022	0.253328		-0.5422	0.381857		0.409811	-0.5568		-0.48014	1.44199			-0.09613	-0.6694	4.3369	6.7639	0.161543	-0.13786			0.295565	0.394222	0.447053	-0.95558	-0.61986	0.816475	-0.23427	0.139963	0.590195	-0.00407	-0.87577	0.348199	-0.39264	-0.04912	1.59133
		7.7935	4.8851				-1.12487	-0.35648		-1.34072	0.276208		-2.63086	-0.05467		-0.54436	0.404976			0.131828	0.750828	7.2602	8.6242	-0.36246	0.201813			0.318332	0.573412	-0.1982	-0.59755	0.925526	-0.0349	0.57044	0.765732	-1.0311	-0.61848	-0.51178	-1.10289	0.430607	0.110215	0.068101
		7.7984	4.8855				-0.62778	-0.02523		-0.03285	0.316235		-2.16667	0.022961		-0.24545	-0.91552			-0.37071	0.870793	6.6667	5.5617	-0.83915	0.44599			0.405084	0.240434	0.137315	-0.28194	-0.78875	-0.08898	-0.38223	-0.51509	-0.51681	-0.44821	-0.54447	-1.12774	0.10802	0.048033	-0.31039
		7.8019	4.8872				-0.50864	0.295849		-0.42986	0.087926		-0.65883	-0.15756		-0.80291	0.997706			-0.57842	-0.07566	8.1699	8.7126	0.154807	-0.22432			-3.10755	0.344284	-3.24721	-2.43097	0.220223	-0.9055	-1.29522	-0.06578	-0.23748	-1.91096	0.293731	-0.61848	-4.56685	-0.58091	-3.98054
		7.8229	4.8886				-1.16814	-0.7139		-1.82275	0.325223		0.279132	0.294399		-0.21227	-0.22582			0.002334	-2.11032	5.6859	11.2532	0.13417	-1.41715			-0.48267	-0.04396	-0.04827	-0.69385	0.226401	-0.78845	0.297713	0.172857	-0.11453	-1.33496	0.478706	-0.7359	-1.44659	-0.97515	-0.37198
		7.8268	4.8921				-3.76712	-0.15367		-1.52567	-0.65456		-4.61598	0.192821		-0.09017	-1.15955			-0.20766	0.336656	10	4.1276	-0.54977	-0.21027			0.707268	0.206705	0.119876	-0.15654	0.074736	-0.34041	0.555	0.525553	-0.4197	-1.57193	-0.42396	-0.64562	-0.19851	0.178147	-0.01824
		7.8311	4.8957				-0.02445	-0.10005		-0.93058	0.684717		0.351491	-0.31091		0.246624	-0.1059			-0.53885	0.506595	6.9404	6.8834	0.104991	0.381301			-2.55365	-1.55269	0.305165	-1.84437	-2.02946	-0.08022	-3.19093	-0.53174	-0.98744	-2.70943	-1.01098	-0.71077	-2.69538	-3.60228	-0.1062
		7.854	4.8964				-0.6483	-0.09312		-0.621	-0.11047		-0.64273	0.049852		-0.53081	-0.53081			0.142248	-0.3675	5.4332	8.3696	-0.16583	0.272953			0.766687	0.191021	-0.01492	0.935905	-0.43503	-0.07014	0.008445	-0.04007	-0.95075	0.098719	-0.32695	-0.79035	-0.29178	-0.19948	0.066031
		7.8598	4.9008				0.932755	0.135249		-0.47212	-0.46972		0.419784	0.029064		-0.47417	-0.7258			-0.50878	0.066357	6.6667	12.029	0.300102	-0.58292			0.792756	0.244082	0.240345	0.677505	0.994844	0.211733	-1.25833	-0.61927	-1.02054	-0.94616	-0.68711	-1.00071	0.077652	0.579737	-0.62807
		7.8748	4.9052				-4.92658	0.102433		-1.5206	0.099466		-3.62673	0.04784		-0.13814	-0.00249			-0.16889	0.26709	7.4871	10.6864	-0.63852	0.197443			-0.04978	0.368213	0.330463	0.248884	0.465762	-0.37444	-0.37877	-0.37226	-0.95581	-0.39991	-0.22519	-1.27025	-0.40036	0.160694	-0.1592
		7.8784	4.9072				-0.08599	0.211272		-0.447	0.396498		-0.22252	-0.09449		0.135857	0.209988			-0.93997	-0.48164	4.9915	8.2367	-0.81212	0.134162			-0.36174	-0.00281	0.146437	0.336202	-0.40372	0.337006	-0.00052	-1.04284	-1.21451	-0.15368	-0.64764	-1.67543	-0.0686	0.741817	0.23597
		7.8896	4.908				-0.20543	0.033059		-0.54296	-0.35428		-0.13861	0.024628		-0.44313	-0.41187			-0.60322	6.08636	7.797	6.0565	0.309492	6.52751			-2.39373	0.275201	0.144082	-0.18697	-0.0016	0.186915	-1.10596	-0.06482	-0.85954	-0.91096	-0.6237	-1.16616	-2.97549	-0.30548	0.150094
		7.9238	4.9107				-0.56041	0.359554		-0.73489	-0.16755		-0.26948	-0.02703		0.664178	-0.5182			-0.21197	-1.627	6.9642	6.4972	-0.18969	-2.15158			-0.3804	-0.95521	-0.00184	0.022305	-0.51966	0.609475	0.371731	-1.02393	-0.74811	0.624469	-0.41519	-0.95383	-0.42135	-1.52	0.52578
		7.9559	4.9123				-3.65356	0.555554		-1.12042	0.428768		-0.85046	0.095182		0.274203	-0.29733			-0.15708	1.18819	10.2941	9.952	-0.10937	1.16303			0.143403	-0.06671	-0.1116	0.593353	0.98417	-0.14413	-0.04132	-0.90981	-1.47657	-0.83496	-1.27945	-1.2234	0.277678	-0.17941	-0.18056
		7.9566	4.918				-1.34808	0.841301		-0.54131	-0.46346		-0.85359	0.398573		0.307382	0.369724			0.215608	-0.08095	10.704	6.9697	-0.00444	0.769084			-0.32326	-0.33036	0.197917	0.08976	-0.19126	0.079206	-0.84306	-0.4903	-1.21352	-0.86723	-1.11848	-1.19895	-1.09123	-0.66613	-0.51156
		7.9975	4.9211				-0.43633	-0.27239		-0.83976	-0.43761		-0.08123	-0.1325		-1.81102	0.474024			-0.22023	1.60043	3.9235	8.642	0.317953	0.359006			-0.22284	0.318914	0.371508	-0.98258	0.058122	-0.67985	-0.57386	-0.17861	-0.63283	-0.65672	-0.818	-1.35364	-0.97792	0.876548	0.221671
		8.0229	4.9242				0.161739	0.082079		-1.17455	-1.09271		0.161221	-0.28884		-0.59081	-0.61849			0.646916	-1.18408	6.7299	5.3763	0.303498	-0.1862			0.093678	0.133133	-0.84686	0.802019	0.648505	0.04355	0.894036	0.035609	-1.40003	0.268984	0.184936	-0.98474	0.07579	-0.55466	-0.56178
		8.0589	4.9261				-1.84783	0.179856		-0.45995	0.775124		-0.73383	-0.06432		0.681667	0.487964			-0.30028	0.437096	7.4044	10.79	0.39721	0.228854			0.485478	-0.16883	-0.27985	-0.80284	-0.29745	0.892305	0.682407	-0.1755	-1.11393	-0.25	-0.08122	0.25	0.839977	0.076012	0.164142
		8.0611	4.9354				-0.72668	-0.79758		-2.41279	-0.48602		0.612536	-0.26746		-0.09001	-0.65698			-0.34375	-0.58273	5.2372	7.4434	0.41448	-1.44044			-1.25748	0.343097	0.201545	-0.49046	0.087539	0.685375	0.055	-0.51823	0.044567	-1.61848	-0.54005	-0.85941	0.194434	-0.50147	0.083291
		8.0702	4.9356				-0.50692	-0.02718		-0.58417	0.76025		-0.64518	-0.02499		0.179618	-0.05913			0.50346	-0.09895	6.2325	9.0649	0.114546	0.273618			0.13627	-1.62387	0.540322	-0.26692	-1.62816	0.002775	0.035313	-1.21998	-0.88301	-0.29123	-1.58493	-0.87298	0.130381	-1.47433	0.492823
		8.0769	4.9423				-1.74754	-0.17126		-0.75913	0.932787		-1.38652	0.068244		1.35431	-0.4184			0.1786	-0.38176	6.626	2.8571	0.389009	-2.40215			-1.10962	-0.24044	0.281661	-0.95301	-0.53424	-0.07946	-0.73058	-0.35153	-0.27067	-1.29811	-0.83023	-0.84976	-0.22037	0.248474	0.188814
		8.0925	4.947				-0.61794	-0.68441		-0.6168	-0.93174		-1.46295	-0.38395		-0.36554	-0.14681			0.217262	-1.27747	7.037	9.5041	0.14662	-0.03286			0.052945	-1.87799	-0.13721	-1.31868	1.67946	0.913215	-0.3338	-0.945	-0.445	-1.86441	-2.15368	0.214805	-0.0686	0.133034	2.01886
		8.0931	4.9475				0.220907	0.030286		-1.91279	1.21048		0.971464	0.005615		-0.36417	0.135291			-0.5373	-0.20624	8.9322	5.8761	0.444384	0.447709			-0.08825	0.260713	0.744918	0.013988	-0.56709	0.814193	-0.48623	-0.58635	0.139963	-0.39005	-1.22921	-0.66504	-0.02435	-0.15393	0.231117
		8.1491	4.9519				-4.44942	-0.23056		-2.43175	0.307084		-3.7631	-0.02501		0.297666	0.200072			-0.30104	1.22401	5.2013	5.9167	0.202887	0.959152			0.855103	0.363733	0.005359	-0.2943	-0.26375	0.127077	-0.39845	0.044811	-0.23274	-0.8612	-0.01394	-0.63144	0.668366	-0.0164	-0.08063
		8.1699	4.9536				-1.40528	0.204591		-0.62832	0.351429		-0.65145	0.080653		-0.27649	-1.05913			-0.66994	0.337392	7.8385	7.4681	-0.03021	0.229649			2.31169	0.0435	-0.11878	0.98417	-0.26673	-0.17084	1.555	0.01118	-1.23885	0.542481	-0.74057	-0.78978	1.51636	0.071982	0.119517
		8.2103	4.9536				-0.67126	0.426138		-0.92867	-0.18479		-0.99861	0.019595		0.135857	-0.12335			0.127141	0.302238	8.3223	6.4182	-0.00264	-0.44012			0.432706	-0.33828	0.135704	-0.11302	-0.08185	0.93456	1.055	-0.63352	1.30298	0.946159	-1.36973	0.042481	0.641893	-0.63476	-0.38923
		8.2759	4.9559				-0.31653	-0.06646		-1.06451	-0.23987		-0.94797	0.082136		0.504829	-0.53081			0.104883	1.12043	4.4376	9.1954	0.178666	0.305363			-3.62216	-0.26897	0.758247	-3.28294	-0.21001	0.48338	0.055	0.128842	-0.52222	-0.75	0.015891	-0.44079	-2.92658	-0.81761	0.582799
		8.2944	4.963				0.657225	-0.34121		-0.92366	-0.25252		0.652117	-0.09415		-0.97973	-0.1098			-2.6115	-0.10589	2.3913	9.1554	-1.12748	0.199404			-0.24345	0.295617	0.351465	-0.88592	-0.27443	-0.2224	-0.52359	0.555	-0.57348	-0.66493	0.381517	-0.99707	-0.80557	0.679861	-0.23799
		8.3247	4.9655				-2.95937	-0.4535		-1.06212	0.521701		-2.10595	-0.12473		0.053448	-0.40995			-1.02405	0.786017	1.1858	8.1169	-0.81633	0.725046			0.180969	0.084958	0.271768	0.397994	0.413772	-0.12252	0.762519	0.697701	-0.77306	-0.174	1.00125	-0.62582	-0.47659	0.225942	0.109133
		8.3333	4.9669				-1.43117	0.659727		-1.7362	-0.66755		-2.45128	0.185561		-0.00249	-0.98938			0.028417	1.48779	9.3784	5.726	0.015969	1.45355			-1.50951	-0.13773	0.205905	-0.82976	0.65269	0.186712	-1.60596	-0.445	-1.26371	-2.57399	-0.20023	-0.68254	-1.57639	0.289668	-0.55111
		8.3378	4.974				0.233056	-0.04188		-0.80469	0.511221		-1.23931	0.036079		-0.55915	-0.16644			0.507826	0.722813	2.515	2.3301	0.949245	0.619408			0.234458	0.141446	0.774447	-0.49784	1.2441	-0.73005	-0.14327	0.834714	-0.5562	-0.56659	0.197651	-0.91096	-0.37043	0.748444	-0.97718
		8.347	4.9753				-0.88574	-0.05568		-0.9338	-0.32325		-1.11114	0.121044		-0.37431	-1.07131			0.386739	-1.17652	6.5476	4.5802	0.049154	-0.45558			-0.71723	0.051086	0.329724	0.193919	0.34575	0.218464	0.166196	-0.57048	0.820257	-0.49996	-1.43024	-0.66825	0.730487	-0.25357	0.548977
		8.3475	4.9896				-3.03207	-0.04219		-0.92257	0.358679		-3.55346	-0.09043		0.482564	-0.28515			0.163117	-0.80908	9.9318	8.3951	0.135959	-0.93513			-0.21931	-0.06667	-0.03587	-0.54295	0.173271	-0.54439	-0.53034	-0.35891	-0.25658	-1.06423	-0.59706	0.165037	-0.55974	-0.46269	-0.82083
		8.3548	4.9924				-0.53033	-0.58465		-0.23016	0.463963		-0.56494	0.0079		-0.08263	-1.22771			0.082337	0.279323	5.6831	3.0675	-0.05117	0.161249			-1.6137	0.071213	0.233163	0.273161	0.06948	-0.3456	-0.70048	-0.72793	-0.77488	-0.97784	-0.27032	-0.86333	0.019396	-0.11931	-0.30312
		8.3682	5				-2.57016	-0.84404		-0.8312	-0.18582		-1.10793	-0.19377		0.974049	-1.00488			-0.52313	0.581214	11.8305	12.1328	0.117695	0.049139			0.030919	0.31988	0.306289	-0.48004	-0.73681	0.265696	-1.10596	-0.50274	0.28763	-2.33496	-0.31431	-0.45466	-0.89028	0.275641	0.163247
		8.377	5				-1.00946	-0.37626		-0.29009	-0.46857		-0.97688	0.264327		-0.64659	0.330845			-0.25457	0.198815	6.9839	5.7827	-0.1459	0.126659			0.594855	0.42984	0.192818	0.235456	0.457303	-0.2105	0.435581	1.50845	-0.769	0.803077	0.446159	-0.94816	0.185327	-0.09591	-0.37001
		8.3886	5.0047				-1.15024	-0.01638		-0.65619	0.53417		-0.45753	0.071525		0.217562	-1.03221			-0.04086	-0.08296	6.8659	12.8641	0.42894	-1.04585			1.20105	-1.65243	0.330408	1.29066	-1.07507	-0.00346	-0.43043	-0.945	-1.04823	-1.25	-2.25	-0.72229	-0.0686	-1.16506	0.331984
		8.391	5.0052				-0.84142	0.357788		-0.07336	1.71944		-0.7726	-0.01263		-0.20595	-0.09017			-0.36542	0.132512	6.6237	8.8462	0.403733	-0.09526			1.26007	0.404798	-0.88309	-0.69798	0.288023	-0.26708	2.055	-0.28464	-1.71657	0.410964	-0.77489	-1.16645	0.093151	-0.33205	-0.34544
		8.3969	5.0147				-2.9051	-0.19007		-0.68222	-1.07727		-2.03555	0.240837		0.622335	0.418523			0.425692	0.041943	7.5706	7.4723	0.610393	-0.17177			0.012173	0.070963	-0.04977	-0.10804	-0.1947	-0.14277	-1.49477	-0.09049	-0.11129	-1.57193	0.493375	-0.58159	-0.92028	-0.32785	-0.02636
		8.401	5.0184				-1.75585	-0.15972		-0.80495	0.495223		-1.86951	0.109289		0.664178	0.135857			-1.10849	-0.12121	5.038	4.2718	-0.58481	-0.04996			0.955554	0.223521	-1.38388	1.41908	0.075225	-0.97296	0.055	-0.60426	-1.20229	-0.18438	-0.06962	-1.34925	0.467453	-0.2257	-1.35784
		8.415	5.0191				-0.75684	-0.02633		-0.89625	-0.33173		-0.19384	0.485702		-0.1841	-0.19748			0.359777	-0.46673	9.1283	8.6567	0.175099	0.155239			-0.01324	0.007144	0.46492	-0.05064	-0.47621	-0.16134	-0.03088	-0.39762	-1.05318	-0.51794	-0.62104	-1.1126	-0.54442	0.155149	-0.19501
		8.4244	5.0193				-0.36438	-0.0859		-0.51003	0.115966		-0.89828	-0.07206		0.507683	-1.24936			0.257433	1.78226	7.2217	7.6834	0.253385	1.85466			1.1177	0.216588	-0.04038	1.45834	0.493294	-0.08746	-1.23748	0.110294	-0.37196	-0.16504	0.127444	-0.39008	0.157518	-0.42789	-0.08615
		8.453	5.0198				0.253328	0.14619		-0.65284	0.731989		-0.3488	0.031953		0.238967	-0.19748			0.135567	0.065289	8.7031	8.9206	0.657022	0.356688			0.364032	0.238195	-0.05437	-0.29019	0.34798	-0.41147	0.055	0.555	-0.49833	-0.95752	-0.60022	-0.81028	0.286553	0.558567	-0.6047
		8.4629	5.0198				-0.77642	-0.29475		-0.58421	0.674338		-0.19825	-0.04593		-0.75683	-0.36098			0.201121	-0.04354	8.5821	3.8563	0.007929	0.080508			-0.51336	0.128555	0.161688	-0.91951	-0.42582	-0.14209	-0.81348	-0.77094	-0.53595	0.410964	-0.41358	-1.20954	-0.24945	-0.23555	-0.31317
		8.4649	5.0343				-1.10924	-1.08137		-0.51871	0.317914		-0.86475	-0.14725		0.104821	-0.19748			-0.53278	-0.57322	5.888	7.9589	0.307094	0.06272			-0.08046	-0.04149	0.598033	0.886981	0.175436	0.144323	0.055	-0.17828	-0.74328	-0.29977	-1.11346	-0.63032	1.39374	-0.47006	0.394899
		8.4709	5.0394				-2.85877	0.674797		-0.1725	-0.78196		-2.57951	0.140661		-0.48014	-0.62462			0.152772	0.460113	5.4847	6.0561	0.192321	0.401817			0.445491	0.003601	-0.06993	-0.45432	-0.37341	-0.28507	-0.23748	-1.01807	-0.54741	0.007287	-0.62287	-0.61004	0.227583	-0.95913	-0.19812
		8.4816	5.042				-0.7953	-0.02599		-0.43116	-0.49331		0.019816	0.082133		-0.00249	-0.83312			-0.05793	0.217788	7.5325	9.5878	0.401656	0.214106			-1.56914	0.181744	-0.14625	-1.31177	0.170502	0.598123	-0.23361	0.045132	-0.96752	-1.88096	-0.62337	-0.94042	-0.61413	-0.22789	-0.11435
		8.5258	5.0431				-1.3951	-0.23269		-0.21025	-0.1147		-2.02589	-0.10698		0.048179	-0.00249			0.01559	1.86122	9.6135	10.3044	0.411076	0.690352			0.18842	0.082831	0.313113	-0.5521	-0.78096	-0.43063	0.137733	-0.54677	-1.37954	-0.44351	-0.25604	-1.24319	0.283782	-0.42724	-0.13531
		8.5357	5.0489				0.110574	0.071975		-0.57814	0.049066		-0.05428	0.067729		0.859361	-0.53081			-0.25184	-0.20749	4.9658	8.0645	-0.10588	0.810489			-1.41995	0.647003	-0.04567	-1.26884	0.597922	0.339391	-1.95928	0.055	-1.46851	-0.71814	-0.65368	-1.17949	-1.25103	0.704906	-0.43574
		8.5797	5.049				-2.54725	-0.43103		-0.48154	-1.1025		-4.79734	0.188275		0.192499	-1.77377			0.43402	0.421928	5.8233	6.0827	0.205284	0.285488			0.299544	-0.16721	-0.32463	-1.28827	0.27619	0.612763	-0.18771	-0.12902	-0.445	-0.25	-0.45531	-2.05735	-0.13938	-0.44509	-0.19413
		8.6013	5.0542				-1.00859	-0.38605		-1.05806	-0.68037		-1.48499	0.200408		-0.48478	-0.30479			0.262919	0.060683	6.3666	5.1546	-0.22767	-0.21888			-0.08585	0.303695	-0.45824	-0.2925	-0.14831	-0.08679	-0.15252	0.478751	-1.23748	-0.16504	-0.45971	-0.04248	-0.04387	-0.93656	1.10828
		8.6196	5.0599				-0.39617	-0.0993		-1.50491	-0.67864		0.612289	0.287421		0.156698	-0.30479			0.162092	0.742211	4.5514	10.1626	0.072082	0.369762			0.019976	0.382441	0.020984	0.39128	0.60412	0.503521	-0.40314	0.586505	-0.64632	-0.31562	-0.76324	-0.61856	0.257141	0.160621	-0.27418
		8.6376	5.0649				-0.1522	-0.29778		-0.53986	0.358679		0.153705	0.301704		0.696024	-0.45668			-0.05775	0.323048	6.1198	8.2051	0.004995	0.330323			0.097904	0.385059	-0.01766	-0.02806	-0.35171	0.205254	0.423483	1.20653	-0.8421	-0.66504	-0.65971	-1.56584	-1.10008	0.655766	0.253328
		8.6393	5.0691				-2.6188	-0.45158		-1.59477	0.002964		-2.38063	0.257444		-0.0796	-0.00249			0.507032	-2.03013	7.2522	10.5469	0.841396	-1.11723			-0.49311	-0.07696	-1.18802	-1.11302	0.182664	-0.42448	-0.39845	-0.23748	-0.60596	-0.00729	-0.26529	-0.83496	-0.77629	0.26233	-1.2061
		8.6444	5.0725				-0.58755	-0.19999		-1.0129	-0.36151		-1.59841	-0.21929		-0.09017	-0.5693			0.224618	-4.50156	10.8374	3.3528	0.501042	-2.22347			-0.25835	0.261301	-0.33687	-0.31927	-0.44786	-0.50822	0.136503	-0.45297	-1.70655	-1.48328	-0.86965	-1.64824	-0.07692	0.429572	-0.08309
		8.648	5.0746				0.411548	-0.08796		-0.96729	0.113743		0.856471	0.131396		0.320755	-0.05913			0.160012	-0.99002	11.5282	12.1107	0.141768	-1.05988			-1.18316	0.215113	0.335	-1.48506	0.068566	-0.03639	-1.14841	-0.64321	-0.51597	-0.93216	-0.61757	-0.93613	-1.14294	-0.41618	-0.40224
		8.6701	5.0806				0.528708	-0.28404		-0.69862	-0.05954		0.022582	0.232008		-0.13738	0.087477			-0.59189	0.600108	6.4865	11.943	0.151713	1.11653			0.003746	-0.28492	1.29414	0.494532	-0.76899	1.13855	0.067331	-1.62629	1.14721	0.639906	-0.38496	0.132767	-0.2461	-0.22465	1.06188
		8.6993	5.0865				-0.27949	-0.3611		-0.75977	0.27627		0.112834	0.050434		-0.8692	-0.22582			0.275451	-0.21167	8.16	9.7625	-0.04145	0.255542			0.448116	-0.00367	-0.35389	0.255464	0.065878	-0.21554	0.426754	-0.31027	0.210766	0.714805	-1.22377	-0.6722	-0.24596	0.110949	-0.27938
		8.7026	5.0938				0.451438	-0.69661		0.747483	0.033061		0.069581	-0.06994		0.404976	0.882774			0.0188	0.00141	6.8404	8.8859	0.207924	-0.0149			0.678293	0.474129	0.277196	0.407055	0.911394	-0.01527	0.44568	0.262519	-0.26986	0.173998	0.015257	-0.62204	0.256414	1.64035	0.988574
		8.715	5.0963				-0.62059	-0.1145		-1.31223	0.605362		-0.03812	-0.02129		0.17435	0.330845			0.726679	0.763595	9.4418	10.2262	0.405482	0.396485			-0.34836	0.324513	0.094446	0.59989	2.0945	-0.10613	0.647933	-1.945	-0.06267	0.495927	-2.15368	-0.39544	-0.27505	-0.03844	-0.43687
		8.7269	5.1005				-2.11923	-0.56025		-0.28176	-0.03604		-2.26478	-0.59179		0.595585	1.46162			0.809711	-0.09686	11.6118	7.2464	0.182548	0.240375			-1.2471	-0.13577	2.25545	-0.69798	-0.80421	0.796049	1.055	-0.20392	1.50122	-0.25	-1.15368	0.063391	-0.32691	0.0149	2.86506
		8.7707	5.1047				-1.69309	-0.19848		-0.64772	0.406571		-3.06283	0.078358		0.028548	0.048179			0.111808	-0.13763	5.3785	4.918	0.736247	0.402002			1.17975	-0.06321	0.058548	1.1927	-0.82121	0.110926	1.34748	-0.08906	-0.74496	-0.75	-0.44589	-0.66185	0.686288	-0.23406	-0.26461
		8.7801	5.1245				-3.23853	0.193069		-0.39306	-1.29152		-4.08046	0.009689		-0.19728	-0.44433			0.087465	0.13622	7.8727	8.6228	0.248527	-0.09311			-0.99892	0.159322	0.184391	-0.44157	0.047785	-0.15298	-0.64116	-0.20015	-0.19133	-0.89773	-0.34265	-0.60642	-0.2801	-0.3931	-0.24476
		8.7841	5.1282				-1.65356	-0.83758		-0.97274	0.266759		-1.93543	-0.1784		-0.00823	-0.25412			-0.11776	0.125522	6.4555	8.2084	-0.10151	-0.03158			-0.39122	-0.75204	0.531514	-1.24454	-1.28698	0.83395	-0.07652	-0.9672	-0.15624	-0.49271	-1.51625	-0.13267	-0.84621	-0.87595	-0.34652
		8.8041	5.1348				-4.59216	-0.11201		-0.81753	-0.6432		-3.91062	0.086531		-1.75743	-0.17918			-0.33718	-0.01793	8.7733	7.3494	0.009287	0.200368			0.317532	0.024611	0.243182	-0.05781	0.734275	-0.22331	-0.41545	-0.36132	-0.92007	-0.44955	0.60022	-0.96696	-0.1144	-0.10736	0.196977
		8.8353	5.1363				0.042484	-0.42836		-0.44656	0.36957		-1.02748	0.046969		0.243167	0.641101			-0.96784	0.041373	5.7641	5.6787	-0.27169	0.001264			0.828139	-0.19075	-0.00231	-0.9055	-0.19947	0.768882	0.055	0.060748	-0.30025	-0.75	-1.25214	-0.63499	0.448114	-1.61687	-0.36048
		8.8482	5.1392				0.288952	-0.06182		-0.47725	-0.55225		-0.71024	0.004445		-0.44044	-0.19748			1.0216	0.968875	3.2454	10.6529	0.727701	0.061917			-0.39148	0.087356	0.242295	-0.31737	-0.33764	-0.60569	-0.61638	0.118817	-0.84193	-0.16504	-0.3482	-0.83425	-0.27564	-0.32576	0.218959
		8.9063	5.1417				-1.34376	0.662324		-0.44565	0.010517		-1.10774	-0.31192		-0.48877	0.135857			0.032868	0.274376	1.248	9.8378	0.264715	0.051978			0.676457	0.119506	0.367817	0.490164	-0.01228	0.332653	-0.0562	0.023217	-0.75935	-0.33496	-0.03647	-0.95386	-0.20514	-0.23333	-0.20803
		8.9088	5.1479				-0.41709	0.141297		-0.37329	-0.89128		-0.17162	0.175765		0.071642	0.859361			0.227358	0.169092	2.6157	9.856	0.439367	0.20178			-0.20081	0.491828	0.091196	-0.04157	0.06886	0.288844	-0.80011	-1.4672	-0.97948	-1.50033	-0.80887	-0.59178	-0.17838	0.163981	-0.13259
		8.9122	5.1546				-1.18934	0.346844		-0.24489	0.816235		0.100754	-0.02001		0.390178	-0.57422			-2.39477	-0.08964	7.7793	13.273	-1.78628	0.120064			0.113927	0.349798	-0.09843	-0.30515	-0.38388	-0.32486	0.027556	-0.14837	-0.95521	-0.74445	0.189752	0.102272	-0.43923	0.392823	0.226207
		8.9343	5.1562				-2.65356	-0.36167		-0.95978	0.217704		-2.36475	0.14485		-0.44044	-0.4235			-0.08072	-0.16678	11.2914	6.8182	-0.35678	0.091173			-1.17673	0.146605	0.058423	-1.85895	0.357348	-0.06117	-0.23748	-0.31348	-0.55068	-0.75	-1.263	-0.24525	-0.97641	-0.52111	-0.37551
		8.939	5.163				-3.90665	0.016081		-0.08488	1.23612		-2.83447	0.161542		-0.62418	0.246293			-0.24858	1.37122	12.1739	3.1826	0.158802	0.724553			-1.77887	0.034228	0.645357	-1.66466	0.082104	-0.24353	-0.37186	-0.088	-0.64269	-1.38176	-0.52186	-0.5943	-1.91769	-0.37332	0.138701
		8.9431	5.1745				-1.65356	-0.43458		-0.72098	1.32314		-0.88514	-0.0871		-0.47148	-0.05913			0.296639	2.10894	5.7711	3.1941	0.066741	-0.23056			0.447024	0.756289	0.549729	0.09958	0.702006	-0.30741	-0.38918	0.555	-0.07985	-0.20288	0.285195	-0.90563	-0.16282	0.552134	-0.06745
		8.9558	5.1771				-0.49197	0.007429		-0.48775	-0.65307		-0.38806	0.169633		-0.13814	-0.18881			0.259808	0.857399	6.8966	2.0888	0.200679	-0.50726			0.568181	0.254845	0.394718	-0.14363	0.250773	-0.02548	0.16778	-0.68905	-0.58756	-0.09091	-0.10525	-1.06382	-0.20543	-0.16346	-0.25593
		8.9566	5.1793				-0.95016	0.044597		-0.97252	0.051256		-0.53691	0.147029		0.169036	-0.39246			-0.41661	0.774842	8.5308	12.7401	0.519056	0.534301			0.029512	0.175955	0.338088	0.657265	-0.03543	0.002095	1.1662	0.958677	-2.38362	0.153677	-0.54248	-2.04666	0.356706	-0.59279	-0.17163
		8.9925	5.1813				-1.54167	-0.49019		-1.22589	0.499157		-2.07337	0.19143		-0.39246	0.469191			-0.22506	0.040974	6.8898	8.2974	0.292458	0.381432			0.184477	0.001101	2.04777	-0.86328	-0.48304	-0.00182	-0.07844	-0.8075	1.34748	-0.92052	0.553259	0.25	0.03358	-0.69007	0.516363
		9.0707	5.1813				-0.45562	-0.27403		-1.39339	0.334503		-2.05195	0.174624		-0.53081	-0.4235			-0.18843	-0.01155	5.2974	6.296	0.609177	0.02793			-0.7454	0.620841	0.758447	-0.98687	-0.11672	0.45514	-1.26574	-0.52868	0.02507	-1.24741	-0.90552	-0.17387	-2.94463	-0.24121	0.188872
		9.078	5.1829				-3.66986	-0.08635		-0.90979	1.95218		-3.71324	0.027681		0.243167	0.974049			-0.02959	-0.08652	9.5917	7.5472	0.159579	0.247916			0.084435	0.092256	0.226607	-0.05799	-0.40285	0.225769	-0.19195	0.106285	-0.86875	0.316675	-0.50004	-0.62712	-0.06594	-0.50029	-0.13533
		9.0978	5.1852				-0.12749	-0.13533		-1.26477	1.4012		-1.67703	0.31186		0.135857	-0.34856			0.745249	0.560113	4.1253	2.649	-0.08351	0.248948			-0.37091	0.162473	0.112982	1.44472	0.261226	-0.80918	-0.945	-0.04582	-1.02996	0.25	-0.01419	-0.74723	-0.76904	0.019974	0.109783
		9.1061	5.1873				-1.0842	0.196658		-0.9684	-0.24249		-2.70292	0.145472		-0.70496	0.036004			-1.00191	0.532954	8.6325	9.6904	-0.54259	0.040073			0.466469	0.638401	0.037746	0.376602	0.564749	0.440702	-0.3338	0.063961	-0.7212	-0.09701	0.207758	-0.62354	0.211508	1.16207	-0.64135
		9.1263	5.1929				-0.72681	-0.34302		-0.28342	0.145248		-1.03325	0.287512		0.200072	0.966475			0.179536	0.847336	2.7902	5.395	-0.79573	0.044978			0.383948	0.084295	0.473432	0.258045	0.239253	-0.01864	-1.08505	-0.11483	-0.48767	0.270321	-0.46551	-0.26851	0.792424	0.236333	-0.09586
		9.1374	5.1948				0.203205	-0.0878		-0.27994	0.464989		-0.38367	0.259937		-0.32365	-0.70371			-0.81395	1.29631	5.8403	5.5798	0.156925	0.742468			-1.24681	0.160422	-0.21709	-0.4835	-0.24111	-0.06974	-1.23748	-0.68009	-1.64116	-0.75	-0.60688	-0.93129	-0.94603	-0.05968	0.018302
		9.15	5.1962				-0.85101	-0.65022		-0.82803	0.598693		-0.58627	-0.03693		-0.45668	0.618344			-0.15113	-0.42829	5.2342	7.6828	-0.00962	-1.79476			1.27268	-0.21636	0.146963	0.425983	-0.07251	-0.07949	-0.14527	-0.17697	-0.32001	-1.37783	-0.34872	-0.57292	1.25333	0.080357	0.347597
		9.1784	5.1982				-0.45873	-0.18379		-0.29385	0.285534		0.224106	0.149838		0.5765	0.130975			-0.47481	-0.32252	7.3333	12.8842	-0.11025	-0.82626			0.243879	0.007297	0.511653	-0.21004	-0.17589	0.396885	-0.32304	-0.80745	-1.02064	0.224184	0.314642	-0.94955	0.347837	-0.55627	0.582172
		9.3257	5.2016				-1.51461	-0.34323		-0.54204	0.456639		-1.36589	-0.31859		0.525832	-0.46659			-0.14251	0.434617	4.9618	9.7625	0.605151	-0.0941			-0.45844	0.690734	-0.08133	1.01021	-0.32877	-0.10047	-0.6497	-0.76414	-0.8288	-0.45752	-0.64214	-1.84605	0.0379	0.244213	-0.56037
		9.3274	5.2045				-1.10757	-0.07644		0.22225	0.760814		-1.08133	0.151421		0.000203	-0.4664			-0.16946	0.152842	5.3897	7.7309	0.208852	1.48752			1.47768	0.635798	0.290269	-0.39613	-0.02355	-0.21213	-0.945	-0.64402	-0.88572	0.285195	-0.19145	-0.85022	-0.43879	0.09116	-0.41816
		9.3679	5.2055				-3.6764	-0.0432		-0.14305	-0.76621		-4.0677	0.01303		-0.86414	-0.63083			0.063446	0.024741	7.6286	5.2345	0.117034	0.216062			0.333297	0.272025	-0.04574	1.1687	0.483304	-0.0167	-0.38223	0.715964	-0.7918	-1.15368	-0.93926	-1.11251	2.19443	0.57641	-0.29715
		9.4035	5.2065				-0.5858	-0.40471		-1.14631	-1.05225		0.376053	-0.06745		-0.33582	-0.43967			0.224894	-0.68101	5.3215	8.855	-0.03499	-0.29722			-0.49641	-0.01456	0.281416	0.372031	-0.19655	-0.27398	0.057411	-0.41555	-2.10596	-1.05328	-0.92525	-1.35429	-0.60005	-0.6483	-0.0534
		9.4537	5.2205				-0.41973	-0.31544		-0.82127	-0.15456		0.211321	-0.0426		0.135857	-0.19748			-0.90796	0.740794	5.9532	6.7797	0.119322	0.544553			0.252981	-0.19518	-0.11635	0.041179	0.465097	-0.65955	0.617765	-0.07475	-0.39626	-1.98902	-0.99104	-1.47196	-1.74586	-0.11299	-0.44869
		9.4667	5.2224				-0.4154	-0.27418		-1.14976	1.50296		-1.00252	0.155921		0.048179	-0.00249			0.184028	-0.19154	12.1503	11.8483	0.286686	0.375332			-0.0061	0.912026	-0.06445	-1.03702	1.40759	0.12033	-0.04929	0.084447	0.2053	-0.6388	0.242447	-0.51178	0.131009	0.015151	0.122756
		9.5079	5.2239				-0.9138	0.121765		-0.5757	-0.00274		-0.45548	-0.01206		-0.53081	0.743142			-0.01041	-0.07001	8.0552	7.978	-0.06964	0.186537			0.142744	0.464013	0.155334	0.279585	0.572789	-0.31222	0.311378	-0.24884	-0.21528	-1.083	0.495927	-0.40249	0.183294	0.406677	-0.41211
		9.5604	5.2381				-1.85189	0.125299		-0.06953	-0.53086		-2.98343	0.008674		-0.13729	-0.10496			0.278322	-0.15375	8.5424	11.4839	0.104322	-0.07656			0.466263	0.251388	0.358817	0.005495	-0.26075	0.304747	-0.48135	0.858841	-0.35534	0.25	-0.60712	-1.29257	-0.52864	-0.10388	-0.10647
		9.5677	5.2416				-0.31642	-0.21795		-0.95048	-0.31266		0.205867	-0.23611		-0.61849	-1.118			0.016113	0.367234	7.7724	11.8971	-0.09452	0.55882			0.073866	0.20198	0.127145	0.244489	-0.37783	1.36377	0.347481	-0.31835	-1.08753	0.979716	-0.3548	-1.42348	-0.18453	0.131433	-0.27475
		9.5694	5.2425				-1.10008	0.167255		-1.09621	-1.51777		-2.84355	0.18142		-0.19748	0.192694			-0.71038	-3.28187	6.3655	9.6296	0.066355	-1.58195			-0.30599	0.287696	0.295623	-0.17313	0.762058	-0.26997	-0.15252	-0.68458	-0.75562	0.007711	-0.58371	-0.602	-0.24169	-0.45379	0.02767
		9.6522	5.2425				-0.0686	0.082463		-2.15028	-0.14016		-1.76268	0.253789		0.081358	-0.39246			-0.41456	0.293667	9.1061	12.4352	0.117245	-0.00091			-0.30335	0.33824	0.194131	-0.63584	-0.54881	0.429371	-0.18173	-0.11849	-0.77448	0.060744	-0.87803	-0.20847	-0.53164	-0.15143	-0.12749
		9.6583	5.243				-0.97933	-0.63209		-0.60651	-0.06632		-3.36723	-0.05091		0.061727	-0.03567			-0.55276	1.05166	6.5401	7.9598	0.179838	1.91056			0.144133	0.242345	0.01533	0.323392	0.068385	0.05756	-0.26371	-0.69584	-0.50672	-0.44425	-0.72102	-0.9672	-0.65875	-0.3762	0.398608
		9.6943	5.2443				-0.22165	-0.8114		-1.61889	-0.22909		-0.59406	0.085036		-0.19748	-0.08997			-0.39285	0.351169	4.1569	10.9145	0.24165	0.715752			-0.04985	-0.2759	0.245644	0.385858	-1.40018	0.330848	-0.84603	-1.00274	-1.2141	-0.043	-0.43129	-1.19481	-0.14158	-0.14699	0.431895
		9.753	5.2453				-1.44536	0.063445		-0.82443	0.092505		-2.31194	0.092544		0.162053	-0.96339			-0.11225	-0.05272	5.1129	9.4987	-0.00056	0.437525			-0.04539	-0.99031	0.190503	0.525795	0.12927	-0.11795	0.297713	-0.66529	-1.16253	-0.20345	-2.11093	-1.23625	-2.08872	-0.99321	-0.37733
		9.8628	5.2455				-0.42224	-0.35849		-0.42883	0.108419		0.075937	-0.02536		0.251832	-0.07131			0.059909	-4.09835	9.8775	6.8768	0.580706	-1.71848			0.06047	0.048264	0.158156	-0.361	0.254207	0.527887	-1.19625	-0.17761	-0.92951	0.542481	0.051422	-0.86178	0.751851	-0.05375	0.050781
		10	5.2469				-1.67865	-0.58371		-0.986	0.641478		-2.21191	0.053962		-0.33407	-0.00249			-0.30544	0.24895	6.3618	10.9422	-0.14022	-1.12811			-0.47149	0.040474	-0.37085	-0.22387	0.278445	-0.44474	-0.369	-0.20799	-0.49849	-1.21142	-0.20936	-0.93622	-0.21493	-0.40921	-1.03873
		10.0086	5.2478				-0.0686	-0.40718		-1.44098	0.463963		0.678983	0.171763		0.390178	-0.13814			0.160198	1.66024	8.4151	6.722	0.301677	0.514525			-0.46171	0.441495	0.118024	-0.49598	0.120387	-1.42201	-1.34177	0.178964	-2.30212	-0.50729	0.274182	-0.99979	-0.95729	0.435969	0.825531
		10.0819	5.2506				-2.03543	-1.26418		0.272781	-1.85616		-2.32104	-0.23943		0.607537	0.876655			-1.2023	0.737527	4.4231	7.3746	0.333154	0.291173			-5.26706	0.279207	-0.10543	-1.43032	0.232827	0.161843	-1.39845	0.075417	-0.50202	-0.08904	-0.15857	-0.48902	-2.17294	0.080612	-0.18357
		10.1061	5.2519				-0.23339	0.427548		-0.87104	-0.2246		-0.107	-0.01543		-0.05913	1.76036			0.676701	2.10257	8.0657	8.3807	0.673686	2.07616			0.714894	0.012775	0.44379	0.44472	0.065225	0.01197	0.151323	-0.4856	-0.59928	-1.25	-0.90399	-0.69974	0.760781	-0.63756	0.179252
		10.1417	5.2569				-2.32906	0.376063		-0.12088	-0.91348		-1.86096	0.078736		-0.03221	-0.0963			0.078827	-0.05988	6.4131	8.5595	-0.09458	-0.10987			-0.58937	0.324326	0.05463	0.141055	0.157265	-0.14836	0.555	0.958677	-1.27033	-0.8612	0.042481	-0.42496	-1.32799	0.4289	-0.66952
		10.1695	5.2589				-0.41812	0.214906		-0.84999	-0.72529		-0.35434	0.190106		0.599963	0.528524			-1.49923	1.97093	2.6936	5	0.009012	1.13924			-0.03356	0.047272	0.381479	-0.53348	-0.2075	-0.13968	0.606547	0.684101	-0.66529	0.068543	0.127444	-0.74209	0.639524	0.093351	0.555024
		10.3004	5.2632				0.163377	-0.82542		0.464584	-0.76709		-0.19938	0.005286		-0.19728	-0.00249			0.282109	-0.29074	6.7538	10.3837	0.538991	-0.11623			0.892958	0.046423	1.15099	-0.49251	-0.21625	2.0724	-0.25334	-0.45212	0.639963	-0.00729	-0.14408	0.118483	0.617291	-0.0126	-0.40465
		10.3136	5.284				-0.59539	-0.14633		-0.21843	-0.06		-1.98869	0.103671		0.109934	-1.01902			-0.79014	-1.53974	6.7506	1.3652	-0.0027	-0.26426			-1.76412	-0.69328	0.111669	-0.43746	-0.00512	0.165022	-2.37122	-0.65252	-1.50349	-1.91096	0.457519	-1.89274	-1.3321	-0.85563	0.348906
		10.3333	5.2846				-3.76904	-0.54622		-0.90807	-0.97461		-1.2507	0.012849		0.243167	0.218653			0.126511	0.572353	10.8871	12.2486	-0.05899	0.565126			-0.38354	0.020838	0.591097	-0.37889	-0.29989	-0.64054	-0.16032	-0.91273	-0.47487	0.173998	-0.04852	-0.45395	-1.58871	-0.16066	-0.0584
		10.4453	5.2854				-2.74667	0.969945		-1.81716	-0.33783		-1.41922	0.148864		-0.05894	0.390178			-0.33058	1.55636	4.7736	9.4067	0.25849	1.03236			-0.18311	-0.09826	-0.04803	-0.07946	-0.17765	-0.58491	-0.64116	-0.2624	-0.40583	-0.91096	0.091491	-0.5885	0.157095	-0.37497	0.02068
		10.4979	5.2857				0.309912	-0.00821		-1.87437	0.814053		-0.99685	0.184222		-0.75664	0.026286			0.338736	0.471968	9.7	6.3848	0.09055	0.126415			0.547458	-0.1251	-0.0822	-0.52002	-0.73475	-0.8295	-0.52073	-0.5515	-0.63565	-0.67498	-0.42396	-1.29736	0.155485	0.235723	-0.67462
		10.5325	5.2857				-1.55403	-0.02004		-1.05179	-0.38403		-2.38566	0.145975		0.020269	-0.57459			0.573922	0.992489	6.0773	9.2259	0.009873	-0.09877			0.484796	0.366122	-0.19789	0.14544	-0.07349	0.544732	0.458677	0.288159	-0.09139	-0.68197	-0.58329	-0.17194	0.211224	0.092989	-0.12286
		10.6796	5.295				-1.65356	0.306155		-1.78741	0.332445		-1.64295	0.240396		-0.43096	-0.19748			0.335321	0.479913	3.1828	7.2237	0.139826	0.73531			0.123207	0.218964	-0.44403	1.29773	0.371984	-0.18269	-0.57652	-0.42082	-0.12675	-0.674	-0.402	-1.10368	0.12832	0.346437	-0.75119
		10.7079	5.2953				-1.0686	-0.36613		-2.90736	-0.70587		-1.14295	-0.63187		-0.18978	-1.05913			-0.08508	0.948749	7.802	7.9975	0.267504	0.634236			0.850788	0.104031	0.23517	0.902836	0.350623	0.073148	0.055	-0.34868	-0.06087	0.542481	-0.44822	-1.31118	1.48534	0.738755	0.068428
		10.7424	5.2974				0.232059	-0.75126		-1.08821	0.095619		0.015148	-0.08135		0.602654	-0.48497			0.002367	-0.28195	5.7985	4.0795	-0.22733	0.350626			0.56264	0.105788	-0.05883	-0.76624	-0.99629	-0.53702	-0.808	-0.06896	-2.82777	-1.5478	-0.67271	-0.04248	-1.14389	0.075866	-1.00378
		10.7652	5.298				-1.77801	0.180881		-0.39328	1.3965		-1.39553	0.359495		-0.4235	0.209988			0.512062	-1.84249	8.0136	1.2195	-0.16335	-4.86118			-0.62558	-0.16625	-0.21341	-1.3015	0.433195	0.356056	1.87693	-0.55456	-0.81063	-1.97972	-0.98549	-1.83214	-1.7531	-0.0484	-0.42663
		10.775	5.2991				-2.2061	0.429178		-1.82438	2.26025		-0.8612	0.162569		0.357765	-1.05902			-0.51909	0.276228	7.6571	9.0129	0.085929	0.637998			0.094655	0.442168	0.213098	-0.75229	-0.45806	0.692781	-0.56322	-0.08032	-0.92738	-0.1697	-0.58261	-1.04685	-0.35862	0.450641	-0.02137
		10.93	5.3012				-0.89867	-0.07888		-1.48882	0.035029		-0.1895	0.088219		0.432021	0.548204			0.633719	-0.0686	4.8611	7.0513	0.367232	-0.51046			-2.52462	0.102963	0.558389	-0.27398	-0.10233	0.288783	-0.445	-1.00843	-0.80421	-0.25	-0.85775	-0.59483	-2.87595	-0.2322	0.437023
		11.1782	5.3021				-0.62844	-0.14978		-0.79473	-0.3428		0.123699	0.009979		-0.25412	-0.29398			0.56542	0.087318	7.7744	13.913	0.774261	-0.02593			-0.00131	0.129982	0.240145	0.619805	-0.07436	-0.29056	0.34421	-0.57676	-0.87303	0.881517	-1.19996	-0.81294	0.466277	-0.62603	0.062769
		11.2423	5.305				-1.2206	0.029546		-1.15747	0.540325		-0.6895	0.135506		0.19519	-1.1272			-0.5825	0.350278	10.6243	4.0724	-0.18024	0.451689			-0.426	0.194243	0.358665	-2.74925	-0.4053	-0.0083	-0.17284	-0.29042	-0.46681	-1.30774	-0.42094	-0.97318	-2.33525	-0.157	-0.31597
		11.3272	5.3107				-0.87595	-0.83014		-1.75599	-0.18554		-3.37593	-0.47941		0.774179	0.664178			-0.54541	-3.89532	6.0606	7.9038	0.179347	-2.43338			0.16233	0.072994	0.406184	-0.20445	-0.66611	0.034353	0.262519	-0.35279	-0.57874	-0.52028	-0.48555	-0.74194	-0.01717	0.310503	0.151492
		11.5529	5.3176				-0.55565	-0.06521		-1.66627	-0.15045		-3.00598	-0.03148		0.123115	-0.63329			-0.48154	-0.00264	7.2085	10.0939	0.340951	0.242679			0.365758	-0.29336	0.22785	0.158556	-0.89273	0.095293	0.137042	-0.40722	-1.1205	-0.40518	-1.22946	-1.21911	0.130398	-0.77858	-0.06521
		11.5541	5.3206				-2.18408	-0.63108		-0.4586	0.943642		-4.45929	0.070309		-0.7181	-0.71967			-0.46399	0.121275	7.6349	7.8582	0.621384	0.517844			-0.82432	0.230948	0.277298	-1.02799	0.2124	0.053803	-1.62459	0.008445	-1.13609	-0.86852	-0.34632	-0.697	-2.27023	-0.29137	-0.2115
		12.0301	5.3215				-1.23006	-0.41828		-1.12382	0.168277		-2.89702	-0.23053		-0.35909	0.381513			0.169423	1.19393	5.4135	13.198	0.277017	2.26131			-2.24793	-0.18997	0.184906	-1.25144	-1.51266	0.268452	-1.445	-0.78404	-0.50473	-1.20345	-1.20345	-0.88152	-0.96575	-0.14886	-0.23119
		12.1302	5.3218				-1.48364	0.567256		-2.16568	-0.22585		-0.61849	0.09553		0.209988	-0.0815			0.737743	0.551369	8.4449	9.7424	0.658978	0.088285			-1.45057	0.27773	0.094158	-1.06325	0.095924	-0.23921	0.055	-0.04795	-0.77431	-1.45547	-0.56871	-1.20019	-1.9841	0.542665	0.004109
		12.3337	5.3241				-1.61609	0.016941		-1.14239	0.893573		-1.01806	-0.05158		-0.13814	0.664178			0.622647	-0.43383	5.5233	8.1285	0.675279	-0.06742			-1.8563	-0.05716	-0.0956	-1.46363	-1.03814	0.085488	-1.39154	-0.97605	-0.29385	-1.68723	-0.66528	-0.70554	-2.89972	0.484225	0.423425
		12.3562	5.3272				-0.0686	-0.14423		-0.9407	-0.3397		-0.94075	0.237086		-0.01729	-0.97581			0.313271	-0.58712	7.1603	8.7591	0.264904	0.16837			-0.51291	0.248612	0.169526	0.059305	-0.30523	-0.14581	-1.23748	-0.55125	-0.91009	-0.75	-0.74495	-0.9952	-0.06604	-0.0396	-0.59137
		13.4541	5.3292				0.030936	0.403989		-1.0413	-0.58567		-1.01143	0.138229		0.289001	-0.70323			0.605723	-0.77642	10.083	3.1847	0.26009	0.296867			0.279742	-0.00835	0.116911	-0.35915	-0.46398	0.001965	0.432444	-1.87186	-1.15876	-0.19327	-0.93751	-1.43011	0.807943	-0.10622	0.147191
			5.3299					0.122955			0.510517			0.158014			1.21018			0.258801	-0.9811	7.7111	7.0717	0.102961	-0.79487			0.360047	-0.20331	0.015168	-0.17854	0.499874	-0.11641	0.018	-0.33648	-1.07016	-0.37729	-0.77371	-0.67975	-0.21549	-0.69983	-0.48561
			5.3352					-0.51166			0.045627			0.047678			0.602654			-0.29482	-0.46129	7.4213	8.0762	0.421564	-0.6229			0.395978	0.820749	-0.04038	0.33216	0.820756	0.219953	-0.27096	-0.00964	-0.42424	-0.73404	-0.27945	-0.84032	0.721964	1.08641	0.08112
			5.3403					-0.61567			-0.99225			0.083386			-0.23465			0.072901	0.303311	8.2336	12.1881	0.414396	0.258513			-0.61965	0.436445	0.179462	0.302019	-0.53686	0.116574	0.055	1.32071	-1.20654	0.089036	-0.89061	-0.8455	-1.0842	0.869494	-0.22121
			5.3407					-0.0868			0.233476			0.046451			0.738309			-0.69186	0.831864	7.634	3.0928	-0.2678	0.47175			0.135951	0.33514	0.339336	-0.19168	-0.48037	-0.14045	0.715964	-0.18227	0.232332	-0.31078	-0.33771	-0.33333	0.283973	-0.25419	-0.15367
			5.3412					-0.28529			-1.197			0.121165			-0.35542			-0.73418	0.360707	8.6013	10.5925	-0.16867	0.348134			0.418094	0.270032	-0.01302	-0.02047	-0.13386	0.354408	0.210311	-0.46837	-1.03599	-0.13947	-1.13857	-1.00846	0.092283	-0.57946	0.13414
			5.3446					-0.34755			-0.80458			-0.00062			0.048179			0.223051	0.00355	10.082	7.9478	0.297092	0.345027			0.127114	0.247287	-0.22904	-0.19979	0.449747	-0.20312	-0.21026	0.555	0.394036	-1.47972	0.446159	-0.51949	1.22686	-0.00602	0.222917
			5.3541					-0.36923			0.084713			-0.01736			-1.32369			-0.71481	0.153105	6.0451	13.2388	-0.48473	0.056501			-0.83457	0.105906	-2.08378	0.080215	-0.48159	-0.23102	0.555	-0.53967	-1.9081	1.75	-0.44216	-0.80774	0.194434	-0.47203	-2.79817
			5.3548					-0.2785			0.15116			-0.06751			0.818645			-0.27868	-0.06549	8.7045	6.105	0.382346	0.422794			0.444995	0.256228	0.292784	0.338742	0.218783	0.269257	0.923483	0.245111	-1.39907	0.244973	0.665037	-0.71603	0.196047	-0.0144	-0.3704
			5.364					-0.4146			0.614627			0.228013			-0.65227			0.118468	0.471968	5.409	5.694	0.23581	0.356757			0.412036	-0.07596	0.148099	0.962983	-0.11386	0.072966	-0.445	-0.24357	-0.95841	1.43926	-0.24587	-0.68018	0.84567	-0.36551	-0.35749
			5.364					0.052981			0.146999			-0.07365			-0.72742			0.341543	0.070803	5.3957	6.6667	0.146715	-0.3148			0.086199	-0.09357	0.366882	-0.5973	-0.28154	0.117687	0.08393	-0.78507	-0.65518	-0.29077	-1.2569	-1.40055	-0.08145	0.019782	-0.13336
			5.3653					-0.1858			0.76968			0.148323			0.048179			-0.53474	0.45542	10.1279	6.5179	-0.10684	0.063031			0.321607	0.036993	-0.16573	-0.23834	-0.5803	1.30577	-0.62629	-0.85706	-0.91085	-1.25	-1.25026	-1.1419	-0.7566	-0.84778	0.453706
			5.3653					-0.33834			-0.6011			0.113936			-0.00249			-0.70965	-0.99821	4.1643	11.9691	-0.07921	-1.05219			-1.29742	0.294315	-0.34227	-1.11401	-0.18824	-0.48947	-0.31348	-0.17816	-0.61203	1.91096	-0.51394	-0.80534	-1.94545	-0.00516	0.948023
			5.3664					-0.26226			0.941061			0.130225			0.789782			-0.02553	-0.37541	2.5084	7.7088	1.32375	0.267246			0.962247	0.329426	-0.09529	-0.14452	-0.36226	-0.49949	-1.52996	-0.19735	-1.12962	-0.38152	-1.23554	-1.01717	-0.0686	-0.435	-0.36794
			5.3719					-0.16648			0.010517			0.073358			-0.13814			0.865812	-0.11034	2.5761	7.0466	1.06146	0.479777			0.13769	-0.07525	0.365784	-0.35027	1.25546	0.431637	-0.14116	-0.89225	-0.73927	-0.80667	0.13092	-0.74384	-0.08066	-0.10738	-0.27038
			5.3735					-0.4369			0.111334			0.234332			-0.19748			0.054752	1.07266	4.5553	5.9387	0.608842	0.442906			-0.70975	0.344848	0.001683	-0.83546	-0.08843	0.061626	-1.28404	-0.7723	-0.85862	-0.98902	-0.86727	-0.86047	0.300812	-0.38606	-0.33644
			5.3751					-0.64808			0.46783			-0.13725			-0.55681			2.88151	-0.20766	7.8958	4.4643	1.52903	-0.38029			-1.37815	0.398019	0.305197	-1.46743	-0.16295	-0.28748	-1.52065	-0.16478	-0.81771	-0.74069	-0.5079	-1.07538	-2.19768	0.094758	-0.15559
			5.3782					-0.17819			0.016504			0.375332			-0.21646			0.541453	-2.23242	8.8452	3.5714	0.373831	-3.26103			-0.29626	0.110958	0.02385	1.63671	-0.53224	-0.57784	-0.31348	-0.24294	-0.52428	-0.25	-0.47903	-0.55948	0.277175	-0.53618	-0.38558
			5.3785					-0.75034			0.034394			0.125332			0.282868			-0.35217	-3.84214	6.6125	7.265	0.06117	-0.85732			0.054236	0.06168	-0.24661	-0.74454	1.27445	-0.89311	-1.60596	-1.10596	-0.65266	-1.04248	-0.25	-1.29198	-0.14731	0.43031	-0.80352
			5.3908					0.298686			0.291985			-0.02537			-1.39227			-0.0686	-1.18839	5.9229	10.6244	0.403207	-0.53059			-0.44491	0.430559	0.32042	0.019712	1.42598	-0.14073	0.347481	0.762519	-0.5713	-0.81464	0.042481	-1.0918	-1.77801	0.0441	-0.54301
			5.395					-0.54104			-0.32368			0.309089			-0.25472			0.189633	-0.18805	5.7279	11.4962	0.287968	-0.49183			0.453073	0.12787	-0.2901	-0.20399	-0.2755	1.60905	0.28653	-1.11782	-0.4145	-0.45105	-0.84622	-1.00729	0.301124	-0.02523	0.568347
			5.3957					-0.13531			0.640781			-0.0237			-0.69508			-0.42301	0.901222	7.0809	6.2646	0.977762	0.153982			-0.16526	0.160763	-0.20311	-0.6577	0.222037	0.950476	-0.23427	-0.60298	-0.42842	-0.31313	-0.77073	-0.90579	-0.02086	-0.28241	-0.35794
			5.401					0.427788			0.547935			-0.18334			1.05684			0.116164	0.92424	4.6667	11.0775	0.136455	0.766072			0.260234	0.150539	0.346031	-0.22515	-0.33301	-0.49801	0.52075	0.170306	0.094001	-0.53957	0.775313	-0.58148	0.195252	0.035395	-0.2692
			5.4121					-0.58222			-0.40186			0.088065			-0.38822			0.284072	-0.88715	8.4746	10.4925	0.249583	-1.02157			0.150166	0.467237	-0.20997	-0.38757	0.359243	-0.3926	-0.19152	-0.26304	-0.83645	-0.47905	-0.58092	-0.91919	-0.25916	0.061234	-0.36395
			5.4135					-0.5867			-0.42599			0.211976			-0.79993			0.261633	0.021088	6.8966	4.0498	0.082595	0.410631			-0.16058	0.483143	0.098965	0.303225	-0.26372	0.905091	-0.87754	-0.01116	-0.19178	-1.91096	-0.50651	-1.51015	-1.1132	-0.02109	-0.00084
			5.4137					-0.03396			1.9902			-0.02926			0.104821			-0.22354	0.994045	4.401	9.0226	0.514416	0.525213			0.644284	-0.10302	-0.05471	-0.13962	-0.38156	-1.0167	0.528766	0.520526	-0.945	-0.04248	-0.81128	-1.54248	0.468813	0.385852	1.47572
			5.4146					-0.22126			-0.19152			0.046978			0.330845			0.66438	0.045385	4.5553	4.9479	-0.10249	-0.14242			0.101246	-0.01888	-0.37003	0.772393	-0.10571	-0.3774	0.167533	-1.00669	-1.19375	0.492713	-0.56871	-0.10368	0.417159	-0.02023	-0.42387
			5.4147					0.225228			-0.66125			-0.2862			0.0751			0.650151	-1.0871	6.3415	8.3714	0.763109	-0.42789			0.437289	0.456421	-0.22101	-0.12846	-0.43397	0.197725	-0.25095	-0.90884	-0.521	-0.01452	-0.6787	0.325731	0.857376	-0.13671	0.504643
			5.424					-0.12281			0.947752			0.201897			-1.16896			0.122244	1.32044	10.1538	9.0492	0.124236	0.349633			0.213549	0.713668	0.110545	0.076396	0.368943	0.300417	-0.71674	0.274185	-0.80831	0.122977	-0.82877	-1.1581	-0.51527	1.28631	-0.34687
			5.4264					-0.38868			1.15756			0.098871			0.236909			-2.28292	1.07702	5.6936	6.1038	-1.98471	1.47629			-0.00185	0.064883	-0.45871	-0.07276	0.085192	0.423447	0.423483	-0.46797	-0.85975	-1.04248	-0.62573	-0.6793	0.9314	-0.17739	-0.18052
			5.4321					-0.21003			-0.07172			0.131774			0.525832			-1.09643	1.13778	2.9551	4.4865	-0.4396	1.39064			1.36925	-0.11173	0.371892	0.5945	0.03233	0.36819	1.42348	-0.1411	-0.57982	0.589036	-0.68992	-0.86269	0.680857	-0.23893	0.033656
			5.4348					-0.053			2.36189			-0.03558			0.056844			-0.4365	-1.58084	2.4333	7.6441	-0.32855	-1.17682			0.186086	0.558682	0.243194	-0.33627	0.040626	0.550912	-0.86397	-0.02729	-1.53829	0.946159	-0.40208	-0.80654	0.046414	0.658972	0.389995
			5.44					-0.29669			0.590326			0.144345			0.135857			0.296017	0.012113	7.5413	10.9821	0.268923	-0.72561			2.66928	0.237475	-0.81187	0.074179	-0.41805	-0.64821	1.555	-0.12062	-2.02996	-1.54248	-0.30541	-1.91096	1.47889	0.238848	-2.61945
			5.4455					0.330298			-0.89128			0.169576			-0.22055			0.387894	1.30751	13.7106	6.1834	-0.29456	0.869661			0.209069	0.647805	-0.07072	-0.4462	-0.22464	0.613737	0.206658	-0.42172	0.069123	-0.48105	-0.474	-0.57429	-0.57099	-0.12547	0.292141
			5.4475					0.061234			0.706676			0.055098			0.361563			-0.33861	0.182345	7.441	7.0502	0.309786	0.050817			0.074301	0.100692	0.157869	-0.89631	-0.39753	0.000996	-0.23748	-0.5877	-0.43054	-0.99509	-0.89326	-0.87365	-0.17827	0.342333	-0.52095
			5.4545					-0.69239			-0.0988			-0.30941			-0.75178			-0.30961	-0.37199	7.6726	5.7348	0.220544	-0.00011			0.228097	-0.1729	0.189308	-0.34257	-0.33675	0.233951	-0.62629	-0.38521	-0.72644	0.042481	-1.73174	-1.13206	-0.20978	-0.47571	0.378747
			5.4559					-0.55324			1.09492			0.100581			0.659296			-0.21802	0.036979	9.6134	8.599	-0.41024	0.156497			-0.10296	-0.24966	1.57123	-1.31487	-0.20885	0.528669	-1.01616	-0.74312	0.602962	-0.91923	-0.98254	-0.13148	-1.16436	0.011143	1.51054
			5.4566					-0.06526			0.317989			0.042284			0.135857			0.227499	1.22729	8.6473	6.9348	0.171542	0.455588			0.111024	0.244762	0.343962	-0.63379	0.000686	0.012966	0.086033	0.072498	-0.95665	-0.19424	-0.35751	-0.4334	0.359232	-0.30462	0.076475
			5.4567					-0.25664			-0.12985			0.13818			-0.19748			-0.56081	0.488593	1.857	7.9602	0.199348	0.148087			-0.13145	-0.39414	0.555695	0.267485	0.085559	0.407302	-0.29703	-0.07162	-1.24401	-1.17622	-1.19843	-1.5368	0.240504	-0.32929	0.792256
			5.4598					-0.39258			-0.80698			0.11682			-0.36714			0.713554	-0.33163	3.5294	4.1096	0.356551	0.295579			1.63101	0.040483	0.482669	-0.05189	0.130995	-0.00632	-0.28725	-0.40419	0.254635	1.33496	-0.09957	-2.11848	1.73876	-0.69115	-0.02319
			5.4645					0.365842			0.218036			0.129376			0.330845			-0.16824	1.12063	7.6842	8.8776	0.848931	0.637151			-0.26574	0.318248	-0.02436	-0.83375	-0.07402	-0.1661	-0.87281	0.92512	0.03196	-0.82342	0.992713	-0.71827	0.411163	-0.44115	-0.28256
			5.4662					-0.68817			0.110523			-0.07517			0.421214			-0.79037	-0.06289	9.1225	7.8981	0.229039	0.340918			0.400507	-0.31109	0.555437	0.224898	0.033135	-0.51367	-0.02996	-0.11775	-0.33749	-0.54881	-0.84528	-0.68961	0.13562	-0.09926	-0.19652
			5.4662					-0.27221			-0.48948			-0.25578			0.664178			-1.07802	0.266165	6.5541	6.2055	-0.10061	0.145151			0.299351	0.002474	0.613846	-0.22719	0.249164	-0.09509	0.847481	0.029488	-0.88948	0.457519	0.030939	-0.78725	0.963821	0.12394	0.549497
			5.4697					0.047558			0.481557			0.106768			-1.66158			-0.2367	-0.31057	4.4776	8.8472	0.528567	-0.71061			-0.10194	0.700636	-0.6007	-0.60669	0.499323	0.166281	-0.445	0.826571	-0.70542	-0.25	-0.6295	-1.07486	-0.76297	0.038315	0.228877
			5.4702					0.128823			-0.39128			0.139315			0.124689			-0.03725	-0.02067	7.1111	6.964	0.093858	0.382896			0.45101	0.365098	0.050849	1.04473	0.397664	0.073535	-1.60596	-0.15785	-0.79948	-0.25	-0.6412	-1.04744	0.000663	-0.62732	-0.13386
			5.4726					0.332617			-0.45858			0.114652			0.071642			-0.24303	-0.51675	8.5682	6.9686	0.08245	0.266005			0.192872	0.245389	-0.04115	-0.21688	-0.35447	-0.08232	0.849704	0.010288	-0.50274	0.372556	-0.91322	0.192261	0.222179	-0.68622	-0.08008
			5.4781					0.546482			1.10872			0.206404			-0.5693			0.11896	-0.31302	6.7869	2.3095	-0.11423	1.14152			-0.17883	0.23735	-0.10057	-0.22833	0.499326	-0.78827	1.13996	-0.19782	-1.29991	0.25	-1.29106	-1.36055	-1.10757	-0.07051	-0.19317
			5.4795					0.91075			-0.08422			0.098998			0.469191			-0.43421	-0.16032	4.4956	10.8668	0.195083	0.145706			-1.31347	0.165409	-0.2495	0.167921	0.08592	0.285764	0.131002	1.48122	-0.30331	0.203445	-0.08493	-0.74544	-0.63373	0.068904	-0.95273
			5.4839					-0.04853			0.731628			-0.11393			0.330845			-0.31487	0.582311	11.0757	6.3609	-0.45145	0.449447			1.89349	-0.07373	1.8199	1.48785	-0.4039	1.52349	3.3089	-0.21227	-0.0763	1.54248	-0.20242	-0.25633	0.398526	-0.57052	1.52538
			5.4847					0.388578			0.73021			-0.33192			-1.19478			0.820369	0.411176	7.8108	9.9631	0.35691	0.11358			-2.65161	-0.30026	0.028358	-1.19798	-0.22538	0.152398	-1.23748	-0.26248	-1.00197	-0.25	-0.60827	-1.04538	0.133034	-0.72013	-0.55324
			5.4878					-0.01593			-0.48052			0.1923			1.60565			-0.21826	0.18055	7.0083	10.7038	0.447661	0.683705			0.674972	1.01951	0.005487	0.339365	-0.06646	0.148826	-0.09478	-0.73748	0.041413	-0.08904	-0.54248	-0.3442	0.857399	0.425389	0.385432
			5.4938					-0.16825			-0.90104			0.097156			2.3321			0.024369	0.947826	4.9689	4.8942	0.004423	0.319749			0.224568	0.145302	0.466002	-0.05793	-0.01659	0.543504	0.978998	-1.16088	-1.07211	-0.06871	-1.00922	-0.67991	1.04429	-0.05981	-0.517
			5.4945					0.094253			-0.55304			0.124458			-0.33775			0.325573	-1.63509	9.5455	9.279	0.414784	-1.59746			0.178431	0.301644	-4.40763	-0.78054	-0.34082	-2.67895	-0.03737	0.159235	-2.60596	-0.3033	-0.52141	-2.54123	-0.03773	-0.29066	-4.29934
			5.4965					-0.26373			-1.1655			0.154705			-0.30967			-1.53046	0.423568	6	9.2257	-1.49534	0.34366			0.005158	0.504039	0.040024	0.100884	0.296654	0.367937	-0.13851	0.369016	-0.48772	0.077201	0.346323	-0.31589	-0.71644	-0.19021	-0.1848
			5.5016					0.426755			0.942962			0.03033			0.301691			-0.40223	-0.05766	3.6739	6.2999	0.853657	0.077172			0.432857	0.269555	0.201796	0.984084	-0.48972	0.024199	0.45704	-0.31661	-0.60976	0.951049	-0.40243	-0.78049	0.08856	-0.3224	0.252387
			5.5024					-0.54			-0.62022			-0.25402			1.26663			-0.04554	0.204418	2.8647	10.0684	-0.04665	0.1206			-0.09671	-0.06457	0.036073	-0.04902	-0.27324	-0.29296	0.612739	-0.81836	-0.77492	0.015257	-0.43027	-1.02128	0.290539	-0.80891	0.033059
			5.5046					-0.28132			1.76968			-0.13642			0.19519			0.013277	0.165865	5.9524	3.1707	0.146528	0.424566			0.67105	1.02395	0.156594	-0.78354	1.75348	0.463163	0.601555	0.571211	-1.37399	-1.54248	-0.31277	-0.58371	0.063648	0.132078	-0.27956
			5.5128					0.40841			0.502026			0.210044			0.68381			0.504256	0.478994	8.1176	10.6509	0.368363	0.984347			0.214318	-0.01985	0.302511	-0.12231	-0.01336	-0.2439	0.215964	-0.68771	-0.43241	-0.21726	0.027608	-0.91769	-0.48943	-0.61417	-0.2061
			5.5184					0.090367			0.879			0.099504			-0.38719			0.092681	0.505498	5.8226	10.2317	0.187345	0.062218			0.030577	0.416013	0.022026	-0.66042	0.151171	0.062251	0.017096	0.512556	-0.62084	0.032392	-0.04248	-0.86494	0.423052	0.188148	0.267879
			5.5199					-0.03386			1.71167			-0.06401			-0.53061			-0.28447	0.327148	3.4343	5.8748	-0.08098	0.046035			-0.24507	0.44619	-0.13263	-0.66921	1.42707	0.459132	-0.99545	1.68652	-0.11067	-1.6919	1.60022	-0.23606	-0.4784	2.18332	0.248245
			5.5199					-0.36794			0.108716			-0.06128			-0.53081			-0.62316	0.099083	6.58	4.0958	-0.77643	0.239683			-2.82181	-0.2775	0.186652	-2.77772	-0.61623	0.034407	-2.94688	-0.31759	-0.73641	-3.81335	-0.57948	-1.13009	-0.81403	-0.08216	-0.03299
			5.5233					0.458055			1.57516			0.210961			-0.36554			-0.03461	0.103293	3.3438	7.3457	0.531081	0.406558			3.11773	0.501757	-0.02074	0.364784	0.066704	-0.88779	0.555	-0.03548	-0.69021	0.25	-0.233	-1.20272	2.87	-0.69783	-0.06952
			5.5241					-0.8078			0.052962			0.220029			-0.19748			-0.25529	-0.67044	5.6034	7.377	-0.0533	0.118926			0.049751	0.353472	0.080318	-0.52402	0.3839	-0.30827	-0.77268	-0.43545	-0.88223	-0.79373	-1.38096	-0.80673	0.211508	0.218367	-0.43632
			5.5249					-1.09245			0.09548			-0.19078			-1.58726			-0.04741	-0.02082	6.4651	5.9211	0.438857	-0.19508			-0.57531	-0.10157	0.254372	-0.58124	-0.2267	0.70989	-1.26693	0.059385	-0.73936	-0.99316	0.159001	-0.9448	-0.3723	0.031645	0.331718
			5.5333					-1.79567			-0.01704			-1.92851			-0.27161			0.126731	0.911704	6.5482	8.9162	0.208123	0.118267			-0.39391	0.474479	0.089071	-0.67254	-1.02256	0.040571	-1.0655	0.13306	-0.61865	-1.83305	0.11977	-1.03529	-0.71335	-0.53414	-0.13688
			5.5357					-0.32422			0.335561			-0.32678			-0.23912			0.513019	0.195944	6.2124	6.9284	0.174826	0.205344			0.56086	-0.04814	0.256829	0.604668	-0.21536	0.218037	0.2975	-0.86132	-0.24692	-0.50202	-0.37729	-0.46815	-0.15188	0.126513	0.178318
			5.5422					-0.38548			0.033928			0.231858			-0.77143			-0.28178	0.918324	5.3832	12.3387	0.249351	0.330542			-0.04893	-1.83988	0.075962	-0.37103	-1.28089	0.302735	-0.31554	-0.76371	0.119774	-0.26196	-0.31623	-0.66828	0.025522	-0.68865	-0.19563
			5.5439					-0.18364			-0.045			0.137838			-0.00249			-0.08683	0.382604	9.8538	6.5197	0.445107	0.13499			-0.75546	0.225204	0.168086	-0.12622	-0.19696	-0.36898	-1.37689	-0.44231	-1.10519	-1.27531	-0.62375	-1.16635	-1.08558	-0.07191	0.001652
			5.5441					-0.22625			0.641792			-0.03974			0.251832			-0.21429	-0.30085	10.5056	6.9388	0.164512	0.3339			-0.6383	-0.21175	0.173009	-0.64247	-1.09242	0.031871	-1.90642	-0.45455	0.013769	-2.23864	-0.95863	-0.32021	-0.5694	-0.85302	-0.13759
			5.5507					3.20173			0.225948			0.911747			-1.33313			-0.2825	0.620214	7.5862	6.8041	0.29913	0.399089			0.220346	-0.32691	0.120899	-0.50985	-0.63306	-0.52663	0.153199	-0.92378	-0.58133	-0.64677	-1.12358	-0.84474	-0.37457	-0.61403	-0.08051
			5.5556					0.14715			-0.11044			0.121489			-0.19748			0.16884	0.185501	9.2	6.6337	0.236235	-0.04793			0.33232	0.339071	0.186795	0.374755	-0.82985	-0.11646	0.423483	-0.11183	0.065527	0.653677	-0.42807	-0.22256	0.413132	0.179856	-0.16795
			5.5556					0.22792			-0.28479			-0.55277			-0.9249			-1.42799	0.544206	3.5714	6.5934	0.464693	0.23617			0.846585	-0.15253	0.07334	1.74856	0.036761	-0.45789	1.21596	-0.78121	-0.89952	0.457519	-0.52847	-0.87797	3.47572	-0.34907	-0.40868
			5.5612					0.100537			0.060285			-0.10415			0.390178			0.137409	-0.3694	7.0442	9.2338	-0.15883	-0.10617			-0.86811	-0.10568	0.447115	0.201562	0.221197	0.662831	-1.369	0.152255	-0.406	-1.04248	-0.49495	-0.05384	-0.56937	0.846209	0.016168
			5.5644					0.072636			-0.04657			0.092636			-0.19748			0.264187	-0.31096	8.3551	4.6233	-0.08624	0.181336			0.282078	0.291998	0.051893	-0.16306	1.2761	0.521322	0.702728	-0.13426	-0.71879	0.132767	-0.41096	-1.19376	-0.62239	0.358594	0.247757
			5.5714					-0.56972			-0.7322			-0.34708			-0.99031			0.342757	-0.03785	8.0342	7.4972	0.538918	0.11847			-1.12748	0.446984	0.006279	-0.55584	-0.1882	-0.13263	-1.14116	-0.72232	-0.73804	-1.80774	-1.20221	-0.47998	-2.17522	-0.14038	-0.39667
			5.5728					0.175199			0.618024			-0.00694			-0.7258			0.168218	2.07824	9.4926	5.8524	0.581164	2.05074			-0.25721	-0.00243	0.19344	0.159142	-0.8685	-0.85895	0.139963	-0.67941	0.744256	0.764874	-1.29473	-0.23572	-0.4154	0.07507	0.411143
			5.5833					0.156629			-0.93502			-0.07669			0.448545			0.355973	-0.56728	4.8202	9.0172	0.122128	0.532443			0.268116	0.538844	-0.10297	0.426857	-0.04042	0.215844	-0.34868	-0.20919	-1.22616	-0.95752	-0.18982	-1.34396	0.331716	0.080422	-0.07521
			5.5833					-0.35673			-0.84884			-0.03638			-0.7256			0.180991	0.400932	7.1563	8.4484	0.000228	1.2584			-1.17357	0.307987	0.135787	-0.937	-0.41844	-0.03886	-0.84398	-0.1637	-0.43399	-0.70877	-1.0941	-0.48613	-1.85189	-0.0175	-0.46326
			5.5851					-0.41751			0.832445			-0.0649			-0.09017			-0.33415	-0.24943	7.8846	4.8757	-0.10687	0.080579			0.615838	0.353281	0.279324	0.24017	-0.24542	0.397259	-1.77268	0.775389	-0.5943	-1.27418	-0.99271	-0.74755	2.30991	-0.31532	-0.26948
			5.5858					0.324839			0.533825			0.020133			-0.38778			-0.61961	-0.31449	5.412	9.4188	-0.03907	0.401515			-0.65971	-0.06766	0.362868	-0.06705	0.358032	0.081567	-0.54356	-0.79442	-0.92392	-0.35711	-1.47502	-0.85016	-0.99132	-0.23625	0.188899
			5.5891					0.301124			0.192633			0.115652			-1.59523			-0.22003	-1.08987	2.8329	6.4555	0.153986	-0.85531			0.236706	0.412439	0.186975	-0.23344	-0.03847	-0.55025	0.617506	0.404537	-0.3912	-0.07305	0.005663	-0.68784	-0.15049	0.125932	-0.34985
			5.5921					-0.31339			0.555928			-0.24205			-1.80461			-0.58066	2.10808	7.8409	7.277	-0.94827	2.44107			-3.05744	0.089333	0.825314	-2.19798	0.353487	0.255464	-2.0877	1.32716	-0.73748	-1.83496	-0.08371	-0.33496	-2.58756	-0.55844	-2.65356
			5.5928					0.045924			0.37824			-0.04494			0.5765			0.289933	-0.06996	12.3821	8.1395	-0.08834	0.303716			-1.06559	0.341118	0.786013	-0.96107	0.70612	0.755464	-1.29195	-0.80185	-0.23748	-1.31875	-0.5282	0.542481	1.25333	-0.66307	0.346437
			5.5954					-0.2206			0.758496			0.05498			-0.53081			-0.60159	0.172449	5.5315	8.5968	-0.03728	0.531556			-0.43953	-0.24617	0.221987	0.533372	0.073093	-0.44958	-0.63952	-0.81878	-0.74643	-2.0039	-0.40299	-0.73703	-1.1147	0.036091	0.155489
			5.5957					-0.2373			-0.045			-0.23737			-0.39246			0.327378	0.623942	6.4711	4.6079	0.066424	0.241463			0.090037	0.310159	0.036143	0.815649	-0.43412	-0.26345	-1.445	-0.95354	-0.96534	0.118483	-0.79655	-0.89245	0.739449	0.105156	-0.03969
			5.5991					-0.0926			0.482054			-0.05697			-0.13814			0.04233	-0.03979	6.0923	5.0611	0.749249	0.455758			0.404296	-0.66967	0.400048	-0.14821	0.258233	-0.49186	0.751159	0.550533	-0.54478	0.203445	-0.1388	-0.39005	0.169912	-0.17746	0.55523
			5.6					-0.17758			-0.63211			0.101084			0.135857			-0.58904	-0.09634	4.9331	15.272	0.044686	-0.01444			0.066355	0.216327	-0.17549	-0.33918	-0.20851	0.119666	-0.31348	-0.39161	-0.93997	-1.43316	-0.56865	0.089036	-0.96435	0.040659	0.131241
			5.615					0.269095			-0.02636			0.367471			0.515025			-0.53201	-0.93617	5.8735	8.3942	-0.20901	0.240048			-0.52418	-0.02602	-0.76032	-0.65066	-0.03955	0.670502	-0.79094	-0.47816	1.555	-0.08904	-0.82705	0.285195	-0.29687	0.250849	-0.57384
			5.6338					-0.08945			0.477199			-0.25199			0.135857			-0.22129	0.656684	6.1108	8.4538	0.17187	-0.21074			-0.09916	0.201211	0.174283	-0.16363	0.307231	0.02177	-0.47991	-0.46335	-0.86715	-0.01724	-0.75607	-0.5744	-1.50255	-0.59907	-0.09193
			5.6399					-0.17041			-0.18582			-0.1543			-0.53081			-0.36036	-0.09703	7.9714	7.5949	0.103718	0.512145			-2.1107	0.047267	-0.05488	-0.25144	-0.30043	-0.45767	-0.0562	0.017212	-1.39128	-2.7722	-0.56122	-0.93499	-0.70491	-0.53441	-0.5466
			5.6402					0.186331			-0.16925			-0.15099			-0.04281			0.036398	0.504867	9.8165	9.7484	-0.13257	0.033915			-0.64231	-0.10251	-0.30124	-2.72018	-0.2235	-0.47295	-0.81348	-0.30025	-0.87878	-1.43926	-0.211	-1.21358	-0.98386	-0.34083	-0.5027
			5.6515					-0.45172			0.425555			0.155458			0.232041			0.377957	0.231633	4.84	4.3505	0.171286	0.300931			0.430625	0.113267	1.08116	0.872697	-0.03702	1.1029	-0.52699	1.00154	1.13996	-0.31562	-0.72968	-0.47029	-0.10207	-0.5917	0.098954
			5.6528					0.502318			0.291214			-0.15157			0.750998			0.9314	1.14439	2.627	5.6747	-0.07578	-0.03329			0.284726	-0.081	0.06107	-0.23486	0.131101	0.557993	-0.56223	-0.24373	-0.59726	-0.61848	-0.7183	0.007287	0.060245	0.290446	0.150129
			5.6535					0.228159			0.138405			0.257199			-0.58745			-0.39053	-0.24022	2.0062	8.4437	0.199156	0.017803			0.124692	0.473575	-0.19313	0.069089	-0.70952	-0.41338	0.867802	1.10283	-1.51333	-0.49652	0.696196	-1.92289	-0.5198	0.599865	-0.86455
			5.6548					-0.09028			-0.07981			-0.11881			0.835703			0.235657	0.22441	7.4236	5.5296	-0.96474	0.650134			0.246888	0.057236	0.574987	0.412473	-0.47836	0.355476	-0.52912	0.312287	0.001542	-0.616	0.431285	-0.57802	0.217388	-0.57301	0.160856
			5.6572					-0.41144			0.068063			-0.01627			0.361881			0.26492	0.116568	9.188	12.0625	0.204796	0.002867			-0.0177	-0.38174	-0.07067	0.624808	-0.12368	-0.14816	0.501542	-0.69838	-0.96049	1.13125	-0.80275	-0.71959	0.040705	0.209436	-0.05158
			5.6604					-0.34262			-0.07008			0.041767			-1.05544			0.797286	0.372453	6.8532	6.3889	0.422406	-0.17894			-0.17527	0.579314	0.743734	-0.26807	0.093222	0.487798	-2.73748	-0.63502	-1.42894	-2.54248	-0.74236	-1.74553	0.11264	-0.05611	-0.06545
			5.6604					-0.20645			-0.24599			-0.0301			0.08519			-0.17341	-0.80594	9.6633	6.6058	0.385119	0.153295			2.0289	0.146377	0.814587	-0.33186	-0.0514	0.5575	-0.9901	-0.4592	-0.32102	-0.87239	-0.63946	-0.24622	0.038901	-0.51729	0.008476
			5.6604					-1.07178			-3.51168			0.172741			-0.67422			-0.36413	-0.15082	8.7719	7.3302	-0.05297	0.209708			-0.03699	0.20235	0.14687	0.181676	0.145625	0.034851	-0.15942	0.014069	-0.51829	-0.34632	-0.76411	-0.57224	-0.12184	0.119351	-0.21406
			5.6738					0.55523			1.24912			0.177677			0.330845			0.000485	-0.14325	4.4706	8.9369	-0.26396	0.383555			-0.3009	0.493257	-0.29043	0.933931	-0.6287	0.142541	0.186517	-0.92426	0.147933	-1.04248	-0.6549	-0.55834	2.09954	-0.71296	-0.30693
			5.6747					-0.50861			-1.121			-0.12962			-0.37089			-0.18531	0.406738	8.5072	8.1439	-0.78847	0.558052			0.15946	0.255237	0.252035	0.334564	-0.2628	0.596472	0.555	0.756186	-0.7807	-0.63378	-0.72604	-0.85678	0.159942	-0.61835	-0.03269
			5.6751					0.045993			-0.67446			0.027616			1.39018			-0.33764	0.229521	8.8889	6.6396	0.446331	0.594551			0.041545	0.148859	0.090438	0.573457	-0.47158	0.058684	1.055	-0.63066	-0.92178	0.357506	-0.64962	-1.04919	0.460653	-0.37413	-0.23763
			5.6761					0.034135			-0.14518			-0.04506			0.209988			0.011278	-2.92024	5.5834	3.8813	-0.40249	-2.01748			0.123802	-0.13773	-0.23123	-0.28216	1.06574	-0.70142	-0.84418	0.391978	-1.01181	-1.51327	-0.13922	-1.18427	-0.03689	1.05374	-0.62342
			5.6782					-0.20746			-0.40071			0.039725			-1.58745			-0.10659	-0.21623	9.3103	3.6855	-0.00068	-0.80121			0.314499	0.056066	0.034159	1.0184	-0.51873	-0.46199	-0.02459	-0.9462	0.141789	-1.83142	-0.85011	-0.81361	-0.08	-0.69831	-0.19573
			5.6805					0.156094			-0.18526			0.064385			-0.60982			0.066517	1.03286	6.8826	7.3034	0.324686	1.10667			0.666438	-1.20592	0.073445	0.945783	-0.37793	-0.31071	-0.97204	-1.00274	-1.08571	-1.42626	-1.09594	-1.37932	1.18535	-2.43462	-0.04101
			5.6818					-0.30401			-0.95048			0.201219			-0.19748			-0.27147	0.883037	6.556	3.7975	0.19903	0.446277			0.224416	-0.02115	-0.08763	0.575796	-0.01222	-1.28984	-0.15727	0.383556	-0.80745	-0.52431	-0.29938	-0.59091	0.590356	-0.50839	-0.92235
			5.6886					-0.0379			0.504769			0.08474			-0.39246			-0.35678	-0.1436	7.98	13.4134	-0.17205	-0.11192			0.766332	0.046693	0.112242	0.462983	-0.16279	-0.67438	-0.88223	-0.9221	-0.62909	1.41096	-0.16977	-1.07955	0.63184	1.12198	0.063445
			5.6936					-0.51238			-0.71732			0.043506			1.29169			-0.26924	0.356609	8.3247	10.7584	0.063294	0.436944			0.011517	0.262801	-0.09821	-0.62117	0.133868	0.035473	0.412618	-0.59824	-0.79499	-0.174	-0.74965	-0.65734	0.108627	-0.13687	-0.50023
			5.694					0.056773			-0.64539			-0.09333			-0.0963			-0.45031	0.309362	8.311	6.3388	0.082426	0.129515			-0.24689	-0.34868	0.295941	-0.32156	0.83444	0.021646	-0.45399	-0.64185	-0.74702	-1.21672	-0.67069	-1.01009	-0.47199	0.319905	0.201072
			5.696					0.311121			-0.00473			-0.10021			-0.85548			0.165333	0.09741	7.5758	4.0302	0.016187	0.494346			0.549638	-0.0793	0.190212	0.386981	-0.01872	-0.12279	-1.71716	-0.16873	-0.48197	0.542481	-0.35082	-0.11257	0.083403	-0.15127	-0.47759
			5.6962					-0.33565			0.236886			-0.01293			-0.00249			0.058726	0.473007	9.3505	6.8743	0.42278	0.189756			-0.15671	0.587851	0.198282	-0.1151	0.340122	0.117422	-0.72064	-0.41144	-0.12264	-0.69992	-0.94525	-0.52678	0.309344	-0.21465	-0.01432
			5.6983					-0.63765			1.07828			-0.3565			-0.30479			-0.4862	0.412205	10.1772	11.3636	0.168703	0.056753			-0.1785	0.001155	0.281519	0.461973	-0.38649	0.886981	-1.00274	-0.49449	0.555	-0.25	-0.76303	0.25	-0.0686	-0.19643	0.9314
			5.7018					0.278405			0.35922			-0.12997			-0.55447			-2.36977	0.630821	0.6601	12.4884	-1.12044	0.34442			0.059722	0.590875	0.133278	0.328283	-0.19718	0.146911	0.228962	-0.16718	-0.56494	-0.29977	-0.98186	-0.54379	-0.45686	0.147821	-0.45366
			5.7052					-0.36037			-0.25252			-0.22486			-0.09642			0.292973	-1.41581	7.5991	10.5937	0.411125	-1.01402			-0.17801	0.015544	0.316933	-0.47437	0.604526	-0.44899	-0.12425	-0.21449	-1.08207	-0.61218	-0.37568	-1.13747	-0.37188	-0.03575	0.009148
			5.7057					-0.17365			0.375413			0.055407			-0.63812			-0.24094	-0.74978	12.2419	7.5503	-0.18768	0.133139			0.903482	0.032108	-3.35241	1.32422	0.15953	-1.66728	1.42348	0.147933	-0.945	-1.04248	-0.20023	-1.70345	0.873394	0.275502	-6.11299
			5.7065					-0.51143			-1.03223			-0.20698			-0.34953			-0.28361	0.250487	8.1752	9.8223	0.212166	0.667463			-0.16489	0.036263	0.029148	-0.42646	-0.06104	0.215251	-0.32592	0.653234	-0.65252	-0.57113	-0.49271	0.296555	-1.24415	0.071157	0.286065
			5.7069					-0.63476			-0.22621			-0.15824			0.297666			-0.38617	-0.17499	8.3079	3.6199	0.196575	0.60128			-0.46908	0.234964	0.122207	-0.76267	0.610354	0.487589	-0.50192	-1.29948	-0.43646	-0.95245	1.02656	-1.1388	-0.43296	0.387207	-0.13029
			5.7072					-0.72862			-0.40295			-0.16735			-0.9668			-0.11666	0.334932	8.0925	8.9704	0.008981	-0.03096			-0.22797	-0.11188	-0.3824	-1.49046	-0.30807	0.148279	-0.445	-0.23887	-0.39154	-0.25	-0.72165	-1.39578	0.268435	-0.35121	-0.7477
			5.7143					-0.71142			-0.71321			-0.28486			0.664178			-0.18678	0.268435	7.7233	7.6799	-0.07979	0.422333			-1.19095	-0.04824	-0.00035	-1.62767	-0.3691	0.038356	-1.4143	0.292758	-1.16148	-1.39367	-0.52191	-1.32877	-1.16963	-0.12256	-0.5687
			5.7178					-0.19512			-0.28196			0.233937			-0.00249			-0.24792	0.043184	1.8626	4.3956	-0.79007	-0.11063			0.148899	0.341423	-0.56339	0.001315	-0.15188	0.360748	0.791727	-0.23129	-1.10596	-0.31277	-0.73458	-1.36566	-0.01039	-0.54633	0.17223
			5.7205					-0.47203			0.376581			0.007458			0.802524			0.295407	-2.18834	4.6119	4.5075	0.804328	-1.33041			-0.74541	0.11465	-0.18713	-1.11588	0.244697	-0.85283	-0.77062	-1.51702	-1.03235	-1.64498	-0.53951	-1.07733	-0.39286	0.174767	-0.78908
			5.7214					-0.03299			-0.09332			0.163714			-0.66613			0.314431	-0.0686	10.3004	2.4316	-0.22743	-0.42056			0.299848	-0.10907	1.78152	-0.82744	-0.13535	1.40396	-0.36736	-0.35236	-0.28404	-0.20023	-0.2041	-0.25	0.255835	-0.45624	1.826
			5.726					0.509827			-0.31114			0.12887			0.513554			-0.80686	-1.06054	5.7485	7.7632	-0.25947	0.115865			0.426973	0.31926	0.003562	-0.69001	-0.03118	0.27058	-0.88223	-0.58451	-0.63084	-2.25	-0.87356	-0.83995	-2.74667	-0.28569	0.003453
			5.7325					-0.18363			0.772969			-0.18541			-0.37236			-0.0939	-0.32109	8.756	7.5117	0.338308	0.02988			-1.62637	0.13922	-2.82968	-0.13072	-0.1468	-0.77398	0.247512	-0.21943	-0.15252	-0.61501	-0.27556	1.04248	-0.46314	-0.27486	-3.76904
			5.7333					0.05165			0.16095			0.012746			-0.01892			0.403762	-0.01797	10.4979	7.7106	-0.27222	-0.46325			-1.98462	0.093656	-0.00484	-1.76577	0.384166	0.093027	-1.50274	-0.32304	-0.99984	-2.61566	-0.74533	-0.93441	-2.54344	0.009348	-0.64832
			5.7343					-0.37733			0.294037			0.056681			-0.22582			0.745096	-0.13439	4.6443	8.7193	0.459423	0.275308			-2.34341	-0.09123	0.308815	-1.90434	0.316407	0.855933	-0.92674	-0.34612	-0.44422	-1.94997	-0.40595	-0.58945	-0.18408	1.03073	0.315948
			5.7354					-0.04346			-0.07445			-0.07852			0.5765			0.445024	-0.63241	9.8592	3.5496	-1.32495	0.146743			-0.67582	0.294071	-0.12535	-0.08357	0.425033	-0.16018	-0.26371	-0.6192	-0.59191	-1.54248	-0.30346	-1.17436	-0.36438	0.451438	-0.31402
			5.7399					-0.65519			-1.48223			-0.19217			0.274203			-0.46018	0.142729	1.4977	8.6517	-0.00827	-0.2888			0.351715	-0.34975	0.621431	-0.15404	0.013846	1.2364	0.870025	-0.70573	0.05792	0.003897	-0.95752	-1.30346	-0.2112	-0.15071	1.10617
			5.7416					0.426597			-0.91348			0.048621			0.135857			-2.72811	0.028094	0.2445	7.5057	-1.60544	0.392032			0.148912	0.139622	-0.0322	-0.71285	0.550769	0.000244	0.478998	-1.445	-0.62264	0.25	1.174	-0.57643	0.263382	-0.16712	-0.87437
			5.7451					0.163981			0.250754			-3e-05			-0.369			-0.33683	0.587092	12.9964	8.0586	-0.39775	0.400416			0.014119	0.208417	-1.27924	-0.3073	-0.34214	-0.81849	-0.60977	-0.38621	0.291185	-0.5328	-0.89072	-0.33907	0.057895	-1.08368	-0.9972
			5.7471					-0.36941			-1.07224			-0.31533			-0.53061			-0.01765	-0.10576	6.7678	7.3552	0.504197	-0.0372			-0.13301	0.138276	-0.24884	-0.50402	-0.28673	-1.14452	0.145458	-0.13173	-1.06896	-0.64092	-1.25931	-0.70345	-0.31978	-0.29526	-1.0897
			5.7485					-0.39697			0.986506			-0.18408			0.585165			0.730685	0.515505	5.3775	7.6503	0.330159	-0.04067			0.61567	-0.08247	-0.76881	-0.09851	-0.16837	0.462983	-0.36639	-0.30623	-0.73748	-0.65095	-0.63717	-2.07193	-0.2222	-0.62737	-0.23709
			5.75					-0.20008			-1.01579			0.11053			-0.19748			0.751851	-0.62114	2.8205	1.8229	1.45245	0.267831			0.212897	0.276724	-0.41342	-0.67855	0.226255	-0.33936	0.397249	-0.83996	-1.50173	-1.16299	-0.80285	-1.63939	-0.87731	-0.48991	0.19088
			5.7592					0.786632			-0.08744			0.214961			-0.25269			0.425158	-1.33374	6.3701	8.096	0.91013	-0.78931			0.143882	0.448664	0.215428	0.202006	-0.8189	0.185366	-1.39845	-0.21528	-0.73112	-0.61848	0.848199	-0.84683	0.153792	0.555489	-0.36279
			5.7602					-0.27812			-0.24633			-0.12253			1.32257			0.602144	0.03397	8.4222	5.914	0.534948	0.193116			1.00835	0.052841	1.20361	2.01828	-0.5875	0.627048	1.54595	-0.5149	-0.40097	0.116677	-1.2075	-0.68667	0.743355	-0.31788	1.60727
			5.7627					0.534199			0.216783			0.039493			0.330845			-0.10048	0.261983	5.4662	5.9432	0.250015	0.232898			-0.46359	0.268913	0.27615	-0.30284	0.040033	0.177083	0.038046	1.33647	-0.86996	-0.60067	-0.93129	-1.21155	0.354306	0.774323	-0.41269
			5.765					-0.21604			0.023753			-0.08296			0.39506			-0.16945	0.273091	5.7692	1.8847	0.162628	-0.02105			-0.93545	0.500224	0.139622	0.367112	-0.109	-0.37207	-0.99155	-0.36517	1.13996	0.331988	0.087783	-0.20023	-0.4183	0.415652	0.026037
			5.7692					0.898334			0.083042			0.309772			-0.64466			-0.47248	0.157653	11.9482	12.1655	0.064818	-0.39122			0.115202	-0.33706	0.258461	0.029858	-0.75862	0.008702	-0.20874	-0.47374	-0.53871	-0.48474	-0.61607	-0.61391	0.334237	-0.56328	0.209779
			5.7751					-0.16795			1.03996			-0.04188			0.646263			-0.33602	-0.44031	4.8086	10.1619	0.285842	0.361282			-0.22147	0.616392	0.443023	-1.22489	-0.17076	0.195836	-0.38836	-0.92421	-0.43816	-0.54715	-1.06074	-0.57837	-0.73195	-0.77183	1.29067
			5.7766					0.358149			0.379			0.035601			-0.63933			0.077015	-5.31653	7	4.4944	0.236371	-4.09889			0.323368	-0.36181	0.377549	-0.39701	-0.66772	-0.34013	0.119642	-0.67987	0.317279	0.153677	-0.80406	-0.30521	-0.04842	-1.0686	0.292204
			5.7772					0.365111			0.055818			0.25395			-1.15563			0.597787	-1.78183	4.1894	12.6198	0.148394	-0.82271			1.01606	0.590436	0.178903	0.735143	0.291232	0.819124	0.744586	-0.41332	-0.5562	-0.33999	-0.68003	-0.84632	1.21433	0.095112	-0.10005
			5.7831					-0.59459			0.924036			-0.01996			-0.94565			0.095033	0.527425	6.2405	7.5826	0.202694	0.106512			2.34317	-0.07344	0.610303	-0.19798	-0.39646	0.169068	1.13996	-1.21195	-0.40788	-0.25	-1.33624	-0.87229	4.68629	-0.39673	0.271629
			5.787					-0.13065			0.437894			0.025971			0.552951			0.559962	1.22618	7.3064	5.9581	0.011922	1.71016			0.438217	0.548258	0.129127	-0.18403	0.192526	0.64495	0.812287	-0.00123	-0.78493	-0.1388	-1.04021	-0.84351	0.396781	-0.40057	-0.22165
			5.7915					-0.57946			-0.20596			0.065446			-0.0815			0.749814	0.27332	5.7823	5.6338	0.375708	0.044027			-0.14744	0.0917	0.13768	0.259823	-0.34589	-0.11615	0.077197	-0.54876	-0.19375	-0.06871	-0.41629	-0.95752	0.985848	0.336132	0.289307
			5.7953					-0.05712			0.240435			0.188018			0.153541			-0.77879	-1.04313	9.4541	8.3065	-0.07351	-0.02374			-0.14825	0.174252	-1.72452	0.494351	-0.18781	-1.13522	-0.15252	-0.33864	-1.64116	1.05572	-0.56871	0.165037	-0.03314	0.110616	-1.47872
			5.8104					-0.31846			-0.7322			0.307469			-0.76581			0.642198	0.282974	10.6501	9.4801	-0.17104	0.461827			0.399986	0.067168	0.125027	0.310942	0.160395	-0.0431	-1.56896	-1.03886	-0.56896	-2.38116	-0.70919	-0.64332	0.137851	0.026529	-0.47242
			5.8163					-0.47797			-0.02822			0.098324			0.135857			-0.52721	1.55084	2.2908	10.1485	0.244374	1.51623			-1.18371	0.404882	0.503784	-1.52746	0.014268	0.338683	-2.0562	-0.49717	-0.52603	-2.64068	-0.38565	-0.55239	-3.02796	0.111554	0.890367
			5.8175					-0.40347			1.11287			-0.01277			-0.19728			0.284553	-0.41929	10.8168	6.3373	-0.24	0.212257			0.127725	-0.50787	0.489791	-0.62558	0.015493	-0.19588	0.533466	-0.65643	-1.31881	-0.42198	-1.13277	-0.27814	-0.41838	-0.86442	0.267925
			5.8178					0.955017			0.555818			0.149465			-0.05913			0.293168	-0.74216	5.821	10.5943	0.124702	-0.57674			0.128749	0.507497	3.81389	0.136338	1.26846	0.5945	-0.26371	-0.31348	0.584447	-0.50125	-0.70023	1.20345	0.281259	0.242797	3.34644
			5.8201					-0.22165			0.04843			0.145604			0.166575			-0.09019	-0.11174	6.6869	9.2145	0.267337	-0.12193			0.073125	-1.94528	-0.01237	-0.1173	0.123358	-0.06593	-0.10596	-0.23748	-0.72291	1.15368	-1.00729	-1.33917	-0.08878	-3.23122	-0.01431
			5.8219					-0.5893			-0.59214			0.047715			0.707997			-0.37432	-0.48974	5.119	3.5047	-0.08785	0.188261			0.241818	-0.07228	0.634833	-0.10731	0.053269	0.444245	-0.60471	0.015999	-0.41023	-0.6583	-1.33658	-0.90466	1.10259	0.065805	0.322352
			5.8268					-0.67087			0.202259			-0.12973			-0.19748			-0.20952	-1.09582	5.0968	8.9172	0.230092	0.42197			0.283261	-0.00174	0.22084	0.367914	-0.30434	0.462581	2.43244	-0.52775	-1.45373	0.861196	-0.77155	-1.03641	0.183587	-0.25945	0.260832
			5.8333					0.188925			0.734247			0.011987			-0.05913			-0.37051	1.53977	9.4503	3.6364	-0.59426	1.32282			-0.08558	-0.14558	0.443822	-0.3282	0.265852	-0.30274	-0.31348	-0.00209	-1.17194	-0.09594	-0.8242	-1.407	0.287162	-0.22709	0.328791
			5.8402					-0.11801			-0.21732			0.128811			-0.00249			-0.74852	0.594179	5.2211	7.4592	-0.02703	0.186264			0.225347	-2.72159	0.389575	0.018703	-1.82042	0.589972	0.972449	-3.82467	-1.11962	0.151801	-2.68312	-0.89286	0.124081	-4.31205	0.555554
			5.8442					0.130667			0.539964			0.150067			-0.02576			-0.43966	-1.76001	6.3741	9.3432	0.193642	-0.7345			0.527488	-0.06544	0.179765	0.022352	-0.17639	-0.09783	-0.0147	-0.31224	-0.27659	0.173998	-0.54258	-1.11086	0.63023	-0.22422	0.021975
			5.8442					0.147913			-0.82852			0.012986			0.136052			0.440269	-0.95156	3.6579	3.1826	-0.01659	-0.67485			-2.32452	0.367504	0.341859	-2.09128	-0.54419	0.584121	-1.93745	-0.76003	0.08396	-0.95752	-1.49248	-0.06179	-3.56223	-0.74027	-0.4243
			5.8524					-0.04954			0.178805			-0.07455			-0.31647			-0.00525	2.08552	6.8832	9.5327	0.031794	1.19341			-0.26922	0.414003	0.279223	-0.518	-0.01596	0.030491	-0.86677	0.555	-0.61997	-0.14898	-0.15368	-0.73502	0.46801	-0.21773	-0.13206
			5.8599					-0.01983			-0.3671			0.020066			0.348334			-0.14843	0.006148	11.8603	9.2342	0.157504	0.121981			-0.11984	0.180929	0.101572	-0.70514	-0.31825	0.199855	-0.4177	-0.67293	-0.19606	-0.48244	-0.35528	0.273397	-0.14	-0.84706	0.251926
			5.8621					0.151724			-0.00703			-0.1183			-0.63812			-1.19984	0.75917	8.6879	6.516	-1.4014	0.076074			-0.01796	0.259097	0.52086	0.242369	-0.40715	0.938028	0.392266	-0.82032	-0.54897	0.392227	-1.32437	-0.87078	0.005164	-0.3601	-0.26875
			5.8651					-0.99211			-0.14021			-0.08557			-0.00249			-1.41016	1.14821	4.8327	3.9809	0.399515	0.843809			0.190079	0.144731	0.136792	0.35237	-0.00254	-0.60108	-0.33714	1.21596	-0.02281	-0.40128	0.25	-0.96109	0.393017	0.461915	-0.15201
			5.8704					-0.45763			-0.66344			-0.02023			0.664178			0.57431	0.210031	8.2324	4.5908	1.11121	0.140596			-5.06754	0.017605	0.717083	0.302019	-0.10702	0.484442	-2.02996	-0.14151	-0.40377	-2.15368	0.062729	-0.36248	-6.17712	0.394146	-0.32195
			5.8761					-0.40415			0.479817			0.050812			-1.64958			0.240759	0.599128	9.3496	6.1181	0.032456	-0.08667			0.710454	0.160483	0.222186	0.073282	-0.50301	0.381264	0.743188	0.923483	-0.50274	0.062802	0.334963	-0.81875	0.462194	0.985848	-0.00016
			5.8764					-0.34042			-0.07257			0.161892			-0.7256			-0.82537	0.738755	8.0268	4.1766	0.285453	1.89188			-0.22811	0.194486	0.189512	-0.2025	-0.15776	0.462761	-1.11873	-0.3343	-0.36565	-0.55548	-0.43252	-0.56688	-0.19444	0.029546	-0.33021
			5.8824					-0.12208			0.989276			-0.33235			-0.05913			-0.53913	-2.73157	7.4346	9.3133	-0.41477	-2.17726			-0.21208	2.69047	-0.39364	-0.10993	1.47967	-0.17771	-1.17126	1.63996	-0.83168	-2.27547	1.3612	-1.12907	-0.5565	2.54878	-0.27192
			5.8968					-0.28327			0.333293			0.065879			-0.33563			-0.09944	-0.18444	5.6879	7.3913	0.247925	0.248083			-0.16198	0.475135	0.12445	0.253966	0.386981	-0.00809	0.608008	-0.58975	-0.84328	-0.11057	-2.9687	-0.80094	0.203773	-1.19278	-0.30181
			5.9					-0.35922			-0.58081			0.016263			-0.55407			-1.11943	-0.124	6.4882	9.5113	0.210691	0.075033			0.593109	0.25121	0.413372	-0.60964	-0.24259	0.104822	-0.31348	-0.12081	-0.73983	-0.83496	0.185045	-0.65529	-0.17455	0.364061	-0.22336
			5.9041					0.037513			0.247483			0.176651			-0.30479			-0.29833	0.382946	8.3451	9.1317	0.035007	0.100883			-0.23242	-0.77564	0.116806	-0.77595	0.419356	0.387507	-0.40473	-0.48546	0.030158	-0.66299	-0.04852	-0.21679	-0.80157	-1.00591	0.913191
			5.9102					0.2269			0.447752			0.025325			-0.58867			-0.1572	-0.35723	9.7579	8.4112	0.091692	-1.76093			-0.42202	0.411897	0.416326	-0.24515	-0.38053	-1.06646	0.686517	-0.19093	0.166196	-1.04248	0.082408	-0.42497	-0.69647	0.609414	-1.09051
			5.9158					0.022502			0.839331			0.050877			-0.19748			0.512451	0.506722	7.5441	0.7833	0.035972	-0.12499			-0.25885	0.508314	0.177399	-0.97112	0.465041	-0.46756	-0.71528	-0.5062	0.023665	-0.25	-1.32565	-0.25715	-0.2461	-0.04433	0.083511
			5.9229					0.758197			0.285534			0.060082			-0.72311			-1.86302	-0.32691	1.9074	3.3835	-2.03848	0.250818			0.30657	-0.30785	0.175097	0.483304	-0.11566	1.55592	-0.57652	-0.57652	-1.47123	-0.45752	-1.18377	-1.14677	-0.22746	-0.14605	0.15414
			5.9242					-0.43453			0.529875			0.112539			0.136052			-0.44942	0.236255	5.0394	2.2412	-0.05097	0.316247			0.390002	0.255244	0.014894	-0.06323	0.2246	0.847148	0.109262	0.638972	-0.90377	-0.02216	-0.70451	-0.61959	0.403926	-0.11008	1.41173
			5.9249					-0.17048			-0.773			-0.92194			-0.62646			-0.07338	-0.35664	7.4362	8.021	0.023491	-0.4146			-0.45066	-0.27126	0.304308	-1.13542	0.073142	-0.203	-0.57526	-0.12469	-1.00584	-0.53644	-0.56997	-0.95783	-0.92195	-0.3552	-0.42564
			5.9398					-0.44582			0.443642			0.004387			-0.26169			0.550175	1.25333	8.8109	14.433	0.643094	0.706636			0.013323	0.644926	0.042546	-0.23052	-0.19586	-0.17272	-0.89747	0.516416	-0.44302	-0.72515	-0.27945	-0.91238	-1.04135	0.696111	-0.06276
			5.9451					-0.12248			0.743676			-0.16723			-0.47148			-0.76696	0.077134	5.0918	4.9451	0.251888	-0.62948			0.898767	0.247969	-0.00264	0.226	-0.308	-0.10396	0.20067	-0.75533	-0.90358	-0.32342	-0.73741	-0.40715	-0.83912	-0.47697	-0.05696
			5.9581					-0.23119			-0.21051			0.354748			-0.64352			-0.21487	0.011201	4.6358	14.0696	0.097426	-0.11779			-0.82488	0.025366	0.203943	0.098165	-0.71055	-0.28139	-0.945	-0.38189	-1.06399	0.910964	-0.62193	-0.95395	-1.0745	0.201823	0.040938
			5.9609					-0.2576			0.066198			0.084154			0.543322			0.097391	0.336471	5.9537	10.4845	0.300995	0.241695			-0.88206	-0.019	0.356657	-1.08679	-0.18655	1.3749	-0.60596	-0.23134	0.146296	-0.91096	-0.48245	-1.57113	-2.03543	-0.14193	0.075293
			5.9666					-0.03796			0.588888			0.090733			-0.24928			-0.10911	0.238558	4.7619	7.438	0.195284	0.423617			0.025497	0.413816	0.112087	-0.29523	-0.36504	-0.17751	-0.04132	-1.82244	-1.36795	-1.10245	0.118483	-1.40058	-0.84142	-0.29352	-0.67087
			5.9666					-0.38925			0.625928			-0.20625			-1.0051			0.993913	0.227871	6.0217	4.329	0.138859	0.054083			0.384052	0.374896	0.095827	0.934691	0.452675	0.326268	1.45868	-0.38416	-0.46951	1.20345	-1.07756	-0.54513	0.17518	0.441064	-0.0115
			5.9687					0.32618			-0.37196			0.135837			-0.1098			0.353075	-0.68551	3.0685	10.118	0.575356	-0.13611			0.240177	-0.02121	0.594406	-0.32054	0.407302	-0.36366	-0.84234	0.186517	-0.354	1.04248	-0.75	-1.13583	-0.65631	1.42494	0.236565
			5.9701					0.510539			0.282677			0.057639			0.909833			-0.46564	0.466528	5.9978	10.7908	0.172153	0.132592			-0.5377	0.443973	-0.37651	-0.566	-0.87987	0.163252	-0.68785	0.186517	0.055	-0.80325	-0.89978	0.25	-0.05363	-0.2145	-2.59216
			5.9701					-0.01593			-0.98535			-0.09936			-0.40004			-0.29389	0.421928	4.5231	5.5891	-0.05966	0.926338			0.274029	0.278439	0.137183	-1.82424	0.233617	-0.02155	-1.02996	-0.0562	-0.6767	-0.33496	1.10525	-1.38651	-0.69637	-0.21879	0.443811
			5.9727					0.243158			0.332216			0.102162			0.765991			0.023242	-0.324	11.1421	7.4567	-0.07103	0.246317			1.36682	-0.53919	0.270308	0.812785	0.5945	-0.1819	-0.73748	-1.65252	-0.36373	-1.25	-1.02216	-0.79705	0.312004	-1.0735	-0.59346
			5.974					0.204554			0.263337			0.195059			-0.05913			0.236425	0.188373	6.4765	4.9896	-0.04767	0.287819			-0.17256	0.234377	0.148707	0.299193	0.440654	-0.04665	-0.16071	-0.40999	0.046793	-0.49549	0.326002	-0.81916	-0.06118	0.145488	-0.62039
			5.9756					-0.20905			0.032714			0.157743			-0.45322			-0.33309	-0.44096	5.3162	9.1825	-0.05045	-0.30122			0.231263	0.000479	0.113062	0.539409	-0.29393	-0.1837	0.055	-0.42322	-0.59871	0.653677	-0.88623	-0.36723	-0.44254	-0.06078	0.531717
			5.9829					-0.39912			-0.13721			-0.13172			-0.39246			0.108553	0.52118	9.1915	7.9254	0.325084	0.45565			-0.27497	0.696219	0.44116	-0.75102	0.585649	-0.28663	-0.58392	1.05949	-0.80849	-1.48535	-0.64068	-0.64845	-0.73779	0.247191	-0.53069
			5.9839					0.153418			0.814182			0.115699			-1.35992			-0.09922	0.078332	8.0411	9.1354	0.148351	0.975277			0.180308	0.105025	0.445867	0.435873	0.273276	0.603461	0.360027	-0.89845	0.001542	0.34897	-1.21425	0.068715	0.146869	0.294933	0.691517
			5.9871					0.078737			-1.07445			0.100024			0.209988			0.375805	-0.24347	6.845	4.4444	0.101671	0.018995			0.265971	0.401867	0.35305	-0.24402	0.353734	-0.331	-0.40731	-0.06352	-0.51838	-0.52681	-0.24656	-1.05512	-1.05412	0.249315	0.325162
			5.9908					-0.02067			0.500851			-0.28569			-0.19748			-0.34065	0.127124	6.1499	5.7816	0.122894	0.069125			-0.12737	-0.08305	0.010953	-1.0474	0.242991	0.347862	-0.34481	0.478998	-0.60484	0.103609	-0.826	-1.3462	0.330637	0.049122	-0.00274
			5.9914					0.481482			-1.13998			0.070905			-0.38734			-0.04974	2.38046	6.2874	5.0505	-0.44827	1.54463			0.365242	0.119048	0.016302	0.160005	-0.15449	0.297229	0.847481	-1.88092	-0.034	-0.23067	-0.56932	-1.25	0.135129	-0.14247	0.599427
			5.9946					0.131433			-0.14179			0.018599			0.135857			0.354132	0.973569	7.2626	7.9082	-0.08684	1.02981			-0.67347	0.291349	-0.17925	2.26343	0.482895	0.136546	1.23025	0.093311	-0.19137	-1.15368	-1.47038	-0.22919	1.23502	0.7646	-0.63163
			5.9965					-0.2642			0.032414			-0.23795			-0.25823			-1.09019	0.924791	6.5524	5.4632	-0.06426	0.694291			0.78196	0.835285	0.215934	-1.67766	0.251011	0.039385	0.555	0.180481	-0.93997	0.542481	0.089036	-0.59386	-0.9187	1.26482	-0.23674
			5.9977					-0.88136			-0.75252			0.007916			1.20275			0.305166	1.63184	7.8494	2.0243	-0.06145	0.855468			0.146269	0.01454	-0.19645	0.14313	0.206992	0.327784	0.103108	0.024463	-2.23748	0.255027	-0.55572	-0.19226	0.314947	-0.20244	0.008362
			6					-0.34493			0.537184			-0.03158			0.593677			-0.44126	-0.63669	4.7449	4.4395	0.31633	-0.54982			0.303739	0.231048	-0.08172	0.397361	-0.02965	0.086529	-0.22127	0.352508	1.12375	0.183903	-0.04506	-0.51895	0.322909	-0.24873	0.343729
			6					-0.64636			-0.25252			-0.10947			-0.62418			0.006119	-1.00756	7.1811	11.0014	0.271793	-0.73587			-0.43956	-0.23592	-0.19272	-0.49172	-0.62884	0.388458	-0.44777	-1.019	-0.72638	-0.97659	-0.54336	-1.11411	0.267652	-0.20696	-0.46134
			6.0049					0.556218			0.463963			0.100689			0.122153			-0.43082	-0.55066	10.2651	7.7859	0.263337	0.423531			0.556979	0.357295	-0.35491	0.0945	0.393429	0.030437	-0.73748	-0.58377	-1.3426	-0.33496	0.471803	-1.56719	-0.18501	-0.29938	-0.20637
			6.0063					-0.07892			1.26073			-0.01736			-0.02264			-0.04408	1.09334	5.6684	5.9564	0.50466	0.105294			0.540443	0.251175	0.350467	0.455733	-0.17075	-0.23789	-0.73748	-0.16148	-0.20874	-0.45752	-0.10391	-1.32806	-0.95613	-0.10349	-0.14102
			6.0086					-0.28972			-0.17767			0.152356			-0.14681			0.485525	0.057146	7.2146	7.3343	-0.0928	0.732522			-0.4821	-0.01933	-0.03423	-2.06646	0.604519	0.13995	1.21596	0.470037	-0.0197	-0.25	-0.15368	-0.78746	-1.31821	0.695875	-0.16512
			6.0134					0.166635			0.142273			-0.05136			-0.5194			0.340255	0.867667	7.8125	4.8402	0.151362	0.192885			-0.07578	0.052599	-0.42946	1.45573	-0.30979	-0.39759	0.215964	0.005232	-0.77648	-2.25	0.700232	-1.41821	2.17087	-0.043	-0.1776
			6.0201					-0.41207			0.930181			-0.26993			-0.03567			0.034493	0.307548	4.6039	5.042	0.657397	-0.13567			0.628091	-0.03401	0.008652	0.543715	0.652948	0.006785	0.090195	-1.04661	-0.17072	-0.31277	-0.78253	-0.53929	-0.25736	0.423859	-0.0875
			6.0268					-0.33268			-0.15967			-0.04959			0.265924			0.148528	1.98781	10.7232	7.772	0.183186	0.556283			-0.23597	0.022219	0.131901	-0.24827	-0.38543	-0.41273	-0.70667	-0.57099	-0.74553	-1.14269	-1.51424	-1.07982	-1.00946	0.072417	-0.1317
			6.0307					-0.40768			1.43674			0.131285			0.525832			0.051107	-0.27882	6.0345	8.0664	0.219633	-0.13472			0.081226	0.209554	0.112878	-0.66221	0.525659	0.463132	0.036263	0.011817	-0.70178	-0.51172	-0.81723	-0.75665	-0.07981	-0.04593	-0.33234
			6.0314					-0.09996			-0.04077			0.180722			-0.05913			-0.1654	0.158171	5.2397	4.5728	0.434644	0.448728			-0.43074	0.185239	0.269548	0.141301	0.208101	0.121108	-0.61221	-0.64273	-1.09478	0.410964	-0.7962	-1.06613	-0.09713	0.091831	0.105325
			6.0364					-0.23555			0.326409			0.146891			-0.05913			-0.80507	-0.5795	5.9331	6.308	-0.24385	-0.01617			-0.07652	-0.04615	-0.06053	0.260788	0.992731	0.283035	-0.26693	0.098974	-1.46939	-1.15368	-1.17045	-0.82088	-0.22686	0.07998	-0.11731
			6.0377					-0.00084			-1.10982			0.101417			0.664373			-0.17763	0.132247	5.8359	7.4028	0.16814	-0.04877			0.121079	0.182979	0.198383	0.049623	-0.37872	-0.25906	-1.12839	-0.11886	-0.91877	-1.14571	-0.81118	-0.59716	-0.18211	-0.68798	0.127632
			6.0456					-0.37533			-0.39819			0.160516			0.135857			0.404153	0.702459	6.5803	2.0507	0.122708	0.738651			-0.09402	0.479687	0.286457	-0.3826	0.149892	0.836201	-0.73748	0.511026	-1.0276	0.138804	-0.58089	-1.14646	-0.80557	-0.02613	0.265368
			6.047					-0.74793			0.437729			0.10157			-0.48426			-0.61028	0.883747	5.9811	5.8881	0.232633	0.388887			0.363834	0.106846	-0.20938	0.199986	-0.40714	0.112003	-0.69625	-0.6184	-1.39845	-1.04248	-0.92004	0.36852	0.571224	-0.58367	0.724039
			6.051					-0.6325			0.187692			0.069439			-0.14736			-0.5147	-0.59076	7.4913	4.6034	0.469273	-0.14185			0.416181	0.436858	1.9457	-0.36386	0.141391	0.205696	0.995506	-0.38223	0.847481	0.076038	-0.95752	-0.61848	0.234041	-0.35472	0.955648
			6.0536					-0.43687			-0.47625			0.068121			0.664178			-0.1296	-0.40524	3.8953	6.7452	0.112234	0.606392			0.010404	0.149837	0.465077	-1.08545	0.517855	-0.60447	-0.78404	-0.13666	-0.51866	0.089036	-0.80943	-0.6893	0.219645	0.002412	-0.45158
			6.0565					0.072652			-0.44059			0.083215			-0.63205			-1.19788	0.820697	1.0825	6.961	0.884262	0.501767			0.022176	0.220118	0.089816	-0.25572	-0.34328	0.260892	-0.869	-0.15018	-0.97161	-1.06613	-0.78519	-0.95261	-0.05475	-0.12357	-0.43088
			6.0567					-0.19104			-0.57123			0.042995			-0.13814			0.100245	0.572778	3.6477	9.9919	0.17928	1.14775			0.775356	0.437247	0.132333	-0.01529	-0.19151	0.122106	-0.11552	-0.7744	-0.19361	0.213	-0.75802	-0.87894	1.01189	-0.45941	1.06138
			6.0606					-0.11605			0.350405			0.275134			-1.00998			0.265414	-1.01138	9.3318	7.7228	0.82758	-0.72382			-0.24128	0.53996	0.57589	-0.64354	0.117044	-0.36177	-1.34151	-1.369	2.44568	-1.1125	-0.326	-0.60022	-1.50119	-0.22906	0.145525
			6.0823					-0.19064			1.02539			-0.06783			-0.73481			-0.01277	0.785303	10.0338	11.8215	-0.26708	0.090414			0.66864	0.036068	0.057939	0.935784	-0.27425	0.58725	0.868391	-0.10922	-0.47825	0.661001	-0.69921	-0.69763	0.323791	-0.25442	-0.16648
			6.0827					0.204577			-0.00127			0.19732			-0.91213			-0.47202	0.011608	10.1392	9.2992	-0.1467	-0.12224			-0.23323	0.790451	0.166767	-0.02238	0.320138	0.233374	-0.01375	0.552085	-1.61217	-0.00407	-0.35131	-0.80722	-0.06272	0.639562	0.179788
			6.087					-0.12743			-0.063			-0.06258			-0.56916			-0.29607	0.315741	5.3422	4.0404	-0.113	0.178681			-0.17892	0.493862	-0.00265	-0.58159	1.01718	-0.29254	-0.19211	0.320257	-1.18858	-0.78793	0.209915	-1.25568	-0.90332	0.763042	0.119845
			6.089					0.339661			-0.25843			-0.30402			0.616048			-0.78003	0.061427	6.151	10.814	-0.29226	0.009403			-0.023	0.130885	-0.1886	0.099511	0.331035	-0.16678	0.381038	0.087548	-0.24867	0.087452	-0.91205	-1.15335	0.229556	0.364884	0.215884
			6.0893					0.334914			-0.14084			0.09339			0.702671			0.262652	-0.45699	6.2257	10.7027	0.3674	-0.22383			0.66198	-1.03507	0.364175	-0.71122	-0.1265	-0.15947	-0.18771	-2.00494	-0.31623	2.26118	-0.47373	-0.09317	-0.37784	0.252205	-0.22947
			6.0914					0.185717			0.638163			-0.04241			-1.26169			-0.54537	1.43013	8.8011	5.9914	0.13396	2.32715			-2.81668	0.374387	0.314062	0.074179	-0.13153	-0.0896	-1.84868	-0.84276	-0.46863	-0.04248	0.973729	-1.03258	-3.6978	-0.06977	-0.51435
			6.0921					0.235256			0.667142			0.186863			-0.19478			0.052585	-0.03053	6.9876	5.3908	-0.03583	0.140742			-2.07548	0.066727	0.255365	-0.52256	-0.94157	0.224561	-2.52996	-0.24142	-1.53915	-1.29977	-0.52174	-1.42198	-1.95641	-0.6253	-0.03897
			6.0961					-0.42198			0.509264			-0.07759			-0.93348			0.706247	-0.66724	7.0285	6.8238	0.302285	-1.17351			0.232528	-0.10539	-3.07512	-0.62333	-0.50515	-0.67766	0.636749	0.511064	-1.39845	-0.2278	-1.11848	-0.70345	-0.45502	-0.46564	-2.76962
			6.0995					0.020532			-0.50343			-0.32029			-0.86414			-0.5889	-0.18296	6.2598	8.5167	-0.24136	-0.29601			-0.97621	-0.03502	0.247771	-0.25352	-0.02504	0.303656	-0.75235	-0.12301	1.19975	-0.99821	-1.13767	0.419262	-0.16734	-0.07266	-0.23627
			6.1038					-0.08926			0.560874			-0.02242			-0.32433			0.971096	-1.03666	2.9957	5.3206	0.830283	-0.0822			0.589317	-0.20935	0.136504	0.382435	-0.61116	0.482314	0.471698	-1.47873	-0.1858	-0.22113	-1.36414	-0.76143	1.17546	-0.50279	0.239471
			6.105					-0.44934			1.60273			-0.11261			-0.16321			0.027136	-0.12503	10.6884	8.7269	0.230632	0.18809			-0.99342	0.477456	0.014059	-0.91668	0.1097	-0.17037	-0.89845	-0.16873	-1.07774	-1.04248	-0.38592	-0.91161	-0.0686	-0.24328	-0.07398
			6.1069					-0.15234			-0.24356			0.105043			-0.43076			0.060968	0.33003	9.1423	9.4077	0.134582	0.745341			-0.35122	-2.02484	0.000438	-0.36053	-0.64821	0.440328	1.75116	-1.52996	-1.017	1.174	-1.88152	-0.85098	0.153792	-2.32014	0.540493
			6.1135					-0.03916			0.265295			0.074075			-0.53827			-0.00131	0.732516	4.1667	9.7106	-0.17584	0.461893			-0.77642	0.11195	-0.33267	-0.19986	-0.27398	0.115809	-1.39845	-0.445	-1.11381	-3.10022	-0.75	-1.54801	-1.71246	0.364359	0.844588
			6.1191					-0.32627			0.418001			0.157821			0.059266			-0.40442	-0.40563	4.4932	5.5858	-0.1263	0.427145			0.189474	-0.07334	-0.62972	0.04356	-0.1289	0.190823	1.10477	0.005923	0.347481	0.346323	-0.50155	-3.15368	0.154068	-0.40989	-0.24361
			6.1224					-0.10421			0.525391			-0.12304			-0.88184			-0.00095	0.33128	8.3397	12.299	0.209521	0.488912			0.926408	-0.7778	0.176363	0.283459	0.414063	0.347199	-0.15252	-0.82648	-0.35131	1.04248	-0.08904	-0.57604	1.02656	-0.86929	0.190297
			6.1224					0.738755			0.721049			0.52236			-0.80481			0.011773	0.833891	6.0478	5.7953	-0.21566	0.033531			0.233385	-0.03133	0.088934	-0.1223	0.719242	0.434193	-0.56407	-0.27464	-1.12916	-0.46817	-0.17847	-1.09721	-0.14646	0.070393	-0.12637
			6.1267					0.083999			-0.34925			0.003246			-0.61212			0.082342	0.724949	5.3892	5.973	0.352971	1.0204			1.1992	0.066856	0.131561	0.212534	0.094983	-0.14922	-0.14527	0.219864	-0.26003	0.25	-0.47713	-0.64527	0.387079	0.966262	0.327119
			6.1344					0.055022			-0.56802			0.030675			-0.19748			-0.41174	0.17415	5.4567	9.2632	-0.09602	-0.09089			0.492574	0.086123	0.509108	-1.14985	1.1784	-0.37686	-0.01027	-0.90377	-0.39359	-1.11123	-0.23219	-1.01268	-0.46656	-0.05582	0.057384
			6.1425					-1.055			0.333039			0.16188			0.121059			1.45077	-0.97418	6.961	6.25	1.04319	-0.84747			0.291044	-0.33792	-0.13355	-0.04146	-0.31584	0.355686	0.088822	-0.71312	0.082778	-0.60945	-0.97377	-0.09738	-0.8078	-0.75126	-0.30558
			6.1446					-0.4861			-0.16649			0.199347			-0.63812			0.681422	0.638329	1.4235	8.3975	-0.32968	0.830758			-0.11703	0.424317	0.678473	0.078214	0.686974	0.5472	0.414774	0.768711	0.394036	-0.89475	0.058336	-0.51883	-0.33136	0.174045	1.40533
			6.1458					0.081817			0.971212			0.086458			-1.01832			0.638736	-0.82941	4.6105	7.6831	0.268283	-0.48573			0.487988	0.408002	0.343529	-0.23506	0.416428	0.438528	0.382676	0.055	-0.02954	0.312765	-0.62423	-0.69127	0.046877	0.9314	0.165003
			6.1501					-0.97217			0.80799			-0.03342			-0.00249			-0.18877	-3.59113	10.8674	6.4576	0.290323	-2.71175			0.303566	0.278576	0.022621	-0.15183	0.260713	0.12927	0.610754	-0.12338	-0.3338	0.307739	-0.3954	-0.21588	-0.22351	-0.17198	0.346437
			6.1571					-0.79305			0.293012			0.127828			-0.66916			-2.53325	0.51045	4.3728	6.1437	-3.13621	0.078453			0.041202	0.087688	0.317931	-0.40455	-0.24712	-0.29311	-0.45013	0.281532	-0.11352	-0.66645	-0.70569	-0.47709	0.491421	-0.35462	0.260458
			6.1611					-0.35411			-0.11561			-0.17685			-1.3272			1.43539	1.73579	4.4	8.8128	0.875292	1.96313			0.050899	0.138617	0.121449	0.039885	0.373982	0.457862	-0.51859	-0.28656	-0.95513	-0.57604	-1.03725	-0.72797	0.03416	0.558731	-0.05196
			6.175					-0.27686			0.734247			0.168656			-0.83351			-0.13432	0.638491	3.7696	9.2092	-0.33475	-0.1411			-0.18963	0.211469	0.228978	-0.29284	-0.32282	0.279822	-0.869	-0.68608	-0.20862	-1.07193	0.153677	-1.64091	0.313228	-0.40581	-0.12202
			6.1789					0.025089			-0.478			0.227494			0.048179			-0.54036	0.337628	6.8675	11.0924	0.403331	0.220181			0.396068	2.38868	0.177684	0.322161	1.85179	0.11422	0.195885	-0.445	-0.69726	0.580533	1.61848	-0.41497	0.403021	1.8856	-0.15503
			6.1856					0.128102			0.294088			-0.14671			-0.24814			-0.43729	0.473294	10.698	7.828	0.315249	0.28285			-1.08696	0.25967	-0.67784	-0.69798	-0.30902	-0.72199	0.555	-0.92745	-0.5462	-1.08904	-0.82991	-1.20752	-1.15606	-0.53172	-0.35936
			6.1881					-0.12948			0.792619			-0.00898			1.88149			-0.05452	-0.40331	6.8138	6.5574	0.377886	0.193246			0.208593	0.404403	0.353246	-0.76203	0.299056	0.256318	-0.19625	-0.37921	-0.55028	-1.77764	-0.4718	-0.92164	0.095416	-0.17222	0.153531
			6.1889					-0.21289			0.384986			-0.50843			-0.00249			-0.16942	0.528938	6.772	8.6124	0.029132	0.242445			0.111921	0.342773	0.565762	0.376927	0.537281	0.66661	-0.16873	-0.07735	-0.54936	-0.6018	-0.8772	-0.79699	-0.97519	-0.03214	0.13317
			6.192					-0.29128			0.038153			0.55296			-0.61307			0.469208	0.692156	3.6342	9.0646	0.376195	0.363327			0.306832	0.09304	0.15863	0.303204	-0.31186	-0.41625	0.235295	-0.17816	-0.61896	0.124231	0.055688	-0.92746	0.209878	0.030936	-0.54315
			6.2024					0.096749			-0.54657			-0.42202			0.015001			0.560837	1.41293	5.6995	4.0675	0.17006	0.693331			0.152702	0.272166	0.456492	-0.0167	-0.56646	-0.26186	0.055	-0.39845	-0.77554	0.834963	-0.48673	-0.85775	0.219697	-0.25909	-0.51171
			6.2025					-0.08435			0.594659			0.23676			1.11236			-0.52306	0.286536	6.753	6.3408	-0.04406	0.899807			0.236659	-0.01283	0.305842	-0.4154	0.54284	0.644268	-0.61896	0.022505	-0.72231	-1.32741	-0.46744	-0.95775	-0.2756	-0.1279	-0.23979
			6.2069					0.111338			0.002964			0.225604			-0.92059			0.414233	-0.37835	8.5106	10.8671	-0.12823	-0.25669			-0.59687	0.226598	0.258782	0.841407	0.067268	0.407888	-2.11393	-0.22127	-0.53377	-0.93129	0.361196	-0.60244	0.187239	-0.6102	0.168069
			6.2201					-0.26125			1.00073			0.051118			-0.84734			0.354222	0.837996	4.8341	8.2803	-0.07724	0.487289			-2.20839	0.241939	0.0797	-1.71883	-0.27398	-0.12278	-1.23748	0.215964	-0.50751	-2.70345	-1.20345	-0.78002	-2.95842	0.204418	0.41312
			6.2222					0.452914			1.23459			0.23815			-0.49517			-0.24086	0.053193	6.61	6.709	0.510947	0.233809			0.27832	-0.03636	0.269804	0.0525	0.569845	-0.06827	-0.5179	0.004825	-0.65718	0.119179	-0.73466	-0.91404	-0.10797	-0.49019	0.327247
			6.2302					-0.28114			0.671481			0.220655			0.135857			-0.6076	-0.09075	3.8607	8.2462	-0.00957	0.054552			-0.23234	0.517172	0.095767	0.371254	1.05691	-0.87744	-1.00964	1.34748	-0.80025	-0.08904	1.97972	-0.73212	-0.24588	0.668366	-0.49682
			6.2341					-0.03376			-0.31566			0.228098			-0.48897			-0.38541	0.312963	2.9094	4.3165	0.167015	0.62494			0.177551	0.018634	-0.07096	0.940439	0.277891	-0.22048	0.365744	-0.20919	-0.36589	-0.33496	-0.17781	-0.87937	0.343078	-0.2728	0.142752
			6.2361					0.209779			0.918001			0.475185			-0.09017			0.135675	-0.09643	7.7797	5.2819	0.348893	-0.42076			-0.47844	0.664312	-0.21833	-1.05571	0.540622	-0.37776	0.229971	-0.38223	-1.52264	-1.82729	-1.20345	-1.06983	-0.58111	1.40088	-0.5921
			6.2366					-0.23406			-0.31314			-0.06845			1.02097			-2.2061	-0.38748	0.9737	7.1661	-0.26382	0.224618			0.253354	0.247062	0.891722	0.082031	-0.6666	2.46971	1.07815	-0.20862	0.651323	-0.0758	-0.78356	-2.07193	-0.07416	0.362888	0.63184
			6.2389					0.438758			1.16866			0.454642			-0.08671			-0.01432	0.133974	5.4357	6.4286	0.171103	0.530918			0.171768	0.06347	0.327302	0.522026	-0.10487	0.159192	0.16432	-0.18717	-0.80245	-0.65368	-0.06871	-1.14258	0.493182	-0.19262	-0.06367
			6.2405					-0.01864			-0.46892			0.20095			-0.30479			-0.25587	-0.91738	6.869	6.1388	0.378594	0.08706			-0.90139	0.050092	0.186668	-0.86972	-0.17164	-0.19314	-1.18849	-0.41561	-0.43304	-1.44651	-0.64677	-0.23554	-1.51461	-0.85391	-0.15299
			6.2441					0.146914			0.050977			0.248241			0.209988			0.008238	0.60348	4.8228	5.6153	0.369695	0.481502			0.157016	0.114891	0.233608	-0.19657	-0.23147	0.091279	0.04557	-0.84972	-0.20639	0.237002	-0.75638	-0.51717	-0.17698	-0.64808	-0.0397
			6.2455					0.032129			-0.60312			-0.17779			0.556869			-0.66582	0.18092	6.2008	7	-0.24593	-0.00762			0.310244	0.620491	0.017413	0.576237	-0.08176	0.320122	-0.484	-1.03249	-1.18739	-0.04248	-0.44616	-1.14309	0.534602	0.484283	-0.0557
			6.25					-0.12601			0.990196			0.098185			-0.19748			0.116084	1.1327	11.8876	9.5278	0.047238	-0.06218			-0.18446	0.176134	0.375019	0.081944	-0.39541	0.096484	-0.67495	-0.23748	-0.55209	-0.67745	-0.47972	-0.86395	-0.25626	-0.58554	0.149507
			6.25					-0.42149			-0.1793			-0.44962			-0.19748			0.00374	0.456491	4.7407	3.0151	0.114129	0.770086			0.382284	0.133502	0.2077	-0.81771	-0.27609	-0.37961	0.555	0.461891	-0.89452	0.25	-0.70345	-0.79583	-0.65356	-0.13234	-0.05575
			6.25					0.030887			0.247483			0.286317			-0.4281			-0.401	0.32152	5.0542	6.9268	0.144456	0.21805			-0.24087	0.083742	0.105858	-0.35446	0.514642	0.284689	-0.20843	-0.90922	-0.64543	-0.77335	-0.71599	-1.00729	-0.28839	1.00998	-0.06908
			6.25					-0.22422			-0.1069			0.213877			0.82542			-0.51223	-0.23084	10.1049	12.3822	0.166034	0.320325			0.003177	0.17828	-0.3784	-0.40306	-0.09081	-0.16279	0.198955	-0.08282	-1.32244	-0.62604	-0.40381	-0.54248	-0.0984	0.567126	-2.04003
			6.2593					-0.64351			1.07516			0.045676			0.68381			-0.19029	1.9314	4.8421	9.7187	-0.00073	-1.15904			0.161781	-0.30496	-0.21121	0.025748	-0.71866	0.864079	-1.10596	-0.84753	0.055	0.779447	-1.03761	-2.44616	-0.11762	-0.80039	-0.47015
			6.2635					-0.7837			-0.11303			-0.39062			-0.72766			-0.44532	0.147806	6.8136	5.7785	0.136939	0.359903			-0.56918	0.179729	0.662994	0.449747	-0.20414	-0.08018	-1.50964	-0.47191	-0.82304	-0.16504	-0.82251	-0.92563	-0.01202	-0.44582	0.309736
			6.264					0.235365			0.529367			0.13304			-0.53081			0.0797	-0.29449	4.7106	6.7657	0.272428	0.836244			-0.20402	0.146706	0.1208	-0.60136	0.154657	0.150848	-0.12049	-0.56418	-0.70991	-0.09398	-0.86473	-0.69448	0.10652	-0.10596	-0.48265
			6.2642					-0.69983			-0.70608			0.01771			-0.19748			0.169827	1.00145	7.8896	7.2947	0.139298	1.30233			-4.06404	0.097785	-0.09613	-1.77398	0.112717	-0.323	-1.67472	-0.57836	-1.3126	-1.84029	-0.8916	-1.26735	-1.81972	-0.2681	-0.21796
			6.2654					0.147609			0.885903			0.114146			-0.19748			0.612209	-0.10087	10.1597	8.6331	0.428579	0.492215			0.011126	0.369528	-0.44113	0.704483	-0.27733	-0.16455	-0.5562	0.208714	-1.08376	-0.91096	-0.38374	-2.60022	-0.2989	-0.15041	-0.55777
			6.2706					-0.1072			-0.18478			0.062835			-2.18535			-0.20906	1.7264	2.7888	4.4586	0.000499	0.77439			-0.37787	0.540175	0.339256	-1.34362	0.160891	0.568776	-1.81862	0.347481	-0.36559	-3.31875	-0.14677	-0.77689	-0.94214	-0.00285	0.626931
			6.2753					-0.19071			-0.23823			-0.20981			-0.44998			1.00822	-0.376	7.7821	7.6476	0.197839	0.173819			-0.05099	0.408616	0.041362	-0.16912	0.198373	0.219272	0.055	-0.14187	-0.79452	-0.25	0.054693	-0.7877	1.34644	-0.09968	-0.2811
			6.2766					-0.26877			0.064779			-0.05752			-0.49498			-0.28766	-1.36463	5.2166	4.1065	-0.24105	-0.8406			0.499485	0.489128	0.313775	-0.59068	-0.08416	-0.24555	0.325136	-0.60596	-0.60275	-0.19839	-0.40951	-0.75242	-0.03831	0.09939	-0.57864
			6.2802					-0.51924			0.005349			0.063262			-0.7258			-0.83534	0.179173	5.5199	4.8847	-0.69091	0.015093			0.041877	0.135739	0.118543	-0.28268	0.352315	0.655614	-0.37985	-0.85721	-1.03565	-0.9854	-0.25348	-1.43554	0.510131	0.372403	0.025017
			6.2818					-0.24783			0.132897			0.231644			-0.78561			0.866498	-0.6434	5.4918	6.4327	0.29635	0.074288			-0.05979	0.337445	0.882885	0.700509	0.317119	1.01031	0.304963	0.000647	1.00845	-0.34029	-0.6159	-0.43129	0.212854	0.248541	1.51508
			6.2849					0.33657			0.652674			-0.03696			0.738309			-0.45495	0.166106	7.6982	8.9868	-0.04658	0.263825			-2.84287	-0.00324	0.569683	-3.67508	0.087748	-0.47569	-1.4672	-0.48019	-0.73161	-0.75	-0.13277	-1.09516	-4.51486	0.054548	-0.56972
			6.2851					-0.61162			0.480936			-0.0396			-0.64926			-0.51014	-0.60765	8.3756	6.3404	-0.07372	-0.18584			-0.1072	0.679782	0.822579	0.45621	0.627107	0.105655	0.464714	1.76393	-0.53538	-0.11848	0.651571	-0.66582	-0.24107	1.72787	0.81246
			6.2937					0.009277			-1.14354			0.062227			0.330845			-0.48951	0.169117	8.3333	4.8855	0.316932	0.158655			0.394512	0.305424	-0.12675	-0.40221	-0.38819	-0.28762	0.29494	-0.01972	-1.31549	0.060293	-0.56217	-0.97046	0.181365	-0.02603	0.609111
			6.2963					-0.68048			-0.60479			-0.09259			-0.41165			-0.24451	0.713809	7.1429	9.5855	0.268438	0.352842			-0.30209	0.427058	0.360712	-0.16374	0.074238	-0.90101	-1.15252	-0.42928	-1.08955	-1.06065	-0.79666	-0.93926	-0.02875	0.086541	0.446258
			6.3091					0.24782			0.380077			0.182194			0.203062			-0.09533	-0.5885	10.2055	5.5241	0.162226	0.167291			0.05112	-0.12655	0.094321	-0.25533	0.481372	0.484714	-0.71045	-0.07652	-0.50789	-1.083	-0.56595	-0.03688	-0.11124	0.113807	-0.09441
			6.3107					-0.23886			0.422731			0.082593			-0.00249			0.388038	-0.11413	5.7884	11.5918	0.647881	0.133163			0.614585	0.278128	-0.91791	-0.21255	-0.11992	-0.07332	0.562971	0.062674	-2.36872	-0.45752	-0.40243	-1.77246	0.886869	-0.04476	-0.56711
			6.317					0.118486			0.652888			0.128525			-0.57133			-0.70338	-0.39956	6.3025	5.0198	0.249309	-0.02932			0.052983	2.86044	0.158488	-0.50801	-0.4055	-0.255	-0.88223	1.21596	-0.33485	-0.88374	0.834963	-0.60022	-1.81063	3.23096	-0.20441
			6.3191					-0.19652			0.420231			-0.17572			-0.03083			-0.57799	0.778525	4.7619	7.6087	0.185738	0.461462			0.169321	0.276522	0.077264	-0.16395	-0.40414	-0.20639	-0.31348	0.355365	-0.91106	-0.03203	-0.54024	-1.1753	0.081023	-0.27318	-0.14328
			6.3224					0.130291			1.71048			0.105264			-0.45668			-0.25764	-3.27131	8.5289	4.4888	0.05019	-1.23324			-0.00984	0.138628	0.234187	-0.21763	0.233048	-0.48923	-0.70981	-1.08505	-0.60253	-0.51308	-0.36193	-0.80346	0.143592	0.051054	-0.18364
			6.3342					0.081794			-0.08346			0.401871			-0.66916			-0.09393	-0.42615	6.3126	6.4439	0.266971	0.033439			0.321198	0.623755	0.171339	0.398341	0.38803	0.032227	0.394036	-0.7578	-0.75101	-0.63747	-1.37612	-0.59646	-0.88958	-0.06583	-0.36341
			6.3404					0.174176			0.052962			0.032137			-0.97145			-0.04408	1.34499	10.5719	7.9937	-0.18773	0.090674			0.080551	0.16965	0.009519	-0.01605	-0.02697	0.01197	-0.77508	-0.44877	-0.45385	-0.42232	-0.51625	-0.17172	-0.40499	-0.29121	0.722632
			6.3408					0.398608			-1.31266			0.21655			-1.78159			0.029936	-0.15039	4.7689	8.6168	0.068848	0.139622			0.254749	0.353199	0.4434	0.200618	0.494339	0.053144	0.082003	-0.16671	-0.28539	-0.56582	-0.4828	-0.95247	0.03637	0.15654	-0.37612
			6.3415					-0.47394			-0.33607			0.12336			-0.86395			-0.09599	-0.33163	5.7743	2.5063	-0.16461	0.919767			-0.43045	-0.13978	-0.12318	-0.05956	-0.40845	-0.16168	-0.23748	-1.13218	-0.71916	-0.25	-0.79069	-0.85747	-0.35015	-0.2942	0.144493
			6.3422					-0.13365			-0.3382			0.225699			0.165012			0.15428	-0.30343	3.6813	6.8356	0.201511	0.123144			0.532472	-0.03553	0.230504	0.226017	-0.25974	0.464049	0.055	-0.64743	-0.63464	-1.04248	-0.32756	-0.93184	-0.47196	-0.4369	0.151099
			6.3452					-0.53979			-0.37127			-0.40279			-0.6796			-2.98541	0.005178	4.0665	12.2222	-2.64806	0.189435			0.814612	0.128149	0.369201	0.477938	-0.76346	0.079839	-0.02377	-0.09942	-1.1657	-0.1435	-0.59357	-1.09396	0.351618	0.175199	0.003089
			6.3474					-0.36466			1.30799			0.207097			-0.01604			-0.07859	-0.20996	7.3988	3.2967	0.379334	-0.44618			-0.41696	0.428827	0.165233	-0.56678	0.39333	-0.64247	-0.19401	0.744822	-1.67472	-0.13432	-0.3612	-1.4687	0.276214	0.147581	-0.31085
			6.3492					-0.27847			1.03393			0.175482			-0.39246			0.187788	0.436609	3.556	11.4035	-0.09241	-0.00365			0.34442	0.167867	0.061667	0.310817	-0.45312	-0.22596	0.515442	-0.03309	-0.8885	-0.55667	-0.36857	-0.98202	-0.92564	0.289256	-0.38459
			6.3609					-0.10647			-0.18829			0.086343			-0.30198			-0.3139	-0.15062	6.5972	7.5597	0.017993	0.211597			0.316993	1.69203	-0.36679	-0.33368	1.09102	-0.6779	-0.39624	0.215964	-0.31348	-0.61848	-0.75	-1.20943	0.475432	1.42444	-0.22181
			6.3636					-0.12637			-1.05225			-0.04107			0.518655			0.221528	0.205983	6.4599	8.6225	-0.2893	0.192427			-0.64505	0.329857	0.190319	-1.12119	-0.40098	0.361556	-0.72894	-0.77829	-0.1051	-0.19654	-0.43818	-0.77201	-0.04615	-0.19234	-0.17122
			6.3646					0.022935			0.491483			0.279192			0.181692			0.142792	0.427509	8.6356	12.415	0.198754	0.46503			-0.08744	-0.06984	-0.03111	-0.45298	-0.2346	-0.36135	0.217242	-0.65639	0.369975	-0.19115	-0.99464	-0.45752	0.051629	-0.07014	0.584032
			6.3701					0.327444			0.149798			0.225177			-0.7256			0.554003	-0.02587	7.2243	9.3716	0.100183	0.386346			0.405483	0.043776	-0.48958	1.33251	0.533985	-0.32054	0.215964	0.150856	-0.84868	-1.15368	-0.5136	-0.80346	0.647607	0.055426	-0.14433
			6.3725					-0.38415			0.120053			0.211525			0.664178			0.080027	0.278203	8.2042	6.4607	0.347198	0.126444			0.604325	0.191647	0.437957	2.49643	-0.1865	0.004214	0.394036	0.513769	0.581234	1.12744	-0.99383	0.638804	0.062645	0.431875	0.699388
			6.3745					-0.21168			-0.06326			0.137471			-0.88857			0.007057	-0.41652	5.4348	4.7897	0.142181	0.459837			-0.44576	0.298865	-0.09724	-0.12901	-0.00457	0.66714	0.101555	-0.51375	-0.78302	-1.18254	-0.79409	-1.25307	-0.61962	0.187055	0.748972
			6.3776					-0.14997			-0.24519			0.150643			-1.64759			-1.58084	-0.65356	3.9759	3.4056	0.040036	0.120451			-0.61907	0.315202	0.214628	-0.37447	0.141175	0.196113	0.029687	0.048902	-0.89953	-0.32898	-0.15608	-1.35263	-0.46131	-0.2166	0.296439
			6.3793					-0.11825			-0.35675			0.255807			-0.32983			-0.39415	0.255228	6.6196	8.3598	-0.07983	0.389497			0.105195	0.381218	0.417962	-1.13735	0.196348	0.19734	-0.23748	-0.08939	-0.58766	0.007287	-0.71059	-0.53025	-0.59911	0.46852	-0.13358
			6.3882					-0.42318			0.086519			-0.07311			-0.48426			-0.35359	0.317563	8.4574	12.4847	0.222646	0.179633			1.73799	0.334709	0.013438	0.629695	0.133889	0.617298	0.262519	0.138676	0.262519	0.042481	-1.35921	-0.6388	1.52194	-0.03823	0.774299
			6.3963					-0.40921			0.22205			0.002814			-0.06035			-0.36394	0.351699	6.1728	8.1667	0.263016	0.18923			0.819453	-0.09442	-1.88697	0.952475	0.37925	-0.68233	0.339142	-0.42393	-0.1911	-0.01966	-0.98958	-1.35082	1.17059	0.29064	-2.44167
			6.4057					-0.18446			-0.85348			0.042639			-0.73012			-0.31183	0.213064	4.9842	5.9756	0.501601	-0.11671			-0.16585	0.04204	0.414847	-0.41978	-0.06661	0.717773	-0.84868	-0.89212	-0.01768	-1.3705	-0.88797	-0.43598	0.040986	-0.05744	1.39602
			6.4081					0.265339			0.515731			0.058079			-0.43096			-0.72689	0.883164	5.4745	9.5771	0.097169	0.161924			0.382687	0.082073	0.151929	-0.07901	-0.21465	-0.06043	1.31229	-0.25574	-1.15715	-0.99271	-0.00125	-1.40293	-0.25065	0.056679	0.199053
			6.412					0.398938			0.083695			-0.27242			0.135857			-0.50109	0.385529	9.0121	10.6599	-0.17807	0.439293			-0.53069	0.207849	-0.02159	-0.7436	-0.16658	-0.18028	-0.67783	0.152687	0.820257	-0.77704	-0.8989	0.627444	-0.55403	-0.0675	0.127272
			6.4128					-0.54081			0.257258			-0.03111			0.918499			-1.9	-0.22359	2.2255	10.2894	-1.12537	0.253624			-0.16855	0.336288	0.676505	-0.16573	-0.51813	-1.31081	-0.87754	-0.28725	-1.01761	-0.77032	-0.81623	-0.48255	-0.88548	-0.08165	0.075352
			6.414					0.634378			0.943642			0.023635			0.909833			-1.47799	-0.61792	4.7855	8.1081	-1.10706	0.134222			0.490326	0.106263	0.220456	0.102471	-0.25071	-0.18948	-0.98873	0.159789	-0.41685	-0.84755	-0.7722	-0.20216	0.189309	0.138503	-0.03687
			6.4182					-0.22834			-0.42484			-0.07947			-0.66908			0.052975	1.10405	5.0237	5.2416	-0.00729	1.22053			-0.23079	0.653865	-1.87282	-0.41793	0.790659	-1.24641	-0.36397	-1.10596	-0.49477	-0.31683	0.957519	-0.70954	-0.2152	-0.19984	-3.44427
			6.4286					-0.19727			-0.55787			-0.02242			0.270087			-0.15248	-0.94028	12.2525	3.9855	0.590084	-0.7078			0.192223	0.210624	0.056434	0.09941	0.178328	-0.22375	-0.73668	-0.76517	-0.38509	-0.826	-0.34678	-1.20281	0.649365	-0.14868	0.22813
			6.4327					-0.09481			-0.67483			0.144664			0.469191			-0.11346	-0.57556	4.7071	6.5534	0.048977	-0.6741			0.204214	-0.00401	-0.6183	-0.25489	-0.11302	-0.19798	-0.02773	0.036737	-0.02996	-0.58213	-0.91096	-0.34632	0.17759	0.389799	-0.55505
			6.4338					-0.19897			0.382837			-0.09802			-0.08436			0.483005	-0.77052	5.5556	4.1063	0.225447	0.243708			0.669969	0.592401	-0.06815	-0.63417	-0.324	-0.08976	-0.18355	1.21596	-0.8205	-0.74619	-0.75	-0.90708	-0.89725	0.037731	-0.42318
			6.4378					0.593065			0.312023			0.155272			-1.7913			0.102061	0.412405	6.3492	10.0091	0.365496	0.147267			-0.3988	0.369642	1.41876	0.508284	-0.14058	2.06557	-1.23748	-0.49296	0.723204	0.410964	-0.26559	1.789	0.269569	-0.48388	3.81298
			6.4386					-0.14922			-0.10714			0.133863			0.243167			0.372261	0.498802	3.9326	8.6528	0.528161	0.626125			-0.1053	0.25466	0.003473	-1.05886	-0.41054	-0.07571	0.045317	-0.51609	-0.84533	0.483941	-0.68838	-1.10961	-0.5475	-0.13199	-0.04853
			6.4439					-0.51934			0.085233			-0.03478			0.533087			-0.44192	0.193973	8.8269	4.6239	0.131086	0.069399			-0.06267	0.075318	0.141676	0.254515	-0.63298	-0.85034	-0.13524	0.390346	0.332608	0.338652	-0.08904	-1.2193	-0.30694	-0.3018	-0.17832
			6.4449					-0.23753			0.052962			-0.00046			0.404976			0.058971	-0.11738	3.8774	7.9399	0.033089	0.333951			-0.10527	0.230591	-0.32599	-0.39619	0.305887	-0.2642	-0.46776	-0.92058	-0.40521	-0.263	-1.10509	-1.15947	-0.3148	0.394498	-0.38422
			6.446					-0.05639			0.842			-0.17533			-0.86988			-0.10919	-0.06221	4.4872	5.815	0.343763	0.481186			0.397301	0.073861	0.067394	-0.58969	0.699552	0.216118	-1.13426	-0.45701	-0.67472	-1.63277	-0.99056	-0.59848	0.473788	-0.41556	-0.2303
			6.4555					0.06808			0.068256			-0.03097			0.539205			-0.14121	-0.05546	7.7895	10.0089	0.177926	-0.16993			0.374708	0.511481	0.115093	0.857534	-0.12297	-0.14274	-0.869	-0.00646	-0.20229	-0.25	-0.83496	-0.34992	-1.46914	-0.63245	-0.0788
			6.456					-0.13671			0.794952			0.113581			0.330845			0.357859	0.099938	7.2212	3.5135	0.179599	0.124112			0.356387	0.650495	0.332887	0.371808	0.502877	-0.16295	-0.1912	-0.14648	-0.4303	-0.00645	0.092249	-0.79308	-0.32726	-0.73878	0.279107
			6.4599					-0.23968			-1.52848			0.112832			1.14331			0.102305	1.45789	4.9138	4.0902	0.174393	1.65866			0.483966	0.034988	0.374082	0.155339	0.552157	0.297145	0.246664	-1.0515	0.765978	-0.65368	-1.47373	0.618483	0.137403	-0.46081	0.690058
			6.4607					0.306517			-1.02364			0.363883			-1.07425			-0.68199	-0.63238	4.985	4.8966	-0.52805	0.018699			-0.32111	-0.24205	0.299261	-0.5258	-0.25826	0.50302	-0.01145	-0.39054	-0.61827	-0.10772	-0.72313	-0.83397	0.253004	-0.52017	-0.1145
			6.4846					-0.11094			-0.64926			0.172561			-0.39246			0.041497	-1.26907	5.8601	8.1241	0.026261	-0.9123			0.460115	0.355156	0.415573	1.87901	0.175476	-0.0037	-0.61171	-0.445	-0.80524	0.007287	-0.6962	-0.68565	0.484905	0.53916	0.081784
			6.4935					-0.6103			0.36764			-0.01153			-1.17714			0.056707	-0.13222	5.296	3.2028	0.222046	0.113534			0.210606	-0.07313	0.283039	-0.50495	-0.17536	0.285603	0.649065	-0.17805	0.101555	-0.43014	-0.60525	-0.76277	0.365297	-0.46431	0.734372
			6.4982					-0.63645			-0.25921			0.191894			-0.86414			-0.16615	0.676054	9.043	8.034	0.184146	0.40105			0.29048	0.038213	0.520162	-0.55739	-0.1391	-0.17076	0.347481	0.04126	0.178546	-0.6388	-0.70508	0.124469	-0.57156	0.84522	0.540536
			6.5					0.0176			-0.1887			0.033587			-1.10217			-0.47113	0.53013	10.571	6.8482	0.067205	0.552975			0.951163	0.241571	-0.0373	-0.52509	-0.09901	0.029866	1.61551	-0.52564	-0.75936	1.07604	-0.28505	-0.90477	0.514124	-1.19178	-0.51437
			6.5031					0.661489			-0.30321			0.268391			0.223536			-0.41286	0.083805	5.0137	12.1364	-0.00153	0.364162			0.499111	0.556957	0.107688	0.046069	0.438205	0.604994	-0.73748	-0.65252	-0.48996	0.75	0.235427	-1.05634	-0.56413	0.748338	-0.34098
			6.5056					-0.517			0.22317			0.036406			0.859166			-0.34969	0.938596	6.6742	10.411	-0.08331	0.235359			-0.37289	-0.54112	0.067051	-1.69798	-0.08176	0.435992	-1.23748	-0.3468	-0.77012	-0.70023	-1.08904	-0.83886	-0.47184	0.086678	0.163981
			6.5124					0.115825			0.060285			0.189785			-0.01729			-0.16819	0.277725	10.1325	9.7847	-0.41858	0.430204			0.068716	0.172676	0.131321	-0.17578	-0.47698	0.462983	0.90522	-0.61896	-0.84868	-0.60022	-0.79843	-1.1471	-0.46884	-0.08956	0.00262
			6.5126					-0.25845			0.411992			-0.02971			-0.12335			-0.43245	-0.02007	4.3928	7.7801	-0.17801	0.391707			0.242438	0.058805	0.436431	-0.72813	0.221907	0.349897	1.13393	-1.20678	-0.52639	-0.12423	-0.78653	-0.40098	-0.02964	-0.14999	0.214472
			6.5134					-0.12952			-0.18975			0.056543			-0.35695			-0.61551	0.216052	6.066	10.687	-0.30316	-0.13003			-0.26181	0.021917	0.000284	-0.29859	0.470244	-0.02817	-0.11041	-0.94214	-0.53614	-0.41096	-0.87505	-0.77184	-1.88869	0.359873	-0.26979
			6.5177					-0.13688			-0.4468			0.257175			-0.53081			-0.33805	0.552888	8.4967	2.1407	0.152153	-0.14055			-0.10008	0.156102	0.682368	0.398478	0.166342	0.475405	-0.59565	-0.66148	0.513769	-0.60317	-0.98958	-0.98474	-0.05146	-0.11381	0.954321
			6.5177					-0.15684			-0.04758			0.150933			-0.86145			-0.33687	-0.12435	7.037	10.4688	-0.07383	-0.09109			-0.38098	-0.03715	0.103753	-0.53773	-0.35575	0.308454	-0.86453	-0.62565	-0.38716	-2.2722	-1.31613	-0.90286	-1.11576	-0.35809	0.151319
			6.5217					-0.07116			0.65116			-0.00182			0.835006			0.101677	-0.6266	7.7596	3.9494	-0.32437	-0.00398			-0.4222	0.10358	0.057941	-1.4055	0.1165	0.213893	-1.71716	-0.19525	-0.80241	-2.12709	-1.07948	-1.42948	-0.01516	-0.10652	-0.19116
			6.5217					0.024192			0.668195			-0.09894			-0.79001			-0.10353	0.65324	5.5199	7.6067	0.077244	0.119806			1.34428	0.712692	0.458617	0.837213	-1.4055	0.417945	-0.945	1.23495	-0.7786	0.542481	-0.43598	-0.79181	0.872983	0.33663	0.748774
			6.5217					-0.88918			0.400813			0.066984			0.048179			-1.97118	0.082427	3.2348	5.602	-2.25263	0.520532			0.224201	0.363241	0.83757	-0.45414	0.443219	0.497701	-0.43527	-0.37122	-0.6634	1.21106	-0.32806	-0.66245	-0.10288	-0.84646	0.599507
			6.5217					0.061881			0.115966			0.002095			-1.29141			-0.43145	0.194434	7.2572	7.5454	0.187013	-0.49729			0.256376	-0.20876	-0.17566	-0.45656	-0.3021	0.295595	-0.37911	-0.5589	-1.21865	-0.18536	-0.45709	-1.02516	0.390832	-0.22216	-0.00966
			6.5438					0.423859			-0.55274			-0.01677			0.33104			-0.26747	0.956935	2.3729	7.0498	-0.09783	0.307956			-0.01991	0.170902	0.188726	0.111025	-0.32456	-0.07141	1.84245	0.025367	-0.73515	0.492713	-0.43207	-0.96473	0.891308	-0.09944	0.024192
			6.5463					-0.44916			0.552041			0.109609			0.762664			-0.04697	-0.56495	10.8838	5.8153	-0.01598	0.447058			-0.14178	0.039996	-0.03293	-0.49412	-0.2995	0.157118	-0.15172	-0.93779	-0.70451	-0.6388	-1.86917	-0.47984	0.083943	0.055357	-0.23981
			6.5466					-0.1799			-0.83662			0.226371			-1.92314			0.211807	-0.92035	6.8716	3.1652	0.544574	0.977815			-0.20816	0.55026	0.744389	0.088701	0.411163	0.051459	-0.27871	0.538789	-0.95222	-0.83365	-1.8482	-1.00652	0.488406	-0.04086	0.649725
			6.5574					0.063332			-0.24848			0.177262			-0.54858			-0.57892	0.718739	4.6143	6.6667	0.063511	0.620364			0.101474	-0.34627	-0.12825	0.044224	0.033072	0.88371	-0.97799	0.775286	-0.369	-0.66768	0.883393	-1.8482	-0.63034	-0.8033	0.285522
			6.5574					-0.05039			0.711668			0.244816			-0.63789			0.137036	-0.24677	7.2333	7.6256	0.039597	-0.10889			-0.58676	0.328984	0.240288	-0.52173	-1.15031	-1.06646	-0.69238	-0.60596	-0.99343	-0.61848	-1.07604	-1.07	-0.43357	-0.10572	0.2138
			6.5574					-0.01539			-0.07002			0.194141			0.469191			-0.35547	0.078852	6.3042	10.2792	0.149791	0.140837			-1.02749	1.76904	-0.25362	-1.43692	1.00638	-0.36861	-1.611	0.368459	-2.75235	-0.16825	0.54469	0.334963	-1.0686	0.689302	-0.25893
			6.5753					-0.4142			-0.11823			-0.26857			-0.96016			-0.94307	-0.30202	3.5806	5.0298	0.003443	0.204303			-0.35338	-0.03543	0.209255	-0.15347	-0.1836	0.06953	0.470037	-0.81977	-0.81941	-1.01303	-1.2058	-0.85486	1.15921	-0.07892	0.012673
			6.5764					-0.06632			0.200572			-0.0296			0.135857			-0.85561	0.522935	2.0761	5.4455	-0.75058	0.45092			0.378972	0.257064	0.076963	-0.26337	-0.51989	0.239924	-0.29804	-0.18952	-0.57652	-0.32249	-1.30521	-0.73154	0.408892	-0.62147	-0.16562
			6.5805					-0.01585			0.978509			0.098299			-0.1098			0.706256	1.08123	10.2781	7.2386	0.126431	0.736922			-0.81881	-0.7984	0.233529	0.449747	-0.60903	-0.1919	0.262519	-1.00085	-0.75609	-0.61848	-1.42995	-0.72436	-0.61388	-0.72149	0.62668
			6.5805					0.422549			-1.06734			0.067809			0.3025			0.122613	0.00474	5.6762	5.3065	0.218465	0.144652			0.787841	-0.09507	0.127738	0.213639	0.452225	0.106663	0.478998	-0.44137	-0.58179	0.834963	-0.63972	-0.37207	0.12528	-0.35008	0.560839
			6.5909					-0.01347			0.538505			0.10535			-0.1098			0.228017	0.106148	3.9587	8.6551	0.437894	-0.12095			0.261953	-0.57692	0.665001	0.317422	-0.82722	0.505731	-0.18601	-0.41221	0.521443	-0.65988	-0.44351	0.223766	-0.54081	-0.4429	1.508
			6.599					0.846209			-0.09555			0.489747			-1.17423			0.485152	-0.38092	5.8179	5.2857	0.452337	0.006422			-0.16388	-0.09049	-0.13704	-0.25218	0.234298	0.246016	-0.77953	-1.27194	-0.15511	-0.62351	-1.42448	-0.64669	0.129538	-0.6545	-0.0747
			6.6253					0.552414			-0.66			-0.2334			0.748025			-0.53426	0.772502	5.0599	8.1829	0.555121	0.393208			-0.12692	0.227981	0.110118	-0.90657	-0.04047	0.10788	-0.38979	-0.56093	-0.4502	-0.52601	-0.39551	-1.00331	-0.17712	-0.37738	-0.39729
			6.6256					-0.7695			0.808985			-0.28823			0.135857			-0.50932	-0.21351	6.6298	10.6676	-0.02317	-0.08969			-0.5822	-0.49511	0.317419	-0.41374	0.135731	-0.17445	-0.56206	-0.61129	-0.12997	-0.78484	-0.91096	-0.06247	-0.71257	0.883571	-0.8199
			6.6398					-0.06522			0.120258			0.301997			0.330845			0.104237	0.414213	9.0735	7.4478	0.082153	0.433668			0.519636	-1.12384	0.230337	0.228669	-0.41668	-0.3414	0.747572	0.897249	-1.31792	-0.33847	-1.11626	-1.21404	0.243852	-0.74027	-0.3599
			6.6434					-0.43342			1.24523			0.054032			0.618344			-0.74357	1.61999	3.1977	3.4056	-0.10288	1.59937			-1.56384	0.076862	-0.12158	-2.24562	-0.72606	0.143839	-0.73936	-0.543	-1.1601	0.07931	-0.61457	-1.31811	-1.73521	0.029477	-0.51143
			6.6456					-0.34477			0.256444			0.230913			-0.39206			0.130961	0.175069	7.263	7.1599	0.085015	-0.14719			-0.07669	0.006875	1.89966	-0.32128	-0.60394	0.843914	0.724815	-0.03949	1.13637	0.708769	-0.31569	0.143773	-0.87189	-0.1427	4.30063
			6.6482					-0.20326			-1.75252			0.158074			-0.66896			0.03485	0.859567	5.5741	6.3077	0.206108	0.126086			0.070464	-0.04149	0.935115	-0.02617	-0.26283	0.873984	0.385889	-0.44077	0.369975	-0.85772	-1.86388	-0.20345	-0.34414	-0.27711	0.481155
			6.6505					0.363732			-1.05204			0.167798			-0.49896			0.240086	-0.9032	7.7053	6.1025	-0.50127	-0.671			-0.11868	-0.42025	0.851799	-0.63478	-0.1648	1.00016	0.192971	-1.23087	-0.31348	-0.50125	-1.00747	-0.174	0.273645	0.183737	1.28252
			6.6543					-0.23333			0.302998			0.070107			0.861857			-0.15388	-0.19091	6.4554	14.1136	0.290212	0.049995			0.169527	-0.16126	-0.17066	-0.26798	-1.69798	0.05965	-0.4672	-0.74884	-0.23058	-0.12217	-1.36852	-0.89584	-0.08107	-0.08588	0.916481
			6.657					0.692824			-0.36752			0.232738			-0.94224			-0.09753	0.173438	7.2239	9.2431	0.260533	-0.18255			0.203138	0.141916	0.036321	0.581502	-0.06238	0.079966	-0.534	-0.22302	-0.79923	-0.82378	-0.27623	-0.84492	-0.41809	-0.6315	0.034135
			6.6586					-0.41443			0.310248			0.1105			0.028548			0.257867	-0.13452	9.8732	8.4639	0.115697	0.294932			1.82525	-0.18075	-0.25453	0.815016	-0.07971	0.041413	1.055	-0.6987	-0.945	0.25	-0.67118	-1.08472	2.40886	-0.69264	0.369581
			6.6667					0.199006			0.725948			0.062711			-0.76743			0.007508	0.154889	6.5028	10.278	0.087039	0.315903			0.094914	0.132094	-2.72752	-0.04546	-0.17306	-1.65074	-0.73748	-0.1718	-2.16364	-0.97659	-1.29446	-2.529	-0.44102	0.038567	-2.88786
			6.6667					0.008441			-0.01783			0.074447			-0.00249			-0.63766	-0.02992	9.991	5.5357	0.30606	-0.1268			-0.52456	0.390944	-0.57701	-0.7868	0.021458	-0.24454	0.142015	-0.40377	-1.14116	-0.25943	-0.16977	-0.33496	-0.41034	0.407302	-0.50917
			6.6667					-1.02648			0.002964			-0.3743			-0.22835			-0.05153	0.528641	5.5372	8.4279	0.039945	0.393559			-0.22993	0.033277	-0.15074	1.63485	0.256965	-0.53795	0.576343	0.468798	-1.11284	-0.12467	-0.34221	-0.55009	1.41836	-0.39387	-0.26679
			6.6667					0.204685			0.339283			0.208104			-0.77564			-0.06977	-0.14064	9.106	7.7253	-0.14185	0.031805			-0.6369	0.347849	0.42326	-0.16036	-0.48197	-0.03006	-1.02996	0.312287	-0.51756	-0.51303	-0.3567	-1.32722	0.286604	-0.25398	0.075805
			6.6667					-0.72778			0.147514			-0.22273			-0.65058			-0.19249	0.05525	7.618	5.2434	0.083218	0.188126			0.235498	0.258096	0.387114	-0.69622	-0.24572	0.000137	-0.23245	-0.91923	-0.45777	-1.06871	-0.96969	-0.56844	0.134614	-0.33459	-0.15527
			6.6757					-0.24328			0.7444			0.217337			-0.00249			-0.18834	-0.04202	7.824	14.8228	0.124298	0.434571			0.343275	0.293405	0.195302	-0.36094	-0.33145	0.754931	0.492235	-0.93108	-0.30502	-0.1388	-0.74613	-0.7702	-0.28213	0.372237	-0.77136
			6.6759					-0.23144			0.599408			-0.58313			0.320755			0.351508	0.088501	7.622	6.0811	-0.15229	0.499874			0.24021	-0.22195	-0.27801	-0.23154	1.30419	0.03557	-0.23748	-0.3403	-0.66916	0.089036	-0.38393	-0.34985	0.002483	0.25787	-0.53568
			6.681					-0.09587			1.79121			0.087316			0.094379			0.454261	-0.57704	11.2042	7.3189	1.27114	-0.2691			-0.32301	-0.26929	-0.22542	0.258373	0.368398	-0.44302	-0.33428	-0.43814	-0.54797	0.624231	-0.40665	-0.49139	-0.48364	-0.30076	-0.35833
			6.681					-0.24802			0.039964			-0.33921			0.186997			-0.2949	2.81893	11.1901	1.9169	0.366768	2.43387			0.084665	-0.04082	-0.10754	-0.67262	-0.89696	0.183579	-1.1132	-0.45496	-0.64014	-0.84046	-0.713	-0.63864	-0.26033	-0.30456	0.054494
			6.6895					-0.98643			-0.18582			-0.02409			-0.45141			0.048274	-0.01855	9.8435	5.5777	0.144557	-0.02687			0.533984	0.28106	0.141925	0.217589	0.057779	0.226741	0.209061	-0.30747	-0.72502	0.147341	-0.80631	-0.69139	-0.21438	0.15475	0.427415
			6.6906					0.479567			-0.03696			-0.11981			-0.24795			-0.38268	-0.98022	7.425	5.4845	0.11715	-0.00945			0.38217	0.498358	0.007143	-0.07426	0.593841	-0.17275	-0.18262	-0.61251	-0.67472	-0.47626	0.075618	-0.79977	0.390832	0.277858	-0.48727
			6.6926					0.229481			-0.65447			-0.12963			-0.19748			-1.70603	0.358631	0.9467	8.818	-2.31344	-0.01577			0.757873	0.143433	0.225383	-0.03137	1.00303	0.930713	-0.1472	-0.27204	-0.52377	-0.8612	-0.94117	-0.21762	0.628331	-0.12948	0.35314
			6.6969					-0.65243			0.060285			-0.22837			-0.43923			4.30552	0.123161	0.703	10.9275	2.07454	0.191069			0.107117	0.069641	-0.15358	-0.50062	-0.04773	-0.05636	-0.24187	-0.96068	-1.05914	-0.76136	-0.66005	-1.39462	-0.24171	0.060215	-0.26049
			6.6971					-1.00077			-0.18564			-1.10357			0.342978			-2.24676	0.479769	2.7098	9.1133	-0.81678	0.959897			-0.06378	-0.47149	-0.10313	-0.66499	1.75546	-0.43445	-1.0589	-1.10596	-0.521	-0.67364	1.15368	-1.27418	-0.16306	1.73876	-0.73851
			6.7138					0.15774			-0.54973			-0.44764			-0.28515			-1.36816	-0.30121	9.3151	7.9637	-1.51762	0.296386			0.509303	0.04703	0.01551	0.724434	-0.21014	-0.01203	-0.45153	-0.24884	-0.78092	-0.43129	0.334963	-0.85575	-0.27924	0.292814	0.130617
			6.7138					-0.37593			-1.32248			-0.99754			0.027892			1.14184	-0.6456	4.4822	6.841	0.297201	-0.27449			0.066737	0.367349	0.549906	-0.89148	0.043832	0.791639	0.626302	-0.44982	-0.14398	0.431285	-0.80307	-1.52222	0.425232	-0.08726	0.705396
			6.7153					-0.39619			-1.53256			-0.21591			0.390178			-0.54654	-0.49077	3.5654	10.1764	0.066202	-0.06513			-0.23617	-0.15317	0.117031	0.100536	-0.42016	0.007538	-0.73748	-0.27607	-0.52643	-0.1073	-1.50942	-0.47966	0.741828	-0.30142	0.426742
			6.7299					-0.29807			0.255264			0.061808			-0.09017			-0.57468	-0.20732	6.0034	7.234	0.351038	0.219835			-0.77119	0.426747	0.284995	-1.84273	-0.41999	0.568685	0.215964	0.025965	-1.04043	-0.38152	0.106048	-1.17092	-1.54859	0.043494	0.135249
			6.7321					0.746744			0.76146			0.230495			-0.00249			-0.50917	0.362807	7.8775	2.8749	-1.57728	0.008636			0.543188	-0.43664	-0.59106	0.225613	-0.93089	0.556092	-0.25574	-0.3868	-1.35778	-0.7722	-0.94822	-0.95527	0.180646	-1.26418	0.480541
			6.7368					0.197985			1.00296			0.136678			-0.48897			-0.02852	0.115522	5.2443	3.8835	0.27195	-0.38732			0.026871	-0.0561	0.274088	0.415636	-0.04678	-0.28975	-0.45943	-0.27356	-0.2324	-0.27908	-1.22498	-0.18125	-0.14922	-0.32173	0.119604
			6.7404					-0.04626			0.53041			0.082088			-0.67996			-0.1747	-0.2185	6.6434	9.2551	-0.17216	0.283344			-0.37482	0.655078	1.2412	-0.07259	0.706193	0.702006	-0.84088	-0.29727	-0.81348	-0.45752	-0.57725	-0.25	-1.70585	0.392241	0.078519
			6.7416					0.127637			-0.30434			0.367525			0.915885			0.398657	-0.17158	6.6906	11.002	0.268089	0.531304			0.144835	-0.15803	0.402203	-0.25097	-0.20385	-0.41493	0.218821	-0.04013	-0.65751	-0.18573	-0.26718	-1.08434	0.093115	-0.09718	-0.25822
			6.747					-0.47869			0.472955			0.002768			1.7503			0.412026	-0.00049	5.7276	8.428	0.172976	-0.24309			0.102514	0.249314	0.090677	0.023924	-0.0711	0.981534	-0.33087	-0.24179	-1.22647	-0.90819	-0.34632	-0.84221	-0.20781	0.066792	0.178866
			6.7506					0.119243			-0.26871			0.220184			-0.33313			-0.06503	-3.77375	7.9295	9.1703	-0.10306	-4.74133			-0.87122	-1.4783	0.080351	-1.16451	-1.48524	-0.82132	-1.37754	-1.80745	-0.98863	-2.11848	0.084009	-0.64401	-1.38705	-1.52383	-0.42334
			6.7538					0.312983			-0.66693			-0.03911			0.152964			0.198754	0.175023	5.6725	8.2418	0.029347	0.079256			0.189578	0.271356	0.25098	-0.65127	-0.31003	-0.58264	-0.41091	0.119162	-0.68185	-0.08394	-0.01848	-0.60056	0.120547	0.269095	-0.03376
			6.7568					-0.26986			1.09213			0.171617			-1.30416			1.07499	0.034116	2.861	5.5866	0.295877	0.691668			0.179623	0.018601	-0.38616	0.242831	-0.41461	0.018943	0.138435	0.240984	-0.737	-0.04941	-0.06673	-1.02216	-0.70878	-0.29768	-0.55689
			6.7692					0.13317			0.469286			0.3393			-1.38005			0.082198	0.092781	7.0588	9.5941	-0.12376	-0.36312			0.446609	0.469387	-0.39075	0.69608	-0.36466	-0.526	-0.29094	-0.32141	1.555	-0.28986	0.013034	-1.25	-0.4395	-0.57339	0.875093
			6.772					1.31447			0.247483			-0.16515			1.01714			0.283506	0.062318	3.9423	5.5743	0.253418	0.47205			0.703328	0.16354	0.052146	1.41497	-1.21624	0.784302	0.737923	0.555	-0.67284	0.457519	0.25	-1.12901	0.213171	0.467613	0.067412
			6.7797					-0.28862			0.30094			0.130589			-1.14298			0.286302	-0.7358	4.3893	6.8226	0.047251	-0.64865			0.149953	0.119675	0.047091	-0.44923	-0.29523	0.35908	1.34748	-0.26578	-0.18625	0.542481	-0.32097	-0.25085	-0.28988	-0.43185	-0.20841
			6.7836					0.021813			0.051035			0.092085			-0.7258			0.123426	1.00128	5.5172	7.8662	0.047132	0.786386			-1.99995	0.359615	-0.35712	-1.28642	0.652239	-0.53054	-0.10596	-0.47386	-0.50977	-1.91096	-1.40226	-0.8567	-0.9134	0.16109	0.109354
			6.7839					-0.60752			0.356098			0.058417			1.15335			-0.23069	-0.251	5.5033	8.2434	0.254975	0.127116			-0.17763	0.42273	0.250705	-0.27398	-0.16147	0.907108	0.664023	-0.06896	0.07591	0.285195	-0.36548	-0.44714	0.441595	0.280382	-0.09725
			6.7857					0.475736			-0.64007			0.442628			-0.97145			-0.05224	0.590127	6.4767	14.6277	0.143628	0.15027			0.280655	0.064069	-0.00375	-0.05025	-0.23268	-0.54939	-0.70229	0.309859	-0.93165	0.653677	-0.20345	-0.75782	-0.02984	-0.60557	-0.08097
			6.7873					0.391599			-0.01525			0.333552			-0.49954			-0.02668	0.448249	13.6296	7.478	-0.09929	0.497689			0.856614	0.064305	0.169179	1.16163	0.725929	-0.09458	-1.10596	-0.36657	-1.11681	0.118483	-0.58432	-1.00174	0.698359	-0.49157	-0.40701
			6.7895					-0.7416			0.943642			0.237914			0.141126			-0.70065	0.38118	9.5324	5.774	-0.00055	0.596474			-0.20286	0.06471	0.013543	0.806595	-0.61891	-0.22268	0.347481	0.089032	-0.79211	-0.25	-0.46888	-1.35912	0.093624	0.194976	-0.51965
			6.798					0.40602			0.319209			0.005086			-0.05913			0.386182	0.238074	5.4455	6.8182	0.21862	0.465291			0.185237	0.117363	0.320588	0.450545	-0.12387	0.160959	0.055	-0.2121	-0.9228	0.282548	-0.53638	-0.62441	-0.62721	-0.50613	0.278405
			6.8					0.100111			-0.35574			0.082608			-0.19748			-0.52529	0.292056	9.1523	8.8903	-0.03828	0.471069			-0.14372	0.162618	-0.02011	0.258495	-0.12543	-0.14391	0.470037	-0.06405	-0.42486	0.102067	-0.99199	-0.88473	0.140794	0.183632	-0.21699
			6.8047					-0.33564			-0.13138			0.059154			0.330845			-0.23884	0.961774	8.7544	9.5808	0.314905	0.118165			0.356386	0.576299	0.395682	3.18e-05	0.471873	-0.15908	-0.56109	-0.83206	-1.08814	-1.22546	-0.63585	-1.18427	-0.17758	0.035728	0.137905
			6.8085					-0.661			-0.24547			0.145968			0.859166			0.304085	0.681908	8.427	5.3691	0.106078	0.147765			0.29037	0.40131	0.261351	-0.13334	-0.17823	-0.34724	-0.73748	-0.38578	-0.7539	-0.25	-0.21064	-0.85082	-0.0686	0.77555	-0.11858
			6.8091					-0.06359			-0.20596			0.184429			-0.39246			-0.65205	0.06425	8.3027	9.2239	0.309389	0.266259			-0.37705	0.200728	0.354435	-0.95952	-0.15328	-0.33236	0.082125	0.010723	-1.01715	-0.63526	-0.22617	-1.33025	-1.02648	-0.99211	-0.06695
			6.8132					-0.0999			0.521701			0.169807			-0.42037			0.530287	-0.03383	6.7194	9.0909	0.282856	0.135331			0.266972	0.190926	-0.49269	1.03181	-0.34962	-0.09163	-0.15252	-0.15656	-0.48546	-0.86587	-0.00563	0.638804	-0.50878	0.199702	0.303588
			6.8182					-0.50787			-0.57727			0.221051			-0.95808			0.305173	-0.44842	5.152	5.8192	0.038805	0.358313			0.127581	0.201698	0.97712	-0.37858	0.045422	1.57816	0.40522	-0.58358	0.40421	0.353225	-0.8823	-0.56503	-0.41489	0.328165	2.49145
			6.8182					0.129733			-0.19731			0.034282			0.08519			0.209866	-0.38745	7.6555	7.4755	0.44439	0.344079			-0.08249	0.201108	0.259983	1.03898	-0.85895	-0.2675	0.284716	0.215964	-1.14284	-1.54248	0.341296	-1.06347	-0.04465	-0.48561	-0.18379
			6.8182					-0.08459			0.55251			0.220237			0.136052			-0.0982	0.09805	6.8223	1.6807	0.040071	-0.92019			0.458401	0.926034	-0.035	0.36876	0.913215	-0.07923	-0.4935	-0.945	-0.99345	-0.78362	-2.04248	-1.00184	-0.23293	0.998514	-0.12442
			6.8182					-0.38628			0.102729			0.180601			0.004938			-0.77536	-0.17428	4.9074	6.7079	-0.02883	0.103163			0.734689	-0.30599	0.639516	0.648967	-0.78254	-0.7943	-0.82777	-0.24633	-0.22261	-1.00451	-0.57217	-2.04248	0.981499	-0.62733	1.29397
			6.8357					-0.57341			0.791214			0.134572			-0.17491			0.164248	0.04931	4.4898	6.9149	0.322447	0.176447			-0.3349	0.026888	0.201919	-0.14395	0.797982	-0.05551	-0.72577	-0.15725	-0.83178	-1.22953	-0.339	-0.63874	-1.27329	0.081295	-0.40128
			6.8362					0.022818			0.41119			0.048229			-0.62579			-0.2231	-0.09296	8.4813	9.1497	0.15464	0.322518			0.379296	-0.04292	0.01559	-0.16847	-0.20769	0.434783	-0.34868	-0.63213	-0.64312	0.026271	-0.68411	-0.9597	-1.44536	-0.09571	-0.13573
			6.8404					-0.34002			0.194199			0.081472			0.525832			-0.80233	0.25955	7.814	6.0049	0.246316	0.011398			0.40727	0.486856	0.08557	-0.07134	1.1028	0.021596	-0.28404	-0.08818	-0.26371	0.480487	-0.05102	-1.54617	-0.25053	0.1771	0.164701
			6.841					1.21697			0.547935			0.067553			-0.19748			-0.34194	0.217281	7.5407	4.8301	0.309506	-0.34844			-3.66165	0.065865	-0.17996	-3.56646	0.006217	0.483304	-2.14116	-0.47344	-0.81348	-0.45752	-0.1438	-0.52293	-1.26125	-0.18201	0.733528
			6.8477					0.018596			0.832445			0.105807			-0.18881			0.151208	-0.05737	9.0085	8.0702	0.390726	-0.03055			0.077324	0.508594	-0.50569	-0.30637	0.204059	-0.04744	-0.1283	1.1662	-0.2487	-0.44261	0.087452	-1.17105	-0.57144	-0.69201	-0.69717
			6.8522					-0.22977			-0.24356			0.122526			-1.13158			-0.15011	1.51636	11.3433	6.2378	-0.01359	-0.05752			-0.01409	0.155412	0.238159	0.644463	0.896536	0.036036	-0.39845	-1.60596	-0.98427	-0.63576	1.04248	-0.81764	0.296903	0.328735	-0.12856
			6.8548					-0.10344			0.253491			0.077769			-0.14753			-1.87002	1.06758	5.3619	6.3415	-1.42479	0.680305			-0.68862	0.184982	-0.09527	0.676968	0.809731	-0.21973	-0.35201	-0.22605	-1.18814	-1.16735	-0.84321	-1.73921	0.16456	-0.29493	0.312983
			6.8564					-0.11264			0.832445			-0.10617			0.215257			0.427237	0.335981	5.5714	7.5331	0.122489	0.229453			-0.24945	0.673973	0.263713	-0.47892	1.10967	0.197028	-0.98744	-0.29442	-0.98772	0.826002	-0.41911	-1.174	-0.65821	0.41101	0.293272
			6.8571					0.209935			0.482374			-0.05834			-0.00249			0.527286	-0.38841	5.8252	7.1543	0.079129	0.222882			0.35322	0.352425	-4.74871	-0.14619	-0.04503	-1.88724	-0.3385	-0.73748	-2.16469	0.018026	-0.88213	-2.97561	0.315481	-0.68719	-3.75976
			6.8571					-0.26651			-0.12323			0.071826			0.000969			0.465116	-0.11751	7.6043	7.1817	-0.14889	0.892966			-0.16871	0.046604	-0.24834	-0.37091	-0.58515	-0.0383	-1.31348	-0.91658	-1.25713	-2.49593	-0.87158	-1.3315	-0.70603	0.187849	-0.05898
			6.8581					0.41312			2.18267			-0.17008			0.828324			-0.1894	-1.00169	7.0213	5.665	0.195295	-0.81751			-0.20807	0.291317	0.129152	-1.14797	-0.41755	1.40918	0.161016	-0.18771	0.362355	-1.11588	-0.09423	-0.2185	0.13265	-0.23822	0.821466
			6.8675					0.563792			0.469957			-0.07085			0.19519			0.446418	-0.53521	9.2325	6.5406	-0.01119	0.203998			-0.20194	-0.19118	0.064117	0.413118	0.064099	0.176815	-0.55953	-1.10461	-0.41311	-1.02422	-1.40379	-1.01036	0.345712	-0.89421	-0.32127
			6.8685					-0.01824			0.073521			0.109521			-0.76725			0.45329	-0.36824	8.1773	6.1131	0.416264	0.225464			0.812603	-0.18045	0.062799	0.293775	-0.00245	0.430713	-1.64116	-0.39399	-0.59051	-1.04248	-0.52616	-1.2015	1.9314	-0.33295	0.357788
			6.8687					-0.67108			0.300272			-0.50874			-0.86414			-0.79927	0.63184	5.646	8.0432	0.599373	0.469578			0.147291	-0.36653	0.264312	-0.351	-0.50031	-0.25534	-0.09716	-0.19988	-0.34946	0.133869	-0.22301	-0.44332	-0.17472	-0.44336	0.259507
			6.8716					-0.38072			-0.37507			-1.1142			-0.04433			-0.07276	-0.68833	5.4225	6.8441	0.146056	0.302642			-0.4779	0.037046	-0.01873	0.873696	-0.56807	0.599391	0.041824	0.331271	-0.72805	-0.11504	-1.09248	-0.93471	0.185142	-0.28534	0.22108
			6.8729					-0.24106			0.283243			-0.11639			-0.53061			-0.28721	1.26002	5.1205	8.2258	0.451422	0.85864			-0.30987	0.048854	0.01432	-0.25134	0.296695	-0.42585	-0.67961	1.82716	-0.10401	-0.75955	0.731737	-0.91721	-0.42352	0.851922	-1.0289
			6.8771					-0.51143			-0.56427			-0.2799			0.241025			0.452746	-0.31872	8.1157	6.2808	0.078692	-0.20783			-0.50877	0.22138	0.02887	-0.35306	-0.28863	-0.54618	-0.21494	0.363856	-0.75792	-0.87396	-0.67136	-0.74845	-0.92153	-0.59056	-0.60854
			6.8834					0.181615			0.764136			0.110483			-1.01737			-0.29722	-0.49923	7.3952	8.3216	0.138295	0.212355			0.420802	0.063596	-0.38459	0.181515	-0.51613	-1.68129	-0.50295	-0.35687	-0.81348	0.189853	-0.80984	0.25	-0.053	-1.92278	0.873101
			6.8915					-0.34261			1.51964			-0.15566			-1.09671			-0.0005	-0.18819	3.379	8.5262	0.207262	0.180073			-0.30487	-0.28912	-0.30662	-0.99771	-0.10264	-0.32375	-0.41877	-0.2957	-1.92468	-2.65368	-0.51526	-1.55204	-0.04258	-0.04606	-0.4414
			6.8966					0.324378			0.792728			0.162755			0.536597			0.402131	0.052278	10.4212	4.191	0.080272	0.081372			0.377064	0.17469	-0.5904	0.284859	-0.31556	-0.51872	-0.47856	0.301149	-1.6779	0.303458	-0.05011	-1.68336	-0.38115	0.126538	-0.87342
			6.9003					-0.45049			0.621713			0.135836			0.723866			0.9314	0.461915	2.2222	6.3573	0.376379	0.510323			-0.19798	0.222735	1.42739	-0.68676	0.423889	0.677259	0.087548	0.125322	0.607747	-0.85429	-0.25955	0.02439	-0.21607	0.459316	1.76429
			6.9069					-0.33295			-0.16296			-0.21106			-0.3089			-0.64776	0.033899	1.0936	8.0541	-0.64624	0.461965			0.129378	0.023011	0.235316	-0.05549	0.093103	1.031	-0.34868	-0.01375	-0.64419	0.785195	-0.62271	-1.38026	-1.05779	-0.20746	0.259029
			6.9074					-0.95913			0.328901			-0.04557			-0.13326			0.857399	-1.55538	1.2563	1.4428	-0.09321	-0.61185			-0.17896	-0.25387	-0.49748	-0.20836	-0.11821	0.151105	-1.47159	-0.76027	-0.52134	-0.16504	-0.92682	-0.54094	-1.24819	-1.11164	-0.8601
			6.9098					0.415424			-0.06754			0.252291			-0.03567			-2.0686	1.30105	3.9474	1.8111	-0.99567	1.13407			-0.14167	0.182486	0.256738	-0.58302	-0.11607	0.061841	-1.09334	-0.4519	-0.07652	-0.8092	-0.10777	-1.28397	-0.61552	-0.18804	-0.75044
			6.9119					-0.17606			-0.29332			0.088134			-1.14457			0.368961	0.132355	9.2346	4.7401	0.20034	0.168479			0.290512	-0.47352	0.271741	-0.8826	-0.37306	0.737193	0.950707	-0.10596	0.172857	-0.55045	-1.29736	-0.8612	-0.6979	-0.37635	0.327329
			6.9268					-0.17064			-0.17077			0.10613			-0.74372			0.605957	-0.03245	4.4156	5.9451	0.659646	0.197097			0.582705	0.10732	0.313365	-0.04949	-0.25832	0.86017	1.63996	-0.20678	-0.81846	-0.73174	-0.61733	-1.08175	-0.36673	0.428529	0.107726
			6.9348					-0.16357			0.157998			0.10509			-0.20505			-0.59911	0.014686	3.6948	6.3147	0.118086	-0.3619			0.364347	0.301655	0.07741	0.076354	-0.60388	0.368947	-0.39845	-0.15252	-0.88638	-0.1388	-0.86799	-0.41597	0.514097	-0.46335	-0.03428
			6.9355					-0.49986			2.23354			0.129195			-0.57557			0.122517	0.099798	9.3936	4.8066	0.220293	-0.10573			-0.06388	0.398996	-0.26835	-0.0167	0.167025	0.655281	-0.50274	-0.07652	-0.72993	0.231737	0.779447	-1.50892	0.537074	0.516363	-1.37569
			6.9486					0.125727			0.3483			0.125332			-0.4082			-0.00735	-0.28406	5.0918	6.6759	0.126599	0.160584			0.469946	0.399854	-0.30528	-0.48261	0.531735	0.294769	0.143652	-0.86857	-0.43161	0.196542	-0.40596	-0.63735	-0.326	0.209809	0.073568
			6.9544					-0.08289			0.859966			0.173899			-0.19748			0.637073	-0.41483	4.4071	5.9273	0.24903	0.193188			-0.55067	0.218269	-0.06354	-0.17722	-0.26745	-0.33716	-1.04677	-0.6589	-0.56558	-0.86087	-0.17352	-1.07604	-0.96998	-0.46605	0.194863
			6.9565					-0.14363			-0.03223			0.080169			-0.54905			-0.4208	-0.89424	8.7921	8.8512	-0.45707	-0.34895			-1.98008	-0.11666	0.092692	-1.82947	-0.41524	0.440847	-2.81168	0.762289	1.11964	-1.73899	0.340286	-1.91993	-2.57016	-0.12541	1.11817
			6.9565					-0.02043			-0.09117			-0.21888			-0.60982			-0.33942	-0.26841	5.7714	6.7797	-0.18679	0.285256			-1.17224	-0.33643	-0.08185	-0.17222	-0.09828	-0.32068	-0.84868	-0.25741	-0.90276	-0.94616	-0.78894	-1.07987	-1.29993	0.181853	0.582773
			6.961					-0.29516			0.141934			0.238122			-2.056			-0.27951	1.1343	4.1707	11.4675	0.057008	1.26407			-0.02485	0.43838	0.067901	-0.71382	0.793361	0.055134	-0.84387	-0.07496	-0.69554	-1.17053	-0.57752	-0.70864	-0.68575	-0.05092	-0.15079
			6.961					-0.53568			0.171481			0.238999			0.048179			-0.05777	0.884606	7.3903	3.3708	-0.10729	0.57243			-0.47863	-0.30595	0.281519	-1.11905	-0.71122	0.824216	-1.36397	-0.24129	1.84748	-1.31464	-0.37711	0.042481	0.122766	-0.57085	0.163664
			6.9645					0.612171			0.603781			0.112441			-0.00249			-0.52434	1.33343	4.3633	3.871	0.111265	-0.2816			-0.60092	0.461858	0.179928	1.03781	-0.09128	-0.1682	-0.445	-1.445	-1.08412	0.381517	-1.41096	-1.38276	-1.11923	-0.58066	-0.22096
			6.968					-0.60199			-0.46569			0.085742			0.438154			0.503054	0.613173	7.7477	6.5805	0.091484	-0.00345			-1.16602	-0.63584	0.122093	-0.6837	-1.61434	0.533719	-0.34868	-0.81276	-0.08377	-1.79373	-0.50419	-0.49405	-0.73948	-1.08467	0.229638
			6.9686					0.166065			0.332445			0.164508			-0.17472			0.069097	-0.25845	4.8511	4.7676	0.667964	0.252705			0.092105	0.555049	0.296907	0.237391	1.26199	0.403488	-0.34105	0.478998	-0.70409	-0.28056	-1.26277	-0.74374	-0.50595	-0.38803	0.614471
			6.9767					-0.27872			0.121713			-0.00222			-0.13326			-0.00772	-0.10629	5.0544	7.0299	0.076477	0.026972			0.452509	0.524571	-0.19211	0.264694	-0.49861	-0.10909	-0.12182	-0.65701	-1.08151	-0.23979	0.341296	-0.90236	-0.02925	0.374343	-0.53288
			6.9767					-0.38834			-0.0372			0.028553			-0.86536			-0.00169	0.663954	4.9892	6.2434	0.733104	0.040673			0.607073	-0.08691	0.16263	-0.41227	-0.21952	-0.64233	0.169741	0.386483	-1.03474	-0.73126	-0.23899	-0.73736	-0.17498	-0.5167	-0.20933
			6.9799					0.086941			0.477199			-0.07269			0.404976			-0.30276	-0.46747	11.9192	3.4439	0.241344	0.055165			3.08426	0.454974	0.475654	1.99818	-0.56835	0.655928	1.21596	-0.98047	0.155012	0.25	-0.65591	-0.81175	2.73875	0.485207	0.099369
			6.9853					-0.71475			0.060285			0.025897			-0.25823			0.424949	-0.33491	8.4883	3.8331	0.334246	-0.30334			0.413547	0.324717	-0.18454	0.757311	-0.44656	1.11944	-0.73228	-0.58723	-0.534	0.595939	-0.63619	-1.34221	0.401221	-0.44503	0.593598
			6.9853					-0.41792			0.444166			-0.04472			0.79381			1.31485	1.02361	4.4174	6.97	0.917645	0.414191			0.057608	0.247202	0.183263	-0.27409	-0.76262	0.047961	-0.24821	1.2867	-0.94232	-0.40099	-0.54248	-1.16824	-0.44099	0.471968	-0.21267
			6.9884					-0.32576			1.28268			0.021956			-0.53081			-0.52993	-0.71062	6.9746	5.9977	0.229474	-0.72964			0.293733	0.150536	-0.05678	-0.0474	-0.09889	0.38397	-1.13426	-0.64919	-0.54251	-0.98474	-1.11886	-1.00125	0.249761	0.273189	-0.09236
			6.9887					-0.37611			0.352766			-0.06011			0.243167			-0.2597	-1.20073	7.6493	6.6667	0.2677	-0.20108			0.699587	0.056669	0.256563	0.988106	0.372697	0.156741	0.407776	-0.90768	0.152862	0.002899	-1.34676	0.077213	0.916817	-0.18508	-0.36466
			6.9988					0.864788			1.74221			0.112871			-0.50218			0.204514	0.180349	4.1546	6.7873	0.160095	-0.23091			0.029091	0.279297	0.451024	-0.20205	-0.25792	0.508512	0.751159	-0.55135	-1.26089	-0.56339	-0.07739	-0.80525	0.432357	-0.07443	-0.34398
			7					-0.41529			-0.29496			0.074407			0.539205			-0.20795	-3.27023	4.6584	6.4987	0.149306	-0.66618			0.293458	-0.13167	0.006078	0.55404	1.25546	-0.16279	-0.00158	-0.84868	-0.65224	0.112689	0.173998	-0.76621	0.649168	-2.33163	-0.16187
			7.0022					-0.15362			0.358507			-0.20541			-1.43472			0.146688	0.872402	6.2428	5.2055	0.077614	0.959159			-0.44644	0.490873	-0.26214	-0.78154	0.560239	-0.23123	-0.27104	-0.75902	-1.06547	-0.61848	-0.62974	-1.28716	0.111972	0.135919	-0.19759
			7.0028					-0.35369			0.02878			0.187462			0.135857			-0.07384	1.4188	8.8265	8.0808	-0.02812	0.980846			0.347834	0.232894	0.294977	-0.13537	-0.40206	0.353608	0.417496	-0.46281	-0.77686	0.026271	-1.10995	-0.41855	0.465817	0.096145	0.073404
			7.0039					0.162319			0.545288			0.014925			0.136052			-0.00198	0.569512	10.278	8.7359	-0.59284	0.023429			-0.0937	0.074223	0.277952	-0.48299	-0.18109	0.182931	0.244256	-0.19353	-0.57517	-0.03698	-0.32253	-0.81482	-0.38523	0.001557	-0.43892
			7.0048					-0.31906			-0.30229			0.299885			-0.19728			-0.37706	-0.2959	8.7671	5.0866	0.259519	-0.0731			0.124369	0.187995	0.346598	0.060399	-0.05333	0.397809	-0.02285	0.060265	-0.63463	0.007287	-0.99919	-0.55002	-0.34569	0.3409	0.427548
			7.0145					-0.37887			-0.28196			0.291005			1.64371			0.340426	-0.03807	8.3227	3.5971	0.000517	0.438961			0.018763	0.202736	-0.08716	-0.4936	0.064334	0.030292	-0.12839	-0.68656	0.594001	0.160762	-0.77051	0.470755	-0.11075	0.434139	0.978221
			7.0336					-0.32688			0.418001			0.218064			0.571137			-0.0464	0.157581	5.784	7.265	0.010301	0.352467			0.086987	0.057779	0.049987	0.016502	0.469221	-0.02567	-0.945	0.118126	-1.01313	1.26487	0.394753	-0.83216	-0.13473	0.096943	-0.29654
			7.0385					0.006157			-0.30285			-0.26948			-0.19748			-0.18498	0.737617	8.12	6.3903	-0.35614	0.575791			0.184475	0.191479	-0.00916	0.222327	-0.79364	0.362376	-0.945	-0.16264	0.234998	-1.54248	-0.31936	-1.03644	-1.11591	-0.51219	0.452637
			7.0442					-0.52542			-0.86477			0.101853			-0.25412			0.369484	0.22155	5.9822	9.2823	0.193423	0.771958			0.43436	0.181802	0.11289	0.256227	-0.3748	-0.25834	-0.14116	0.291966	-1.25011	-1.08904	0.042481	-1.18894	-0.2671	0.084696	-0.34815
			7.0588					0.227741			0.247483			0.01218			-0.45648			0.588559	0.411887	11.5308	4.8458	0.07473	0.399107			1.26195	-0.28106	-0.14388	0.372577	-0.4351	0.125623	-0.27104	0.096742	-1.63701	0.12351	-1.27523	-1.8346	1.39216	-0.1623	-0.3861
			7.0707					-0.24642			-0.29496			-0.08195			0.19519			0.043389	0.867119	6.2916	7.7061	0.481901	0.339845			-0.01695	-0.24603	-0.06796	-0.14526	-0.79226	0.477267	-0.45652	-0.7115	-0.52264	-0.43129	-1.02395	-0.83496	-0.06212	-0.76546	-0.0019
			7.0776					-0.04101			-0.41818			0.133656			-0.64873			-0.1288	-1.08215	7.7441	10.5919	0.212516	-1.0868			-0.26574	0.057913	0.166195	-0.48757	0.107964	0.389043	0.555	0.273116	-0.70196	-0.75	-0.326	-0.59072	0.084325	-0.44281	0.373217
			7.078					-0.23894			-0.5149			0.042611			1.83082			0.004548	0.378404	7.6795	8.4495	0.222642	0.466424			0.251328	0.149405	0.429485	-0.26396	0.40906	-0.52402	-0.31348	0.738161	-1.10596	0.75	-0.3752	-2.30426	0.539393	0.511655	-2.21544
			7.0804					-0.52369			-0.09777			0.072296			0.330845			-0.35868	-0.08215	5.3061	6.4257	-0.23912	0.13172			0.091549	0.180842	-0.1102	-0.24085	0.3053	0.614663	0.809073	-0.60303	-0.6876	0.237002	-0.80296	-0.95973	-0.28228	0.148505	-0.61313
			7.0922					0.350439			-0.01772			-0.14556			-0.01729			-0.5473	-0.36529	6.6239	5.1802	0.344023	-0.04491			-0.37829	0.211382	0.162202	0.470536	-0.38724	0.152239	0.131002	0.847481	-1.12495	-0.03352	-1.10022	-1.13148	-0.40488	-0.25243	-0.33163
			7.0922					0.722813			-0.45593			0.10289			-0.12335			-0.44983	-1.0686	8.6812	3.2051	0.016604	-0.19126			-0.53103	0.298947	-0.21438	-1.39946	-0.19517	0.555707	0.273703	-0.66882	-0.41918	-0.15103	-0.74825	-0.91349	-0.07739	-0.11024	0.174859
			7.0946					0.476302			0.039964			0.22715			-0.39246			-0.39437	0.577164	6.5156	5.2539	-0.06014	-0.2851			0.29298	0.08336	0.138878	0.629695	0.176131	-0.08152	0.019805	-0.40888	-0.40367	0.542481	-0.22258	-0.93031	0.246902	0.211245	-0.40764
			7.1138					-0.7726			-0.18043			-0.39128			-0.04414			-0.20227	-0.22846	5.675	5.4446	0.434581	0.404635			0.290485	0.054469	0.19553	-0.05768	0.21827	-0.35541	-0.22899	-0.38171	-0.09945	-0.58378	-0.413	-0.86473	0.202351	0.009631	-0.09592
			7.1225					-0.51053			-0.36505			0.246376			0.006409			0.068416	0.538949	7.8443	6.6505	0.314561	0.576227			0.19617	-0.306	-0.06712	0.192571	-0.00356	0.123746	0.702617	-1.16148	0.019278	-0.87291	-0.85807	-0.44894	0.160438	-0.37782	0.339401
			7.1259					0.089323			0.236267			0.014405			-0.33313			-0.44693	-0.01288	6.6911	10.5099	0.115081	-0.13644			0.033098	0.01276	0.195503	-0.47892	-0.51924	0.299796	-0.23748	-0.30968	-0.19496	0.764874	-0.59462	-1.31264	-0.25368	-0.4863	0.66931
			7.1341					-0.11998			0.074156			0.131871			-0.8153			-0.80919	-0.10307	10.7083	8.7045	0.046353	0.55673			0.053835	0.411262	0.367416	0.018616	0.519848	-0.00046	0.169886	-0.01286	-0.24651	0.243964	-0.23485	-0.74295	-0.58456	0.552841	0.147609
			7.1429					-0.22569			-0.11345			0.128594			0.048179			0.455368	-0.28516	6.24	5.1518	0.379482	0.163336			0.736902	-0.20677	0.307236	1.22694	-0.21456	0.415984	1.26252	0.847481	0.277392	0.862001	-1.83496	-1.26747	1.44627	-0.5711	0.559431
			7.1429					-0.44458			0.286415			0.130622			0.738309			-0.66912	0.797853	6.8485	9.019	-0.13402	0.755515			0.06341	0.356345	-0.53458	-0.26673	0.149954	-0.94555	1.13996	-0.333	-2.25968	-0.67622	-0.75321	-2.36028	-1.14178	-0.31698	-0.9174
			7.1429					-3.09846			-1.72367			-2.42303			1.07164			-0.42636	-1.17372	7.967	6.3636	0.03983	-1.01523			0.100276	0.460216	0.776695	-0.09644	0.536761	0.372974	-0.54534	0.379532	-0.48076	-0.31019	-0.39769	-0.76678	0.477282	0.344767	0.359554
			7.1555					-0.12781			0.088058			0.04053			-0.12335			-0.22557	0.411085	6.0882	5.4795	-0.01855	0.169658			0.861858	0.555306	0.064768	0.170502	0.251079	0.300201	-0.65252	0.381038	-1.00691	-0.88152	-0.06871	-1.58214	1.48873	0.627636	-0.30555
			7.1588					0.546482			-0.39739			0.13164			0.296088			-0.29547	0.074764	5.4029	2.8818	0.293423	-0.02872			-0.01621	-0.03147	0.424393	0.115917	-0.0818	0.581732	-0.44033	-0.12182	-0.44107	-0.1869	-0.94471	-0.33164	0.4496	-0.38834	-0.07967
			7.1599					-0.17472			-0.10643			0.167668			-0.88918			-0.49274	0.071526	7.3484	7.3984	-0.0468	0.648509			0.591325	0.246076	0.292726	0.705696	-0.28571	0.630121	1.00845	-0.6872	0.357762	-0.8612	-0.83843	-0.9672	1.10133	-0.28191	-0.222
			7.1656					-0.16371			-0.23666			0.296103			-0.19728			0.17552	-0.68322	8.8326	3.1746	0.274234	0.307819			0.122238	-0.24657	0.253755	0.567115	-0.52864	0.60304	-1.09082	-0.24381	-0.61521	-0.60448	-0.16156	-0.70147	-0.34055	-0.13114	-0.21868
			7.1667					-0.33992			0.842			-0.00961			-0.28515			0.443299	0.586752	6.5217	9.8691	-0.02645	0.463928			0.100762	0.272379	0.199295	0.255848	0.019747	0.111883	0.115921	0.013769	-0.46596	-0.49971	-0.50348	-0.87602	-0.11546	0.245577	-0.28991
			7.1744					0.205234			-0.16578			0.04975			0.107947			0.025639	-0.52223	12.1157	3.7783	-0.64515	0.296308			0.69708	0.178668	-0.12198	-0.08075	0.280678	0.312113	0.30625	-0.41427	-0.25143	0.457519	-0.60726	-0.72206	0.214899	-0.17736	0.259488
			7.1744					-0.51527			0.010517			-0.05005			-0.41483			-1.9166	-0.03014	1.1152	5.6328	-0.50372	0.043954			-0.20614	0.154648	0.058228	-0.58047	-0.27945	-0.04923	-0.10596	-0.46322	-0.8603	-0.81277	-0.66701	-0.90905	-0.0152	-0.31705	-0.58371
			7.1823					-0.34193			-0.51777			0.283337			-0.33582			-0.03865	-0.59778	10.6173	9.9868	0.183729	-0.85007			0.624152	-0.34782	-0.5611	-1.08866	-0.92288	-0.11439	-0.445	-0.93483	-1.3338	-0.83175	-0.50119	-1.53261	0.19681	-0.25297	0.268523
			7.1923					-0.15503			0.267804			0.415159			-0.04098			-0.02635	0.654882	4.878	5.4965	-0.13951	0.314009			0.415192	-0.51245	0.411551	-0.09446	-1.21328	0.354228	-0.67472	-0.90391	-0.23748	-1.06871	-1.12932	-0.34632	0.127521	-0.8758	0.735765
			7.2022					0.347597			-0.20656			0.254696			0.353603			0.61245	0.904928	10.1732	8.6925	0.347414	0.260264			0.425039	0.098136	0.480354	-0.57149	0.259992	1.08186	0.715964	-0.62353	-0.32672	-1.20345	-0.82788	-1.00548	-0.21146	0.041391	0.575003
			7.2041					0.09116			0.125994			0.148393			0.228369			0.52122	-1.02181	8.2202	5.4598	-0.03509	-1.48686			0.040619	0.074248	-0.10842	-0.21744	-0.13295	0.071203	-0.19848	0.296849	-0.94994	0.507287	-0.22893	-1.28293	0.060804	-0.28386	0.116067
			7.2104					0.219601			1.13629			0.020188			-0.16049			-0.53502	0.316009	8.377	9.7162	0.264804	-0.24485			0.156119	-0.08229	0.419732	-0.12693	-0.07866	0.397119	-0.09743	0.351899	-0.6857	-0.2653	-0.89835	-1.1568	-0.0068	-0.50087	0.053133
			7.2115					0.11735			-0.27875			0.085479			-0.06621			-0.35702	0.69542	6.5476	9.0444	0.184252	0.42214			0.235334	0.469932	-0.33452	0.231902	0.438528	-0.04141	-0.37025	0.623752	-1.4695	-0.38127	-0.44616	-0.8939	0.157852	0.407499	-0.4177
			7.2115					-0.28598			0.434984			0.202895			-0.53569			-0.46183	-0.37147	8.1796	9.7046	0.025569	-0.14873			0.279994	0.189639	0.02148	0.022643	-0.04395	0.851787	0.20667	0.18996	-0.75426	0.012331	-0.174	-0.8047	-0.69659	-0.81988	-0.66428
			7.2165					0.097724			0.29106			0.409951			-0.01537			-0.60757	-0.14906	5.3435	5.5355	-0.07936	0.313093			0.398117	0.613358	-1.87048	0.547379	-0.38783	0.5945	0.577197	-0.29255	1.34748	0.457519	-0.74037	-2.04248	-1.00838	-0.04117	-0.20448
			7.2235					0.492689			1.10461			0.251846			-0.50805			-0.09009	0.229081	5.4638	0.6356	0.286817	1.12006			0.913458	0.459624	0.301358	0.708826	-0.16279	-0.04489	0.297713	0.455548	-0.0501	-0.42396	-0.40153	-0.82528	-0.36172	-0.17706	-0.11794
			7.2261					0.037909			0.069796			0.184018			-0.82987			-0.02482	-0.0592	6.1836	5.8442	0.13864	0.180823			-0.18289	0.113305	0.188969	-0.09562	0.493683	-0.53644	0.215664	-0.39154	-0.50672	-0.98618	-0.39978	-0.94616	-0.66595	-0.12856	0.732854
			7.2289					-0.35347			-0.26			0.215599			-1.43166			-0.38312	-0.06542	6.3278	5.2874	0.085981	0.406246			-0.46349	-0.02786	0.479242	-0.92029	-0.58095	-0.12368	-0.36325	-0.62573	-1.20853	-1.07012	0.0142	-0.9767	-0.39132	-0.4916	0.301356
			7.2319					-0.28171			0.60469			0.128851			0.135857			0.346437	0.527916	9.5869	9.5858	0.460578	0.205268			0.234356	0.316591	-0.07708	-0.24917	-0.37301	0.464738	-0.68729	-0.82648	-0.78358	-0.03814	-1.26487	-0.96627	0.17172	-0.51927	0.063332
			7.2333					0.613216			-0.05708			0.033709			-0.53081			0.373166	-0.70106	12.0567	4.9545	0.066112	-0.11558			-0.03392	0.607611	0.513591	0.25489	-0.00084	-0.10429	-0.04132	-0.78725	-0.08453	-0.52771	-1.54248	-0.74847	0.233993	0.188616	-0.46473
			7.2335					0.008109			-0.11779			0.14232			-0.85157			-0.0376	0.08555	9.0056	7.6739	0.251709	-0.06796			-0.12431	0.261609	0.063255	0.384812	-0.11302	0.32331	-0.72951	-0.34868	-0.49692	0.457519	0.042481	-0.5516	0.347543	-0.0592	0.192254
			7.2414					0.086541			0.591511			0.20205			-0.53081			0.201034	-0.59128	10.7498	4.9224	0.75336	0.396362			-0.93137	0.05364	0.303109	-1.17645	-0.50226	0.342048	-1.52996	-0.66569	-0.89069	-2.55735	-0.37908	-1.04955	-0.35944	-0.36273	0.611501
			7.2421					-0.65014			-0.55636			0.05201			-1.94183			-0.23243	-0.21355	7.449	7.024	-0.11382	-0.22588			-0.06018	0.031275	-1.65944	-0.53029	-0.21591	0.065053	-0.09672	-0.80189	-1.82578	-0.78682	-0.70904	-2.57948	-0.06129	0.16963	-1.64997
			7.2441					-0.0535			-0.05957			-0.10256			-0.52126			0.094109	-0.23569	9.2496	4.5267	0.362415	0.016186			-0.11995	0.642736	0.808917	0.194429	0.078326	0.49732	-0.48183	0.233852	0.375052	-0.16768	-0.39005	-0.23174	-0.30123	-0.68292	0.255787
			7.2464					-0.1422			0.105457			-0.32313			-0.85469			0.65543	-0.0686	5.1189	7.8664	0.423527	0.434224			0.377002	-0.36942	-0.0235	-1.08483	-0.40895	-0.45336	-0.13975	-0.52635	-0.22826	-0.61504	-0.4153	-1.53258	0.629864	-0.44998	-1.61483
			7.2633					0.001043			-0.00192			0.059481			-0.19748			0.290631	0.20771	7.8251	6.4542	0.130756	0.249474			0.187623	0.206647	0.167262	-0.47194	-0.32989	0.5638	0.501132	0.231151	-1.35471	-0.48117	-0.37173	-1.02498	-0.61852	0.164549	0.07898
			7.265					-0.08063			1.4772			0.221728			-0.72826			-0.21215	0.22749	6.9909	8.3803	0.359064	-0.06622			0.134512	0.511286	0.29602	0.282122	0.45475	-0.36764	0.787334	0.787724	-0.86145	-0.4522	-0.06147	0.114373	-0.41844	0.722172	0.780721
			7.265					-0.18015			-0.73309			-0.38889			1.37869			-0.23742	0.609039	5.6734	4.5363	-0.08915	0.026396			-0.00501	0.062929	2.41013	0.356186	-0.22081	1.29477	-0.48424	-0.18771	-0.57077	-0.18664	-0.75576	1.84984	0.087519	-0.40296	3.61421
			7.266					-0.39919			0.323246			-0.07333			-0.19748			-0.14954	0.191982	6.8376	6.0204	0.141793	0.194559			-0.06576	0.115345	0.808776	-0.50153	0.450985	1.63365	-0.46533	0.04126	0.297713	-0.62753	-1.09533	-0.15368	-0.59704	-0.1223	1.34494
			7.2682					-0.00553			-0.25252			0.130997			-0.09866			-0.24834	-0.59911	4.6205	3.9514	0.315401	-0.22568			-0.16748	0.147415	0.130276	-0.74683	0.181788	0.353053	-0.5562	0.680481	-0.40847	-0.1042	1.43462	-0.84452	-0.31186	0.679781	0.230588
			7.2727					-0.20039			0.680866			-0.03003			-0.05913			0.484097	0.77437	3.2634	5.644	0.028745	0.206685			-0.09182	2.26672	0.021206	-0.59937	-1.03702	0.301429	1.47e-05	-0.60596	-0.67597	-0.03581	-0.25	-0.15298	-0.2765	2.10133	-0.07425
			7.277					1.0645			1.96396			0.111179			-0.7258			-0.3675	-0.31706	8.5862	6.7114	0.606705	0.082993			-0.41404	0.533898	0.337165	-0.05244	0.159698	-0.23807	-0.306	-0.3954	-0.38869	-0.35473	-0.08165	-1.03757	-0.1422	0.11587	0.053585
			7.2797					-0.55433			-0.18195			0.384993			-0.55427			-0.23056	0.298416	9.8628	10.0159	0.067326	0.508369			-0.34594	0.29331	-0.44649	0.259589	-0.40989	-1.12272	0.272548	-0.29891	-1.24849	-1.11848	0.63148	-0.75373	-0.00989	-0.35233	-0.09928
			7.2829					-0.2303			0.69222			-0.31348			-0.37258			0.088016	0.008123	4.9969	8.1466	-0.00268	-0.05447			0.301869	-0.04668	0.140089	-0.19777	-0.15021	-0.11347	-0.41023	0.083386	-0.32304	0.673998	-0.21605	-0.26732	0.113354	-0.38605	-0.1961
			7.2864					-0.37001			-0.81716			0.193044			0.029265			-0.21873	0.455583	6.2462	5.9341	0.17229	0.325506			0.414116	-0.04761	-0.04966	-0.12057	0.529013	-0.11302	-1.02996	-0.08184	0.186517	0.75	-0.62144	-1.174	0.144546	0.030719	0.163985
			7.2867					0.134978			-0.76066			-0.03138			-0.03083			1.11002	1.8287	5.3476	7.1599	0.38064	0.359524			0.760522	0.058573	-0.16332	0.497405	0.657138	0.402881	0.081234	-0.68227	-0.36477	-0.00729	-0.42275	-0.38152	0.466081	0.011334	0.314927
			7.2993					0.260458			1.16393			0.120762			-0.18516			-0.64685	-0.07993	7.8842	7.9563	0.232284	0.117203			0.412856	0.209364	0.51339	-0.25331	-0.11494	0.060604	0.598731	-0.68654	-0.74814	0.055717	-0.72941	-0.37663	0.840635	-0.43681	-0.194
			7.2993					-0.27204			-0.1136			0.2287			0.469191			-0.53657	0.018863	5.571	6.3342	0.116301	0.147014			0.216659	-0.01909	0.548501	-0.04015	-0.19231	0.474446	0.289743	-0.25149	0.690587	-1.49271	-1.05849	0.10022	-0.65832	-0.52845	0.160219
			7.3034					0.391853			-0.07541			-0.12179			-0.92135			-0.20313	-0.17818	6.4968	8.794	-0.07711	-0.43651			0.489531	-0.13239	0.051391	0.313567	-0.07143	-0.14369	0.67411	-0.3985	-1.10021	0.567883	-0.3829	-0.85903	0.401663	-0.30379	-0.40342
			7.3034					0.080895			0.030656			-0.01253			0.061727			0.878037	0.007206	6.854	6.5126	0.581316	-0.52719			-0.26118	0.262493	0.35615	-0.74953	-0.04051	0.152711	-0.49296	-0.01001	-0.3295	-1.13469	-0.20535	-0.21418	-1.03453	-0.39407	0.147913
			7.3206					-0.46269			0.871447			0.110587			0.396239			-0.18799	1.19052	5.7868	4.8223	0.117007	0.481541			-0.51381	0.154099	-0.26641	-1.35501	0.703277	-0.47614	-0.8075	-0.68402	-1.17773	-1.29067	-0.61848	-1.54066	-0.96044	-0.26381	-0.37547
			7.3418					0.179252			1.10371			-0.07901			-0.05913			0.047061	-0.45699	6.0262	5.5833	0.21371	-0.26733			-0.11127	-0.02364	0.330422	-0.74223	0.009902	0.316424	-0.2222	0.06636	-1.33702	-0.31376	-0.59942	-0.61378	-0.03524	-0.60301	0.179811
			7.3446					0.403446			0.37921			0.08258			-0.72695			-0.29777	-0.05234	5.0625	4.9887	0.362224	0.360201			0.158095	-0.02898	0.587457	-0.19711	0.174968	0.597056	1.055	0.508445	-0.61896	0.068715	-0.88949	-0.61925	-0.48063	1.51636	0.303118
			7.346					-0.12648			0.379			-0.16984			0.135857			-2.83701	-0.15647	5.2239	5.5241	-1.46515	0.276253			-0.09166	0.251833	-0.00609	-0.15969	0.27727	-0.02688	0.863336	-0.18655	-0.53969	-1.13922	-0.72738	-0.98676	0.528937	0.572486	-0.11289
			7.3529					-0.23893			-0.11501			-0.02994			-0.82901			0.314404	0.953768	2.2222	14.3229	-0.24607	-0.01828			-0.21352	0.056866	0.056264	-0.22435	-0.67322	0.164171	0.121751	0.117765	-0.75543	-1.10831	-0.60203	-1.05626	-0.16693	0.045233	-0.50418
			7.3552					0.573323			0.118977			0.150176			0.277007			-1.49923	-0.02655	4.1335	9.7087	-0.51165	0.292651			-2.33264	-0.40578	0.862465	0.679463	0.035626	1.1541	-1.34868	-0.45815	-0.19634	-0.04248	-0.75467	-0.00437	-0.19837	-0.03923	2.6012
			7.3574					-0.21699			-0.61515			-0.00298			-0.44313			0.1074	0.519482	3.6386	6.312	-0.27128	0.802282			0.347152	-0.37496	-2.17728	0.512885	-1.17525	-0.97425	-0.07773	-1.04255	-1.89845	-0.60525	-0.94245	-0.93462	0.496787	-0.81408	-2.7886
			7.3585					0.451432			0.006586			0.091609			0.209988			0.470559	0.708882	5.7772	6.6502	0.16478	0.242476			0.353714	-0.00258	0.127914	0.017403	0.089845	-0.41187	-0.14994	0.625089	-0.49698	-0.29384	0.102989	-0.77064	0.044597	0.479844	-0.44069
			7.3593					0.085862			-0.08766			0.171718			-0.33582			0.795866	-0.58457	10.0746	4.9475	-0.0359	-0.07984			0.1185	0.135636	-0.26529	0.024832	0.610458	0.143834	0.821248	0.363989	-0.97204	0.220553	-1.19906	-0.63252	0.228532	0.521042	-0.20645
			7.3739					0.381478			-0.58568			-0.02673			-0.48014			-0.0686	0.922838	6	8.0115	0.399016	0.158607			0.204954	0.197786	-1.45453	-0.38659	0.480795	-0.26872	0.705109	0.090195	-1.4672	-0.18953	0.3341	-0.8612	-0.30519	-0.24347	-1.42224
			7.3746					-0.58833			-0.40749			0.143807			-0.85197			-0.23824	0.069272	5.0806	11.3466	-0.15417	0.115914			0.118193	-0.13889	0.110425	0.211585	-0.47683	0.71302	0.820257	-0.4609	-0.75506	-1.10858	0.426646	-0.97421	1.18603	-0.25718	-0.28026
			7.377					-0.0559			0.092505			0.254843			-0.67096			0.056352	-0.75673	4.614	5.2486	-0.02295	-0.06201			0.091466	0.214153	0.440526	-0.20015	0.067288	-0.07376	-0.25334	-0.408	-0.6575	-0.7707	-0.64612	-1.11848	0.081517	-0.35373	-0.37788
			7.3783					0.528096			-0.16755			-0.08921			0.811036			-0.30496	0.610999	5.0483	6.3591	0.204259	0.297756			0.001832	0.47604	2.67287	-1.21253	-0.31673	0.451623	-0.23748	-0.11732	2.03055	0.299768	-0.06402	1.25378	0.383912	-0.00423	2.30459
			7.3783					0.807365			-0.01627			0.085453			-1.0237			0.142105	-0.29184	8.1236	4.6512	0.296069	0.296778			-0.21875	0.337747	0.486145	-0.33669	-0.992	0.344537	-0.38186	-0.4924	-0.91877	-0.33152	-0.86526	-0.5758	0.526081	-0.44855	0.314729
			7.3833					0.268254			0.075159			0.372578			-1.09312			0.407133	-0.2125	10.2029	9.2092	0.434547	0.160968			0.302834	-0.11731	0.18858	-0.13271	-0.57655	0.0935	0.365624	-0.26773	-0.32006	-0.47437	-0.8725	-0.31062	1.34708	-0.26079	-0.04519
			7.3892					0.057601			0.653218			0.211831			-0.58274			-0.94626	0.406127	4.1791	8.4326	-0.67145	0.241927			-0.09283	0.456344	-0.14734	-0.6657	0.61891	-0.3685	-0.09713	-0.34177	-1.89241	-0.12715	0.114676	-1.52216	-0.27972	0.309496	-0.14429
			7.3913					-0.09702			-0.37829			0.085263			-0.94592			-0.72832	-0.32099	6.5996	1.169	-0.26236	-0.1658			0.589413	-0.35522	0.51723	0.304828	-0.34167	-0.0797	-1.28404	0.192311	-1.41029	-0.20023	-0.80049	-1.20849	1.32908	-0.03664	0.668555
			7.3955					0.032365			0.236123			-0.23775			-0.95483			-0.14665	-0.2051	4.5408	4.2216	-0.01563	-0.16844			0.082286	-0.59648	-0.14584	0.122071	-0.33412	-0.12468	0.5575	0.093671	-1.71587	0.187235	-2.38152	-0.74198	0.982881	-0.05642	-0.29403
			7.3964					-0.21811			0.622391			0.153764			0.182344			0.328418	-2.13899	6.6196	2.2026	0.763864	-1.04005			0.0459	-0.31115	0.714268	0.092558	-0.59154	2.13823	0.068236	-0.97758	1.28472	0.081483	-1.11715	1.04248	-0.28112	0.139219	-1.04937
			7.3988					-0.19512			-0.31528			-0.16249			-0.36957			-0.171	0.290986	9.3484	6.0924	0.065241	0.447806			0.421657	0.191054	0.184173	0.206258	-0.32472	0.511562	0.423483	-0.61873	-1.30868	-0.36827	-0.55333	-1.33503	0.011685	0.444285	-0.17368
			7.4024					0.160694			0.174208			-0.07452			-0.34591			-0.3311	0.080119	4.1816	5.5288	-0.26513	-0.27043			0.243264	0.293456	-0.07348	-0.1252	0.568473	-0.11523	-0.88578	0.853426	-0.27378	-0.69341	-0.05274	-0.44486	0.045924	1.66871	0.07843
			7.4141					-1.28635			-0.50561			-1.31506			-1.05894			0.148717	0.410328	9.5346	7.5726	0.420241	0.191733			0.616576	0.25147	0.128824	-0.45527	-0.58162	-0.55566	0.009786	-0.46322	-0.80668	-0.44997	-0.47541	-0.80244	0.068433	0.303829	-0.01986
			7.4223					-0.26009			0.308264			0.278728			0.19519			-0.00556	-0.53029	7.5332	8.2578	0.009048	0.198052			0.291718	0.275586	0.926628	0.972835	-0.08045	-0.05956	0.458677	-0.28404	-1.15252	0.542481	-0.27975	2.12744	-0.48496	0.460252	1.3137
			7.4236					-0.1788			1.00296			0.143526			1.31771			0.013653	0.239271	6.4137	9.6939	0.49881	0.240502			0.316005	0.201989	0.469567	-0.02806	0.040133	0.363184	0.117765	-0.03668	-1.13918	-1.64068	-0.55793	-1.06681	0.724167	-1.02252	0.186987
			7.4273					0.260832			0.406877			-0.07658			0.243167			-0.2071	0.092863	7.2212	7.1518	0.216895	0.171295			0.901849	-0.19797	0.884979	-0.7573	-0.49435	0.874857	-0.78404	-0.47832	-0.49751	-0.68887	-0.32806	-0.98461	0.790285	-0.53796	0.257067
			7.43					0.670814			-0.36975			-0.0928			-0.22539			0.091047	0.306909	5.878	6.4257	0.242758	0.205182			-0.01632	0.064168	-0.05877	-0.61974	1.43736	-0.14307	0.188393	0.110091	-1.1506	0.26955	1.10022	-1.17736	0.178765	0.258857	-0.40455
			7.4324					-0.14463			0.239512			0.272139			0.039355			-0.05869	-2.49263	5.8896	4.4199	0.042109	-3.11733			-0.02094	0.229415	0.101405	-0.1543	-0.07455	-0.00074	-0.02055	-0.38917	-1.07017	-0.21393	-0.26681	-0.87997	-0.67446	-0.25582	-0.07485
			7.4364					-0.09718			0.1581			-0.05987			-1.48164			-0.15295	-0.10503	2.6247	5.6697	-0.3709	0.267439			0.177195	-0.02849	0.058571	-0.31795	-0.37745	0.219761	-0.41969	-0.88917	-1.24644	0.181403	-1.08904	-0.55432	-0.60002	-1.30681	-0.25173
			7.4369					-0.0349			-0.28585			-0.17845			-0.19748			0.189869	-0.34092	4.6307	6.4554	-0.01783	-0.83978			-0.37095	0.500003	0.232738	-0.25266	0.969283	-0.14171	-0.23245	-0.46532	-0.54513	0.294028	0.682535	-0.89974	-0.13056	-0.21511	-0.26725
			7.438					-0.15131			-0.2322			0.139109			-0.55134			-1.64705	-2.49236	7.7491	9.6267	-1.03539	-2.2076			0.083938	0.291757	0.16596	0.126205	-0.8073	-0.52425	0.894036	-0.39154	1.26252	0.089036	-0.84221	-0.326	-0.11188	0.137953	-0.58977
			7.4419					0.315481			-0.39796			0.056609			-1.02684			0.690712	-0.37812	6.5934	4.9669	-0.5534	0.245889			0.280826	0.069547	0.042504	-0.38982	0.090685	-0.00326	-0.15252	-0.79883	-0.26809	0.381517	-0.82512	-0.74816	-0.61715	-0.11871	0.107386
			7.4434					-0.4513			0.53172			0.201265			-0.36854			0.033563	0.884857	10.2328	3.4568	0.495222	1.29791			-0.06319	-0.10749	-0.82194	-0.49915	0.087315	-1.99046	-0.54582	0.297329	-0.70229	-0.56708	-0.18885	-1.75428	0.181153	0.686254	-1.64827
			7.451					0.183276			0.233729			0.269406			0.634112			-0.24146	0.353787	8.0238	3.6847	-0.26153	-0.1245			-0.12411	0.240194	-0.17816	-0.77321	0.059021	-0.03862	-0.9389	-0.38027	-0.02712	-0.15204	-0.88051	-0.50249	-0.4533	0.093699	-0.34302
			7.455					-0.01977			-0.71732			0.092412			0.664178			0.324288	-0.43145	5.8716	5.8654	0.301005	0.344565			0.326539	-0.03026	0.075664	-0.11694	-0.80588	0.297471	-0.41923	-1.14068	-1.15651	-1.17061	-1.22733	-1.41083	-0.63833	-0.96542	-0.65726
			7.4612					-0.33298			0.19222			0.382348			-1.30479			0.28764	0.873915	10.6657	9.6552	0.197136	0.506447			0.13218	0.078763	1.7564	-0.57748	-0.43742	1.83339	1.50845	-0.14866	1.3943	-0.326	-1.5387	0.697714	0.073657	0.325396	2.31007
			7.4661					-0.54282			-0.33542			0.076362			-0.53061			0.050907	0.727867	3.257	8.6142	0.471089	0.638224			0.237984	0.252892	0.070453	-0.40976	0.33269	0.248987	-0.21528	-0.98982	-0.11515	-0.50595	-0.28137	-0.90963	-0.52084	-0.45495	-0.17328
			7.4667					-0.22915			-0.18505			0.344335			-0.39227			-0.36586	1.05766	8.2827	4.9107	0.026521	-0.0645			0.154481	0.165166	-0.11825	0.09419	0.558438	-0.38861	-0.02882	-0.15974	-1.04986	-0.06754	-0.03874	-0.70937	-0.1579	-0.53825	-0.43278
			7.4681					-0.11404			-0.15115			0.194618			-0.42088			0.103292	0.135529	4.8622	5.2934	0.659089	0.401113			0.092594	0.240144	0.04935	-0.14018	0.086648	0.909525	0.812287	-1.23417	-0.30101	0.293731	-0.901	-0.48093	0.526652	-0.2674	0.20572
			7.4713					0.291991			-0.38545			0.207225			0.595556			-0.1242	-1.2061	10.7981	4.9261	-0.19574	0.093772			-0.30092	0.094706	0.523552	-0.69798	-0.66465	-0.10021	-0.65252	-0.14029	-0.76998	-0.59219	-1.12423	-0.54649	-0.12385	-0.45773	0.097724
			7.4713					0.315948			0.537741			-0.13351			0.638879			-0.73862	-1.54504	5.0258	7.2797	0.338828	-2.1598			0.038208	0.132398	0.529855	0.237113	-0.43515	0.630395	-0.09404	-0.34869	-0.95788	-0.3131	-0.77437	-0.95889	-0.2062	-0.21381	-0.30748
			7.4723					-0.43278			-0.66755			0.16767			-0.13984			0.12987	-0.3786	8.1061	8.4444	0.150029	0.085103			0.454761	-0.19146	0.390234	0.75988	0.189493	0.333845	-0.58151	-1.17494	-1.40127	-1.47373	-1.18076	-1.30168	-0.19704	-0.64962	0.178051
			7.4776					-0.02143			-0.4188			-0.00773			-1.30671			0.016289	0.348498	7.8866	7.4241	0.668647	0.264194			0.774759	0.142954	0.381282	0.238846	0.405244	-0.19904	0.666515	0.555	-0.3186	-0.25346	-0.68723	-0.51884	-0.21299	0.521416	-0.3066
			7.4844					-0.50418			-0.39487			-0.06903			-0.48014			-1.95812	-0.74093	5.2846	6.6845	-0.3372	0.039807			0.082773	0.238055	0.370382	0.430832	0.885909	0.210122	0.073507	-0.43686	-1.02562	-0.0541	-0.55829	-1.00898	0.086881	-0.61852	0.215988
			7.5					0.070794			0.515509			0.200129			-0.3135			-0.70603	-1.88449	5.4264	4.5721	0.436598	-0.14282			0.286899	0.71045	0.020128	0.950818	-0.23477	-1.03767	0.434061	0.210546	-0.12283	0.75	-0.51755	-1.07815	0.034493	-0.01624	0.295849
			7.5257					0.378656			-0.25081			0.06952			-0.05913			0.457469	0.129295	7.1744	7.5916	0.143282	0.12671			-0.92223	0.220417	-0.00832	-1.26461	-0.74577	0.550769	0.423483	-0.94024	-0.48019	-1.94351	-0.9386	-0.61051	-0.56575	0.864788	0.170641
			7.5298					-0.16263			-0.02643			-0.1962			-0.50009			-0.89172	-0.0686	4.2254	5.7018	-0.40408	2.074			0.030235	0.15304	0.220838	1.34575	-1.53163	-0.21454	0.432791	-0.4143	-0.99201	0.446159	-0.40406	-1.22678	0.886731	-0.20704	-0.12924
			7.541					-0.04593			0.393226			0.050261			0.246293			-0.55228	0.483141	5.9155	8.4112	0.243999	0.29057			0.359892	-0.30053	4.30524	0.742228	0.085613	3.72083	1.66941	1.23025	4.82312	0.653677	-1.11848	3.25081	0.430971	-0.07815	5.41073
			7.5426					-0.10719			-0.82852			0.047425			-1.18878			0.063721	-0.4657	5.3229	7.9922	0.259263	0.011532			-0.11809	0.067321	-0.08775	-0.62347	0.041453	0.483304	-0.85746	-0.53999	-0.28404	-0.17065	-0.27639	0.042481	-0.39681	-0.14744	-0.21774
			7.5431					0.082615			-0.23918			0.070034			-0.4674			0.16423	-0.04169	3.5743	7.535	-0.63758	0.10213			0.253826	0.318065	-0.55247	-0.13866	1.06206	-0.40896	-0.60596	-0.62232	-2.14116	-0.25	-0.49649	-0.89802	-0.07925	-0.5327	0.055698
			7.5454					-0.17962			0.440428			0.122956			-0.63792			-0.13288	-0.32733	5.5485	2.4845	0.333028	-0.74051			0.402174	0.182228	-0.18719	0.799761	0.159372	-0.1726	0.762519	-1.19093	-0.4717	0.381517	0.148358	-0.9166	0.334641	0.849562	-0.66938
			7.5472					0.147855			0.761923			0.459682			0.38706			-0.43763	-0.63131	4.1522	4.8148	0.343012	0.456377			0.963362	0.208708	0.110199	1.1427	-0.47139	0.343613	-0.77448	-0.31588	-0.72011	-0.3612	-0.6774	-0.6662	0.701102	-0.1792	0.326969
			7.5472					-0.19948			1.08973			0.025969			0.955668			0.847915	-0.35451	4.272	4.0915	0.241584	0.359889			-0.47233	0.105718	0.342423	-0.26946	-0.60392	0.5575	-1.0562	-1.02996	-0.0562	-0.75	-0.63722	1.15023	-1.4255	-1.06998	-0.03399
			7.5503					-0.35625			-0.94418			0.267166			0.822155			-0.27914	0.136553	4.6073	6.2341	0.401387	0.355715			0.451225	0.160067	0.398663	0.21209	-0.67588	0.401134	0.251159	0.964714	-0.49208	-0.03543	-0.60525	-0.86795	0.086941	0.467061	-0.14208
			7.5515					-0.53583			-0.2833			0.054422			-0.33604			0.747819	-0.43574	5.4983	8.2768	0.230161	-0.13528			-0.33686	0.043368	0.016166	-0.25823	-0.59724	-0.30625	-0.50274	-0.45673	-0.40422	-0.39475	-0.58075	-1.00435	-0.33805	-0.02584	-0.14286
			7.5521					0.360921			-0.27577			-0.0487			0.404976			-0.98122	-0.33975	12.9204	5.1724	0.334081	0.300424			-2.07695	0.113507	0.586242	1.33374	-0.58308	-0.40868	-0.60596	-0.78368	-1.72898	-0.11848	-0.79304	-1.5307	1.39099	0.196607	-0.3173
			7.5597					-0.46722			-0.52468			-0.09256			-0.31108			-0.28386	-0.50544	6.7912	7.4346	-0.13673	0.296746			2.46886	-0.21438	0.150894	-1.27684	0.579662	-0.25323	-1.52494	-0.63666	-1.36894	-1.75	-1.313	-1.74477	-4.0228	0.696545	-0.06632
			7.5621					0.374514			-0.82852			-0.429			1.3025			-0.08122	0.48367	6.287	7.9748	-0.05153	0.598196			0.152154	0.19464	0.107416	0.222932	-0.73897	-0.44464	0.041764	-0.60757	-0.74096	-0.54248	-0.66123	-0.09054	0.810674	-0.03202	0.03023
			7.5734					0.532074			0.521701			0.323267			-0.3959			-0.51053	-0.6416	8.9526	5.3362	0.316495	0.224122			0.127661	0.195191	0.002026	0.107516	0.185606	-0.05052	0.085786	-0.51981	-0.90277	-0.23431	-0.69525	-0.95862	0.088118	-0.87527	-0.08538
			7.5862					-0.87527			-0.03497			0.091943			-1.16644			-0.38648	-0.03306	8.4988	7.7984	-0.00135	0.404446			0.17977	0.178158	-0.0876	0.197725	0.290973	-0.13881	-0.93498	0.493006	-1.25611	0.840286	-0.49593	-0.88299	-0.04681	-0.1616	-0.48409
			7.5893					-0.14286			-0.20801			0.114366			0.330845			-0.24982	0.017723	8.4053	9.7039	0.051543	0.255266			-0.25293	0.30546	0.099037	-0.42891	0.090468	-0.08283	0.545692	-0.36183	-0.00905	-1.75	-0.87514	-1.05026	-0.67628	-0.23442	-0.19364
			7.5916					0.327595			0.626035			-0.33494			-0.57265			0.849528	0.145366	5.6	8.9869	-0.11256	0.112983			-1.19849	0.142881	0.431948	-0.89073	0.130234	0.943498	-1.84715	0.189826	-0.34439	-1.36441	-0.62499	-0.69386	-1.09524	0.047221	0.475544
			7.5949					-0.28449			-0.06135			-0.18518			-0.39246			0.749933	-0.01381	10.4603	3.9244	-0.08854	0.539261			-0.12462	0.467071	0.458642	-0.66713	-0.27177	0.12961	-0.33638	-0.07379	-0.84868	-0.47209	-0.73759	-0.88877	-0.53979	0.282295	1.24093
			7.6115					0.458912			0.443642			0.2263			-0.7258			-0.26143	0.546429	5.7266	12.0376	0.171639	0.032045			-0.24	-0.08048	-0.21347	-0.34263	-0.2651	-0.06848	-0.22425	-0.70932	-0.67334	-1.20877	-1.65368	-0.91701	-0.6619	-0.22912	-0.12453
			7.6271					0.372864			-0.02203			0.368317			-0.39246			-0.03569	-0.68733	10.2874	5	0.297197	0.269963			0.216382	0.034924	0.197645	1.2501	-0.46933	-0.35064	0.77148	-0.03265	-1.49099	0.611233	-0.62915	-1.85278	0.520741	-0.38415	-0.33238
			7.649					-0.32929			-0.51868			-0.31623			-0.50294			0.132512	-0.10031	1.9493	4.7346	0.510244	0.086108			-0.30714	0.383447	-0.07771	0.458283	-0.2714	-0.29644	0.262519	0.084447	-0.26371	-1.25	0.589036	0.112446	0.349713	0.707083	-0.02669
			7.6642					0.145488			-0.63176			0.020387			-0.30479			-0.61566	-1.19724	5.622	5.1852	0.242609	-2.22991			-0.03716	-0.30235	0.221695	-0.64557	0.304146	0.690339	-0.54518	-0.55411	-1.1989	-1.0865	-0.88559	-0.326	-0.19237	-0.92213	0.122253
			7.6677					0.81246			-1.25977			0.278508			-1.12463			-0.60818	-0.7375	5.3299	7.451	-0.45964	-0.39475			0.101841	0.193655	-0.11914	0.383311	0.355313	-0.2766	-0.05251	0.289743	0.262519	-0.42818	-0.174	-0.54459	-0.02206	-0.13917	-0.12789
			7.6819					0.090957			0.01274			-0.14861			-0.91385			0.046974	0.76413	9.2654	4.6679	0.352631	0.54754			0.006214	-0.11211	-3.3711	0.40059	-0.112	-1.6242	-0.66356	-0.50799	-0.5562	-1.15765	-0.78657	-0.20345	0.109354	-0.07292	-2.98287
			7.6828					-0.4037			0.687608			-0.0574			0.838132			-0.49403	0.566351	3.4025	4.8527	-0.62132	0.532948			-0.26391	-0.38269	-0.26767	0.347082	-0.20789	0.101403	0.20307	-1.16838	-0.08975	-0.41893	-0.88152	0.10022	-0.33277	-0.55761	0.81326
			7.6834					-0.36998			-0.07283			0.304123			-0.61036			0.409784	-0.05827	7.1011	5.0996	0.170011	0.132808			0.051524	-0.65569	0.248899	-0.07762	-0.9055	0.208378	-0.22852	-0.03721	-1.22459	0.071928	-1.52216	-0.76256	-0.05373	-2.54504	-0.21729
			7.6847					-0.29532			-0.66509			0.220832			-1.02595			-0.32019	-0.26701	6.4485	4.8957	0.410261	0.425776			0.147447	0.193734	0.304412	-0.31218	-0.22585	0.230501	0.107617	-0.81469	-0.31975	-0.45228	-0.70115	-1.05788	-0.09312	0.048403	-0.28657
			7.6923					-0.21503			0.036191			0.084304			-0.59631			-1.34889	0.003303	4.2683	8.8328	-0.64557	0.18184			-0.49189	0.381222	0.222785	-0.6706	-0.22445	-0.15521	-0.78035	-0.95866	-0.75489	-1.402	-0.55591	-0.97594	-0.75684	-0.0626	-0.41716
			7.6923					0.001875			-0.04695			0.246448			-0.95994			-0.36927	-0.32228	4.9038	7.7333	0.192785	0.565149			-0.11486	0.28973	-0.08254	-0.673	-0.27194	0.375099	-0.5091	-0.43751	-1.16415	-0.65748	-0.78508	-1.09323	-0.23144	-0.16026	0.91075
			7.7106					-0.28187			-0.1049			-0.29494			-0.17378			-0.00837	0.457995	7.563	5.7993	0.438325	0.244939			-0.26252	0.42492	-0.09736	-1.11571	0.118531	0.062014	-0.28121	-0.19724	-0.3014	0.03352	-0.72614	-0.55852	-0.41019	0.061091	-0.34042
			7.7228					-0.14527			0.796434			0.112278			0.290942			0.024079	-0.06225	8.9034	3.2215	0.182445	-0.2139			-0.32268	-0.12463	0.369196	-0.22907	-0.49627	0.369554	-1.17026	0.886483	-0.64719	-0.62988	0.203445	-0.81141	-0.25627	-0.21199	-0.04047
			7.7253					-0.38679			-0.96857			0.045853			0.003356			0.884386	0.225353	5.2267	6.5945	0.152023	0.820313			-0.37474	0.260903	0.885656	-0.06834	0.125015	0.621724	-0.41186	0.873715	0.555	0.326002	0.042481	-0.05548	-0.08276	0.137851	1.53451
			7.7309					0.251103			-1.0098			0.1214			0.106787			0.011873	0.777325	9.7406	7.984	-0.07705	0.086992			-0.0983	0.183238	0.296433	-0.37805	-0.89643	0.073468	-0.90127	-0.49477	-0.77525	-0.66299	-0.62564	-0.57584	-0.51345	-0.3747	-0.54678
			7.7309					-0.18403			1.43326			-0.05698			0.709964			-0.07375	1.38708	7.4157	4.4934	0.537458	0.591947			-0.07864	0.064691	0.672548	-0.1738	0.210932	1.21846	-1.36004	-0.73748	0.30375	-1.04534	0.215257	0.731737	-0.84189	0.105584	0.339913
			7.7333					-0.00275			0.700928			-0.03784			-1.1552			0.084932	-0.3176	5.9821	9.2391	0.368978	0.226124			0.385992	0.04412	-0.05286	-0.27398	-0.07728	0.387201	-0.70095	-0.33487	-0.65252	-0.61848	-0.5119	-1.24327	0.133156	-0.72846	-0.32833
			7.7453					-0.29066			0.725046			0.247133			0.135857			-0.06098	0.206764	5.5597	8.0364	0.255636	-0.13025			0.803511	-0.08095	-0.19945	0.296695	0.141055	0.76108	-0.23748	-0.42122	-0.73748	-0.42198	-0.87479	-1.17622	0.622807	-0.49986	1.02925
			7.7465					0.458526			-0.57727			0.187762			-0.17148			-0.67267	-0.03383	7.5362	4.2929	0.245204	0.08684			0.06254	0.497277	0.001641	-0.04442	0.295802	0.769769	-0.71528	0.224262	-0.40377	-0.80113	-0.14677	-0.78986	-0.86366	0.24782	-0.01995
			7.7475					-0.3545			1.07516			-0.0562			0.525832			-0.39825	-0.14187	7.9973	8.3548	0.37066	-0.04281			0.545326	0.108829	-0.17126	0.708771	0.031104	0.828972	-0.01375	0.008707	-0.61027	0.82528	-0.83647	-0.67728	0.124857	-0.19017	-0.4781
			7.75					-0.4483			-0.04388			-0.08892			-0.19748			0.051054	0.527058	5.7225	6.2271	0.132164	0.644437			0.36051	0.045193	0.406379	-0.13025	0.156659	0.498566	0.147718	0.066129	-0.896	-0.73728	-0.5171	-1.16062	-0.42631	0.240453	-0.3126
			7.753					0.259029			-1.23353			0.108867			-0.54652			-0.22183	-1.63495	8.8937	4.5226	0.129127	-0.61906			0.301991	0.975425	0.308313	0.587794	0.903055	1.03174	-0.10564	-0.24473	2.45868	-0.0844	-0.17634	0.834963	-0.35567	0.411211	0.500766
			7.7568					-0.04519			-0.19255			0.18747			-0.55737			0.696578	-0.5512	4.7152	6.2024	0.218565	-0.28233			-0.03893	-0.23866	0.176149	0.196189	-1.13886	0.324506	0.063244	-0.55352	-0.82495	-0.08043	-0.43609	-1.29206	0.051872	-0.80976	-0.69895
			7.7596					0.286875			0.554413			0.165746			0.874195			-0.2033	3.0901	8.5383	13.073	0.106981	3.3121			0.362005	1.28001	0.195563	0.048969	0.790659	0.249449	0.302445	1.24426	-0.83907	0.122391	0.727098	-0.78472	-0.05131	2.14851	0.373501
			7.7626					0.170315			-0.37957			-0.02165			0.330845			-0.09826	0.672084	4.9123	4.0583	0.114366	0.600653			0.227465	0.349744	0.163191	0.045641	0.929426	-0.66912	-0.52523	0.131002	-2.14116	-0.59834	-1.28519	-1.25449	0.139783	0.064999	-0.30855
			7.7632					-0.61313			-0.87448			-0.13784			0.051962			-0.01762	0.429651	7.6599	6.2864	0.164896	0.518112			-3.0236	-0.10814	0.008289	-1.90871	-0.75324	-0.96324	-1.5562	0.739975	-0.92468	-1.77945	-0.29373	-1.12271	-1.50804	0.436516	-0.1582
			7.7734					-0.20421			2.13921			-0.01158			-1.09048			0.126777	-0.10878	7.1807	6.1704	0.228336	0.426637			0.108092	-0.02442	-0.03668	0.120173	-0.66577	0.182425	-0.59106	1.07121	-0.66269	-0.41852	-0.211	-0.56779	-0.09375	0.148181	0.167558
			7.7793					0.117131			0.788542			0.109535			-0.53061			-0.93944	0.251781	1.5863	5.6112	-0.78619	-0.00346			-0.0185	-0.0752	0.336361	-0.04007	-0.04053	0.046043	-0.64546	-0.07686	-0.41654	-0.65157	-0.81632	-0.55982	-0.59381	-0.11355	-0.33517
			7.781					0.760035			0.010111			-0.18843			-1.93353			-0.82349	-0.18448	1.6873	5.3007	-3.43775	0.276539			0.443132	-0.03603	0.235709	-0.02946	-0.46674	0.34575	-0.00964	-0.30435	-0.65252	-0.36622	-1.17087	-0.87196	-0.86863	-0.19512	-0.56247
			7.8					-0.76501			-0.75902			0.191922			-0.01077			0.609472	-0.36909	3.2381	8.6447	-0.65073	-0.09076			0.233568	-0.46033	0.103737	0.193861	-0.69223	-0.14236	-1.39166	-0.51466	-0.95125	0.478493	-0.8473	-1.1381	0.14715	-0.2977	-0.30811
			7.8014					-0.14208			-1.07123			0.075062			-0.0653			0.54893	2.21151	12.6408	3.937	0.096123	0.582099			-0.12646	-0.00657	-0.08423	0.113237	0.252524	-0.89476	-0.04132	-0.09056	-1.06896	-1.64068	-0.55005	-1.26954	-0.32648	-0.08563	-0.5361
			7.8035					-0.31029			0.906088			0.056024			0.09913			0.80976	0.040988	3.7166	6.7754	0.430621	0.94982			-0.05167	0.187133	-0.21813	-0.71071	0.514958	0.114603	-0.18497	-0.10963	-0.40523	-0.55024	-0.60525	-0.87619	0.329152	0.030164	0.107409
			7.804					-1.43249			-0.45694			-0.40932			2.21869			-0.28238	-0.48181	7.4169	7.8067	0.248369	-0.55164			0.447342	0.14303	0.308317	0.138627	0.207638	-0.44012	0.507641	-0.31865	-0.54582	-0.28519	-0.75622	-0.51414	-0.13837	-0.45222	0.369153
			7.8059					0.11048			-0.8893			0.177359			-0.30479			1.7679	-0.39724	6.2593	5.6574	0.139334	0.246505			-0.00663	0.26654	0.404614	-0.71205	0.22845	0.241753	-0.56705	-0.55075	-1.07387	-0.69226	-0.21644	-0.58523	-0.11352	0.4489	0.728614
			7.8067					-0.14716			0.295028			0.109162			0.019883			0.037168	1.21519	5.2752	3.3435	0.586707	0.039533			-0.37628	0.23888	-0.44144	-0.92628	0.483304	-0.07015	-0.60659	-0.71874	-1.02996	-0.54562	0.068715	-1.33496	-0.40297	-0.35882	-0.71753
			7.8125					-0.09934			0.226573			0.140606			-0.35928			0.148719	0.572887	3.7671	4.0416	-0.0299	-0.47434			0.19814	0.285081	0.121085	0.403857	0.676249	-0.1086	0.389569	0.055	-0.3087	-0.53203	-1.27945	-1.29944	0.111774	0.207461	-0.54578
			7.8247					-0.76627			-0.89727			-0.18764			-0.19748			-0.14002	-0.25712	3.3333	5.8657	-0.0046	-0.1481			-0.406	-0.8307	0.408421	-0.14902	-0.75366	0.415417	-0.9519	-1.14116	-1.02124	-0.76621	-0.13277	-0.82419	-0.52443	-0.3296	0.258036
			7.828					0.398333			0.656015			0.432872			-0.83342			-0.32386	-0.16915	8.9109	8.2774	0.720189	0.59423			-0.45441	0.930189	0.167029	-0.05407	0.800608	-0.37311	-1.34264	-0.90642	-1.02433	-2.23065	-1.62447	-1.29883	1.16718	0.993496	-0.15021
			7.8348					-0.04803			0.751081			0.102378			-0.04664			0.970346	-0.32281	7.9144	9.5517	0.00559	0.256144			0.070844	-0.01116	-0.58375	-0.17393	-0.47402	-0.61489	-0.18322	0.301824	-1.07946	-0.69715	-0.7279	-1.0583	-0.42198	0.279512	-0.37462
			7.8385					-0.77136			0.210483			0.1473			0.348334			0.345915	0.378859	5.148	7.7857	0.470584	0.200871			0.793722	0.386699	-0.45065	0.480188	-0.47014	-0.32791	0.006569	-0.95158	-1.12575	-0.70345	-1.35243	-0.28983	1.02303	0.170824	0.123347
			7.8409					0.221383			-0.0228			0.468439			1.21999			1.22418	0.656196	3.0879	9.0909	0.970508	0.744878			0.734089	-0.00061	0.238731	0.471944	-0.21255	0.651229	-0.841	-0.66242	-0.71906	-0.8612	-1.18402	-0.69348	0.63872	-0.28207	-0.40705
			7.8624					-0.40342			-0.48506			0.169196			-0.09097			0.137047	-0.53295	8.2108	5.0771	-0.00683	-0.15796			-0.00538	-0.26195	-0.11876	-0.28862	-0.04986	0.384183	-0.72852	-0.72144	-1.1851	-2.29758	-0.86106	-1.8393	0.231563	-0.78826	-0.91284
			7.8727					-0.11884			-1.08073			0.108188			0.997512			-0.89973	1.45036	8.2797	3.6491	-0.19007	0.745895			0.484031	-0.05749	-0.18442	0.326834	-0.22683	-0.30046	0.666196	0.454989	-0.23819	0.118483	0.065508	-1.09047	-0.26023	0.381232	-0.0874
			7.8752					0.04274			-2.7994			-0.02916			-0.98003			-0.19894	-0.27585	12.3167	8.8083	-0.18386	0.003842			-0.25799	0.395635	-0.08881	-0.06398	-0.43287	-0.45791	-0.75665	-0.31396	-0.39189	-1.17355	-0.35535	-0.78519	0.31066	-0.50015	-0.78023
			7.8775					0.185671			0.586172			-0.21962			0.50397			0.047981	-1.72709	7.9313	2.1359	-0.29617	-2.02641			0.057032	-0.19702	0.300174	-0.37277	0.335219	1.34475	-0.27889	-0.55075	0.332015	0.183775	-0.75561	-0.40174	0.065395	-0.0322	1.0636
			7.878					0.255592			-0.08358			0.407559			-0.1269			-1.25838	0.233186	3.5674	8.2345	-0.30326	0.124694			0.156514	-0.00988	-0.24684	0.012092	0.259469	-0.39927	-0.54219	0.208151	-0.52969	1.45752	-0.54122	-0.26212	0.833553	-0.21957	-0.01977
			7.9038					-0.00258			-0.93971			-0.14512			1.0162			-0.23008	1.18971	8.9522	6.9641	0.380704	0.633322			-1.9779	-0.2153	0.050706	-0.52159	0.1783	0.199545	-1.021	-0.38274	-0.69526	-1.33496	-0.00502	-0.45914	-2.90566	-0.58684	0.177014
			7.9082					-1.04063			0.047935			-0.1507			0.056844			-0.40678	-0.06567	8.5714	8.0065	0.257986	0.349195			0.593756	0.392991	-0.56159	0.167425	0.261329	0.20468	1.26252	1.00845	0.228962	-0.24577	0.097997	-1.91096	-0.08658	-1.0686	-1.29808
			7.9082					0.590356			-1.16131			0.047807			-1.62067			0.370947	-0.62499	6.7329	5.3241	-0.21111	0.330491			0.558813	0.157394	0.420423	0.174666	0.457142	0.232753	-0.1668	-0.54085	-1.0407	-0.72705	-0.90995	-1.16594	0.228051	-0.42752	-0.2982
			7.9127					-0.62532			0.417755			0.208341			0.165012			-0.27602	-0.27435	6.4916	3.2508	-0.09872	0.506828			-0.70522	0.36574	-0.0796	-0.59067	0.470872	0.132811	0.18869	0.039706	-1.26768	-0.46163	-0.78756	-1.54305	-0.1349	-0.43831	-0.23725
			7.9146					0.198855			-0.4647			0.280329			-0.44322			0.147609	-0.32023	5.5957	5.9611	-0.04571	0.231456			0.477214	0.207853	-0.03319	0.474507	-0.25572	0.657265	0.404415	-0.03626	-0.86638	0.01484	0.023744	-1.12668	-0.43388	0.367499	0.028697
			7.9201					-0.38232			0.578965			-0.05133			-0.30967			-0.69883	-0.67005	5.5441	8.6826	-0.61233	-0.17421			0.14524	0.818778	0.338233	0.28684	2.0055	-0.36469	0.343613	0.233072	-0.45957	-0.09847	-0.91096	-0.99108	-0.13477	1.15084	-0.2173
			7.9208					-0.11507			-0.00235			0.076			-1.28502			0.131322	0.274434	2.4535	7.9281	0.147709	-0.15239			-0.34895	0.058487	-0.42843	-0.74883	0.8097	0.123591	-0.56146	0.339154	-1.44913	-1.46073	-0.17106	-1.27621	0.105946	1.02361	-0.13835
			7.9235					0.080612			-0.77842			0.3668			-0.00766			-0.15012	-0.13596	7.3466	9.7801	0.268744	-0.52095			-0.40119	0.303095	0.170764	-1.19798	0.606015	-0.02504	1.63996	-0.71026	-1.20392	-1.11848	0.309791	-0.87563	0.9314	0.480152	-0.09464
[truncated: 7,869 more rows]
