# Supplementary material for: Loss of Kmt2c or Kmt2d primes urothelium for tumorigenesis and redistributes KMT2A–menin to bivalent promoters
Source: Nat Genet. 2025 Jan 13;57(1):165–79. doi: 10.1038/s41588-024-02015-y (PMC11735410; doi:10.1038/s41588-024-02015-y)
Supplement: Supplementary file 9 — Statistical source data. [file 41588_2024_2015_MOESM9_ESM.xlsx]

## Sheet: Sheet1
Fig. 6e	Ureter, Male
		EYFP		Kmt2c-/-		Kmt2d-/-		Kmt2c-/-;Kmt2d-/-		Pten-/-		Pten-/-;Kmt2c-/-		Pten-/-;Kmt2d-/-		Pten-/-;Kmt2c-/-;Kmt2d-/-
	Mouse	Total	Ki-67+	Total	Ki-67+	Total	Ki-67+	Total	Ki-67+	Total	Ki-67+	Total	Ki-67+	Total	Ki-67+	Total	Ki-67+
	#1	436	0	470	2	243	1	599	2	1674	15	2824	537	1946	37	1105	63
	#2	379	1	377	0	461	1	707	0	628	10	1437	19	656	10	1673	224
	#3	458	4	346	0	390	1	319	1	1214	3	1435	295	5936	966	1717	255
	#4	213	0	127	0	470	3	204	0	1251	3	3985	90	3246	457	687	8
	#5	401	0	141	1			252	0			458	53	4259	146	840	9
	#6	458	2	97	0			465	5			945	242	1135	27	1535	106
	#7	770	2									1255	286	1141	23	635	7
	#8	394	0									2220	436	1251	50	6048	1629
	#9											1946	57	28752	4644	9707	1774
	#10											976	1	4175	1275
	#11											313	61	6359	982
	#12													1556	34
	#13													8792	1959
	Ureter, Female
		EYFP		Kmt2c-/-		Kmt2d-/-		Kmt2c-/-;Kmt2d-/-		Pten-/-		Pten-/-;Kmt2c-/-		Pten-/-;Kmt2d-/-		Pten-/-;Kmt2c-/-;Kmt2d-/-
	Mouse	Total	Ki-67+	Total	Ki-67+	Total	Ki-67+	Total	Ki-67+	Total	Ki-67+	Total	Ki-67+	Total	Ki-67+	Total	Ki-67+
	#1	371	0	346	1	500	1	270	1	837	2	1774	26	1295	12	803	17
	#2	302	1	410	2	612	5	414	0	509	3	1569	6	1142	28	1106	1
	#3	384	4	314	2	471	8	355	0	136	2	4182	75	2479	155	493	72
	#4	260	0	448	1	327	2	731	15	644	8	15277	134	1261	18	975	238
	#5	282	1	483	1	480	6	484	13	484	3	1534	0	1527	80	2061	333
	#6			387	2	545	6	668	2					1094	24	859	9
	Bladder, Male
		EYFP		Kmt2c-/-		Kmt2d-/-		Kmt2c-/-;Kmt2d-/-		Pten-/-		Pten-/-;Kmt2c-/-		Pten-/-;Kmt2d-/-
	Mouse	Total	Ki-67+	Total	Ki-67+	Total	Ki-67+	Total	Ki-67+	Total	Ki-67+	Total	Ki-67+	Total	Ki-67+
	#1	1476	1	2775	1	845	4	1880	0	5634	7	1672	412	2622	1
	#2	3710	0	2120	2	1459	8	1875	4	2328	8	1882	634	2166	2
	#3	2721	1	2015	0	6136	20	1917	12	4093	7	1234	24	5179	358
	#4	2260	5	1851	7	2287	11	2787	10	4900	23	638	38	3322	39
	#5			1798	4			3451	36	1978	1	3040	150	5034	1497
	#6			616	0			3905	17	1195	1	989	38	1019	6
	#7									2345	2	1188	7	750	16
	#8									2253	1	3211	52	1267	9
	#9											3143	1	7472	1225
	#10											3517	413	2448	197
	#11													1194	8
	#12													3513	967
	Bladder, Female
		EYFP		Kmt2c-/-		Kmt2d-/-		Kmt2c-/-;Kmt2d-/-		Pten-/-		Pten-/-;Kmt2c-/-		Pten-/-;Kmt2d-/-
	Mouse	Total	Ki-67+	Total	Ki-67+	Total	Ki-67+	Total	Ki-67+	Total	Ki-67+	Total	Ki-67+	Total	Ki-67+
	#1	1126	1	972	2	1099	5	2823	72	7089	98	2904	36	2574	17
	#2	1755	6	586	0	779	13	3967	14	8002	32	3555	53	3588	18
	#3	1603	2	939	2	432	0	2608	15	4821	7	4474	90	1338	7
	#4	662	1	562	0	1714	4	2746	22	5330	4	1922	27	2321	39
	#5	1324	0	502	1	1588	11	2828	21			1863	3	1496	20
	#6			884	0	1308	10	4257	18			2290	14
