# Supplementary material for: Loss of Kmt2c or Kmt2d primes urothelium for tumorigenesis and redistributes KMT2A–menin to bivalent promoters
Source: Nat Genet. 2025 Jan 13;57(1):165–79. doi: 10.1038/s41588-024-02015-y (PMC11735410; doi:10.1038/s41588-024-02015-y)
Supplement: Supplementary file 10 — Statistical source data. [file 41588_2024_2015_MOESM10_ESM.xlsx]

## Sheet: Sheet1
Fig. 7c	sgControl	sgControl+4OHT	sgKmt2c	sgKmt2c+4OHT	sgKmt2d	sgKmt2d+4OHT	sgdKO	sgdKO+4OHT
	48400	29700	44000	4150000	36300	51200000	176000	30400000
	39900	25900	41500	32400000	39500	39100000	37100	302000000
	35400	25200	28500	27000000	35700	47100000	36500	147000000
	27400	23900	33000	3780000	31700	209000000	26500	551000000
	42800	32400	34100	958000	41100	13500000	74100	234000000
	44500	37400	40500	61600	66900	373000	42700	59100000
	40900	29800	33200	66000000	37400	308000000	57400	567000000
	54000	34400	40600	2030000	37300	520000000	37800	456000000
	40100	32600	39700	2590000	36200	263000000	37700	633000000
	42800	35600	35100	1910000	25200	40800000	51000	61600000
