# Supplementary material for: Loss of Kmt2c or Kmt2d primes urothelium for tumorigenesis and redistributes KMT2A–menin to bivalent promoters
Source: Nat Genet. 2025 Jan 13;57(1):165–79. doi: 10.1038/s41588-024-02015-y (PMC11735410; doi:10.1038/s41588-024-02015-y)
Supplement: Supplementary file 11 — Statistical source data. [file 41588_2024_2015_MOESM11_ESM.xlsx]

## Sheet: Sheet1
Fig.8a	WT	dKO
	225.6	92.39
	205.2	85.17
	213	75.84
Fig. 8b	WT	dKO
	502.1	254.6
	485	225
	523.8	213.4
Fig. 8c		Control (millions)			EGF withdrawal (millions)			100nM Gefitinib (millions)			100nM Afatinib (millions)
	WT	10.3	10.1	9.3	8.1	7.3	7.6	9.3	8.5	8.5	8	9.2	9.1
	dKO	9.8	9.4	9.7	4.7	5	4.4	7.2	6.9	7.7	4.6	4.3	4.4
Fig. 8d	Days post graft	Vehicle (mm3)										Afatinib (mm3)
	14	25.1	22.4	41.9	47.1	41.9	50.4	28.3	58.9	13.7	25.1	53	44	33	24.7	8.2	106	14.1	0.1	7.9	0.5
	17	299.5	248.4	149	110	131	107.2	71.5	125.7	77.8	113.1	61.3	94.2	102.6	64.8	41.9	47.1	190.3	75.6	0.5	0.5
	21	195.7	314.2	320.4	354	263.9	251.3	218.9	159	162	163.4	282.7	18.8	94.2	69.1	300.4	219.9	16.5	74.9	25.1	167.6
	24	307.9	466.5	500.7	214.4	383.9	323.3	263.9	296.9	219.9	137.4	68.7	38.9	77.8	226.2	322.5	88	35.3	28.3	102.1	358.1
	28	540.9	436.2	494.8	351.9	481.7	321.6	183.3	481.7	384.8	351.9	84.2	122.5	328.3	462.9	49.5	43.2	95.3	166.9	412.3	33
	31	855.3	692.7	537.2	604.8	544.5	471.2	345.6	460.8	362.9	593.8	174.1	557.1	97.2	429	131.9	160.2	458.1	57.6	287.3	51.3
Fig. 8e		Raw density		Relative density
		Vehicle	Afatinib	Vehicle	Afatinib
	Tumor #1	0.44425	0.344733	100.484	77.9746
	Tumor #2	0.40765	0.135733	92.2056	30.7013
	Tumor #3	0.474425	0.2248	107.309	50.8471
Fig. 8f		Vehicle			Afatinib
		Ki-67+	Total	Ratio	Ki-67+	Total	Ratio
	Tumor #1	2366	5743	41.198	2320	8789	26.3966
	Tumor #2	3653	9018	40.5079	3563	10982	32.444
	Tumor #3	3810	10222	37.2725	4940	15771	31.3233
	Tumor #4	3343	8029	41.6366	2191	7225	30.3253
	Tumor #5	455	1488	30.578	1731	7999	21.6402
