# Supplementary material for: Loss of Kmt2c or Kmt2d primes urothelium for tumorigenesis and redistributes KMT2A–menin to bivalent promoters
Source: Nat Genet. 2025 Jan 13;57(1):165–79. doi: 10.1038/s41588-024-02015-y (PMC11735410; doi:10.1038/s41588-024-02015-y)
Supplement: Supplementary file 12 — Statistical source data. [file 41588_2024_2015_MOESM12_ESM.xlsx]

## Sheet: Sheet1
Extended Data Fig. 2b	Ureter, Male										Extended Data Fig. 2c	Kmt2c	TY	Dots	Nuclei	Ratio		1w	Dots	Nuclei	Ratio		6w	Dots	Nuclei	Ratio		6month	Dots	Nuclei	Ratio
		EYFP		Kmt2c-/-		Kmt2d-/-		Kmt2c-/-;Kmt2d-/-					#1	273	78	3.5		#1	13	50	0.26		#1	2	75	0.0266667		#1	1	148	0.00675676
	Mouse	Total	Ki-67+	Total	Ki-67+	Total	Ki-67+	Total	Ki-67+					135	37	3.64865			8	36	0.222222			3	66	0.0454545			1	109	0.00917431
	#1	436	0	470	2	243	1	599	2					129	33	3.90909			4	118	0.0338983			3	44	0.0681818			1	93	0.0107527
	#2	379	1	377	0	461	1	707	0					146	42	3.47619			16	75	0.213333			0	65	0			5	296	0.0168919
	#3	458	4	346	0	390	1	319	1					143	40	3.575			7	41	0.170732			2	69	0.0289855			5	169	0.0295858
	#4	213	0	127	0	470	3	204	0				#2	180	51	3.52941		#2	12	38	0.315789		#2	2	70	0.0285714		#2	1	349	0.00286533
	#5	401	0	141	1			252	0					143	35	4.08571			11	42	0.261905			3	80	0.0375			2	597	0.00335008
	#6	458	2	97	0			465	5					201	53	3.79245			14	59	0.237288			2	127	0.015748			2	136	0.0147059
	#7	770	2											126	31	4.06452			11	62	0.177419			6	104	0.0576923			0	248	0
	#8	394	0											148	36	4.11111			4	42	0.0952381			2	86	0.0232558			0	136	0
	#9												#3	158	44	3.59091		#3	19	87	0.218391		#3	8	166	0.0481928		#3	6	331	0.0181269
	#10													146	40	3.65			13	49	0.265306			1	107	0.00934579			2	180	0.0111111
	#11													153	47	3.25532			9	54	0.166667			5	37	0.135135			8	722	0.0110803
	#12													153	45	3.4			7	46	0.152174			4	42	0.0952381			3	309	0.00970874
	#13													137	36	3.80556			5	28	0.178571			5	75	0.0666667			3	294	0.0102041
													#4	142	57	2.49123		#4	13	53	0.245283
	Ureter, Female													236	70	3.37143			7	57	0.122807
		EYFP		Kmt2c-/-		Kmt2d-/-		Kmt2c-/-;Kmt2d-/-						108	31	3.48387			11	50	0.22
	Mouse	Total	Ki-67+	Total	Ki-67+	Total	Ki-67+	Total	Ki-67+					70	22	3.18182			9	54	0.166667
	#1	371	0	346	1	500	1	270	1					96	32	3			33	114	0.289474
	#2	302	1	410	2	612	5	414	0									#5	11	86	0.127907
	#3	384	4	314	2	471	8	355	0										12	66	0.181818
	#4	260	0	448	1	327	2	731	15										9	56	0.160714
	#5	282	1	483	1	480	6	484	13										3	32	0.09375
	#6			387	2	545	6	668	2										9	54	0.166667
	Bladder, Male
		EYFP		Kmt2c-/-		Kmt2d-/-		Kmt2c-/-;Kmt2d-/-				Kmt2d	TY	Dots	Nuclei	Ratio		1w	Dots	Nuclei	Ratio		6w	Dots	Nuclei	Ratio		6month	Dots	Nuclei	Ratio
	Mouse	Total	Ki-67+	Total	Ki-67+	Total	Ki-67+	Total	Ki-67+				#1	206	38	5.42105		#1	43	122	0.352459		#1	6	206	0.0291262		#1	0	343	0
	#1	1476	1	2775	1	845	4	1880	0					133	22	6.04545			15	60	0.25			1	118	0.00847458			4	343	0.0116618
	#2	3710	0	2120	2	1459	8	1875	4					130	19	6.84211			29	56	0.517857			15	81	0.185185			3	150	0.02
	#3	2721	1	2015	0	6136	20	1917	12					148	23	6.43478			26	83	0.313253			3	92	0.0326087			3	134	0.0223881
	#4	2260	5	1851	7	2287	11	2787	10					142	21	6.7619			33	101	0.326733			4	84	0.047619			3	271	0.0110701
	#5			1798	4			3451	36				#2	176	45	3.91111		#2	23	96	0.239583		#2	1	143	0.00699301		#2	5	280	0.0178571
	#6			616	0			3905	17					112	25	4.48			27	82	0.329268			11	103	0.106796			3	74	0.0405405
	#7													86	17	5.05882			13	71	0.183099			6	106	0.0566038			11	239	0.0460251
	#8													164	38	4.31579			36	120	0.3			6	82	0.0731707			5	115	0.0434783
	#9													136	18	7.55556			14	121	0.115702			3	140	0.0214286			19	347	0.054755
	#10												#3	107	21	5.09524		#3	21	70	0.3		#3	11	181	0.0607735		#3	2	139	0.0143885
	#11													164	24	6.83333			31	104	0.298077			3	100	0.03			3	140	0.0214286
	#12													106	18	5.88889			17	81	0.209877			2	89	0.0224719			7	181	0.038674
														92	12	7.66667			23	129	0.178295			6	201	0.0298507			2	137	0.0145985
	Bladder, Female													136	21	6.47619			15	76	0.197368			4	158	0.0253165			5	456	0.0109649
		EYFP		Kmt2c-/-		Kmt2d-/-		Kmt2c-/-;Kmt2d-/-					#4	82	13	6.30769		#4	23	97	0.237113
	Mouse	Total	Ki-67+	Total	Ki-67+	Total	Ki-67+	Total	Ki-67+					127	19	6.68421			12	63	0.190476
	#1	1126	1	972	2	1099	5	2823	72					88	23	3.82609			15	74	0.202703
	#2	1755	6	586	0	779	13	3967	14					139	23	6.04348			16	79	0.202532
	#3	1603	2	939	2	432	0	2608	15					85	18	4.72222			18	98	0.183673
	#4	662	1	562	0	1714	4	2746	22									#5	14	75	0.186667
	#5	1324	0	502	1	1588	11	2828	21										18	78	0.230769
	#6			884	0	1308	10	4257	18										18	51	0.352941
																			23	117	0.196581
																			12	48	0.25
