# Supplementary material for: Loss of Kmt2c or Kmt2d primes urothelium for tumorigenesis and redistributes KMT2A–menin to bivalent promoters
Source: Nat Genet. 2025 Jan 13;57(1):165–79. doi: 10.1038/s41588-024-02015-y (PMC11735410; doi:10.1038/s41588-024-02015-y)
Supplement: Supplementary file 13 — Statistical source data. [file 41588_2024_2015_MOESM13_ESM.xlsx]

## Sheet: Sheet1
Extended Data Fig. 3b		Ki67+	Total	Ratio			Ki67+	Total	Ratio		Extended Data Fig. 3e		Control_Full			dKO_Full			Control_Differentiation			dKO_Differentiation
	dKO_1	316	487	64.8871		WT_1	78	114	68.4211			Krt6b	0.000111	0.000112	0.000116	0.000539	0.000532	0.000534	0.000107	0.000101	0.000104	0.000417	0.000401	0.000436
	dKO_2	369	628	58.758		WT_2	65	123	52.8455			Krt5	0.418354	0.388615	0.403845	2.78469	2.87664	3.33181	0.807895	0.800145	0.865843	2.85411	2.72636	2.78116
	dKO_3	275	505	54.4554		WT_3	32	90	35.5556			Upk2	0.00306	0.003106	0.003243	0.000786	0.000676	0.000833	0.001947	0.001864	0.002155	0.000427	0.000504	0.000451
	dKO_4	448	641	69.8908		WT_4	110	392	28.0612			Upk3a	0.001403	0.001349	0.001988	0.000109	0.000125	0.000131	0.004668	0.004904	0.005179	0.001188	0.001138	0.001227
	dKO_5	343	465	73.7634		WT_5	172	417	41.247			Krt20	0.93006	0.951516	1.11837	0.229931	0.295413	0.622443	0.996071	1.36137	1.46972	0.5991	0.767298	0.569765
	dKO_6	306	507	60.355		WT_6	15	91	16.4835			Twist1	1.00341	0.910446	1.0816	55.4213	57.6132	56.6752	0.94714	0.575033	0.513792	23.2656	14.7472	22.0329
	dKO_7	166	267	62.1723		WT_7	122	285	42.807			Zeb2	0.967352	0.987604	1.04564	13.304	12.2017	12.5578	0.906801	1.20654	1.4626	4.90417	4.745	4.90032
	dKO_8	545	751	72.5699		WT_8	361	1034	34.913
	dKO_9	304	505	60.198		WT_9	109	214	50.9346
	dKO_10	802	1247	64.3144		WT_10	102	250	40.8
	dKO_11	953	1236	77.1036		WT_11	62	306	20.2614
	dKO_12	529	719	73.5744		WT_12	106	157	67.5159
	dKO_13	1313	1638	80.1587		WT_13	34	86	39.5349
	dKO_14	144	231	62.3377		WT_14	116	195	59.4872
	dKO_15	601	951	63.1966		WT_15	133	285	46.6667
	dKO_16	130	251	51.7928		WT_16	129	303	42.5743
	dKO_17	203	277	73.2852		WT_17	77	183	42.0765
	dKO_18	1246	1884	66.1359		WT_18	65	102	63.7255
	dKO_19	538	737	72.9986		WT_19	276	1009	27.3538
	dKO_20	315	417	75.5396		WT_20	109	163	66.8712
	dKO_21	626	875	71.5429		WT_21	129	284	45.4225
	dKO_22	419	607	69.028		WT_22	193	426	45.3052
	dKO_23	325	463	70.1944		WT_23	194	433	44.8037
	dKO_24	297	418	71.0526		WT_24	117	188	62.234
	dKO_25	425	515	82.5243		WT_25	75	136	55.1471
	dKO_26	124	154	80.5195		WT_26	66	184	35.8696
	dKO_27	291	461	63.1236		WT_27	24	83	28.9157
	dKO_28	248	343	72.3032		WT_28	125	284	44.0141
	dKO_29	520	867	59.9769		WT_29	89	227	39.207
	dKO_30	1496	2208	67.7536		WT_30	67	169	39.645
	dKO_31	141	196	71.9388		WT_31	109	170	64.1176
	dKO_32	184	310	59.3548		WT_32	44	76	57.8947
	dKO_33	322	388	82.9897		WT_33	34	96	35.4167
	dKO_34	425	654	64.9847		WT_34	116	232	50
	dKO_35	828	1115	74.2601		WT_35	176	332	53.012
	dKO_36	493	946	52.1142		WT_36	72	177	40.678
	dKO_37	327	678	48.2301		WT_37	128	378	33.8624
	dKO_38	201	362	55.5249		WT_38	234	431	54.2923
	dKO_39	577	841	68.6088		WT_39	35	98	35.7143
	dKO_40	548	761	72.0105		WT_40	100	207	48.3092
	dKO_41	425	569	74.6924		WT_41	208	450	46.2222
	dKO_42	992	1349	73.536		WT_42	13	49	26.5306
	dKO_43	491	789	62.2307		WT_43	16	71	22.5352
	dKO_44	559	781	71.5749		WT_44	95	238	39.916
	dKO_45	1032	1663	62.0565		WT_45	215	735	29.2517
	dKO_46	253	399	63.4085		WT_46	95	573	16.5794
	dKO_47	517	761	67.9369		WT_47	103	268	38.4328
	dKO_48	472	797	59.2221		WT_48	110	284	38.7324
	dKO_49	1913	2673	71.5675		WT_49	144	439	32.8018
	dKO_50	1553	1863	83.3602		WT_50	74	192	38.5417
	dKO_51	367	737	49.7965		WT_51	245	634	38.6435
	dKO_52	740	1148	64.4599
	dKO_53	387	552	70.1087
