# Supplementary material for: Loss of Kmt2c or Kmt2d primes urothelium for tumorigenesis and redistributes KMT2A–menin to bivalent promoters
Source: Nat Genet. 2025 Jan 13;57(1):165–79. doi: 10.1038/s41588-024-02015-y (PMC11735410; doi:10.1038/s41588-024-02015-y)
Supplement: Supplementary file 15 — Statistical source data. [file 41588_2024_2015_MOESM15_ESM.xlsx]

## Sheet: Sheet1
Extended Data Fig. 5a	PRO-cap baseline					PRO-cap diff						Extended Data Fig. 5c	CpG%
	None (2682)	H3K4me1 only (793)	H3K4me3 (9486)	H3K27me3 (3897)	Bivalent (3623)	None (2683)	H3K4me1 only (793)	H3K4me3 (9486)	H3K27me3 (3897)	Bivalent (3623)			PRO-cap_UP	PRO-cap_DN	Active
	0	3.38024	3.52372	0.63093	0.63093	0.658304	-1.25696	-0.76951	0.027374	0.658304			14.4869	4.1667	14.4869
	0	0	1	0.63093	1.89279	0.027374	0.027374	-0.3417	1.02737	0.814729			6.0565	0.9726	6.0565
	1.26186	1.63093	1	0.63093	5.62529	-1.23449	0.027374	-0.3417	1.16769	-0.44961			12.2449	9.4972	12.2449
	0	2.52372	3.98869	0	0	0.658304	-0.23449	-0.29729	0.027374	0.027374			1.9417	4.7414	1.9417
	0.63093	1	4.35776	1.89279	6.55275	-0.60356	-0.97263	-0.95015	-0.09417	-0.08316			9.3688	3.132	9.3688
	0	5.34503	4.40937	2.81359	3.44452	0.027374	-0.84597	-1.31695	-0.89342	-0.78621			6.2706	8.8652	6.2706
	4.83179	0	0.63093	0	3.2868	-0.71869	2.42955	-0.60356	0.027374	-0.10478			6.1458	1.7372	6.1458
	2.63093	2.40217	5.37529	0.63093	2.52372	0.606276	-1.11294	-0.49387	0.027374	-0.09417			6.6456	0.8957	6.6456
	6.98954	1.89279	3.89279	2.18266	1	-0.10713	-0.86542	-1.18527	-0.2625	-0.3417			7.9208	1.5097	7.9208
	0	3.18266	0.63093	0	0.63093	0.027374	-1.05938	0.396444	0.027374	0.027374			0.7092	7.265	0.7092
	0.63093	2.18266	5.11261	2.0959	2.18266	-0.60356	-1.52435	-0.54274	-0.4376	0.106575			3.0894	4.5349	3.0894
	0.63093	0.63093	2.5789	1.26186	0.63093	0.027374	-0.60356	0.26206	0.536758	0.396444			12.0344	5.2519	12.0344
	0	1.46497	1.26186	0	0	0.027374	-0.17574	3.10798	0.027374	0.027374			7.2421	0.7078	7.2421
	0	3.5789	5.46946	1.63093	0	0.027374	-0.45562	-0.36664	-0.13858	0.027374			7.2187	10.7407	7.2187
	0	3.5789	1.63093	2.0959	2	0.027374	-1.28967	0.798618	0.19333	0.210032			12.4617	2.3546	12.4617
	0	3.06505	1.89279	1.26186	2.40217	0.027374	-1.26643	-0.60356	-0.60356	-0.90983			0.2457	4.4944	0.2457
	5.30841	4.80898	4.05452	0	1.89279	-0.11072	0.744218	-0.24157	1.28923	-0.09417			6.5134	0.72	6.5134
	0.63093	0.63093	1	0	1.77124	-0.60356	0.027374	0.027374	0.658304	0.027374			12.4464	2.1912	12.4464
	0.63093	0	2.81359	3.38024	2	-0.60356	1.02737	-0.10607	-1.17021	0.210032			0.703	4.143	0.703
	0	2.0959	5.97468	0	5.64947	0.027374	0.027374	-0.78636	0.027374	-0.32173			9.1131	2.1649	9.1131
	0.63093	2.40217	0	0.63093	3.98869	-0.60356	-0.90983	0.658304	-0.60356	-0.67452			12.4011	0.8048	12.4011
	4.0331	0	1.89279	0	1	-0.02849	0.027374	-0.86542	0.027374	0.492348			7.6819	1.1611	7.6819
	0.63093	1	4.59658	0	1.26186	0.027374	-0.3417	-0.2423	0.027374	-0.23449			13.1653	7.9339	13.1653
	0	4.49808	3.35776	1.63093	2.18266	0.027374	-0.8918	-1.33039	-0.97263	-1.15528			6.2201	2.406	6.2201
	0	1.77124	4.50455	0	7.1606	0.027374	-1.74387	0.345555	0.027374	0.536609			7.7333	3.3528	7.7333
	0	1.46497	3.46497	0.63093	2.81359	1.02737	0.027374	-1.97263	-0.60356	-0.15528			12.6761	1	12.6761
	0	2.46497	6.41176	1.89279	2.0959	0.027374	-0.3417	0.123754	0.948173	-0.60356			10.101	2.168	10.101
	2.68014	0	2.33472	1.89279	0	0.027374	0.027374	-0.04548	0.905829	0.027374			7.3833	1.4855	7.3833
	0	0	3.50455	0	3.20983	0.027374	0.658304	-0.19038	0.658304	-1.9206			1.7857	1.2658	1.7857
	0	0.63093	3.15465	0	5.07545	0.027374	1.97535	0.055384	0.027374	-0.08632			6.7403	5.6548	6.7403
	1.26186	2.33472	1.77124	1.77124	6.00622	-1.23449	-0.67641	-0.74387	-0.48201	0.051844			9.0535	1.3021	9.0535
	0.63093	0.63093	3.20983	0.63093	3.48498	0.027374	0.027374	-1.08655	-0.60356	-1.12289			10.6061	8.8193	10.6061
	0	4.59658	2.77124	3.35776	2.18266	0.027374	-0.43372	0.11018	-0.60356	-0.38404			8.4772	1.3225	8.4772
	0.63093	2.0959	4.98489	0	2.46497	0.658304	-0.29729	-0.06052	1.02737	0.658304			10.7735	6.8768	10.7735
	0	2.18266	6.37777	0	2.68014	0.027374	0.810363	-0.1307	0.027374	0.870949			7.753	7.2864	7.753
	3.26186	2.85405	5.04387	0	5.88574	0.413146	-0.64402	0.160007	0.027374	0.113743			9.2857	3.8126	9.2857
	0	0	5.48718	1.46497	4.0331	0.658304	0.027374	-0.097	-0.80667	0.080004			9.6206	2.0732	9.6206
	0	3.85405	1.89279	0	5.00374	0.027374	-0.07	0.317243	0.027374	0.092161			10.356	8.6444	10.356
	3.98869	1.63093	0	0.63093	0	-0.5168	0.167688	0.027374	0.027374	0.027374			4.4153	7.4169	4.4153
	0.63093	0	0	3.54249	2.26186	-0.60356	0.658304	0.027374	-0.70153	0.948173			0.8571	4.0377	0.8571
	0.63093	3.20983	3.26186	0	3.97724	-0.60356	-0.84774	-1.13858	0.658304	0.094007			14.4033	4.4872	14.4033
	0	0	0.63093	0	0	0.027374	0.027374	1.02737	0.027374	0.027374			8.5734	7.9038	8.5734
	5.1192	1.63093	1	1	0	-0.4609	-0.60356	-0.3417	-0.97263	0.027374			10.2524	0.5587	10.2524
	0	1.26186	1	0	0	0.658304	0.027374	-0.97263	0.027374	1.02737			11.596	8.8757	11.596
	3.12575	0	5.35015	0	2.46497	-1.32713	0.658304	-0.26825	0.658304	0.141302			2.9126	1.2373	2.9126
	0	0.63093	6.45821	3.12575	2.63093	1.02737	0.027374	0.043829	0.212698	0.429548			14.4068	9.1703	14.4068
	0.63093	0.63093	6.11261	0	3.44452	0.861418	-0.60356	0.224066	0.658304	-1.6459			1.039	5.2239	1.039
	0	1.46497	6.73745	3.15465	4.22751	0.027374	-1.4376	0.275242	-1.12727	0.027374			7.8125	7.804	7.8125
	2.18266	0	4.76642	0.63093	2.26186	-0.15528	0.027374	-0.28083	-0.60356	-0.46324			13.6476	12.297	13.6476
	0	5.32166	5.28953	0	3.46497	0.027374	-0.04089	-0.41694	0.658304	-0.05736			14.6388	3.2313	14.6388
	0.63093	1.26186	2.0959	0.63093	1	-0.60356	-1.23449	-0.4376	0.027374	0.658304			13.1868	2.1328	13.1868
	3.66403	2	2.81359	1	3.63093	-0.11294	-0.50765	-1.52435	-0.97263	-0.44891			8.8993	2.1552	8.8993
	0	3.84076	2.46497	0.63093	2.85405	0.027374	-0.28967	1.34798	-0.60356	0.138971			12.7232	1.1917	12.7232
	3.26186	3.15465	3.85405	0	0.63093	-0.76951	-0.86542	0.365131	0.027374	0.658304			9.9156	7.8947	9.9156
	1.46497	1.26186	2.81359	0	2.5789	-0.80667	0.027374	-0.01497	0.027374	-0.65874			10.8542	6.772	10.8542
	0	2.26186	0	0.63093	1.63093	0.027374	-2.23449	1.02737	-0.60356	0.396444			5.1115	6.4576	5.1115
	0.63093	0	1	0.63093	1.77124	-0.60356	0.027374	0.658304	-0.60356	1.92016			5.1441	5.4852	5.1441
	0	1	1	0.63093	2.18266	0.027374	0.658304	-0.97263	0.027374	0.737505			5.7214	3.1209	5.7214
	1.26186	2.33472	0.63093	5.06504	0	-0.60356	-0.84237	-0.60356	-0.43528	0.027374			2.3593	2.0364	2.3593
	4.44452	3.0331	3.59658	2.18266	0	0.093844	-0.90983	-0.02672	0.246889	0.027374			6.5375	1.6575	6.5375
	0	0	6.0331	1	2.72683	0.027374	0.027374	0.243874	-0.3417	-2.06853			13.0074	4.4888	13.0074
	1	2.72683	2	2.52372	3.40217	-0.3417	-0.92822	0.754207	-0.23449	0.895449			12.1762	9.0513	12.1762
	0.63093	2.40217	0	0.63093	3.46497	-0.60356	-0.3748	0.027374	-0.60356	-1.97263			8.4337	1.4417	8.4337
	0	2	3.69597	2.5789	0	0.027374	-0.3417	-1.20363	-1.55153	0.027374			6.3745	9.6296	6.3745
	2.26186	5.44681	3.46497	0	4.04387	0.891264	-0.14641	-0.50765	0.027374	-0.32053			0.7576	1.2048	0.7576
	0	0	4.53627	0	2.46497	0.027374	0.027374	-0.94802	0.027374	-0.17574			5.0691	9.7884	5.0691
	0.63093	0	4.22751	2.40217	3.42359	-0.60356	0.027374	-0.21144	-0.74387	0.299757			13.073	5.2239	13.073
	0.63093	1	5.31107	0	0	0.027374	-0.97263	0.675441	0.027374	0.027374			7.8958	6.4987	7.8958
	3.18266	4.21871	3.69597	2.46497	0.63093	-0.00064	-0.46451	0.116978	-0.25494	-0.60356			11.1554	9.6423	11.1554
	0	1.26186	5.04387	0.63093	1	0.027374	-1.23449	-0.78028	-0.60356	0.289234			9.6586	5.6528	9.6586
	0	0.63093	3.75668	1.46497	1.26186	0.027374	0.396444	-0.16843	-0.17574	1.39644			6.7888	2.2901	6.7888
	2	2.68014	5.60625	0	4.97724	0.210032	-0.2506	-1.40546	0.027374	-0.65491			10.989	0	10.989
	1.77124	3.75668	6.18978	0	0.63093	0.438789	-1.00247	0.50583	0.658304	1.28923			1.9169	1.3699	1.9169
	0	2.85405	4.50455	0.63093	1.26186	0.658304	-1.82668	-0.03266	0.658304	0.396444			6.1361	5.401	6.1361
	1	4.20086	5.34759	0	2.68014	-0.97263	-0.21959	0.299404	0.027374	-0.65277			10.0398	1.0101	10.0398
	0.63093	0	6.57426	0	2.85405	-0.60356	0.027374	0.054215	0.658304	-0.09984			5.4357	4.1565	5.4357
	0	3.12575	3.0331	0	3.52372	0.658304	-0.24433	0.807859	0.027374	-0.05183			0.4082	1.6351	0.4082
	0	0	2	0.63093	0.63093	0.027374	0.027374	-1.97263	-0.60356	0.027374			6.7692	10.6419	6.7692
	0.63093	1.89279	3.98869	0.63093	3.20983	-0.60356	-1.86542	-1.55915	0.396444	0.63113			2.8796	5.1515	2.8796
	0	4.17342	4.23622	1.46497	1	0.027374	0.277549	-0.05419	-1.4376	0.658304			8.6957	1.8503	8.6957
	0	2.18266	2.26186	0	0.63093	0.027374	-2.15528	-1.23449	0.027374	-0.60356			9.4778	9.913	9.4778
	2.52372	1.63093	0	0	1.46497	0.134585	-0.97263	0.658304	0.027374	1.96457			14.2506	4.1489	14.2506
	0	2.46497	0	1.77124	1	0.027374	0.027374	0.027374	0.590848	0.798618			13.0293	7.3955	13.0293
	0	0	3.18266	0	4.51738	0.027374	1.49235	-1.2625	0.027374	-0.548			0.2656	1.7358	0.2656
	4.84964	0	6.89979	0	1.26186	0.040534	0.027374	-0.1333	0.658304	2.32639			6.5466	3.096	6.5466
	0	2.40217	2.18266	2.0959	1	0.027374	0.555148	-1.52435	0.45519	0.289234			7.6923	5.2506	7.6923
	5.39492	2.68014	4.59658	2.40217	0	0.444508	-0.12905	-2.30734	-1.3748	0.027374			7.2464	0.4069	7.2464
	0	0	3.84076	0.63093	0	0.027374	0.027374	0.350694	-0.60356	0.027374			3.6199	0.5464	3.6199
	4.43062	0	3.50455	1.26186	2.52372	0.114129	0.027374	-1.58439	-0.60356	0.317243			12.3474	9.396	12.3474
	2	1.46497	5.78083	2	0	-0.20138	-1.4376	-0.08942	1.02737	0.027374			10.5906	2.4324	10.5906
	4.27025	0.63093	5.67837	2.33472	0	0.035687	-0.60356	-0.44713	-0.21144	0.658304			4.7085	1.7995	4.7085
	0	3.81359	2.72683	0	0	0.027374	0.093844	0.19333	0.027374	0.027374			5.4545	0.9943	5.4545
	3.78558	1.77124	3.92995	0.63093	0	-0.40044	-1.74387	-0.08898	-0.60356	1.79862			11.326	3.2986	11.326
	0.63093	2.26186	3	1.46497	4.79501	-0.60356	-0.60356	0.691407	-1.4376	-0.31625			9.313	7.4713	9.313
	0.63093	0	3.77124	4.84521	0	-0.60356	0.658304	0.027374	0.004898	0.658304			9.9099	2.6074	9.9099
	5.08232	0	5.04387	1.46497	0.63093	-0.11694	0.027374	-0.9206	-0.17574	0.396444			1.2085	1.8667	1.2085
	1	1	2.33472	1.46497	0	-0.97263	-0.97263	-0.21144	-0.80667	0.027374			6.2593	8.1494	6.2593
	0	0	7.44681	2.89279	4.60817	0.027374	0.027374	0.066761	-0.3417	0.135864			5.6639	0.2445	5.6639
	0	1.26186	5.65496	0	2	0.027374	-1.23449	-0.36292	0.027374	0.027374			8.3333	2.4691	8.3333
	3.98869	4.41651	1.26186	1	1.26186	-0.14773	0.429039	-0.60356	-0.3417	-0.23449			11.976	0.8971	11.976
	0	1	3.50455	0	1.26186	0.027374	0.920163	0.598266	0.027374	-0.23449			14.3116	0.4082	14.3116
	1	4.35776	3.18266	0	3.15465	0.027374	0.579103	-0.15528	0.027374	-0.09417			9.1575	3.8813	9.1575
	0	0	1.77124	0.63093	3.35776	0.027374	0.027374	-1.11294	0.027374	0.980685			10.3448	0.638	10.3448
	0	0.63093	5.49155	0	2.96565	0.027374	0.027374	-1.7223	0.027374	-1.67641			13.2275	1.2397	13.2275
	0	0.63093	1	0	1.63093	0.027374	-0.60356	-0.97263	0.027374	1.84096			4.5	2.7155	4.5
	0	5.01117	1	0	3.86715	0.027374	-1.19822	0.289234	0.027374	0.352034			8.5843	9.1174	8.5843
	0.63093	2.52372	3.9539	0	3.40217	-0.60356	0.765515	-0.99658	0.658304	-0.64797			5.0193	1.005	5.0193
	0	1.26186	3.35776	0.63093	3.35776	0.658304	-0.60356	2.78881	-0.60356	0.745059			3.5106	2.7027	3.5106
	0	3.88006	6.87863	0.63093	1.89279	0.658304	0.374822	0.074634	-0.60356	0.230488			11.8227	4.0724	11.8227
	4.61962	4.0331	4.0331	0	4.75668	-0.18288	-0.40915	0.438789	0.658304	-0.86216			8.4848	6.7839	8.4848
	0	4.93398	4.0959	0	4.46497	0.027374	-0.59554	-0.97263	0.027374	0.407613			5.0505	0.9346	5.0505
	1.46497	4.14512	2.33472	0	2.18266	-0.17574	-1.22495	0.3728	0.027374	1.78672			10.7143	1.6184	10.7143
	0	2.5789	3.0959	0.63093	5.01854	1.49235	0.341261	0.21827	0.027374	-0.08167			10.4338	0.9018	10.4338
	0	2.26186	6.72852	0.63093	3.35776	0.027374	-0.60356	0.129649	-0.60356	0.897118			11.0976	1.1848	11.0976
	0.63093	1.63093	3.88006	0	1.63093	-0.60356	-0.60356	-1.22175	0.027374	0.027374			4.0909	10.8247	4.0909
	1	1.46497	1.26186	0	0.63093	-0.97263	0.027374	-0.60356	0.027374	-0.60356			15.4839	1.2723	15.4839
	0	3.82728	1.46497	0.63093	3.18266	0.027374	0.154	0.19333	0.396444	-0.22534			12.7517	8.7662	12.7517
	0	5.2391	4.0331	1.46497	1.46497	0.027374	-1.10577	0.239116	1.19333	-0.4376			9.3476	2.0249	9.3476
	0	4.78083	3.18266	1.46497	0.63093	0.027374	-0.13383	0.106575	-1.4376	-0.60356			11.0927	9.3133	11.0927
	2.33472	1.77124	1.77124	0	0	-0.5361	-0.74387	1.11018	1.02737	0.027374			2.9304	8.9537	2.9304
	3.50455	5.10929	0	0	0.63093	0.522819	-0.20614	0.658304	0.027374	-0.60356			9.3172	1.1038	9.3172
	0	0	0	0	2.18266	0.027374	0.658304	0.658304	0.658304	1.05455			11.1771	0.6083	11.1771
	0.63093	3.59658	5.79969	1	3.74188	-0.60356	-0.18896	-0.67641	-0.3417	1.19084			4.974	3.0476	4.974
	0	0	3.23622	1.89279	0.63093	0.027374	0.027374	-0.08309	0.599558	0.861418			10.7143	2.1614	10.7143
	0.63093	1	4.39492	0	2.52372	0.396444	-0.3417	1.33191	0.027374	-0.86542			9.9448	1.6018	9.9448
	4.63653	0.63093	2.68014	0	2.0959	-0.92901	-0.60356	-1.02184	0.027374	-0.4376			6.1789	4.4674	6.1789
	0	1.46497	5.1192	0	2.46497	0.658304	0.333644	-0.89096	0.027374	-0.4376			1.8433	1.5831	1.8433
	2.46497	0	6.61709	0	2.0959	-1.4376	0.027374	0.153819	0.658304	0.562401			0.3058	0.8895	0.3058
	0.63093	0	2.52372	0	2.46497	0.396444	0.027374	-1.23449	0.027374	1.06696			12.2563	7.5843	12.2563
	1	0.63093	5.28406	1	0	-0.97263	-0.60356	-0.11157	-0.97263	1.28923			13.8132	0.1179	13.8132
	0	4.8628	4.14512	0.63093	3.0331	1.02737	0.118474	-0.07387	0.027374	0.059316			10.2259	2.416	10.2259
	1	0	4.53002	2.40217	1.26186	1.70752	0.027374	-0.13733	-0.48201	0.765515			10.8309	4.4199	10.8309
	0	2.26186	3.77124	1.26186	2.0959	0.027374	-2.23449	0.083406	-1.23449	0.114129			10.1105	4.0665	10.1105
	0	0	0	0.63093	3.56088	0.027374	1.02737	1.02737	0.396444	-0.06853			7.0048	1.1278	7.0048
	0	5.04387	2.68014	0	2.26186	0.027374	-0.74625	-1.1878	0.027374	1.53676			7.8014	8.8435	7.8014
	0	5.02948	3.35776	0	1.26186	0.027374	-0.2118	1.24254	0.027374	-1.23449			7.5431	1.4101	7.5431
	0	4.96953	7.54661	0	1.89279	0.027374	-0.18059	0.153389	1.6583	0.469302			4.3478	6.6998	4.3478
	0	0	0.63093	0	3.63093	0.027374	0.027374	-0.60356	0.658304	0.731162			2.627	0.6601	2.627
	0	1.46497	4.06504	4.45821	2.85405	0.027374	0.027374	1.40685	-1.33493	0.027374			5.5921	4.4776	5.5921
	3.31107	4.70119	4.0222	0	3.12575	0.596359	-0.18227	0.016341	0.027374	0.236342			1.1407	8.7989	1.1407
	3.75668	3.61391	5.71837	0.63093	4.27025	0.303798	0.267508	-0.16517	-0.60356	-0.90816			1.9455	2.3913	1.9455
	0	3.48498	3.0331	0	4.98107	0.027374	0.648356	0.438789	0.027374	-0.51611			3.1941	1.3774	3.1941
	0	1	7.32574	0	1.46497	0.027374	1.36209	0.880424	0.027374	-0.17574			7.101	8.9286	7.101
	0	2.33472	2.72683	0	3.72683	0.027374	-0.21144	0.154591	0.658304	-0.46324			6.7568	2.9455	6.7568
	1	2.63093	3.90534	1.63093	4.53627	-0.97263	0.123277	0.566547	-0.97263	0.070002			5.9098	11.039	5.9098
	0	3.63093	2.85405	0.63093	2.46497	0.027374	-0.3417	-1.19575	0.658304	-0.17574			11.0119	4.5929	11.0119
	0	2.26186	4.97339	0	2.26186	0.027374	-1.60356	-0.16519	0.027374	0.100232			7.8752	1.6529	7.8752
	0	1.46497	4.48498	0.63093	2.63093	0.027374	-1.4376	-0.49196	-0.60356	-0.60356			9.5327	3.6135	9.5327
	5.06504	0.63093	2.96565	0	4.73188	-0.15761	-0.60356	0.847305	0.027374	-1.30233			7.277	5.3352	7.277
	2	2.89279	3.0331	0	2.89279	-0.3417	-0.46324	-0.23449	0.027374	0.814729			8.3807	4.1143	8.3807
	2.18266	4.68545	1	0	3.0959	0.246889	0.053457	-0.3417	0.027374	0.717049			5.8524	4.3578	5.8524
	0	1	0	2.5789	3.5789	0.658304	-0.97263	0.027374	-0.21681	-1.21681			0.3968	2.3139	0.3968
	0	3	2.18266	4.78558	3.69597	0.027374	-2.3417	0.658304	0.341064	-1.40674			2.9787	5.9	2.9787
	0	0	1	3.52372	4.46497	0.658304	0.027374	0.492348	-0.86542	-1.03543			6.4254	3.0534	6.4254
	1.63093	4.63653	1.89279	0.63093	0.63093	-0.3417	-0.58696	0.599558	-0.60356	0.027374			1.6839	2.3516	1.6839
	0.63093	0	7.41651	0	0	0.861418	0.027374	-0.07481	0.027374	1.6583			7.4364	4.3728	7.4364
	0	0	5.5868	0	3.31107	0.658304	0.027374	-0.11721	0.027374	0.380333			6.3263	0.2262	6.3263
	0	0.63093	5.26466	0	2.52372	0.027374	-0.60356	-0.7263	0.027374	0.599558			9.6226	9.6267	9.6226
	0	0	4.71153	0	2.18266	0.027374	0.658304	-1.55841	0.027374	0.309689			7.781	7.5472	7.781
	0.63093	5.64763	1	1	2	-0.60356	-0.3362	2.15312	0.027374	-0.71077			7.6677	2.1359	7.6677
	0.63093	2.77124	2.0959	0.63093	2.26186	0.027374	0.410779	-0.17574	-0.60356	-0.97263			8.6538	2.1236	8.6538
	0	2.0959	0	0	2.26186	0.027374	0.114129	0.027374	0.027374	-0.76951			5.4397	1.4723	5.4397
	0	0	0.63093	0	2.0959	0.027374	0.027374	-0.60356	0.027374	1.1413			9.7272	11.1821	9.7272
	0	0.63093	1.89279	1.63093	1	0.027374	-0.60356	-1.23449	1.32639	-0.3417			7.772	4.0134	7.772
	0	4.52372	2.5789	4.4376	3.35776	0.027374	0.076588	1.14445	-1.22756	-0.26534			14.8148	2.3402	14.8148
	0.63093	2.72683	3.48498	0	2.46497	-0.60356	-0.60356	-0.73077	0.658304	0.985992			3.5857	5.4662	3.5857
	3.26186	0.63093	3.68014	0	0	-0.20138	0.027374	-0.29501	0.027374	1.02737			0.5435	4.8849	0.5435
	5.69772	1.26186	0.63093	0	0.63093	0.375909	0.230488	-0.60356	0.027374	1.02737			1.5484	9.0489	1.5484
	0.63093	0.63093	4.01117	0	3.18266	-0.60356	0.027374	-0.35286	0.027374	-1.05938			1.1547	5.6241	1.1547
	0	1	1.46497	1.26186	4.30305	0.658304	0.289234	0.19333	-0.60356	0.720567			0.5208	5.1005	0.5208
	3.64763	2.26186	5.00746	0.63093	2.89279	-0.46561	-0.76951	-0.72669	-0.60356	-0.28651			10.473	1.6051	10.473
	4.10596	2.77124	6.60497	2.18266	2.68014	-0.33671	-0.64797	0.107859	-0.2625	-1.1878			5	0.6757	5
	0	1.46497	7.16095	0.63093	4.62529	0.027374	0.027374	0.156257	0.027374	-0.00134			14.7541	0.2755	14.7541
	0	5.02585	6.5117	0	2.5789	0.027374	-0.9546	0.001386	0.027374	0.99096			10.0156	6.7278	10.0156
	0	2.68014	5.86859	0	0	0.027374	-0.2506	0.281265	0.027374	0.027374			6.175	2.0665	6.175
	0	0	6.75068	0.63093	0	0.027374	0.658304	-0.04375	-0.60356	0.027374			2.0979	15.6716	2.0979
	0.63093	1	5.45594	0	2.81359	0.027374	0.289234	0.187257	0.027374	0.678759			5.7018	7.7793	5.7018
	3.31107	1	4.82728	1	0	-0.1878	-0.97263	0.18499	-0.97263	0.027374			4.9924	2.356	4.9924
	5.0222	5.32952	3.90534	0.63093	3.20983	0.2782	-0.42637	0.027374	0.396444	-0.32841			1.5432	1.8349	1.5432
	3	2.96565	3.33472	0.63093	0	-1.20138	-1.93827	0.216376	0.027374	0.027374			7.0022	3.9474	7.0022
	3.06505	0.63093	4.38761	0	0	-0.00457	1.28923	-0.33803	0.027374	0.027374			6.0606	2.7027	6.0606
	1	0.63093	8.2359	1	0	1.28923	0.396444	-0.57822	0.492348	0.027374			14.433	1.4915	14.433
	0	1.77124	4.17342	0.63093	0	0.658304	-1.74387	-0.19214	-0.60356	0.027374			10.0454	5.8219	10.0454
	0.63093	3.15465	6.68545	2	0	-0.60356	0.503655	0.336496	-0.97263	2.02737			7.1599	0.9358	7.1599
	1.26186	3.0959	5.84225	3.90534	1.77124	-0.23449	0.975346	-0.61101	0.487346	-0.74387			13.2075	5.6936	13.2075
	0	3.44452	7.03591	1	3.0959	0.658304	-0.05938	0.009189	-0.97263	-0.17574			12.1029	12.1951	12.1029
	0	7.11076	7.75414	0	3.0959	0.027374	-0.12251	0.042872	0.027374	-3.06853			8.8729	2.2491	8.8729
	1	1.46497	5.77764	1.46497	1.26186	0.658304	-0.17574	0.466478	-0.80667	0.230488			10.9972	1.5021	10.9972
	4.18266	0	5.96305	0	3.15465	-1.47514	0.027374	0.576735	0.027374	0.317243			10.1504	1.0791	10.1504
	0	3.96565	6.69539	0	2.18266	0.027374	-0.97263	-0.20455	0.027374	-0.69031			6.657	10.5469	6.657
	0	3.0331	7.62488	0	2.81359	1.02737	-0.11294	0.132324	0.027374	-0.10607			2.0243	1.9185	2.0243
	0	0	5.49373	3	4.0959	0.027374	1.28923	0.005333	1.69681	-0.11463			10.3044	0.9327	10.3044
	4.60239	2.26186	7.66283	0	3.72683	-0.12363	-1.60356	0.145901	0.027374	-0.27587			5.9666	2.7098	5.9666
	1.77124	1.46497	5.43528	1.26186	0	0.438789	0.027374	0.46644	0.536758	0.027374			6.722	12.2222	6.722
	0	2.96565	6.27025	0	0.63093	0.658304	-0.30734	0.007677	0.027374	-0.60356			7.4776	0.996	7.4776
	5.68897	1	3.15465	0	2.26186	-0.06114	-0.97263	2.06149	0.027374	-0.97263			7.6834	1.6442	7.6834
	0	0	5.20685	0	1.46497	0.027374	2.28923	0.123576	0.027374	0.45519			1.2346	1.3441	1.2346
	1.46497	3.06505	5.9975	0	0	0.745059	0.673864	-0.00448	0.027374	1.28923			6.9069	0.9737	6.9069
	0	2.81359	6.4345	0	0	0.027374	-1.32124	0.163139	1.02737	0.027374			0.7692	2.1589	0.7692
	0	4.12575	6.8462	0	2.63093	0.027374	0.33922	0.046876	0.027374	0.076588			9.1864	9.2348	9.1864
	1.26186	3.90534	6.59463	0	3.38024	-0.23449	0.133198	-0.27139	0.027374	-1.72194			7.3892	1.898	7.3892
	3.56088	2.46497	6.61772	1	4.52372	-0.08898	0.19333	-0.0376	0.658304	0.469302			6.6761	8.3691	6.6761
	2.72683	4.10596	6.56222	1.89279	3.82728	0.19333	0.323586	0.108481	-0.60356	0.243973			11.2821	2.7933	11.2821
	4.84521	0.63093	5.938	0.63093	1.89279	-0.53928	-0.60356	0.163669	0.658304	0.396444			10.5747	1.9011	10.5747
	0	0	6.62025	0	1.26186	0.027374	0.027374	0.294744	0.658304	-0.23449			8.4142	0.349	8.4142
	0	0	5.49373	2.18266	3.2868	0.027374	2.84096	0.186774	-0.15528	1.06748			8.2544	7.3132	8.2544
	0	4.47169	4.21871	2.77124	2.92995	0.027374	-0.2081	0.111716	-0.40915	-0.00978			6.3776	2.9197	6.3776
	0	3.82728	6.75939	0	5.64947	0.027374	0.165745	-0.06259	0.658304	0.514466			6.8915	2.6538	6.8915
	0	3.31107	7.19852	0	2.92995	0.027374	-0.1878	-0.10224	0.027374	-1.27164			5.7692	6.6253	5.7692
	0	3.89279	6.17239	0	1	0.027374	-0.55434	-0.17548	0.027374	0.027374			4.7059	11.2532	4.7059
	0	3.52372	7.11297	1	1.26186	0.027374	-0.16163	-0.157	-0.3417	-1.23449			2.8428	7.0336	2.8428
	3.2868	3.78558	6.95039	2	0	-1.79445	-0.09417	0.452824	-0.3417	0.027374			11.8357	0.6098	11.8357
	0	4.24484	3.74188	1.63093	1	0.027374	-0.18437	-0.11793	-0.13858	0.920163			5.7187	1	5.7187
	4.85844	2.0959	6.47688	0	0	0.202041	0.510373	0.422442	0.658304	1.28923			4.4586	0.5141	4.4586
	0	3.56088	5.70638	0.63093	3.46497	0.658304	0.371842	-0.10209	-0.60356	0.772232			13.964	7.8616	13.964
	1.26186	2.40217	7.31107	0	1.63093	-1.23449	-0.19214	-0.31546	0.027374	0.027374			8.024	1.5351	8.024
	0	4.34246	7.19282	0	1	0.027374	-0.12328	0.208746	0.027374	-0.3417			1.3974	0.885	1.3974
	0	0.63093	3.46497	0	2.33472	0.027374	0.658304	-0.3417	0.027374	0.875315			6.6667	2.6474	6.6667
	0	2.81359	6.87051	1	2.33472	1.02737	-0.2625	0.164323	-0.97263	-0.30734			7.6212	5.0542	7.6212
	0.63093	4.51099	6.37115	0	5.22165	-0.60356	0.268158	0.535809	0.027374	-0.2931			5.8704	4.5075	5.8704
	0	6.70061	4.90534	0.63093	1.46497	0.027374	-0.72461	-0.39299	-0.60356	0.897118			7.4661	1.1446	7.4661
	0	5.20386	7.22945	0	1.26186	0.027374	-0.96666	-0.01128	0.027374	-1.23449			6.639	0	6.639
	0.63093	2.46497	6.89979	3.42359	1	0.861418	-1.80667	0.069592	-1.39622	0.289234			11.7816	0.5435	11.7816
	0	4.74684	5.84521	3.79969	2.96565	0.027374	-1.14056	0.117487	-0.34873	-0.12469			11.2392	1.5534	11.2392
	0	2.52372	6.38598	0	5.61582	0.027374	-1.49634	-0.28086	0.027374	-1.44333			7.9588	0.8895	7.9588
	0.63093	1.63093	6.96781	0	3.20983	1.02737	-0.13858	0.115657	0.027374	-1.55153			14.7297	9.0113	14.7297
	0	2.18266	7.688	0.63093	3.2868	0.027374	0.475645	0.073486	1.02737	-0.6285			5.518	4.0761	5.518
	0	1	5.68897	0	2.18266	0.027374	0.658304	-0.11294	0.658304	-0.15528			4.1056	3.169	4.1056
	4.27856	1.26186	1.46497	0.63093	0	0.106575	1.34442	1.8492	0.861418	0.027374			10.2804	5	10.2804
	0	3.88006	4	0	0	0.027374	-1.85268	-0.23075	0.027374	0.027374			7.3913	2.0772	7.3913
	1	1.89279	5.50671	1	0	-0.3417	1.13458	-0.32468	-0.97263	1.6583			11.1607	7.1116	11.1607
	0	3.20983	7.30603	0.63093	1	0.027374	-0.55153	0.329728	0.658304	0.027374			0.4651	1.0884	0.4651
	0.63093	2	4.95783	4.87147	1	-0.60356	-0.20138	-1.36958	-0.96404	0.658304			8.8836	6.0417	8.8836
	0	3.68014	7.0395	0	0.63093	0.027374	-1.88153	-0.16939	0.027374	0.396444			11.4973	5.2846	11.4973
	0	0	7.12357	1.26186	0.63093	0.027374	0.027374	-0.30852	-0.60356	0.027374			10.7843	0.7605	10.7843
	0.63093	0	4.92182	2.63093	2.63093	-0.60356	0.027374	0.127756	1.46149	0.551093			8.642	1.1967	8.642
	0	0.63093	5.24484	0	1.46497	0.027374	0.027374	-0.37226	1.79862	-0.4376			1.261	2.7144	1.261
	0	1.46497	6.48351	0.63093	1.26186	0.027374	-1.4376	0.20669	-0.60356	-1.23449			7.1744	5.3806	7.1744
	0	2.89279	4.13549	1.46497	2	1.02737	0.599558	0.242035	0.45519	-0.20138			7.8373	6.105	7.8373
	1.46497	0	6.59072	1.63093	2.18266	1.1413	0.027374	-0.08057	0.027374	1.02737			2.0321	5.4598	2.0321
	3.0331	3.31107	7.6071	0.63093	2.18266	-1.00573	0.60909	-0.36496	0.027374	-0.05938			7.1341	1.6731	7.1341
	0	0.63093	4.89279	1	6.10151	0.027374	-0.60356	0.350346	0.289234	-1.34225			3.9286	4.5775	3.9286
	0.63093	2.68014	4.82728	0.63093	1	0.861418	0.277177	0.682876	-0.60356	-0.97263			10.1485	1.1152	10.1485
	0	2.77124	6.89606	1.89279	1.46497	0.027374	0.88706	0.268948	-0.86542	1.02737			8.4668	3.2348	8.4668
	0	2.63093	5.99625	0	0	2.02737	-0.83231	-0.1207	0.027374	0.027374			7.6996	2.7871	7.6996
	0	2	7.1592	0.63093	0.63093	0.027374	-0.97263	0.252785	-0.60356	0.396444			9.4067	16	9.4067
	1.89279	3.18266	7.36225	1.46497	0	-1.86542	-0.05938	0.069172	0.562401	0.658304			11.1332	5.4475	11.1332
	2.0959	3.35776	6.0766	0.63093	4.72683	0.611615	-0.47634	0.614811	0.658304	-0.52604			8.8128	5.7971	8.8128
	0	0	5.65678	0.63093	2	0.658304	0.658304	0.402492	0.027374	0.289234			3.4056	1.9313	3.4056
	0	5.02585	7.01976	0	0	0.027374	0.070049	-0.40953	0.027374	0.027374			10.4167	2.5948	10.4167
	0	5.14192	6.85503	0	0	0.027374	-0.55976	0.057142	1.02737	1.02737			6.7857	1.1152	6.7857
	3.59658	3.0959	6.5629	0	1.46497	-1.10423	-0.80667	0.226037	0.027374	0.82426			6.0823	0.6784	6.0823
	0	2.96565	6.43682	0	0.63093	0.027374	-0.84237	0.359115	0.027374	1.73116			2.4677	5.1392	2.4677
	0	3.33472	6.16616	0	2.5789	0.027374	0.216376	-0.06334	1.02737	1.62189			0.9524	4.5721	0.9524
	0	5.01486	7.02464	1	2.72683	0.027374	0.105038	0.010612	-0.3417	0.333644			0.7407	1.2129	0.7407
	0	3.86715	7.45543	0.63093	6.59463	1.28923	0.053016	0.24615	1.02737	0.010323			0.4717	3.4456	0.4717
	4.13549	3.91773	4.33472	1.77124	1.46497	-0.64314	0.594625	0.404191	-0.74387	1.71705			8.2067	5.3619	8.2067
	0	1.63093	4.25339	0	2.52372	0.027374	-0.60356	0.001489	1.02737	0.396444			5.8599	0.5013	5.8599
	0	2.40217	7.21707	0	1.26186	0.027374	0.204102	0.337291	0.027374	-0.23449			4.8316	1.1604	4.8316
	0	2.26186	3.84076	2.0959	0	0.027374	0.100232	0.839744	-0.80667	0.658304			9.0164	1.2195	9.0164
	0	2.85405	6.42984	0	1.77124	0.027374	-1.05543	-0.10751	1.49235	1.96766			8.8041	0.8783	8.8041
	4.45821	0	6.10262	1.26186	2.52372	0.067245	0.027374	0.542477	-0.60356	-0.86542			9.1045	0.1647	9.1045
	1.26186	3.89279	5.04744	4.45139	2.52372	0.658304	-0.83231	0.314654	-0.23221	0.988635			7.6174	5.9979	7.6174
	4.97339	5.76964	6.19484	0.63093	8.11199	-0.627	-1.4473	0.160314	-0.60356	-0.1782			6.7308	1.4833	6.7308
	0	1	3.69597	3.15465	2.40217	0.027374	0.492348	-0.43238	-0.23449	-0.60356			11.5865	2.3286	11.5865
	1	4.0331	4.69073	0	0	-0.97263	-0.50117	-0.32089	0.027374	1.02737			14.095	6.5062	14.095
	0	3.52372	6.48278	0	2	0.027374	0.317243	0.059847	0.027374	-0.97263			4.4053	9.6916	4.4053
	0.63093	4.08573	5.20983	1	2.63093	-0.60356	-0.31648	-1.47092	1.12328	0.881424			3.6571	4.2254	3.6571
	0	1.77124	7.28345	1	0	0.027374	-1.11294	-0.04394	0.027374	2.88142			2.6915	2.9297	2.6915
	0	1.26186	7.56043	1.63093	2.18266	0.027374	-1.23449	0.010351	-0.97263	0.106575			4.0902	2.2255	4.0902
	3.90534	4.30305	6.42672	1	4.72176	0.267147	-0.27568	0.048992	0.289234	-0.36748			11.1455	1.3896	11.1455
	2.81359	1	5.37777	3.38024	2.89279	-0.89342	0.027374	0.171215	-0.49882	0.514824			6.961	9.8847	6.961
	1	1.77124	5.46946	3.06505	2.18266	-0.97263	-0.2789	0.136818	-1.26643	0.810363			10.0817	8.6183	10.0817
	5.2758	2.0959	2.63093	0	2.26186	0.134277	0.027374	-0.3417	1.02737	-0.3417			2.8249	3.3388	2.8249
	5.50455	0.63093	7.48766	0	0.63093	0.018726	0.027374	-0.29586	0.027374	-0.60356			8.0808	9.6322	8.0808
	1	4.72683	6.33731	0	2.40217	-0.3417	-1.29729	-0.03321	0.658304	-0.74387			8.7912	10.3614	8.7912
	0.63093	4.0222	7.55547	3.15465	3.69597	0.396444	-0.785	-0.16724	-1.35603	0.476517			5.284	1.6867	5.284
	0	0.63093	4.89279	1.26186	0	0.027374	0.658304	0.335449	-0.23449	0.027374			4.2071	10.1434	4.2071
	0	1.46497	5.53002	1.26186	0	0.027374	0.19333	-0.71707	-0.23449	0.027374			0.4854	3.373	0.4854
	0.63093	0.63093	4.88006	1.46497	5.77605	-0.60356	0.861418	0.065044	-0.4376	-0.81469			1.3459	7.1429	1.3459
	0	0.63093	6.41493	0.63093	1.26186	0.027374	-0.60356	0.307259	0.396444	-0.60356			10.0686	2.011	10.0686
	0	1.77124	5.54661	0.63093	4.20983	0.658304	-0.48201	-0.15643	0.658304	-0.22856			6.1611	4.3135	6.1611
	0	2.52372	6.41176	0.63093	2.89279	0.027374	-1.03137	0.299305	-0.60356	0.167688			8.3086	6.25	8.3086
	5.13871	2.40217	5.93934	1.26186	4.80898	-0.50894	-0.04008	0.382095	-0.60356	-0.47053			11.7096	2.7985	11.7096
	0	3.78558	7.54569	0	1	0.027374	-1.12727	-0.11722	0.027374	0.027374			4.7671	8.1429	4.7671
	0	2.33472	4.29496	3.59658	3	0.027374	-1.04548	-1.23449	-0.44345	-0.20138			5.9914	7.3964	5.9914
	0	2.77124	4.36532	2	0	0.027374	-1.11294	0.034866	-1.3417	1.92016			12.3762	1.0825	12.3762
	2.92995	5.29496	6.43682	0	2	-2.27164	-0.17506	0.204466	0.027374	-0.3417			11.007	4.1509	11.007
	0	2.72683	6.82677	3.86715	0	0.658304	0.154591	-1.00283	-0.80667	0.027374			10.8108	6	10.8108
	0	1.26186	5.58876	0	0	0.027374	-0.60356	-0.17623	0.027374	0.027374			6.446	2.6936	6.446
	1.63093	0	6.22459	1.77124	0	-0.60356	0.027374	0.229512	0.14892	0.027374			3.6491	1.0014	3.6491
	0.63093	3.44452	3	0	2	0.658304	-0.13034	0.210032	0.027374	0.289234			9.6303	12.6198	9.6303
	3.82728	0	5.93934	0	0	-0.15227	0.027374	-0.07717	0.027374	0.027374			10.1865	7.854	10.1865
	4.36532	1.26186	4.97724	0	1.46497	-0.9577	-0.23449	-0.15018	0.027374	0.658304			12.7249	2.6316	12.7249
	1.26186	0	5.1578	1.46497	2.40217	-0.60356	0.658304	-1.16478	-0.80667	-0.19214			8.5864	3.4904	8.5864
	4.49155	1.46497	2.89279	1	1.63093	-2.36827	-0.4376	2.85635	-0.97263	-0.97263			6.1917	6.3963	6.1917
	1	1.63093	7.50264	2	2.0959	-0.97263	-0.13858	-0.08089	-0.71077	-0.60356			4.4	1.4493	4.4
	0	3.44452	6.57293	2.68014	0	0.027374	-0.2625	-0.03957	-0.02184	1.49235			8.6162	8.0439	8.6162
	0.63093	3.40217	5.39249	3.54249	1.89279	1.6583	0.167688	0.522037	-0.41921	1.42138			5.6747	3.2415	5.6747
	0.63093	3.0331	6.56222	0	3.26186	-0.60356	0.328988	0.093579	0.027374	-0.23449			5.726	6.6971	5.726
	0	3	6.06968	2.52372	7.11334	0.658304	-0.97263	-0.01767	-0.31369	-0.14131			3.5132	8.1081	3.5132
	0.63093	2.40217	6.2515	0	2.33472	-0.60356	-1.3748	0.221923	1.02737	1.11625			3.9809	3.5336	3.9809
	5.07889	2.52372	6.45971	0.63093	3.54249	0.027374	0.230488	-0.08816	0.396444	0.712393			8.9197	6.6543	8.9197
	1	4.96565	4.93398	0	1.89279	0.492348	-0.38349	0.338236	0.658304	-0.40044			1.0152	1.7241	1.0152
	4.0331	2.33472	7.51478	0	1.89279	0.090174	0.847305	-0.28022	0.027374	-0.86542			7.5248	1.1792	7.5248
	1.77124	1.46497	8.09052	1.77124	2.33472	-0.48201	1.02737	0.548011	0.779849	0.658304			8.9695	1.5717	8.9695
	0	5.02585	6.32166	1.46497	4.60239	0.658304	-0.57488	0.175919	-0.17574	-0.9611			5.7072	7.2797	5.7072
	0	3.15465	6.96131	4.38761	0.63093	0.027374	-0.94462	0.247013	-0.44251	0.027374			5.2991	0.7339	5.2991
	3.12575	4.77124	3.40217	0.63093	0	0.303798	-0.75518	0.048792	-0.60356	0.658304			11.7241	1.9074	11.7241
	1	1	6.62215	0.63093	3.77124	-0.97263	-0.97263	0.130935	0.658304	-0.74387			9.0492	6.8771	9.0492
	0	1	7.26311	0	3.26186	0.658304	-0.97263	-0.15761	0.027374	0.100232			2.521	12.4161	2.521
	0	0	4.59072	3.42359	4.13549	0.027374	0.658304	-0.62135	0.127501	-0.29452			3.6364	6.8716	3.6364
	3.40217	0	6.81868	2.5789	3.52372	0.38188	0.027374	0.261252	0.128616	-0.40044			3.8126	5.0865	3.8126
	3.15465	1.46497	8.20994	0	0	0.536758	0.45519	0.172099	0.027374	1.02737			4.0675	1.6253	4.0675
	0.63093	0	5.69073	1.46497	0	0.396444	0.027374	0.071868	0.333644	0.027374			5.3942	1.7094	5.3942
	0	1	6.29587	1	1.89279	1.02737	-0.97263	0.442472	-0.3417	-1.86542			10.8527	1.1041	10.8527
	5.24198	1.46497	7.73893	1.63093	1.77124	-0.33455	-0.17574	-0.22073	0.975346	-1.11294			8.2258	13.0178	8.2258
	0.63093	2.0959	5.88856	1.26186	3.35776	0.396444	-1.06853	-0.3502	0.765515	-0.92822			6.0914	6.5753	6.0914
	3.88006	2.72683	6.62655	0	3.15465	0.136008	-1.23449	0.403734	0.027374	-0.06223			5.2079	4.3269	5.2079
	0	0	6.94819	0.63093	0	0.027374	0.027374	-0.28429	-0.60356	0.027374			4.7478	0.9091	4.7478
	0	0	6.48425	2.89279	2.40217	0.027374	0.658304	0.070352	0.064532	-0.74387			9.6078	7.7491	9.6078
	0	4.34246	4.73188	0.63093	2.0959	0.027374	0.68491	-0.07357	-0.60356	0.510373			7.0227	2.2843	7.0227
	3	2.85405	4.87147	0	5.07199	0.606276	0.67788	0.278384	0.658304	-0.55964			1.4085	0.626	1.4085
	1	1	4.26186	1	0.63093	0.492348	0.027374	-0.44891	0.492348	0.027374			7.9937	9.279	7.9937
	1.26186	2.52372	3.96565	0	3.2868	-0.60356	-0.31369	0.591745	0.658304	-0.10478			3.7466	9.3432	3.7466
	0	3.5789	6.12575	0	4.92589	0.658304	-0.78028	0.248364	0.658304	-0.14675			3.3435	8.5072	3.3435
	0	5.0403	0	3.56088	1.89279	0.027374	-1.12014	1.02737	-0.67945	0.469302			4.4934	5.2486	4.4934
	0	4.27025	8.01021	0	2.5789	0.027374	0.166494	0.04045	0.658304	0.481575			7.9838	6.4972	7.9838
	4.3269	1.46497	5.0959	2.26186	5.80898	0.073278	0.562401	-0.06479	0.100232	-0.07868			0	7.4713	0
	2	5.02948	6.33989	2.72683	6.15885	-0.07984	0.052412	0.164367	-0.60356	0.331995			9.2873	5.5202	9.2873
	3.91773	0	7.67758	0.63093	3.89279	-0.10478	0.027374	0.450184	0.396444	1.01464			7.124	0.1733	7.124
	4.9539	4.59072	6.80538	0	3.72683	-0.05938	-0.60945	0.289749	1.28923	2.28543			12.0603	2.2581	12.0603
	0	3.68014	7.54523	2.40217	6.72852	0.658304	-0.72282	-2.20413	-0.3748	-0.29496			4.4174	9.2823	4.4174
	1.89279	2.81359	6.08687	2.5789	2.46497	0.396444	0.637378	-0.40271	1.16001	0.528048			6.2635	1.2438	6.2635
	0	0	4.35776	0	5.34503	0.027374	0.027374	-0.55915	1.02737	-0.3028			3.7528	2.1563	3.7528
	0	0.63093	6.54729	0	2.26186	0.027374	0.027374	-0.18866	0.027374	1.23049			10.8187	9.9147	10.8187
	3.42359	4.90949	6.10929	0	1.89279	-0.01598	-1.67229	-0.12933	0.027374	-0.60356			12.3796	5.0493	12.3796
	0.63093	2.89279	4.94599	3.54249	4.26186	1.02737	0.19963	0.670151	0.42689	1.36984			3.9666	3.9759	3.9666
	4.12575	0	6.51028	4.10596	7.63259	-0.6962	0.027374	-0.09041	-0.44766	0.340032			5.1903	2.6643	5.1903
	2.18266	0	4.41651	0	6.83679	0.106575	0.658304	-0.56186	0.027374	0.333573			7.8624	9.4711	7.8624
	0	1.77124	6.40378	0.63093	3.61391	0.027374	-0.48201	0.110772	-0.60356	2.30765			8.364	2.474	8.364
	4.46497	2.18266	6.26373	0	3.12575	0.013788	0.179433	0.006578	0.027374	-0.46745			10.4037	4.5822	10.4037
	5.50885	2.68014	5.91499	2.33472	8.02787	0.538287	-0.88153	0.464227	-0.5361	-0.39682			7.9659	4.2283	7.9659
	5.56491	1.46497	5.32952	4.30305	4.79969	-0.07933	-1.4376	0.014239	0.11193	0.359935			9.3284	0.4878	9.3284
	3.79969	4.61392	6.07199	0.63093	5.59852	0.271558	0.25422	0.163227	0.027374	0.291656			1.3403	11.0024	1.3403
	0	0	7.4194	1	4.69073	0.027374	0.027374	0.140313	-0.3417	1.03784			6.1834	7.6441	6.1834
	0	0	6.84472	0	5.22165	0.027374	0.027374	-0.01455	0.027374	0.494694			4.5142	8.3951	4.5142
	4.61392	1	6.82728	1.77124	2.92995	-0.02566	-0.97263	-0.04377	1.38188	1.29829			6.051	1.7804	6.051
	3.71154	0	6.42594	0.63093	5.34503	-0.14167	0.027374	0.151457	0.027374	0.480476			9.1633	8.2944	9.1633
	4.20983	1	6.17959	0	6.06968	-0.65874	-0.97263	-0.25802	0.027374	0.13317			8.8889	0.2751	8.8889
	3.12575	2.77124	6.5195	0	7.50932	0.163484	0.721104	-0.51873	0.027374	0.139145			5.5798	0.3125	5.5798
	4.0331	3.88006	6.71039	0.63093	6.62152	-0.06373	-1.22175	0.237441	-0.60356	-0.26637			1.5557	1.4815	1.5557
	2.26186	4.35776	7.25339	0.63093	4.73188	0.695462	-0.06853	0.188645	0.027374	0.306667			9.1139	3.5309	9.1139
	1	0.63093	4.80435	0	6.39815	0.027374	-0.60356	-0.3748	0.658304	0.262024			8.0722	1.3131	8.0722
	0.63093	4.27856	5.75177	2	6.74077	-0.60356	0.220504	0.15566	-0.50765	-0.45154			1.8111	1.0825	1.8111
	0.63093	3.92995	3.12575	0.63093	2.81359	-0.60356	-0.45806	-1.32713	0.027374	0.368435			0.6612	1.3652	0.6612
	1.89279	0.63093	5.40937	3.56088	1.46497	0.599558	-0.60356	0.071671	-1.27164	-0.4376			1.6089	1.0627	1.6089
	4.06504	2.92995	4.75177	1.46497	3.50455	-0.25209	-1.00978	-0.66988	0.333644	0.32251			7.7474	2.1116	7.7474
	5.13871	0.63093	7.50956	1.26186	4.21871	-0.98558	0.027374	0.101767	0.027374	-0.40576			5.6805	5.9917	5.6805
	4.66944	4.0959	6.9929	0.63093	3.69597	-0.05723	-0.04633	0.005726	-0.60356	0.342568			8.0477	8.5736	8.0477
	2.26186	2.40217	6.73856	0	6.9908	-0.60356	0.396444	0.344123	0.027374	0.165583			10.7471	5.7751	10.7471
	0	2.72683	6.56759	0	6.73299	0.027374	0.266188	0.047235	0.027374	0.53604			0.8913	5.0056	0.8913
	2	1	7.39734	0	3.48498	0.027374	-0.97263	-0.09756	0.658304	1.07867			4.2683	5.4878	4.2683
	3.15465	1.77124	5.90534	0	6.25811	-0.7251	0.51799	0.043849	0.027374	0.254248			9.9617	12.3494	9.9617
	0	2.92995	5.31373	1	1.89279	0.027374	-0.4376	-0.14444	-0.97263	2.42955			2.6178	4.3478	2.6178
	0	1.63093	8.25171	1.26186	3.942	0.027374	-0.13858	0.485228	-1.23449	0.35562			14.0969	1.0204	14.0969
	4.96953	3.46497	4.51099	0	6.95083	-0.37523	-0.58355	-0.52971	0.027374	0.057617			9.5238	3.322	9.5238
	0.63093	0.63093	6.61836	0	6.81001	0.396444	-0.60356	0.615537	0.027374	0.053159			4.4177	7.2833	4.4177
	2.33472	1	7.57978	1.89279	4	-1.67641	0.492348	-0.01061	-0.60356	0.049576			4.0284	3.856	4.0284
	2.52372	2.0959	6.55479	0.63093	7.71306	-1.49634	-1.4376	0.172041	-0.60356	-0.50815			1.1725	1.3158	1.1725
	0	3.18266	5.89559	0	4.52372	0.658304	0.387203	0.243281	0.027374	0.027374			0.8403	1.6248	0.8403
	0.63093	1.46497	7.11113	0.63093	5.18877	0.027374	1.08612	0.051367	0.658304	0.63518			2.9516	2.9614	2.9516
	0	2.63093	5.43295	1.63093	2.77124	0.027374	-0.83231	0.364059	0.396444	0.658304			10.083	3.2159	10.083
	0	1	5.83778	0	5.6586	0.027374	-0.3417	-0.24549	0.027374	0.517081			6.9348	5.9701	6.9348
	0	1	6.66102	0	7.24294	0.027374	-0.97263	0.127916	0.027374	0.032142			9.3867	6.0893	9.3867
	4.48498	0	6.02342	1.63093	4.92995	0.546133	0.658304	0.311472	-0.13858	0.097427			3.1826	12.4424	3.1826
	0	3.48498	7.70886	0	3.88006	1.02737	0.313638	-0.6095	0.027374	0.458389			10.4167	1.3311	10.4167
	0	1.26186	7.20286	0.63093	6.48644	0.027374	-0.23449	0.098154	0.027374	0.234576			5.2986	4.7855	5.2986
	3.84076	4.06504	6.59138	0	6.43062	-0.25251	-0.01547	-0.07976	0.027374	-0.1738			6.0201	4.1335	6.0201
	3.75668	0.63093	6.63777	1	6.83728	-0.54665	0.396444	0.014896	-0.97263	0.332008			2.7574	0.9585	2.7574
	0	1.46497	6.97724	0	6.16824	0.027374	-0.4376	0.135485	0.027374	0.330079			10.6312	8.8953	10.6312
	0	1.77124	2.85405	0	1.46497	0.027374	0.027374	0.837357	1.28923	0.658304			12.9944	8.1731	12.9944
	2.26186	0	6.56088	2.0959	6.65374	-0.97263	0.027374	0.35365	-0.4376	-0.05078			7.4012	5.4938	7.4012
	3.33472	2.0959	5.29225	0.63093	3.84076	-1.21144	-0.60356	0.298022	1.16769	-0.10185			9.952	0.7092	9.952
	0	3.06505	7.1181	0.63093	6.53419	0.658304	-1.03767	0.322875	-0.60356	0.285581			0.6231	3.4384	0.6231
	3.71154	4.12575	5.942	1.46497	6.351	0.072519	-0.00247	-0.14018	0.562401	0.152521			6.3793	1.2797	6.3793
	2.52372	3.82728	5.79969	0	2.26186	-1.49634	-0.73486	0.418478	0.027374	0.619564			3.0879	3.9062	3.0879
	2.81359	3.38024	7.70944	1.26186	4.11591	-0.38404	0.243712	0.01932	0.765515	0.313638			6.4593	4.8327	6.4593
	0	2.96565	6.5418	0	6.32603	0.658304	-0.08422	-0.00701	0.027374	-0.06824			0.463	1.4493	0.463
	0	2.89279	4.97724	0	1.26186	0.027374	-1.60356	0.567507	0.027374	0.230488			11.236	1.7699	11.236
	0	3.12575	4.56088	0.63093	4.44452	0.027374	-0.6962	0.068891	0.658304	0.224955			6.0909	2.4131	6.0909
	1.46497	0	4.13549	0	1.63093	0.562401	1.28923	1.09275	0.658304	-0.60356			5.9657	4.8512	5.9657
	0.63093	5.68369	5.08232	1.77124	7.02747	0.027374	-0.4798	0.40778	-0.2789	-0.59232			1.5064	3.5714	1.5064
	4.83629	6.57094	5.82576	1	5.43991	-0.58141	0.278164	0.074517	0.289234	0.339238			3.9204	8.4034	3.9204
	1.26186	3.64763	5.32166	0	5.30841	0.396444	0.233792	0.464026	1.49235	-1.44027			4.4429	1.8574	4.4429
	0.63093	0	6.67183	1	1.77124	0.027374	1.79862	0.025582	0.289234	0.88706			6.9641	6.3525	6.9641
	5.29767	4.82728	4.80435	0	6.0557	-0.09688	-3.53804	-0.04008	0.027374	0.218429			3.7393	7.8707	3.7393
	0.63093	1	6.4491	2	6.40458	0.861418	0.492348	-0.08012	-1.3417	0.376752			2.9957	0.9467	2.9957
	0	2.72683	3.0959	3.71154	7.90257	0.027374	-2.69946	0.242544	-0.52951	0.062955			10.3935	5.4211	10.3935
	0	4.10596	6.31461	0	3.0959	0.658304	0.104071	-0.55872	0.027374	0.114129			13.198	3.8086	13.198
	3.66403	4.25339	6.63715	0	6.99164	-0.90983	-0.22602	-0.0489	0.658304	-0.32835			4.8223	9.3151	4.8223
	3.18266	0.63093	5.48057	0	5.51525	-0.18964	-0.60356	-1.78916	0.027374	-0.62073			12.0805	4.1065	12.0805
	1	0.63093	6.6831	0	5.20386	0.289234	0.027374	0.442426	0.027374	0.129246			3.2374	10.5937	3.2374
	3.20983	1.26186	5.2391	1	6.72739	-0.32841	-0.23449	0.516789	0.289234	0.416255			7.4324	8.3108	7.4324
	2.26186	3.38024	5.76156	0	3.5789	0.891264	-0.46008	0.179433	0.027374	0.821281			9.5588	1.7224	9.5588
	0	0.63093	7.87371	1.26186	6.20386	0.027374	-0.60356	-0.07848	0.027374	0.039273			3.4091	5.0343	3.4091
	0.63093	1.89279	6.20586	0.63093	4.15465	-0.60356	-1.86542	0.277456	0.027374	1.84997			4.4822	0.6795	4.4822
	0	1.46497	5.57094	2.0959	6.67955	0.027374	-0.4376	0.134807	-0.29729	-0.17382			3.871	1.8111	3.871
	0	1.46497	6.41096	0.63093	3.48498	0.027374	-0.80667	-2.11334	1.02737	-0.99263			5.9581	0.5195	5.9581
	0	1	3.82728	2.33472	4.56088	0.027374	-0.97263	0.117827	-0.5361	0.097427			9.5278	8.5745	9.5278
	3.78558	0	6.79031	0	5.26746	-0.27322	0.027374	0.248647	0.027374	0.392714			5.5255	8.1267	5.5255
	0	3.79969	6.56424	0	5.87577	0.658304	1.09483	0.332684	0.027374	-0.24988			6.5463	0.8989	6.5463
	0	0	5.68014	1.46497	1.63093	0.658304	0.027374	-0.04268	-0.17574	1.07659			0.2829	1.6743	0.2829
	0	0	2	0	6.97382	0.027374	0.027374	0.289234	0.658304	-0.06829			3.4749	8.2495	3.4749
	2.40217	3.74188	7.34246	0.63093	6.01854	0.779849	-0.26999	0.077129	0.658304	0.484977			0.678	6.7551	0.678
	0	2.33472	6.19785	0	6.51879	0.027374	0.323586	0.427392	0.027374	0.509417			4.4077	3.5363	4.4077
	0	1	6.54455	0.63093	7.06543	0.027374	-0.97263	0.068313	-0.60356	0.535983			10.1246	5.3206	10.1246
	0	5.4491	5.2758	2	4.38761	0.027374	-0.05141	-1.05662	0.754207	-0.50619			9.5965	9.1935	9.5965
	0	0	7.49276	0	2.18266	0.027374	1.28923	-0.04023	1.28923	0.774663			5.9249	1.8349	5.9249
	5.56693	0	6.08914	3.38024	5.3827	-0.30333	0.658304	0.06941	-0.49882	-0.21984			7.8064	0.7481	7.8064
	6.26373	4.66403	5.12901	2	4.0222	-0.55091	-0.01137	0.402923	0.210032	-0.99483			11.1111	0.7541	11.1111
	4.22751	0.63093	6.49446	1.46497	6.82274	0.223459	0.027374	0.531667	-0.17574	0.212511			4.222	2.071	4.222
	3.12575	4.78558	6.04625	1.46497	6.0331	0.425343	-0.3	0.015428	-0.4376	-0.00823			7.7734	7.9563	7.7734
	4.63093	1	6.95871	1	7.04704	-0.50765	0.492348	-0.36307	-0.97263	-0.59529			6.3357	8.6675	6.3357
	0	1.26186	6.12139	0.63093	6.99038	0.027374	-0.60356	0.106848	-0.60356	-0.05259			4.4865	8.0307	4.4865
	0	2.26186	5.81512	2.72683	6.83579	1.49235	0.445658	-0.17002	-1.23449	0.053902			4.095	4.4561	4.095
	0	2.33472	4.58483	2.52372	2.33472	0.027374	-1.04548	-0.96088	-0.49634	3.09			1.0506	10.1639	1.0506
	0	4.12575	5.2128	0	4.49808	0.027374	-3.09838	0.403336	0.027374	0.945806			9.5	7.8431	9.5
	2.46497	0.63093	6.38924	0	3.82728	0.45519	0.396444	0.043513	0.658304	0.956777			8.3333	0.7698	8.3333
	2.26186	1.26186	4.64763	0	8.6434	0.289234	0.396444	0.146157	0.027374	-0.01844			4.8682	1.6369	4.8682
	4.3269	3.97724	5.87577	0	6.83479	0.138066	-1.05708	-0.46079	0.027374	-0.42636			5.1095	4.2683	5.1095
	2.52372	1.89279	4.35015	0	5.15148	0.274899	-1.86542	-1.69184	0.027374	0.62108			4.0446	2.193	4.0446
	0.63093	4.37281	6.09027	4.21871	6.19886	0.861418	0.126257	0.182906	-1.33729	0.37169			2.1574	0.8304	2.1574
	1.63093	0.63093	5.81817	0.63093	1.46497	0.027374	0.027374	0.319596	0.027374	1.1413			5.6261	6.3687	5.6261
	3.89279	1.63093	7.50814	0	0	-0.6292	-0.3417	-0.01779	1.02737	0.027374			9.8387	1.1429	9.8387
	0	4.3269	4.45821	0	5.2477	0.027374	-1.11687	0.648057	0.027374	-0.39759			6.0071	2.6639	6.0071
	0	2.26186	4.71666	1.77124	5.57293	1.28923	-0.97263	-0.56354	-0.2789	0.143414			5.1873	0.9112	5.1873
	0	3.23622	4.98489	0	5.79031	0.027374	0.125874	-1.21564	0.027374	-0.26703			10.8548	0.271	10.8548
	2.72683	0.63093	4.56088	0	5.92725	-0.92822	-0.60356	0.342272	1.02737	0.788515			7.9082	4.5455	7.9082
	3.42359	3.98869	4.11591	0	1	-0.39622	0.19333	-0.68636	0.027374	-0.97263			9.1954	2.6596	9.1954
	2.77124	0	6.97039	0	4.0331	-0.85108	0.658304	0.146875	0.027374	1.08			9.5599	6.8729	9.5599
	1.26186	4.69597	5.94863	0	4.45821	0.536758	0.027374	0.514792	0.027374	-0.59007			8.6835	3.1858	8.6835
	2.81359	5.58286	5.79813	0	3.15465	-0.05938	-1.20534	1.57256	1.28923	2.29867			5.3476	1.6092	5.3476
	0	4.56693	6.41809	5.75177	8.45837	0.027374	-0.90862	0.037571	-0.222	0.100335			8.8776	6.7416	8.8776
	1.26186	0	5.35523	5.32428	4.57293	-1.23449	0.027374	0.388806	-0.42114	0.363932			7.5426	8.5366	7.5426
	1.26186	0	5.69597	5.17342	5.13871	0.861418	1.28923	-0.00276	-0.19214	0.473499			3.1104	7.1038	3.1104
	1.46497	2	6.36197	0	6.09253	0.027374	-0.20138	-0.24433	0.027374	-1.2608			3.6585	5.2854	3.6585
	0.63093	2.52372	4.12575	0.63093	6.27856	0.027374	0.988635	0.037109	1.49235	0.090419			9.7983	6.9138	9.7983
	2.5789	1.77124	5.18572	1.26186	2.52372	0.128616	0.352034	0.744225	0.230488	0.838373			11.1821	0.8929	11.1821
	0	2	4.0222	1	4.22751	0.027374	0.027374	0.291971	-0.97263	1.37479			5.9564	6.2382	5.9564
	0	0.63093	4.33472	0	7.0693	0.658304	-0.60356	-1.78362	0.027374	-0.17815			11.4675	5.8758	11.4675
	0	4.53627	5.98107	1	6.12792	0.658304	-1.10673	0.117137	-0.97263	0.55805			5.5612	4.1451	5.5612
	1	5.47614	6.35692	0	4.27856	0.027374	-0.72701	-0.05098	1.02737	0.272531			7.2386	3.6145	7.2386
	0	2.33472	0	0	4.18266	0.027374	0.875315	0.027374	0.027374	-2.15528			1.6198	9.4563	1.6198
	1	1	0	0.63093	4.17342	-0.3417	-0.3417	0.027374	-0.60356	-0.15735			10.2941	0.9404	10.2941
	3.9539	1.26186	5.75505	1	6.40378	-0.16985	-1.23449	0.228852	-0.3417	0.081802			4.7506	4.2052	4.7506
	5.17959	1.63093	4.80435	0	5.69772	-0.65414	-0.13858	-1.88418	0.027374	-0.41695			1.9348	3.9813	1.9348
	0	3.42359	6.14405	0	2.77124	0.027374	-2.13436	0.543736	0.027374	1.24482			11.7359	10.0515	11.7359
	0	5.37032	4.75668	0.63093	1.89279	0.027374	-0.91232	0.512673	-0.60356	0.469302			3.9583	1.528	3.9583
	0	2.26186	6.95346	0	6.7621	0.027374	-1.23449	0.362529	0.027374	0.233941			6.1038	0.5556	6.1038
	0	2.5789	7.44401	0	3.61391	0.027374	-0.28967	-0.06197	0.027374	1.04439			7.0498	1.5863	7.0498
	1.46497	2.26186	4.18266	1	4.53627	1.08612	-0.23449	0.606276	0.492348	-0.89498			5.2416	0.6353	5.2416
	0	3.66403	7.61561	0	6.94067	0.027374	-0.23449	-0.10301	0.658304	-0.26017			5.1793	0.8427	5.1793
	2.52372	4.35015	5.31638	0.63093	3.46497	0.433602	-0.01972	0.219842	0.027374	0.616922			6.5127	2.165	6.5127
	1	3.38024	5.47614	3.20983	7.06582	0.492348	0.432714	0.360211	0.027374	-0.2656			5.9387	9.5041	5.9387
	0	2.85405	7.15465	2.0959	4.61962	0.027374	-0.30296	0.282625	0.510373	0.520357			9.4545	3.5674	9.4545
	1	4.85844	6.2804	0	6.97254	-0.97263	-1.67641	-0.16163	0.027374	0.144728			6.3285	2.3941	6.3285
	2.77124	1.89279	5.45821	0	7.33645	0.321175	0.317243	-1.7193	0.027374	-0.02745			10.6183	1.7857	10.6183
	2.96565	2.26186	4.67481	0	7.62236	0.41949	0.344416	0.156916	1.02737	-0.92675			8.6905	8.1241	8.6905
	0	2.63093	6.78452	0	2.89279	0.658304	0.076588	0.152341	0.027374	0.830559			8.9448	5.772	8.9448
	0	0.63093	3.88006	1.26186	2.5789	0.027374	0.027374	-0.14115	-1.23449	0.414119			4.6305	8.3089	4.6305
	0	4.17342	4.36532	3.2868	6.57758	0.658304	0.496055	0.336863	-0.22632	-0.11415			4.16	3.5714	4.16
	3.97724	3.71154	7.52559	0	5.69772	0.027374	-2.05323	-0.36417	0.027374	0.34329			5.6225	11.4228	5.6225
	0	3.59658	5.35776	0	6.41334	0.658304	-0.21144	0.161163	0.658304	-0.04179			4.9107	4.4379	4.9107
	0	2.5789	6.45896	0	4.57293	0.027374	-1.28967	0.062871	0.027374	-0.09417			7.9598	4.1965	7.9598
	0	4	6.17651	0	5.49155	0.027374	-1.78997	0.31584	0.027374	0.350941			7.2354	2.5524	7.2354
	0	2.63093	7.14263	0.63093	4.14512	0.027374	-0.20138	-0.02952	0.027374	0.418531			4.9965	1.9967	4.9965
	0	3.44452	7.26279	0.63093	6.46946	0.027374	-1.01497	0.377433	0.027374	-0.13368			6.4624	1.8237	6.4624
	1.46497	3.66403	5.35776	0.63093	2.77124	-1.4376	-1.00573	-1.71647	0.027374	0.186077			10.2123	3.605	10.2123
	3.78558	3.26186	7.13441	0.63093	0	-0.25365	-0.16944	0.177027	-0.60356	0.027374			1.2945	4.4577	1.2945
	0	1.63093	6.51383	3.18266	0	0.027374	0.289234	-0.24928	-0.69031	0.027374			2.861	8.096	2.861
	0	2.52372	7.19181	0.63093	4.69073	0.027374	-0.40044	-0.27917	0.658304	-0.56745			6.3415	3.0398	6.3415
	0	2.92995	7.32458	0	2.68014	0.027374	0.924703	-0.60764	0.027374	0.20128			7.3034	6.3636	7.3034
	1.26186	5.51525	6.22459	0	6.56693	1.44566	-0.68353	-0.43241	0.027374	0.054429			8.3225	6.8571	8.3225
	0.63093	4.45821	6.04387	0	4.54866	1.16769	-0.86996	-0.02528	0.027374	-0.49908			8.2707	1.2121	8.2707
	2.68014	0	5.67481	0	3.12575	-0.31805	0.027374	0.014794	0.027374	1.27443			10.0899	10.9792	10.0899
	0.63093	0.63093	6.68133	0	4.30305	-0.60356	1.02737	0.111925	0.027374	0.869438			6.97	1.3274	6.97
	2.68014	3.90534	6.55479	0	7.35241	0.851786	-1.24704	-0.74659	0.027374	-0.04464			8.5873	5.0572	8.5873
	3.92995	5.3827	8.65887	0	5.25055	0.18316	-0.42944	-0.19794	0.658304	0.325481			8.5745	0.8666	8.5745
	4.47836	1.89279	5.57493	0.63093	2.63093	0.389776	-0.23449	0.580369	0.027374	1.5791			2.2634	5.3748	2.2634
	5.64947	0.63093	7.13799	0.63093	7.31491	-1.51613	0.396444	-0.01023	1.5791	-0.0555			2.2222	4.7497	2.2222
	2.89279	3	5.41888	0	5.97339	0.027374	-0.63791	-0.08577	0.027374	0.331622			5.3412	1.6227	5.3412
	1	4.24484	3.61391	1.63093	6.84027	0.027374	-1.15243	-0.35032	0.027374	-0.10021			5.6397	11.2561	5.6397
	0	4.81817	6.70638	1	3.31107	0.027374	-0.18263	0.255428	-0.97263	0.312877			9.414	6.8047	9.414
	0	5.4491	5.87434	0	7.06853	0.658304	0.139147	0.140459	0.658304	0.102901			11.0764	12.5468	11.0764
	0	4.20983	4.55479	0.63093	3.71154	0.027374	-0.32841	0.356908	0.027374	2.39014			1.9417	4.6326	1.9417
	0	1.63093	5.75831	0	6.39976	0.027374	-0.13858	-1.68706	0.027374	-0.25538			3.2454	1.3934	3.2454
	4.88856	1.46497	5.8197	0	5.50885	0.30289	-0.80667	-0.18607	0.027374	1.14256			5.083	8.5635	5.083
	0	4.11591	6.95171	1.26186	5.67302	0.658304	0.306385	-0.28843	0.396444	0.234414			2.2748	6.3302	2.2748
	3.2868	4.24484	6.88053	3.23622	3.12575	0.301452	-0.07235	-0.22724	0.000988	0.386604			5.9251	7.9319	5.9251
	1.46497	3.33472	5.66584	0.63093	5.41413	-0.4376	-0.58051	-0.08368	-0.60356	-0.27747					3.8724
	2.33472	1.89279	6.0557	0	6.06155	-0.21144	-0.86542	-0.14684	0.027374	-0.10828					7.4722
	3.96565	1.46497	6.87291	0	4.33472	-0.90517	0.45519	-0.03348	0.027374	0.235144					5.1948
	3.5789	1.26186	8.08092	0	3.54249	0.390475	0.536758	-0.22476	0.027374	-0.41921					1.2146
	0	5.13225	6.56491	0	5.42594	0.027374	-0.05744	-0.38606	0.027374	-0.12554					6.0217
	0	2.85405	5.64947	1	2	0.658304	1.07867	-0.00247	-0.3417	0.289234					5.364
	3.68014	5.47614	5.98869	1.46497	6.48644	0.600622	-0.35286	-0.25322	-1.4376	-0.01302					3.2158
	3.85405	3.72683	5.83179	0.63093	5.37281	0.400831	0.100232	-0.51489	0.658304	-0.45265					5.7112
	0	1.77124	6.30395	3.77124	7.24643	0.027374	-0.2789	0.124796	0.136189	-0.14017					7.2947
	0	2.89279	5.76156	0	6.16824	0.027374	-0.68276	0.294088	0.027374	0.154094					1.4286
	6.13978	5.30574	5.60239	0	5.43295	-0.01875	-0.28588	0.122697	0.027374	-0.01309					6.681
	5.14512	1.46497	5.72346	1	7.15078	0.064915	-0.4376	-0.198	-0.97263	-0.0843					1.2642
	3.69597	1.26186	3.26186	1	6.07774	0.042934	-1.23449	-1.13858	0.289234	0.255366					10.628
	0	2.89279	4.6586	0	3.18266	0.027374	-0.46324	0.016407	1.02737	-0.00064					7.6608
	0	1	4.75668	3.2868	6.98658	0.027374	1.88142	-0.66426	1.47747	-0.17997					9.5082
	0	3.06505	6.61772	0	4.66403	0.027374	-0.77581	-0.42315	0.027374	1.19514					9.9048
	0	2.81359	4.78558	0	5.38024	0.027374	0.450003	-0.05701	0.027374	0.136501					2.0507
	3.15465	3.54249	6.31902	0.63093	6.59333	-0.60356	3.05915	-0.52362	-0.60356	0.012946					12.0462
	5.01117	1.89279	7.1437	0	7.30484	-0.31976	-0.60356	0.258969	0.658304	-0.37166					4.2718
	0	4.17342	7.62236	1.89279	7.19282	0.027374	-0.00093	-0.013	-1.86542	-0.22477					5.7831
	0	3.77124	7.13297	0	5.85551	0.027374	0.438789	0.190268	1.28923	0.389589					11.8711
	0	3.96565	6.41017	0	5.16095	0.027374	0.015629	0.226661	0.027374	-0.14488					8.1159
	4	1.89279	5.33212	0	6.9035	-0.23075	1.39644	0.722317	0.027374	0.13628					9.8535
	0	3.23622	6.52161	1	6.0743	0.027374	-0.57791	-0.15006	0.289234	-0.13193					5.9167
	3.59658	2.46497	4.68545	0	6.38516	0.187477	-0.80667	0.41737	0.658304	-0.10723					6.1102
	0	4.59072	7.1585	0	6.2804	0.027374	-0.06527	-0.28002	1.02737	0.04734					11.7574
	0	4.0331	8.07596	0.63093	5.35269	0.027374	0.059316	0.448448	0.658304	0.333281					5.436
	0	3.59658	6.97382	1	3.20983	0.027374	0.536758	0.147955	0.289234	0.697601					6.516
	0	3.33472	7.13907	1.26186	5.92182	0.658304	-1.5361	0.293421	-0.23449	0.431586					6.6256
	2.77124	3.89279	5.2128	3.85405	2.33472	-0.97263	-0.12354	0.024404	-0.61684	1.00373					7.7821
	0.63093	1.77124	5.14192	0	3.64763	-0.60356	-1.11294	0.235602	0.027374	0.52486					7.4419
	0.63093	4.15465	6.8657	0	4.36532	-0.60356	-3.49634	0.009349	0.027374	0.713044					8.6925
	0	2.77124	6.50956	2.0959	7.41966	0.027374	0.069718	0.262449	0.333644	-0.40149					5.6604
	0	2.81359	3.78558	4.39492	3.90534	0.658304	-1.32124	0.082557	-0.65601	0.997804					3.0928
	0	1.26186	5.13225	1	3.84076	0.027374	-0.60356	-0.06817	0.289234	0.63113					3.7546
	1	2.18266	6.3155	1	4.15465	-0.97263	-0.52435	0.040522	-0.97263	-0.18527					7.8662
	0	4.06504	5.79501	1	3.12575	0.027374	-0.35753	-0.0408	-0.97263	0.987357					3.5673
	0	2.85405	6.31285	3.15465	4.31107	0.027374	-0.49196	-0.00967	-0.44713	-3.2837					7.9144
	3.63093	3.35776	7.00952	5.15465	5.41176	-0.4209	-0.4376	0.236236	-0.09417	0.180532					5.9921
	0	4.37281	6.21082	4.70638	4.26186	0.027374	0.209354	-0.05012	-0.74906	0.362092					6.9767
	0	2.77124	6.75505	0	7.71893	0.027374	0.027374	0.435017	0.658304	-0.12776					9.2259
	0	2.68014	2.33472	0	5.50885	0.027374	-0.1878	0.3728	0.027374	-0.18381					6.5461
	0	1	3.15465	3.12575	3.31107	0.027374	1.21003	-0.35603	-2.46745	-1.65277					9.8793
	0	3.35776	4.47836	0	6.21576	0.027374	-0.33039	-1.26833	0.027374	-0.297					12.2449
	2.96565	3.0959	5.73856	0	2.81359	-0.93827	-0.21448	0.110035	0.027374	0.90976					6.1121
	4.96565	0.63093	5	2.96565	7.00993	-0.94958	-0.60356	-0.90758	-0.4733	0.238113					6.854
	1	0	5.82576	1.46497	6.73745	-0.97263	0.027374	0.243101	0.745059	0.372625					10.6529
	0.63093	0	3.50455	0	7.17822	0.027374	0.027374	0.264697	0.658304	0.221685					9.5808
	4.80898	0	7.18911	1.46497	5.21576	-0.52821	0.027374	-0.03634	0.19333	0.398412					8.0115
	6.3827	0	5.94333	0.63093	6.32253	-0.751	0.027374	-0.18576	0.396444	0.34323					4.9355
	0	3.71154	6.50384	0	5.73856	1.49235	-0.28199	0.232209	2.6583	0.654134					5.696
	0	0	6.49082	3.44452	6.2515	0.658304	1.02737	0.062374	-1.01497	0.391696					7.9975
	0	1.26186	3.18266	4.81359	4.12575	0.658304	0.536758	-0.52435	0.362092	-0.4024					2.849
	2.63093	0	6.72627	0	3.89279	-1.97263	0.027374	-0.06547	1.02737	-0.26884					7.5716
	0.63093	1	7.53535	0.63093	4.92589	0.396444	0.027374	0.101263	0.396444	-1.07124					6.7368
	0	1.77124	5.95127	2.68014	6.12357	0.027374	-1.11294	0.288904	-0.1878	0.443533					8.9431
	0	1.26186	7.15043	0	6.55071	0.027374	-0.60356	0.510995	0.027374	0.156811					6.7134
	4.22751	2.96565	5.57094	1.26186	5.41413	0.070116	-0.35937	0.357618	0.765515	-1.0918					9.078
	2	1.26186	0.63093	2.52372	4.938	0.362092	0.765515	0.861418	0.469302	-1.19909					8.5242
	1.46497	1.89279	7.2865	1.26186	5.85698	0.45519	0.134585	0.542987	-0.23449	-1.05356					4.0835
	0	0	4.942	3.96565	8.75062	0.027374	0.027374	-0.05183	-1.16703	0.194283					8.4211
	2.0959	5.37032	4.47836	0	3.20983	-0.17574	-0.03454	-0.18913	0.027374	2.37639					5.9524
	0	1	8.2375	0	4.62529	0.027374	-0.97263	-0.24693	1.28923	0.336064					11.0949
	0	4.51738	7.35889	2.5789	5.87291	0.027374	0.483392	-0.10758	-0.78028	-0.09869					8.7707
	0.63093	2.85405	7.18095	0.63093	6.99583	0.658304	-1.05543	0.33457	0.027374	0.059416					5.4632
	0.63093	2.68014	6.09478	0	3.0331	1.49235	-1.1878	0.08619	1.02737	1.23049					10.411
	2.72683	4.54866	3.72683	1.77124	6.16199	0.19333	-0.16352	0.611615	0.352034	0.177341					7.5949
	0	0.63093	4.45821	1	6.66463	0.027374	-0.60356	0.034142	0.289234	0.419219					4.495
	0.63093	0	4.0222	5.24484	5.47836	-0.60356	0.027374	-0.43395	-0.35032	0.452972					6.9119
	0	3.85405	5.82274	3.61391	6.86329	0.027374	0.624712	0.238944	-0.10156	0.164088					11.4017
	4.98869	0	5.67481	0	6.14937	0.027374	1.02737	1.04912	0.027374	0.007015					7.5988
	4.10596	2.63093	7.09964	2.92995	5.79813	0.523806	-1.13858	-0.07979	-0.80667	0.427095					11.0775
	4.70638	0	4.83629	0	3.59658	-0.20731	1.02737	-1.17798	0.027374	0.172676					1.3277
	0	3.75668	4.80435	1.89279	6.08232	1.28923	-0.6334	0.429879	-0.40044	0.475772					13.6364
	0	1	5.57493	1	4.85844	0.027374	-0.97263	-1.056	0.027374	0.057503					13.253
	0	3.12575	7.17754	3.23622	7.81257	0.027374	-0.91572	0.484506	-0.02618	-0.08131					12.844
	4	2.81359	7.30574	0	5.2391	-0.20138	2.33627	-0.06952	0.027374	0.138417					8.8608
	0	0	7.10559	0	2.18266	0.027374	0.027374	0.186759	0.027374	0.368435					6.8182
	0	1.26186	7.12756	1	2.96565	0.027374	-0.60356	0.349171	0.027374	0.506245					6.1224
	0	3.81359	6.36699	1.77124	4.15465	0.658304	0.872385	-0.19131	0.14892	0.108943					5.6983
	0	4.29496	6.67003	0.63093	3.12575	1.02737	-0.7251	0.306854	0.027374	0.628457					4.5977
	5.58876	1	4.08573	0	5.89559	-0.5727	1.6583	-1.72364	0.027374	0.397377					4.0625
	3.0959	0	7.32049	1	4.17342	-0.00348	1.02737	-0.19235	0.027374	-2.51511					3.937
	2.77124	5.44222	4.38024	0	6.10707	-1.2789	0.131764	0.327279	0.658304	0.45519					3.8835
	3.20983	0.63093	7.69248	0	7.20053	-0.32841	-0.60356	0.330443	0.027374	0.059523					1.7354
	3.06505	0.63093	7.73596	0	4.80898	-0.14488	-0.60356	0.216097	0.027374	-0.26423					0.9804
	0.63093	3.96565	3.23622	0	4.27025	0.027374	-0.43372	-0.62994	0.027374	0.268113					0.9259
	2.81359	4.34246	5.92589	0	4.20086	0.067836	-0.14167	0.635675	0.658304	0.9358					0.1845
	1.46497	0	5.23042	0	7.81478	-0.17574	0.658304	0.264173	1.02737	-0.06621					0
	4.70638	3.88006	3.75668	0	6.09815	0.339536	0.253277	-0.87526	1.02737	0.286146					0
	0.63093	2.18266	6.45139	0.63093	3.33472	-0.60356	-1.52435	0.687856	1.02737	0.3728					9.7424
	0	2.68014	6.85746	1.46497	4.37281	0.027374	-0.07387	0.11678	-0.80667	-0.41549					8.5852
	3.33472	1.63093	8.48912	0	6.37529	-0.58051	0.798618	-0.01112	0.658304	0.003926					4.8942
	4.06504	0	6.82979	0	7.01772	-0.42376	0.027374	0.230287	0.027374	-0.04216					2.8186
	4.31107	0.63093	4.63653	0.63093	6.04387	0.214377	0.027374	0.398304	-0.60356	0.552431					0.2188
	0	4.80435	7.1613	0.63093	6.6831	0.027374	0.270465	0.062591	-0.60356	0.043733					10.089
	0	2.96565	5.40698	0	2.96565	0.658304	-0.93827	-0.00928	0.027374	1.89352					6.6897
	1	1.63093	5.94599	0.63093	4.61392	2.02737	-0.97263	-2.70878	-0.60356	1.01004					4.665
	0	3.50455	7.05726	3.54249	2.72683	0.027374	-0.54723	-0.00485	-0.78828	1.05722					11.0184
	0	1.63093	5.52161	0	6.04507	0.027374	0.861418	-0.26091	0.027374	-0.50244					5.4496
	0	3.74188	5.97082	0.63093	6.36448	0.027374	-0.05047	0.314661	0.027374	0.256874					4.9242
	3.91773	2.52372	6.59203	0	7.22426	-0.7646	-0.40044	0.118443	0.027374	-0.26649					5.0298
	2.18266	5.48057	4.13549	0.63093	6.76856	-0.52435	0.173979	0.370249	-0.60356	0.375818					7.3282
	0	0.63093	6.5117	0	2	0.027374	1.49235	0.188096	0.027374	1.88142					14.1509
	0	2.77124	4.16408	0	4.0222	0.027374	0.027374	-1.61299	0.027374	-0.3639					6.9652
	0	1.63093	5.66041	0	5.99625	0.027374	-0.3417	-0.02103	0.027374	0.457068					3.6251
	0	3.18266	6.92137	0	6.47318	0.027374	0.950677	0.180305	0.027374	-0.01208					13.4021
	0	1	5.36532	1.77124	4.41651	0.658304	-0.97263	0.131515	-0.11294	-0.81023					9.1156
	0	4.8628	7.24897	0.63093	7.67599	0.027374	-0.37045	-0.11157	0.027374	-0.37313					6.3191
	0	1	7.03109	2.0959	5.612	0.027374	0.798618	0.246832	-0.60356	-0.36592					4.8436
	0	3.2868	5.51738	0	6.85062	0.658304	0.205548	0.303444	0.027374	-0.15982					6.0314
	0	3.23622	5.41888	1	6.21969	0.027374	-1.02618	0.343721	-0.3417	0.112523					8.9162
	0	2.92995	5.88574	0	5.19484	0.027374	-0.90257	0.01741	0.027374	0.190301					9.4037
	0	0	6.05804	3.35776	5.13871	0.027374	1.02737	0.022676	-0.12056	0.319288					5.0215
	0.63093	1	1	2.18266	5.34246	-0.60356	0.492348	1.36209	-0.69031	-0.33785					1.6571
	4.94599	0	5.30574	3.31107	2.68014	0.15338	0.658304	0.433174	-0.2506	0.681948					4.6289
	1.26186	4.88856	6.80125	0	7.17788	-0.23449	-2.13436	0.11045	0.027374	0.232471					8.6072
	5.12901	3.50455	4.96175	0	6.9798	-1.23449	-0.01221	0.232829	0.027374	0.001039					12.3387
	0	1.26186	6.85941	0	1.63093	0.658304	0.027374	0.236105	0.027374	3.68324					11.5637
	0.63093	6.44758	4.60239	0	3.0331	-0.60356	-0.49702	-0.2097	0.658304	2.31856					6.0241
	2.26186	2.26186	6.19079	0	3.69597	0.658304	0.289234	0.187575	0.658304	0.733573					1.0393
	0.63093	2.52372	5.69597	0	4.83179	0.027374	-1.23449	0.105848	0.658304	-0.20784					6.2646
	0	5.12575	6.5789	3.89279	5.95914	1.28923	-0.3128	0.146189	-0.73967	-0.12125					7.2333
	0.63093	3	6.98996	0	3.78558	-0.60356	-1.71077	-0.34043	0.027374	0.327528					13.9073
	0.63093	3.84076	3.12575	0.63093	6.51099	0.027374	0.292574	0.027374	-0.60356	0.248262					5.2083
	0	5.31638	6.72796	0	7.13189	0.658304	-0.16	0.348435	0.027374	-0.6825					5.0649
	1.63093	4.49155	4.88856	0	6.21181	0.492348	0.394259	-0.17046	0.027374	-0.08854					4.6653
	0.63093	3.84076	4.11591	0.63093	4.08573	0.027374	0.175305	0.007368	0.027374	-0.04719					8.6247
	1.77124	0.63093	6.23814	0	4.12575	-1.11294	-0.60356	-0.10926	0.027374	0.638515					3.4602
	0	0	5.84521	0	3.91773	1.49235	1.02737	0.057936	0.658304	0.075292					8.8968
	0	3.69597	4.83629	1.63093	4.57293	0.027374	-0.94177	6.48e-05	0.731162	0.351435					4.9423
	3.44452	3.59658	6.51879	0	3.64763	0.3541	0.271558	0.02808	0.027374	0.666541					3.3708
	4.44452	1.89279	6.63901	0	1.89279	-0.18964	-0.40044	-0.20546	0.027374	1.02737					3.7975
	0	0.63093	7.60668	0	4.73188	0.027374	0.396444	-0.2151	0.027374	-1.04047					5.2267
	3.92995	6.55002	6.95871	0	4.84521	0.151949	-0.35857	0.152126	0.658304	0.747075					5.7592
	0.63093	3.59658	6.82828	1.63093	4.90118	0.658304	-0.08422	-0.22864	-0.3417	0.327059					9.6552
	0	0.63093	6.65557	0	5.75341	0.027374	0.027374	0.105359	0.027374	0.488739					9.5771
	0	2.85405	6.29767	0	4.5789	0.027374	0.027374	-0.63563	0.027374	0.033304					4.9536
	0	3.82728	8.30603	0	6.21871	0.658304	-0.48883	-0.06093	0.027374	0.034222					1.6279
	0	3.84076	2.81359	0	2.26186	0.027374	-0.88344	-0.60356	0.658304	2.63699					6.6478
	0	2.77124	5.98107	0	6.68545	0.027374	-0.16497	-0.03324	0.027374	0.099146					5.4918
	0	4.48498	5.21871	0	5.19484	0.027374	-0.65791	0.287022	0.658304	0.119338					9.1408
	0	4.38761	6.59722	0	6.37694	0.027374	-0.33803	0.024129	0.027374	0.273207					5.4054
	4.26186	3.68014	7.23268	0	3.38024	0.338448	0.34723	-0.0098	0.027374	0.753096					11.7093
	0	2.63093	6.39976	1.46497	3.15465	0.027374	-0.20138	-0.26643	0.745059	2.57218					7.649
	1	4.15465	6.13763	0.63093	5.80898	0.289234	-2.49634	0.458003	-0.60356	0.40513					3.0395
	2.92995	2.5789	4.0959	0.63093	4.75668	0.45519	-1.55153	-2.17574	-0.60356	0.3833					9.1797
	1.89279	5.55682	7.58022	3.0959	3.40217	-0.86542	-0.59546	0.185892	-0.80667	0.25613					3.4568
	1.77124	3.97724	4.8628	0.63093	7.35354	-0.74387	-0.05708	0.280481	1.16769	-0.14385					4.5374
	0	3.56088	5.48278	1.46497	6.12792	0.027374	0.178032	0.470488	0.027374	-0.07349					13.3858
	1	5.01854	6.76642	1.46497	5.26186	1.79862	-1.6334	0.176864	-0.4376	0.352314					8.6057
	0.63093	1.77124	6.33558	1.46497	3.90534	0.658304	0.027374	0.178968	0.027374	-1.10673					5.5617
	4.98107	2.46497	6.02706	0	5.78716	0.401529	-1.80667	0.250863	0.027374	0.378924					2
	0	3.5789	5.42594	0	5.63653	0.027374	-0.00904	0.103834	0.658304	-0.36431					6.357
	0	5.46272	4.54866	1	5.34246	0.658304	-1.83877	0.301452	-0.97263	-1.27121					4.8402
	6.36782	3.15465	5.78558	0	5.92995	-1.0482	0.658304	0.187782	0.658304	-0.12973					11.5995
	1	4.58483	6.28132	1.89279	5.84076	-0.97263	0.461081	0.216261	-0.60356	-0.03734					5.887
	2.72683	2.72683	7.18538	1.26186	5.75994	0.396444	-0.36474	-0.04724	0.536758	-0.40305					0.2336
	3.46497	2.92995	6.17856	0	2.89279	-0.31185	-1.13133	0.330855	2.36209	-0.68276					6.6445
	2.63093	4.26186	6.69597	0.63093	6.40777	-1.97263	0.153124	0.224657	2.46149	-0.24277					5.2295
	0	5.36782	5.84225	2.26186	2.33472	1.02737	-0.5361	0.116421	-0.60356	1.7577					2.8607
	0	4.73188	4.66944	0	3	0.027374	0.253332	-1.57702	0.027374	0.429548					2.8125
	0	4.30305	3.33472	1.46497	6.67421	0.027374	-2.09302	-0.30734	2.48013	0.100553					10.8844
	0	2.26186	5.69946	2.52372	3.68014	0.027374	1.12328	0.68061	0.861418	0.011263					5.2055
	4.13549	0.63093	4.78083	1	6.9691	0.210912	2.28923	-0.26847	-0.3417	-0.29655					10.6033
	0	3.69597	7.33125	0.63093	2	0.658304	0.158676	-0.35305	-0.60356	-0.71077					7.7061
	0	1	7.36448	0.63093	3.23622	0.027374	0.027374	0.157351	0.027374	-0.4376					5.0963
	0	3.69597	6.49373	0.63093	5.04744	0.027374	-1.03767	-0.23497	-0.60356	0.062253					13.783
	0	3.90534	6.49518	0	2.72683	0.027374	-1.24704	-0.01414	1.92016	1.57079					5.7953
	0	3.90534	5.66223	0	4.20983	0.027374	-1.24704	-2.25461	0.027374	1.38647					7.3171
	0	0	5.98869	0	5.43528	0.658304	0.027374	0.28448	0.027374	0.469302					5.8881
	0.63093	0.63093	6.71666	1.26186	6.35015	0.658304	-0.60356	-0.13044	0.027374	-0.36363					8.5106
	1.89279	4.68545	6.49952	0	5.1192	-0.40044	0.155511	-0.0588	0.027374	0.04688					2.3333
	0	2.68014	7.16547	0.63093	3.56088	0.027374	0.074063	-0.05883	0.027374	0.45519					5.6
	0	0	3.56088	0	7.71515	0.027374	1.49235	0.611615	0.027374	0.278163					2.7747
	1.89279	0	6.64518	0	4.31107	0.027374	0.027374	-0.13797	0.027374	0.385735					9.8624
	0.63093	4.0959	4.60817	0	4.63093	-0.60356	0.281616	-0.61515	0.658304	-1.53851					6.7488
	0	1.46497	5.24484	4.6421	7.7287	0.027374	-0.80667	-0.08846	-0.21255	0.334045					5.7386
	0	2.85405	5.79969	3.66403	6.65191	0.027374	-1.05543	-2.41455	-0.25642	-0.40289					8.9567
	0	1.63093	7.14121	3	7.35551	0.027374	0.027374	0.051986	-0.15904	-0.30797					4.8536
	0	1.46497	5.90257	0.63093	7.52699	0.027374	-0.80667	0.31964	-0.60356	-0.21616					4.8725
	3.0959	4.06504	5.04744	0.63093	1	0.528048	-0.03767	0.204521	0.396444	2.28923					4.2394
	4.0331	1.63093	7.77249	1.46497	5.36029	0.221778	-0.97263	-0.01885	-0.17574	0.154262					6.6315
	0	0	5.71153	0	4.25339	0.027374	0.027374	-0.16891	0.027374	0.582961					1.2563
	0	2.63093	6.5418	3.12575	5.51738	0.027374	-0.13858	0.441663	0.027374	0.236831					3.7166
	3	5.38761	6.28589	0.63093	5.65496	-0.50765	-0.10968	-0.78237	0.027374	0.440942					2.4496
	4.14512	3.78558	6.31285	1	6.91087	0.405976	-1.86542	0.547822	-0.97263	-0.07966					10.1806
	2.0959	3.33472	6.78611	0.63093	7.14085	0.114129	-1.5361	0.364114	-0.60356	-0.06762					4.272
	2.5789	0.63093	8.13775	0	6.38516	-0.28967	0.027374	-0.03723	0.658304	-0.20525					4.8673
	5.32166	3.20983	6.86955	0	6.1192	-0.87778	-0.78028	0.122605	0.027374	0.235948					1.7573
	4.88856	0.63093	5.70292	1	8.65867	-0.38283	0.396444	-0.15817	-0.97263	-0.47209					5.9533
	2.40217	1	5.2477	0	2.96565	0.352034	-0.97263	-0.14488	0.027374	2.66605					8.2803
	2.89279	0	7.69946	1.26186	6.0959	-0.18527	0.027374	-0.03101	0.230488	0.132334					3.8813
	0	2.77124	5.67302	0	4.0959	0.027374	-1.74387	-0.04712	0.027374	0.403162					5.1932
	0	3	6.04625	0	6.5024	0.027374	-0.3417	0.126239	0.027374	-0.01607					6.087
	0	2.5789	6.32078	0	5.29225	0.027374	-1.55153	-0.00479	0.027374	-0.18599					6.2455
	1.77124	2.0959	7.16997	3.75668	6.29947	-0.48201	-2.06853	-0.08494	-0.30571	0.261406					7.0577
	4.63093	0	7.46846	1	7.12394	-0.03062	0.027374	0.145711	0.027374	0.201706					5.1007
	0	0	6.51099	1.89279	7.84718	0.658304	1.02737	0.295621	-0.86542	-0.16121					6.3077
	0	0	6.37281	3.68014	3.12575	0.027374	0.658304	0.211388	-0.1878	0.715212					8.7359
	0.63093	2.18266	7.06621	3.72683	4.20983	-0.60356	-2.15528	-0.18381	-0.80667	1.16769					11.3527
	0	0.63093	4.45139	0	6.49228	0.027374	-0.60356	0.327759	0.027374	0.09124					10.395
	3.42359	2.46497	7.63922	0.63093	5.44681	-0.24157	-0.17574	-0.38045	0.658304	-0.04415					0.9563
	0	3.15465	8.09265	1	4.75668	0.027374	-0.27322	-0.37709	-0.97263	-0.48446					1.2121
	0	3.66403	6.69248	4.14512	5.94995	0.027374	0.352034	0.167188	0.177219	-0.82668					9.1735
	0	3.31107	5.98996	0.63093	2.52372	0.027374	-0.10104	0.500892	-0.60356	1.39644					10.7804
	0	3.26186	4.77124	1	4.51099	0.027374	-0.30454	-0.01704	0.027374	0.217577					10.2345
	0	2.52372	5.80589	0.63093	2.33472	0.027374	-0.31369	0.14466	0.027374	0.41949					7.4419
	0	4.90534	4.51738	0	4.45821	0.027374	-0.49773	0.058657	0.027374	1.58157					4.6137
	0	4.71153	5.11261	0	6.96435	2.02737	-1.02013	-1.08523	0.027374	-0.49784					8.628
	0	4.17342	4.75177	0	6.7058	0.027374	-2.05014	-0.65935	0.027374	-0.01139					3.9282
	0	0.63093	7.28101	0	4.20983	0.027374	2.28923	-0.00214	0.027374	-1.9206					6.8786
	0	3.48498	6.34246	0	6.22165	0.027374	-1.45761	-0.06359	0.027374	0.46432					8.3607
	0	3.63093	4.25339	0	3.2868	0.027374	0.301789	-0.72146	0.027374	1.06748					9.3991
	0	3.64763	6.78294	0	6.38516	0.027374	0.220504	-0.37041	0.027374	0.247823					0.6297
	1	5.83778	5.98996	1	3	-0.97263	-0.84476	0.114014	-0.97263	0.658304					9.019
	2.26186	2.18266	6.40618	5.86715	3.71154	-0.97263	1.05455	0.214526	-0.1508	0.348943					6.961
	0	1.46497	7.25118	0.63093	3.64763	0.027374	0.333644	0.004021	0.027374	-0.55521					10.2262
	0	6.58942	7.1945	2.0959	2.26186	1.02737	-0.65255	0.02771	-2.06853	-0.76951					3.8147
	0	5.07545	7.23782	0	3.90534	0.658304	-1.71336	0.19333	0.027374	-0.59117					6.7517
	0	5.29767	4.11591	2.18266	5.68545	0.658304	-1.0169	-0.47462	-0.2625	0.330615					4.1315
	0	3.942	4.53002	1.89279	4.53627	0.027374	-0.23449	0.489833	-0.86542	-0.44386					7.5377
	0	4.66403	5.09253	1.77124	5.34246	0.027374	0.195135	-0.02128	-0.11294	-1.33785					2.734
	0	3.82728	7.72515	2.68014	7.07583	0.027374	-0.704	0.177685	-0.31805	-0.01095					8.1311
	0	5.63093	8.08308	1	1.77124	0.027374	-3.02465	0.52701	-0.97263	-0.48201					11.6118
	0	4.60239	7.46896	0.63093	3.06505	0.027374	-2.11005	0.076025	-0.60356	0.719009					11.0983
	0.63093	2.85405	5.64579	0	8.16813	-0.60356	-0.3617	-0.12469	1.49235	0.057994					7.4872
	0	2.92995	7.82003	1	7.06388	0.027374	0.13053	0.099035	-0.97263	-0.06055					5.0584
	0	4.47836	7.04744	0.63093	4.51738	0.658304	0.362602	-0.76951	1.16769	0.528537					1.532
	0	4.18266	7.31844	1	6.97596	0.027374	-0.06955	-0.19217	0.027374	-0.47839					6.8548
	0	4.61392	5.67481	1.46497	3.52372	0.027374	-0.06917	0.289234	-0.80667	0.21519					2.0888
	0	3.06505	5.23622	0.63093	7.00208	0.027374	-1.77581	0.451571	-0.60356	0.104947					6.8532
	0	5.73856	7.56177	0	8.21379	0.027374	-0.13825	-0.20663	0.027374	-0.20421					7.7327
	0	1.46497	5.95127	0	6.74243	0.027374	-0.4376	-0.83137	1.02737	-0.49831					8.0326
	0	3.33472	6.95958	1	6.14405	0.027374	-1.5361	0.447763	0.289234	0.212838					1.6037
	0	0	6.9286	2.52372	4.18266	0.027374	0.027374	0.109123	0.183799	-0.0198					1.9565
	1.77124	3.72683	5.58088	2.52372	6.13978	-1.74387	0.41645	0.372384	-1.86542	0.118984					4.5833
	1.89279	5.63093	5.08573	0	7.05765	-0.86542	-0.09043	-0.10446	0.027374	-0.11346					15.8046
	0	3.15465	3.942	3.20983	5.61009	0.658304	-0.23449	2.78714	0.05376	0.552768					10.2902
	1.26186	2.77124	5.79501	0	3.77124	-0.60356	-0.48201	0.245995	0.027374	0.628939					7.3254
	1.26186	4.06504	5.8197	0	5.92995	0.861418	-0.3417	0.190026	1.28923	0.820318					7.4811
	0	2.40217	6.06388	0	2.33472	0.027374	-0.3748	-0.08129	0.027374	2.25958					4.0237
	0	2.85405	5.55071	0	5.96694	0.027374	-1.3617	-0.08112	0.027374	0.703146					10.5882
	0	3.72683	5.61392	0.63093	3.44452	0.027374	-0.66636	-0.21125	1.16769	1.65485					6.3725
	0.63093	2.81359	7.11993	0	6.75232	-0.60356	2.46718	-0.26428	0.027374	0.242861					0.5038
	1	1	6.97168	0	7.09328	-0.3417	1.60628	0.111784	0.027374	-0.17875					8.4577
	0.63093	1.46497	5.79969	0	6.16616	-0.60356	2.86545	0.192033	0.027374	-0.32367					2.6178
	0	4.45821	6.28315	0.63093	7.06427	0.027374	0.534815	0.170168	0.658304	-0.03606					8.8071
	0.63093	5.07889	5.08232	0	5.49155	-0.60356	-0.22878	-0.44677	0.027374	0.454917					5.4121
	2.26186	2.18266	3.64763	0	6.11701	0.167688	-1.52435	1.13642	1.28923	0.344868					1.5779
	2.85405	1.63093	5.56088	0	7.40431	-0.73077	0.289234	-0.27446	0.027374	-0.0359					6.3415
	3.98869	5.05452	4.89279	1	4.61392	0.22134	-1.0499	0.253786	-0.97263	-0.40388					4
	0	3.38024	5.65678	1.26186	3.64763	0.027374	-1.01815	-0.5168	-1.23449	0.52486					11.4603
	0	0	7.31107	0	3	0.027374	0.658304	-0.20024	0.027374	0.707518					3.7668
	1	2.96565	6.45518	0.63093	2	0.289234	-0.4733	0.495824	0.658304	4.11651					1.0753
	3.63093	2.0959	4.87147	0	1.89279	-0.4209	-0.60356	0.210424	0.658304	-0.09417					5.4208
	0	0	4.2868	2.33472	2.72683	0.027374	0.027374	-1.10478	-0.67641	-0.80667					4.4562
	0	1	6.43914	1.26186	4.85405	1.02737	0.027374	0.206593	-0.23449	-1.4245					16.9611
	0.63093	3.0331	5.01486	0	4.42359	-0.60356	-0.3748	0.390281	0.027374	0.483841					6.6337
	3.12575	2.33472	5.98869	0.63093	7.08725	0.236342	-0.21144	-0.01799	-0.60356	-0.11477					7.1429
	0	1	4.90118	1.26186	5.47836	0.027374	0.289234	0.205084	-0.23449	1.19665					4.163
	1.46497	4.19181	6.56424	0	5.69073	0.897118	0.526296	-0.18502	0.027374	-0.0629					9.7106
	0	2.26186	8.35015	0.63093	7.84357	0.027374	0.492348	-0.41589	-0.60356	-0.21187					9.285
	0	5.75013	6.47762	0	5.18877	0.027374	-2.14386	0.127994	1.02737	-0.15766					11.8215
	4.20086	2.89279	6.6586	0	2.5789	0.199319	-0.3417	-0.12524	0.027374	0.079402					8.1893
	0	3.75668	6.54317	5.04744	5.21576	0.027374	-3.09838	-0.01628	0.258498	-1.23449					8.4722
	2.5789	4.81817	5.61772	2.52372	7.01568	-0.14935	0.01818	-0.30903	0.134585	-0.50333					9.8976
	0	3.92995	5.97082	1.46497	6.00746	0.027374	0.462744	0.384331	-0.4376	-0.33246					5.9371
	0.63093	4.31107	6.43837	0	6.22848	-0.60356	-0.36597	-0.47567	0.027374	0.434806					1.2821
	5.02585	3.35776	5.7648	0	3.9539	-4.36755	-1.06853	0.136917	0.027374	0.084641					4.8246
	3.59658	3.61391	7.66102	0	5.62906	-0.4733	-0.5215	-0.38531	0.027374	0.608151					15.5456
	0	1	6.49808	0	6.17445	0.027374	0.289234	-0.09707	0.658304	0.089143					7.2633
	0	1.46497	6.77711	1.63093	3.12575	0.027374	-0.4376	0.266761	-0.60356	0.498201					8.1169
	0	0	5.89279	1	2.18266	0.027374	2.02737	-0.17996	-0.3417	0.246889					6.9799
	0	4.75177	6.40217	2.52372	2.96565	0.027374	-0.42134	-0.05314	-0.86542	-0.30734					5.7823
	0	3.79969	5.71325	0.63093	5.5024	0.027374	-0.91827	0.35323	-0.60356	-0.68472					7.3394
	0	2.63093	6.30216	0	7.36671	0.027374	-1.3417	0.045118	0.027374	-0.20816					5.644
	0	3	7.3087	3.5789	7.38598	0.027374	-0.63791	-1.34601	0.160007	0.448664					9.047
	0	4.06504	5.89138	3.42359	6.67896	0.027374	-0.65743	0.278976	-0.21356	-0.5727					6.8678
	0	5.15148	3.15465	0	6.66944	0.027374	-0.12037	1.47512	1.02737	-0.20756					6.9887
	0	4.0959	4.11591	0	6.76964	0.027374	-1.10288	-1.99263	0.027374	-0.01655					12.1328
	0	2.40217	8.28081	0	4.86715	0.027374	-0.60356	-0.49386	0.027374	-0.19214					7.7834
	0	1.89279	4.38761	0	4.26186	0.027374	0.134585	0.654626	0.027374	-0.44891					5.1013
	0	3.12575	6.55547	1	2.92995	0.027374	-0.6334	0.214891	-0.97263	-0.04852					1.1062
	2.40217	3.64763	7.0827	1.63093	3.92995	0.47925	0.379742	-0.13169	0.658304	-0.27164					10.9859
	0	5.08232	5.60432	1.46497	3.26186	0.027374	-0.13312	-1.53307	-1.4376	-1.05183					7.984
	0	2.52372	4.67481	2.46497	6.91682	0.658304	-0.03137	-2.24526	-0.25494	-0.15589					9.5855
	0	2.52372	3.90534	2.26186	4.60239	0.658304	-0.40044	0.392278	0.975346	0.782744					7.6087
	0	3.33472	6.96953	0	6.17856	0.027374	0.027374	0.122115	3.60628	0.019127					8.1829
	4.66944	3.74188	5.90257	1.26186	6.2721	0.053913	-1.7145	0.133503	0.396444	0.150192					6.3063
	1.89279	4.21871	4.81817	0.63093	6.69131	0.536758	-0.09543	-0.66505	0.658304	-0.24192					10.0746
	3.23622	2.33472	5.23332	1	6.28589	0.000988	-1.04548	0.272411	0.920163	-0.04571					5.0388
	0.63093	3.85405	7.06814	0	5.7081	-0.60356	-2.3617	-0.0391	0.658304	0.255939					5.6801
	0		6.19181	0	4.99625	0.658304		0.662844	0.027374	0.919693					5.0184
	0		6.69888	0	3	0.658304		-0.08143	0.027374	0.907432					5.2384
	0		5.40458	1.26186	5.47169	0.027374		0.242418	-0.60356	0.555683					5.6902
	1.26186		4.95783	0	5.52372	0.765515		-0.10318	0.027374	-0.05875					4.5838
	1.26186		7.54455	1.26186	2.26186	0.230488		0.073331	-0.60356	0.344416					10.6335
	0		6.13117	0	4.92182	0.027374		0.572791	0.658304	0.184443					11.5546
	0		7.95521	2.81359	6.79709	0.027374		-0.54842	-0.15528	-0.1363					1.4973
	4.05452		8.25013	0	6.35354	-1.2559		-0.27677	0.027374	0.214256					5.3107
	0		6.55479	3.97724	6.54866	0.027374		0.217224	-0.26972	-0.36664					0.8685
	0		7.08876	2.81359	7.59809	0.027374		0.302538	0.143733	0.373357					2.6585
	4.66944		5.48278	4.16408	5.74022	0.089815		0.35665	-0.63215	-0.03626					7.3348
	0		4.13549	0	3.92995	0.027374		-0.25406	0.027374	0.19333					4.3988
	1.46497		6.71268	0	2.0959	-1.4376		0.042092	0.027374	2.6222					10.4603
	0		5.3827	5.43528	3.33472	0.027374		0.338901	-1.59431	0.692657					2.1356
	5.06853		3.72683	1.26186	5.08573	0.277872		-1.06853	-0.60356	-0.03616					4.6075
	3.85405		6.46946	3.69597	2.68014	0.184493		0.366896	-0.54285	0.529889					5.4626
	4.53627		5.83029	2.26186	3.98869	-0.07828		0.5266	0.289234	0.283527					5.9438
	0		6.16199	1.26186	5.48278	0.658304		-0.1284	1.28923	-0.40797					4.3131
	0.63093		5.27025	0	6.28315	-0.60356		0.599373	0.658304	-0.20715					6.516
	4.10596		6.6303	3.0331	5.18572	0.512136		0.141707	0.120021	-0.04574					5.973
	4.01117		6.10929	3.85405	7.20053	0.208012		0.057863	-1.19575	-0.17441					14.0351
	0		5.82122	0	6.54729	0.027374		-0.42602	0.027374	0.243804					6.1135
	0		6.99958	0	6.62278	0.027374		0.073647	0.027374	0.079402					5.3935
	4.46497		5.71325	0.63093	5.87863	0.060477		0.290089	0.027374	-0.01647					4.0698
	0		4.73689	3.66403	7.77569	0.658304		-1.1858	0.120021	0.267225					5.9934
	0.63093		5.0959	2.26186	4.44452	-0.60356		-1.13858	-0.13858	0.041062					2.649
	0		6.99332	5	5.4491	0.658304		-0.27873	0.092419	0.338207					4.8611
	0.63093		3.42359	2.89279	4.08573	0.027374		2.02029	0.260335	1.4903					8.6242
	0.63093		5.5789	1.26186	6.77605	0.027374		0.566577	1.02737	-0.0498					7.3746
	0.63093		7.13405	0.63093	5.15465	-0.60356		0.212055	1.28923	0.359901					9.0445
	0.63093		6.82929	2.0959	7.13441	0.396444		-0.50876	0.45519	0.331847					9.0839
	1.46497		6.21379	5.67481	5.08914	-1.4376		0.255033	-0.20291	0.19163					11.5447
	0.63093		5.70465	4.29496	4.58483	-0.60356		-0.15567	0.059316	0.265278					5.4983
	0.63093		5.28406	1.77124	3.48498	1.86142		-0.99483	-1.11294	1.45189					2.3558
	0		6.75341	1.46497	0	0.027374		-0.00315	0.027374	0.027374					5.741
	1.26186		5.43528	0.63093	0	-0.60356		0.194491	1.49235	0.027374					3.9084
	0.63093		6.84126	0	5.6328	-0.60356		0.408096	1.02737	0.532208					4.6443
	3.12575		6.31285	4.56088	6.31638	0.056273		0.192149	-1.22243	0.07798					8.4677
	3.69597		6.28498	2.40217	3.26186	-0.77581		-0.19956	-0.48201	1.01891					9.5154
	0.63093		7.53257	1	3.44452	-0.60356		-0.14491	-0.3417	-0.3521					4.1264
	0		6.96435	2.33472	4.44452	0.027374		-0.22716	0.692657	0.548503					14.3229
	0		6.86667	2	7.91194	0.027374		0.236539	0.754207	-0.06015					3.0685
	0		4.33472	0	7.38461	0.027374		-0.02054	0.027374	-0.19108					9.7716
	0		5.8628	1.77124	5.17959	0.027374		-0.33952	-0.74387	0.459791					6.3559
	0		5.47169	2	2.18266	0.027374		-0.15752	-0.3417	1.13152					3.5294
	3.56088		7.56312	1	7.77959	0.252076		0.053016	-0.3417	-0.13301					5.4866
	0.63093		6.80795	0	7.3717	0.396444		-0.28685	1.6583	0.438084					9.9442
	3.46497		7.34901	2.81359	4.71666	0.273935		-0.2094	-1.78621	0.232531					10.1626
	5.27856		5.7081	0	3.06505	0.313726		-0.61568	0.027374	2.23258					6.3903
	0		7.65739	0	4.35015	0.658304		0.431538	0.027374	0.745754					2.9563
	0		7.95361	0	7.19012	0.027374		-0.00881	0.027374	-0.28269					1.4423
	0		6.5716	0	5.14192	1.28923		-0.27027	0.658304	0.906439					4.1766
	0		7.37143	0	6.55207	0.658304		-0.00244	0.658304	-0.21273					5.55
	0		8.10646	3.71154	6.39249	0.027374		0.088585	-0.03653	0.009349					5.1576
	0		3.66403	1.26186	6.68721	0.658304		-0.00573	-0.23449	0.108725					5.3775
	5.92995		7.27426	1.63093	2.72683	-0.26047		-0.17489	-0.3417	1.5624					8.4449
	0.63093		4.92589	0	6.19079	-0.60356		-0.31962	0.027374	-0.30207					9.2593
	4.57293		5.22165	0	7.06543	-0.2506		-0.78491	0.658304	-0.12078					9.9685
	0.63093		5.31107	0	6.39087	0.396444		0.130435	0.027374	0.065571					9.0683
	0		6.03431	1	4.38024	0.027374		0.049938	-0.3417	0.604969					0.8141
	0		5.56693	0.63093	4.20086	0.027374		0.244446	-0.60356	-1.04774					4.1536
	4.25339		5.86715	0	8.53311	0.161591		-0.03543	0.027374	0.031382					8.4076
	0		6.68428	0	6.12466	0.027374		0.198614	0.027374	0.098555					9.166
	0		6.99917	0.63093	4.73689	0.027374		0.251815	0.861418	-0.15473					9.2729
	0		7.3642	0	2.40217	0.027374		0.067217	0.027374	-2.3748					8.2324
	0		5.57094	3.96565	5.07545	0.027374		-0.16086	-0.35937	0.227726					4.6448
	0		6.98785	0	6.21576	0.027374		0.02357	0.027374	0.370464					2.4845
	0		5.7648	4.74684	3.23622	0.027374		0.438053	-1.23449	1.38188					6.4327
	0		4.46497	1	6.5789	0.027374		-0.29248	0.289234	0.210032					9.4418
	0.63093		4.82728	0	5.23042	-0.60356		-0.13587	0.027374	-0.99321					12.782
	0		4.37281	3.0959	3.69597	0.027374		-0.60356	-0.66636	0.261347					4.6328
	0		3.81359	0	0	0.658304		-1.4515	1.02737	1.6583					4.1253
	2.63093		6.50024	0	4.0331	0.362092		0.214346	1.6583	-0.11294					9.5626
	0.63093		5.27025	2.40217	2.81359	0.027374		-1.53134	-0.74387	1.50875					6.4397
	0		6.28498	0	0	0.027374		-0.03497	0.027374	0.027374					3.7657
	1		7.29346	0	1	-0.3417		0.278238	0.027374	-0.3417					6.6667
	1		5.79031	1.89279	0	-0.97263		0.291589	-1.23449	0.027374					8.9431
	1.89279		7.42359	1	3.59658	0.027374		-0.25359	-0.97263	-0.84237					13.9697
	3.97724		5.59658	0.63093	0	0.407894		0.278965	-0.60356	1.28923					7.622
	3.31107		7.79744	1	3	0.330216		-0.3901	-0.3417	0.092419					9.7042
	3.0959		4.79501	3.42359	3.06505	0.333644		0.272662	0.521511	-0.70295					9.0323
	1		6.98616	3.81359	0.63093	-0.97263		-0.18594	-0.1723	0.396444					5.8494
	0		4.84076	0	0	0.027374		-1.68764	1.02737	0.027374					2.737
	0		6.79709	0	1.26186	0.027374		0.079922	0.658304	-0.23449					11.7925
	2.77124		6.72964	1	4.98107	-0.22015		-0.134	-0.3417	-0.41121					11.206
	4.73689		6.24484	0	4.23622	-0.55487		0.304842	0.658304	-0.2316					3.9942
	0.63093		0	0.63093	2.18266	-0.60356		0.027374	0.658304	-0.05938					4.6463
	0		0	0	1.46497	0.027374		0.027374	0.658304	-0.17574					7.032
	4.90534		6.66283	0	0	-0.0598		0.002937	1.02737	0.027374					6.1287
	2.63093		6.99374	1.26186	5.56491	-0.83231		0.201535	-1.23449	0.009067					7.7913
	0		3.84076	2.81359	2.46497	0.658304		-0.19947	0.339536	0.333644					5.3483
	0.63093		6.17032	0	1	-0.60356		-0.23898	0.027374	-0.97263					2.3301
	1.77124		6.43605	0.63093	0	0.51799		0.119247	0.027374	0.658304					12.4884
	5.5629		6.41176	0	0	-0.40977		-0.13288	0.027374	0.027374					8.4025
	0.63093		7.40484	0.63093	1.46497	-0.60356		-0.37955	-0.60356	0.658304					7.0285
	1.46497		6.49952	0.63093	1	0.027374		-0.07561	-0.60356	-0.97263					7.6847
	5.64763		6.6919	1.46497	3.59658	-0.30388		-0.24329	-0.4376	0.622604					6.1168
	5.01854		4.17342	0	3.71154	0.150753		-0.74387	0.027374	-0.34944					5.8968
	0.63093		6.58088	1.89279	1	0.396444		0.155164	0.027374	-0.97263					4.5987
	0		4.36532	4.12575	0.63093	0.027374		0.604061	-0.3565	0.027374					9.1316
	0.63093		7.37749	1.46497	2.5789	0.027374		-0.03374	-0.17574	1.02737					5.5108
	3.0959		5.98743	0	0.63093	0.21827		-1.50185	0.027374	1.49235					7.9365
	2.96565		7.0846	0	0	-0.4733		-0.01652	0.027374	0.027374					5.395
	0		5.80435	0	1.46497	0.027374		0.360661	0.027374	1.41645					7.4346
	2.26186		7.0846	0	1	-0.60356		0.179958	0.027374	0.658304					8.3176
	4.90949		6.0087	0.63093	0	0.237084		-0.3655	-0.60356	1.28923					6.5338
	0		4.89699	0.63093	0.63093	0.027374		-0.08879	0.027374	0.396444					10.2781
	0		7.4463	0	4.20086	0.027374		-0.25069	0.027374	-0.3599					6.2659
	0		4.47169	0	2.18266	0.027374		-0.64463	1.79862	-0.89342					6.6502
	4.0222		4.92182	0.63093	3.97724	0.016341		-0.44306	-0.60356	-0.4849					9.4828
	3.88006		3.31107	1.63093	1.46497	-0.3677		-0.2837	0.167688	0.658304					5.1282
	2.68014		5	1.46497	2.0959	0.074063		-1.41175	-0.4376	-1.06853					3.8086
	0		3.66403	0.63093	5.35269	0.658304		-0.05776	-0.60356	0.049974					11.3782
	0		6.85111	1	1.77124	0.658304		-0.92675	0.027374	0.779849					6.0055
	3.86715		4.40937	0.63093	7.2032	0.214749		-0.22735	-0.60356	-0.30579					9.0444
	3.71154		7.40003	1	1.89279	-0.00402		0.129265	-0.3417	1.3708					3.5488
	0.63093		7.35071	1.26186	3.54249	0.396444		-0.00285	-0.23449	0.473579					7.0611
	4.43062		5.35523	0	4.01117	-0.632		-0.00883	0.658304	0.141955					4.7877
	5.38024		2.18266	0	3	-0.45587		1.93045	0.027374	-0.44891					5.8902
	4.49808		7.07851	0	5.29767	-0.12056		-1.46827	0.027374	0.024669					5.4366
	1.63093		6.92	3.56088	2.68014	-0.60356		-0.13053	-0.13133	-0.07387					5.6708
	5.79501		6.87243	0.63093	4.60817	-0.13111		0.467496	0.658304	-0.38899					10.2056
	2.96565		6.65069	2.40217	2.85405	0.4639		0.266658	0.090174	0.484398					5.6818
	1.26186		6.31019	0	1.77124	-0.60356		0.171612	0.658304	-1.11294					10.5685
	0.63093		6.80847	0.63093	1.77124	-0.60356		-0.17164	0.396444	0.027374					4.0583
	0		6.26279	0	0	0.027374		0.071205	0.658304	0.027374					8.49
	0		6.54455	0	4.39492	0.027374		0.157035	0.027374	-0.31302					5.3691
	3.64763		4.83629	0	2.26186	0.091277		0.435931	0.027374	0.396444					9.7577
	1		3.40217	0	3	0.658304		-0.90983	0.658304	0.957321					7.7647
	0		7.59614	0	4.08573	1.02737		0.037693	1.28923	-0.7006					8.9325
	0.63093		5.63467	4.2868	2.81359	-0.60356		-0.08568	-1.32948	-0.38404					7.8793
	0		7.4314	0	1.63093	0.658304		-0.19419	1.02737	0.731162					9.0646
	3.33472		6.42045	0	2.18266	0.050419		-0.08556	0.658304	-0.69031					5.7516
	5.51738		6.93845	1.26186	1.46497	-0.06406		-0.24104	0.765515	0.964574					3.9415
	0.63093		4.15465	0	4.61392	0.658304		-0.5664	0.027374	-0.22122					7.8059
	0.63093		6.98489	0	0	0.027374		-0.20793	0.027374	0.027374					2.5761
	4.41651		7.62194	0	2.68014	0.252964		0.364288	0.027374	-0.88153					2.2222
	4.0959		7.18775	0	1.46497	-0.31185		0.043485	0.658304	-1.4376					0.5821
	3.44452		7.07583	0	0.63093	-0.737		-0.24773	0.027374	0.861418					5.8767
	0		8.62961	0.63093	1.46497	0.658304		-0.34811	-0.60356	-0.17574					15.035
	1.46497		5.0403	0	4.08573	-0.4376		-0.10758	0.027374	0.399847					9.6084
	1.46497		6.22751	0	0	-0.80667		0.32218	0.027374	0.658304					7.4503
	0.63093		6.97468	4.34246	0	0.396444		-0.06251	-0.95733	1.02737					7.1429
	3.06505		4.07545	0	1.63093	-0.14488		-0.15528	0.027374	0.167688					7.5853
	1		4.35015	1	1	-0.97263		-0.79905	-0.97263	-0.3417					5.0971
	4.18266		6.7621	0	0	-1.00064		-0.39312	0.658304	0.658304					2.8205
	3.71154		7.59571	0.63093	2.26186	0.101418		-0.35422	-0.60356	0.167688					5.4965
	3.81359		6.92137	0.63093	3.63093	0.054547		-0.46493	-0.60356	-1.20138					5.8524
	1.26186		4.77605	0	1.89279	-0.60356		0.078603	0.027374	-0.86542					14.653
	0.63093		6.94643	0	2.89279	-0.60356		-0.09784	1.02737	0.19963					11.2392
	0.63093		5.74022	0	0	-0.60356		-0.20614	0.027374	0.658304					8.0657
	1		6.35523	0.63093	3.35776	-0.97263		-0.05947	0.027374	0.027374					7.0751
	2.26186		6.29496	0.63093	1.26186	0.445658		0.560693	0.396444	-0.23449					9.5808
	2.63093		5.35776	1.26186	1.46497	0.289234		-0.17258	-0.60356	0.19333					7.3818
	0.63093		4.07545	0	0	-0.60356		-0.46917	0.027374	0.027374					9.6165
	0		4.74188	0	2.0959	0.027374		-0.06687	0.027374	-1.06853					13.913
	0		7.03511	3.61391	1	0.027374		-0.04642	-1.00764	-0.97263					6.1969
	0		4.27025	0	1.46497	0.027374		0.144735	0.027374	-0.80667					10.125
	0		4.5789	0	2.52372	0.027374		-0.33282	0.027374	0.469302					11.35
	0		5.942	5.07545	0.63093	0.027374		0.238965	-0.25306	0.396444					7.637
	0		7.2656	0	0	0.027374		-0.01722	0.027374	0.027374					6.2434
	0		8.6477	1.46497	4.18266	0.027374		-0.22892	0.027374	-0.84421					6.2771
	0.63093		6.5335	0	4.59072	0.027374		-0.28741	0.027374	1.12562					7.556
	0		7.35551	0	1.46497	0.027374		-0.25192	0.027374	0.658304					9.248
	2		6.30484	1.77124	2.92995	-0.3417		-0.16597	-0.48201	-1.27164					2.0143
	4.27856		7.31873	1.26186	3.2868	-0.16545		-0.29511	-0.23449	-0.29378					9.3215
	1.26186		6.85649	2.81359	3.5789	-0.60356		0.10621	-0.78621	1.44095					2.4624
	0		4.92182	1.46497	1.63093	0.027374		0.094247	-0.80667	-0.60356					6.8144
	3.97724		5.50671	1	1.46497	0.377035		-1.13687	0.027374	1.08612					15.8163
	0		5.26746	0	4.40217	0.027374		-0.35577	0.027374	-0.76088					5.7065
	0		7.18978	0	2.26186	0.027374		-0.21598	1.28923	0.619564					4.6667
	0.63093		4.26186	0	2.46497	-0.60356		-2.76951	0.658304	-0.80667					0.3289
	4.90118		4.05452	0.63093	2	-0.79836		-0.58263	-0.60356	-0.71077					9.6085
	6.68956		4.84521	2	0	0.256455		0.506446	-1.3417	1.6583					7.3666
	1		6.01976	1.46497	2.5789	-0.97263		-0.26219	-1.4376	2.21003					4.0526
	1.26186		6.63218	4.65313	1	-1.23449		0.18393	-0.19514	-0.97263					6.2331
	0		5.20086	1	4.60239	0.658304		0.417234	0.492348	-0.19478					7.6741
	4.56088		5.31902	1.46497	5.06155	-0.13133		0.293183	-0.17574	-0.38104					4.0296
	2.85405		5.54042	1.46497	2.96565	0.553563		-0.27394	-0.17574	1.19721					8.222
	1.63093		5.70292	0	0.63093	0.579103		-0.23333	0.027374	-0.60356					6.5934
	1		7.45871	0	0	0.027374		-0.64787	0.658304	1.02737					3.9465
	2.89279		6.63093	0.63093	0	-0.3417		-0.56925	-0.60356	0.658304					12.7401
	2.0959		5.37032	0.63093	3.33472	-2.06853		0.137628	0.396444	0.884463					6.6343
	2.18266		7.14512	0.63093	2.85405	-2.15528		-0.40964	0.658304	-0.4245					5.16
	0		6.46647	0	0.63093	0.027374		-1.16607	0.027374	0.027374					4.4118
	0		5.84521	0	1.77124	0.027374		-0.42292	1.02737	0.779849					7.5085
	1.26186		5.5868	0	3.75668	-1.23449		-0.34071	0.027374	1.34269					8.2504
	0		6.46797	0	0	0.027374		-0.5422	0.658304	0.658304					4.7152
	0		6.93398	0	2.68014	0.027374		0.329287	2.12328	-0.31805					8.034
	0		4.48498	0	1.26186	0.658304		0.2172	0.027374	-0.60356					7.3418
	1		4.04387	0	3.92995	0.027374		0.913446	0.027374	-0.37885					6.1713
	5.10596		5.52792	2.46497	2.40217	-0.57403		0.219516	-1.4376	0.25613					5.5809
	4.69597		4.42359	2.63093	1.77124	-0.47679		0.394089	-0.71077	-1.74387					6.7138
	2.26186		5.41888	4.84076	2	-0.46324		-0.1047	-0.71748	-1.3417					8.1665
	0.63093		5.6586	0.63093	4.38761	0.396444		-0.26091	-0.60356	-0.19615					2.1888
	0		5.612	1	2.0959	0.658304		-0.13553	-0.97263	0.745059					1.2514
	1.77124		6.53627	1.63093	2.52372	-1.11294		0.123901	-0.60356	-0.40044					1.6349
	1.89279		6.23139	0.63093	0.63093	0.230488		0.022519	0.027374	0.396444					8.3744
	1.89279		7.51785	2.92995	3.20983	-0.86542		-0.96886	1.13053	-0.84774					4.5553
	2.46497		6.46946	0	0	-0.25494		-0.41139	0.027374	0.658304					5.5118
	0		5.0403	0.63093	6.1181	1.02737		-0.75107	-0.60356	0.624794					5.9984
	0		5.44452	0	5.23622	0.027374		0.285779	0.027374	0.118061					8.4538
	0		6.98022	0	0.63093	0.027374		-1.93431	1.02737	0.027374					6.5797
	0		6.04862	2.92995	1.77124	0.658304		0.096857	-0.00978	1.28923					6.9204
	0.63093		7.77178	0	3	0.027374		-0.4248	0.027374	-0.63791					13.7291
	0		7.59333	3.33472	3.44452	0.027374		-0.38466	-1.67641	-0.69031					6.3201
	0		5.86425	0.63093	1.46497	0.027374		-0.61523	1.02737	0.562401					6.2642
	0		7.95419	0	1.89279	0.658304		-0.45836	0.027374	0.230488					7.2993
	0		6.85795	1.63093	3.20983	0.027374		0.026401	-1.60356	-0.55153					4.6105
	0		5.9539	0	0	0.658304		0.131515	0.027374	0.658304					7.1966
	0		5.96305	0	0	0.027374		0.459244	1.49235	0.027374					12.2864
	0		6.96996	0	4.38761	0.027374		0.312066	0.027374	-2.26433					8.0386
	0		6.77445	1	0.63093	0.027374		0.167917	-0.3417	-0.60356					4.8527
	3.75668		7.17822	2.40217	0	-0.20559		0.214191	-0.3748	0.027374					9.0909
	0		4.69597	1	3.68014	0.027374		-0.81455	-0.3417	-0.44294					3.4208
	0		7.00166	0	2.68014	0.027374		0.300279	0.027374	0.770822					3.6275
	0		6.66162	0	4.20086	0.027374		-0.1882	0.027374	-0.23149					7.6067
	0		5.27856	2.0959	3.90534	0.027374		-0.27779	-0.60356	-0.61611					3.3962
	0		6.68369	2.46497	2.81359	0.027374		0.160336	-0.80667	-2.15528					8.1471
	0		7.14654	1.26186	2.92995	0.027374		0.217858	0.536758	-0.17574					2.3833
	4.0331		6.53558	0	1.26186	-0.088		0.276844	0.658304	-0.23449					7.5513
	0.63093		5.64947	0	0	0.861418		0.169783	0.658304	0.027374					11.7952
	1.46497		6.52231	0.63093	3.98869	-0.80667		0.178079	-0.60356	0.071785					5.4545
	0		6.45367	1.89279	4.56088	0.658304		-0.22143	-1.23449	-0.74792					5.3272
	0		6.42828	0.63093	2.40217	1.28923		0.16869	0.396444	-0.48201					3.9781
	4.63093		6.58811	0	3.82728	-0.33331		-0.13479	0.027374	-0.00021					10.3122
	0.63093		4.68014	0.63093	1.46497	-0.60356		0.068992	0.027374	0.82426					7.468
	2.40217		6.15254	0.63093	1.46497	0.25613		0.328501	-0.60356	0.027374					5.4645
	1		6.59463	0	3.0331	0.798618		0.0492	0.027374	-0.32559					10.6501
	0.63093		6.35269	0	4	0.027374		0.107634	1.02737	0.915939					2.4691
	0		3.59658	1.77124	1	0.027374		-0.38654	-0.74387	-0.3417					5.3754
	0		2.46497	3.06505	0	0.027374		0.45519	-0.85501	0.027374					6.7299
	0		5.72006	0	1.46497	1.02737		-0.93113	0.658304	0.027374					9.6059
	0		6.60881	0	2.18266	0.658304		0.479723	0.027374	0.615959					8.3333
	1.77124		5.77445	2.52372	1.63093	-0.11294		0.202878	-0.60356	-1.60356					8.3975
	2.68014		6.45669	1	0	-0.31805		-0.36428	-0.3417	0.027374					5.69
	2		6.43837	0	0	-0.07984		-0.07628	0.658304	0.027374					2.6596
	0		6.18978	0	2.26186	0.027374		0.404517	0.027374	-0.23449					8.0432
	1.26186		5.68014	2.92995	3	-0.60356		0.120078	0.223177	0.092419					14.0625
	0		5.28953	1.77124	1.26186	1.02737		-0.02883	-0.11294	0.027374					3.8728
	4.25339		4.59072	2.18266	5.37032	-0.06194		0.894857	0.246889	-0.15418					6.812
	0		5.60817	2	2.81359	0.027374		0.146034	0.881424	-0.05938					6.1638
	0		4.77124	0	2.63093	0.027374		-0.49902	0.658304	0.289234					4.4071
	0		7.21214	0	2.46497	0.658304		-0.32974	0.658304	0.528048					8.1967
	1.26186		7.09889	1.63093	1.26186	0.536758		-0.07988	-0.13858	0.765515					5.2823
	1		6.82778	1.46497	2.52372	0.658304		-0.45281	-0.80667	0.134585					4.6079
	0.63093		5.91773	0	1.46497	-0.60356		0.317492	1.02737	-0.17574					6.3474
	1.26186		6.65981	1.63093	2.0959	-1.23449		0.436476	0.289234	-0.60356					10.7042
	0		7.11113	0	3.0959	0.027374		0.399509	0.658304	0.82426					5.1189
	3.82728		7.0407	0.63093	2	-0.61724		-0.46809	-0.60356	0.362092					10.7221
	0		7.25748	3.38024	2.26186	0.027374		-0.08747	-0.67272	-1.23449					1.9409
	0		5.30841	0.63093	0	0.658304		0.6768	0.027374	0.027374					8.9983
	0		6.24006	0	1.46497	0.027374		0.275949	0.027374	0.45519					3.006
	0		4.58483	2.46497	3.20983	0.658304		0.634349	-0.97263	1.15226					4.4156
	0		6.3586	5.33989	1.77124	0.658304		0.135239	-0.84082	0.027374					7.8108
	3.85405		6.97852	0	3	0.400831		-0.1499	0.658304	-1.71077					3.1183
	2.18266		6.36448	1	3.75668	-0.89342		0.404772	0.798618	0.471558					3.6916
	0		6.68663	1.77124	1.77124	0.027374		-0.10923	-0.48201	0.25613					10.9551
	0.63093		6.11591	4.73188	5.68897	-0.60356		-0.03049	0.520083	-0.87602					10.083
	0		4.88006	1.46497	1.46497	0.027374		0.425877	0.19333	1.24254					3.5261
	0		6.28132	4.31107	1.26186	0.027374		-0.19707	-0.61967	-1.23449					6.2851
	0		6.4173	2.63093	0	0.027374		-0.12526	-0.71077	1.28923					5.8333
	0		7.63446	0	0	0.027374		-0.14236	0.658304	1.02737					4.3803
	0		5.20086	1.77124	4.45821	0.027374		0.581557	0.721104	0.616606					5.0496
	0		4.93398	0	3.66403	0.027374		0.544778	0.027374	0.51799					10.0279
	0		6.61264	1	0	0.027374		0.051883	0.658304	0.027374					9.0136
	0		6.36281	2	0	0.027374		0.024015	-0.97263	0.027374					9.0989
	1.46497		8.18719	3.0331	0	0.19333		-2.9e-05	-0.74387	0.027374					6.6955
	0		7.01976	0	2.33472	0.027374		-0.46586	0.027374	0.15763					9.7411
	0		5.89138	2.26186	2.89279	0.027374		0.264997	-0.46324	0.536758					6.7269
	0		5.54866	0.63093	1	0.027374		0.215606	-0.60356	0.492348					7.1599
	0		5.66764	0	3.46497	0.027374		-0.02635	0.027374	-0.12653					10.4396
	0		7.0124	1	3	0.027374		-0.00141	-0.3417	-0.50765					6.599
	3.26186		6.33212	0.63093	4.3269	0.308002		0.042846	0.027374	-1.20363					3.849
	2.0959		6.24294	1	0	0.396444		-0.69607	-0.3417	2.79862					10.1171
	1.46497		6.10262	0	2.89279	0.027374		-0.15071	0.027374	0.064532					4.5363
	1.77124		5.62906	0	1.26186	0.027374		0.739926	1.28923	0.027374					7.4191
	2.77124		4.79969	1.89279	1.63093	0.221778		0.835856	0.027374	0.396444					4.6592
	0.63093		6.4791	2	1.46497	-0.60356		0.125855	-0.71077	-0.17574					6.3063
	0		5.29496	2.85405	2.40217	0.027374		-0.50117	-0.01309	-1.11294					5.3885
	2.18266		6.60561	0	1.26186	0.571549		0.504843	0.027374	0.658304					5.4455
	0.63093		5.47836	0.63093	3.06505	-0.60356		0.417605	-0.60356	-0.03767					2.1021
	4.51738		5.2128	2.63093	2.5789	-0.44613		-0.79051	-0.13858	-1.08655					10.9191
	0		5.75994	3.88006	5.63467	0.027374		0.106711	-0.17254	-0.9061					12.5296
	0		5.36029	0	4.22751	0.027374		-1.80919	0.027374	-0.84237					10.1942
	0		6.0087	1.26186	2.26186	0.027374		-0.11418	-0.60356	-0.05183					1.2835
	1.26186		5.75013	2.18266	3	0.536758		0.125411	-1.15528	0.027374					2.6624
	0		6.68074	2	5.46722	0.027374		0.161758	0.210032	0.156733					6.4
	0		6.10596	0.63093	1.63093	0.027374		-0.03352	0.396444	-0.60356					9.2072
	2.0959		6.35776	0	4.0222	0.19333		0.55535	0.027374	-0.23815					10.5853
	0		6.06388	0	5.41413	0.658304		0.021535	0.027374	-1.07569					3.9548
	0		6.23139	0.63093	1.46497	0.027374		0.015679	0.027374	0.658304					5.2448
	0		5.90396	2.77124	1.26186	0.027374		0.134585	-0.48201	0.536758					5.1784
	0		6.987	1	2.52372	0.027374		0.314937	-0.97263	0.503655					9.9919
	0		6.11481	0	4.07545	0.027374		0.424265	0.027374	-0.62448					10.1732
	1		5.20685	0.63093	3.0331	-0.97263		0.535478	0.861418	0.230488					8.2403
	0		3.18266	2.63093	1.77124	0.027374		0.774663	0.798618	0.027374					6.4067
	5.5629		6.77338	2.18266	2.46497	-0.34069		-0.08862	1.22496	0.798618					6.6667
	5.80744		4.47169	0	6.72006	-0.34711		0.122608	0.027374	0.114232					6.6505
	1.26186		5.47836	0.63093	2	0.658304		0.079033	0.396444	0.362092					9.2763
	0.63093		7.29315	0	2.5789	-0.60356		0.159639	0.658304	0.481575					7.9365
	0		6.3269	1.46497	0	0.027374		0.178091	-0.4376	1.6583					4.9962
	4.41651		6.77071	0	1.77124	0.062253		0.533079	0.658304	0.721104					6.5995
	0		6.18572	0	5.30305	0.027374		0.032451	0.027374	-0.00265					5.3465
	0		3.40217	0	6.35015	0.027374		0.367079	1.28923	-0.16078					7.3529
	0		6.82979	0	3.52372	0.027374		0.152363	0.027374	-0.91744					6.9565
	0.63093		6.04149	0	0.63093	-0.60356		-0.29746	0.027374	1.02737					1.0846
	0		5.75668	0	1.77124	0.027374		-1.3128	0.027374	-0.11294					6.2063
	0		5.86135	0	5.29767	0.027374		-0.18451	0.658304	1.03633					5.3403
	0		6.45594	0.63093	1.77124	0.027374		-0.31046	0.027374	0.352034					5.6675
	0		6.3269	0	2.92995	0.658304		-0.16405	0.658304	-0.56786					6.3472
	0		6.60432	0	4.6421	0.027374		0.136868	0.027374	0.016205					9.0196
	0		7.12792	0	1.26186	0.027374		-0.29569	0.027374	0.230488					4.918
	0		5.64395	0.63093	2.52372	0.027374		-0.18829	0.027374	0.274899					6.0773
	0		6.36281	0	3.77124	0.027374		-0.23058	0.027374	0.321175					12.5926
	0		6.69946	1	2.46497	0.027374		-0.07875	-0.97263	0.027374					4.0416
	2.72683		6.56155	0.63093	0	-0.01932		0.25613	0.396444	0.027374					6.4143
	0		6.3199	1	3.35776	0.027374		0.305992	-0.97263	-0.69946					7.4214
	0		6.77071	0	0.63093	0.027374		-0.18855	1.02737	0.861418					11.8357
	0		6.69248	1	3.12575	0.027374		-0.31496	-0.97263	0.137841					6.9753
	0		6.7621	0	3.96565	0.027374		-0.03411	1.49235	-0.4733					6.8462
	4.29496		7.17548	0.63093	4.29496	0.183799		-0.30734	-0.60356	0.686313					6.5717
	0		7.10744	2.0959	0	0.027374		0.159034	1.88537	0.027374					1.4
	0		5.64947	0.63093	2	0.027374		-0.51281	0.027374	-1.97263					10.1597
	1		4.04387	1.26186	2.81359	-0.97263		1.07602	0.765515	-0.05938					6.326
	0		5.16095	0	2.18266	0.027374		-0.21585	0.027374	0.423618					8.4222
	0		7.50192	0	0	0.027374		-0.00633	0.658304	0.027374					12.5392
	1.26186		5.84817	0.63093	3.98869	-0.60356		0.125193	0.027374	-0.28117					16.156
	0		5.62341	1	0	0.027374		-0.15844	0.289234	0.027374					11.4716
	0		6.91727	1.46497	3.88006	0.027374		0.277997	0.333644	1.39787					6.3609
	0		6.45291	1	3.88006	0.027374		0.055775	-0.97263	0.894155					3.936
	0		5.22751	0	4.20086	0.027374		0.058913	0.027374	-1.24354					9.4915
	0		2.89279	1.26186	1.77124	0.027374		-0.13858	0.230488	0.590848					7.1259
	0		4.938	0.63093	4.29496	0.658304		-0.53782	0.027374	0.47925					7.2361
	0		6.1672	0	2.40217	0.027374		0.411558	0.658304	-1.3748					11.943
	0		6.12684	0	1.77124	0.027374		0.286514	0.027374	-0.2789					8.5661
	0		6.88951	0.63093	1.46497	0.027374		0.323586	1.02737	1.45519					8.0882
	3.84076		7.11518	1	3.84076	0.128616		-0.02044	0.289234	-0.3898					5.6153
	0		6.29044	0.63093	3.15465	0.027374		-0.57585	-0.60356	1.13458					9.0849
	1		3.91773	0	2	-0.3417		-1.21021	1.6583	1.09242					8.9335
	0		6.30037	1	0	0.027374		-0.43521	1.12328	0.027374					7.9031
	0		5.9313	0.63093	0.63093	0.027374		0.268464	0.861418	0.396444					6.3591
	0.63093		6.09365	5.89839	0	1.02737		0.647538	-0.69143	0.027374					4.1964
	3.69597		5.50024	0.63093	0	0.249128		0.32993	-0.60356	0.027374					7.5422
	0		5.40217	0.63093	0.63093	0.027374		-0.92341	-0.60356	-0.60356					4.6829
	2.18266		5.10596	0.63093	0	0.106575		-0.58704	0.396444	0.027374					6.8124
	2.63093		4.49808	1	2.72683	0.167688		-0.11294	0.027374	0.562401					7.8642
	0		0.63093	0.63093	2.5789	0.027374		-0.60356	0.027374	-0.02781					6.1181
	0		5.42828	0	2.89279	0.027374		-0.56015	0.027374	0.7485					5.1047
	1.89279		5.92182	0.63093	3.79969	-0.40044		0.136246	0.396444	-0.22983					9.2092
	1.63093		0.63093	0	0	-0.97263		-0.60356	1.92016	0.658304					8.3591
	0		1.26186	1	0.63093	0.027374		-0.23449	0.798618	0.027374					7.4592
	0.63093		7.26061	0	0	-0.60356		0.086373	0.027374	2.60628					4.1894
	0.63093		6.04507	0.63093	1.89279	-0.60356		-0.00776	-0.60356	-1.23449					6.7385
	0		5.92454	0	2.33472	0.027374		0.104085	0.027374	-0.12469					6.456
	0		5.9539	0.63093	1	0.027374		0.331578	0.658304	1.21003					4.5827
	0		7.25936	0	2.26186	0.658304		0.070771	0.658304	0.100232					6.1966
	0		0	0	2.92995	0.027374		0.027374	1.02737	1.60198					12.1673
	0		0	0	0	0.658304		0.027374	0.027374	0.658304					2.9967
	0		1.46497	0	4.19181	0.658304		0.333644	0.027374	-0.85336					14.6277
	0		5.01117	0	0.63093	0.027374		0.074248	0.027374	0.396444					7.5821
	0		5.35523	1	0.63093	0.027374		1.08944	-0.3417	0.027374					8.0586
	0		4.52372	4.04387	3.46497	0.027374		0.833171	-1.24526	-0.47195					4.3907
	4.78083		3.64763	0	3.18266	0.139338		-2.98933	0.027374	-0.57638					3.9423
	0		5.83927	1	0	0.027374		0.039215	-0.97263	0.027374					4.9669
	0		7.35917	0.63093	0.63093	1.28923		0.615519	-0.60356	0.027374					6.6261
	0		3.5789	0.63093	0	0.027374		0.353817	0.027374	0.027374					8.3295
	0		3.90534	2	6.37694	0.027374		-0.64175	0.123277	0.404387					8.5603
	0.63093		3.06505	0	6.13871	-0.60356		-0.18362	0.027374	-0.21434					5.2838
	0		3	3.31107	3.38024	0.027374		-0.63791	0.889718	-0.72194					9.0433
	0		1.63093	0	0	0.027374		0.289234	0.027374	0.027374					12.6408
	4.0222		3.35776	1.26186	2.33472	-0.16755		-1.14773	0.861418	-0.5361					5.391
	0		3.50455	0.63093	3.90534	0.027374		-0.21532	0.861418	-1.61611					8.6572
	0		2.33472	0.63093	4.04387	0.027374		-0.5361	-0.60356	-0.41992					9.1988
	0		1.26186	0	6.59072	0.027374		0.765515	1.02737	-0.02569					4.0689
	4.64763		6.1181	0	5.35269	-0.18964		0.018558	0.027374	-0.67219					8.713
	0		2.26186	0	1.63093	0.658304		0.492348	0.027374	0.027374					6.9616
	0		2.85405	0.63093	3.0331	0.027374		-1.05543	2.32639	1.15835					8.066
	3.81359		2.85405	0	4.13549	-0.47514		0.238369	0.027374	-0.82131					4.334
	2.81359		1.63093	0.63093	2.85405	0.179433		0.167688	0.027374	-0.01309					8.1165
	1.63093		5.12248	4.86715	6.65496	0.798618		0.027374	-0.44485	0.454734					7.8775
	0.63093		3.88006	0	2.81359	1.28923		-2.85268	0.658304	0.067836					5.4863
	0		3.52372	1	5.97082	0.027374		0.064532	1.02737	0.974284					4.6139
	0		1.89279	1.26186	6.55614	1.02737		0.948173	-1.23449	0.070396					14.4254
	0		3	0.63093	1.63093	0.027374		0.385137	0.396444	-0.60356					12.2486
	3.35776		3.52372	2.26186	0	-0.14773		0.396444	0.027374	0.027374					11.5308
	0		2.89279	0	0	0.027374		0.100232	0.027374	0.027374					8.3037
	5.61392		3.72683	0.63093	2.5789	0.147009		-0.41266	-0.60356	-0.21681					4.7194
	3.31107		6.25528	1.46497	2.40217	0.051018		0.497802	0.562401	0.25613					5.4217
	0		1.77124	0	7.15043	1.02737		0.14892	0.658304	-0.03959					6.9286
	0		1	1.26186	0	1.92016		-0.97263	-1.23449	0.658304					8.5846
	0		0	1.46497	6.9035	0.027374		0.658304	-0.17574	-0.31121					0.2433
	2.68014		4.11591	0	3.54249	0.074063		-1.75382	0.027374	-0.2789					4.9628
	4.06504		2.92995	0	2.85405	-0.0265		-0.90257	0.027374	-0.19575					11.1111
	3.68014		6.0222	0.63093	7.0165	-0.07387		-0.33805	-0.60356	0.172173					5.5306
	3.20983		6.44681	0	4.05452	0.282516		-0.38153	0.658304	0.410448					6.7568
	4.40217		3.86715	0	4.41651	-0.00199		-0.08309	0.027374	-1.35603					9.2614
	2.68014		2.40217	1.89279	2.0959	0.20128		-0.74387	0.536758	1.39644					5.9504
	0		5.49808	4.20086	0.63093	0.027374		0.065571	-0.70852	0.027374					3.9724
	2.96565		4.89279	1	2.68014	-0.00833		-0.70133	-0.97263	-0.02184					5.9339
	0.63093		7.95667	1	5.72683	0.027374		0.269785	0.027374	0.518271					7.1282
	3.44452		3.79969	1	3.61391	0.309689		0.593	-0.3417	-0.02566					5.8601
	2.18266		6.10596	3.85405	2.68014	1.13152		-0.10134	-0.79357	-0.55687					1.061
	4.38761		5.17959	0	2.33472	-0.38299		-0.51012	0.027374	0.323586					10.767
	2.72683		5.57293	0	1.89279	-0.5168		-0.3477	0.027374	-1.23449					4.0416
	1		3.64763	0	3.59658	-0.97263		-0.38404	0.658304	0.310855					3.2064
	0.63093		3.69597	1.89279	3.85405	-0.60356		-0.24501	-0.60356	0.355983					5.2539
	0		3.72683	0	1.26186	0.027374		-0.63441	1.02737	0.027374					7.946
	0		2.33472	0	0	0.027374		-0.41455	0.027374	0.027374					5.2002
	1.89279		3.81359	0	0	-1.23449		0.563932	0.658304	0.027374					9.8691
	0.63093		4.97339	2.77124	3.68014	-0.60356		-0.23964	-0.06373	0.10391					6.2624
	0		0	0.63093	6.45896	0.027374		0.027374	-0.60356	0.247966					5.3977
	0		6.88053	0	2.0959	0.027374		-0.02337	1.02737	2.28923					5.0489
	1		6.08346	1.46497	1.89279	0.658304		0.145781	0.19333	-0.60356					5.3955
	0		5.76642	0	1.89279	0.027374		0.381255	0.027374	1.02737					0.9328
	3		5.99875	0.63093	0	0.588251		-0.1858	0.396444	1.02737					4.9365
	0		4	0	2.52372	0.027374		0.228238	2.02737	0.357705					8.4775
	0		6.62341	0.63093	3.23622	0.027374		-0.30741	0.658304	0.533035					8.4112
	0		4.69597	2.85405	0.63093	0.027374		-0.26643	-0.30296	0.861418					8.78
	0		3.89279	1	0	0.027374		0.088487	0.658304	0.658304					2.3571
	1.26186		5.27856	0	3.97724	-0.60356		-0.30123	0.027374	1.52849					7.7744
	0		4.16408	1	0	0.658304		0.090799	2.28923	0.658304					5.1502
	4.06504		4.15465	2.68014	0	1.57624		-0.79256	-1.1878	0.658304					5.7114
	2.0959		2.96565	0	6.28315	0.266188		-0.60356	0.658304	0.019103					6.9988
	3.64763		6.52792	1.46497	1	0.106575		0.154408	-1.4376	-0.97263					8.2282
	4.06504		3.0959	2.5789	2.18266	-1.10772		-0.06853	-0.9206	-1.15528					6.8482
	0		0.63093	1.46497	2.33472	0.027374		1.02737	-0.80667	0.271558					4.9011
	0		1.26186	1.46497	2.26186	0.027374		0.027374	-0.80667	-0.46324					4.9855
	2.18266		0.63093	0	1.63093	0.475645		0.658304	0.658304	1.32639					7.3284
	0		6.74243	0	2.33472	0.027374		0.21444	1.02737	-1.04548					4.4914
	0.63093		4.18266	1.63093	1.89279	-0.60356		-0.14412	-0.13858	0.317243					6.0194
	0		6.18978	0	4.73188	0.027374		0.321105	0.027374	0.721439					5.3952
	5.46272		3.68014	0	1	0.161228		-1.55687	0.027374	-0.3417					9.1022
	0		3.0331	1	1	0.027374		-1.23449	-0.97263	-0.97263					8.2185
	0.63093		3.12575	0	0	-0.60356		-1.32713	0.658304	0.027374					5.4054
	0.63093		4.49155	0	0	0.658304		0.272713	0.027374	0.027374					9.25
	0		3.46497	0	2.52372	0.027374		-0.97263	0.027374	-0.49634					5.6995
	4.60817		2.5789	0.63093	2.46497	0.25549		-1.08655	0.027374	2.04738					5.5046
	0		0	1.26186	0	0.027374		0.027374	1.10023	0.027374					7.3064
	0		0	0	0	0.027374		0.027374	0.027374	0.027374					7.0946
	0		5.57692	0	0	0.027374		-0.35169	0.027374	1.02737					6.9544
	0		3.98869	0	0	0.027374		-0.86542	0.027374	0.027374					7.2243
	0		5.29496	0	0	0.027374		-1.0142	0.027374	0.027374					7.2961
	1.63093		2.89279	2.52372	0	0.920163		-0.18527	-1.23449	0.027374					6.0311
	0		4.19181	3.0959	1.26186	0.027374		0.071785	-0.80667	-0.60356					8.9032
	0		3.68014	2.52372	0	0.658304		0.34723	-0.09417	0.027374					5.6429
	0.63093		4.54866	0	2.33472	0.027374		0.367281	0.027374	0.216376					8.8452
	0		6.65799	3.40217	3.61391	0.027374		0.032209	0.027374	0.267508					8.7379
	0.63093		5.44222	2.40217	3.69597	-0.60356		-2.52205	-0.3748	-0.94177					4.689
	4.24484		6.39087	1.26186	3.46497	0.396444		0.270554	-1.23449	3.1042					1.435
	0		1.46497	1	1.63093	0.027374		-0.80667	0.658304	-0.60356					6.3572
	0		6.42828	0	5.20685	0.027374		0.451184	0.027374	0.505973					7.3864
	0		2.63093	1	4.0331	0.027374		0.683243	3.27222	-1.90983					6.235
	1.63093		5.35015	0	1	0.027374		-0.40915	0.027374	-0.3417					9.6939
	1.89279		5.08232	2.46497	4.16408	-0.86542		-0.88153	-0.54481	0.090799					6.312
	0.63093		3.54249	1.26186	3.23622	-0.60356		-0.54947	-1.23449	-0.48201					5.8291
	0.63093		4.97724	0	1.46497	-0.60356		-0.51925	0.027374	-0.17574					9.9291
	4.04387		5.73689	0	3.23622	-0.24526		-0.43372	0.658304	0.077956					10.2291
	2.0959		5.61392	0	3.38024	-0.4376		0.62626	0.027374	0.403815					5.5233
	0		0.63093	0	0	0.027374		0.027374	0.027374	1.02737					4.4914
	0		3.18266	0	6.00746	0.027374		-0.52435	0.658304	-0.13045					7.0655
	0		3.71154	2.40217	1.26186	0.027374		-0.17961	-2.3748	0.765515					6.8415
	0.63093		3.61391	0	0.63093	1.02737		-1.49064	0.658304	-0.60356					6.2811
	0.63093		0.63093	0.63093	0.63093	0.396444		0.396444	0.027374	0.658304					8.313
	5.00374		1.89279	2.40217	2.40217	-0.31233		-0.40044	-0.74387	0.25613					7.7107
	0		1.46497	0.63093	6.47614	0.027374		0.027374	0.027374	-0.17205					7.0018
	0		2.40217	1.89279	2.96565	0.027374		2.12328	-0.23449	0.348526					8.8109
	4.84964		5.22751	0	5.68545	0.066298		0.152559	1.28923	0.050022					8.6604
	4.0222		5.1672	0	4.72176	-0.26799		-1.16259	0.658304	-1.92314					6.5111
	0		5.2391	0.63093	4.70638	0.027374		-0.53692	0.027374	0.032531					8.6124
	3.15465		1.26186	0	0	-0.23449		-0.23449	1.02737	0.027374					6.7367
	2		0	4.58483	1	-1.3417		0.027374	-0.18465	0.658304					6.2325
	1.89279		0	1.26186	1.26186	0.027374		0.027374	0.948173	-0.60356					6.1437
	0		4.20086	4.91773	5.17651	0.027374		0.727689	-0.91311	-0.1017					0.6585
	1.63093		5.36782	3.06505	0	-1.60356		0.176929	-1.26643	0.027374					8.6142
	4.21871		3.71154	0.63093	2.0959	0.196271		0.129428	-0.60356	-1.4376					6.5934
	3.942		5.17651	0	3.0959	0.420088		-0.06682	0.027374	0.579103					4.9063
	3.2868		4.92995	0.63093	6.73911	0.098338		-0.77682	0.027374	0.428042					5.5556
	0		0	4.53002	3.2868	0.658304		0.027374	0.716068	1.00243					6.1425
	0.63093		1.89279	0	2.46497	0.027374		-0.60356	0.027374	0.45519					2.2434
	0		1.46497	0	1.89279	0.658304		-1.4376	0.027374	1.06453					4.3429
	1.26186		4.27025	1	4.61962	-1.23449		-1.11712	0.492348	-0.30545					8.5308
	0		5.85698	1.26186	4.30305	0.027374		0.529844	0.230488	-0.66176					1.8154
	0.63093		3.31107	1.89279	5.01486	-0.60356		-1.2837	1.28923	1.3429					9.6904
	0		4.30305	4.98489	3.26186	0.027374		-0.35795	-1.20084	1.10023					9.0689
	0		6.73966	0	2.46497	0.658304		-0.21494	0.027374	0.333644					8.9566
	0		2.5789	0.63093	4.35776	0.027374		0.89299	-0.60356	1.69059					6.3366
	3.0331		1.26186	2.40217	2.33472	-0.2789		-0.23449	-0.19214	-0.5361					5.178
	2.68014		5.29225	0.63093	0	0.277177		-1.35953	-0.60356	0.027374					3.639
	0.63093		3.0959	0.63093	1.63093	0.027374		-1.4376	0.027374	0.289234					6.6294
	5.02585		4.58483	0.63093	2.68014	-0.48749		0.138517	-0.60356	-0.39091					5.2871
	0		2.0959	0	2.5789	0.027374		0.396444	0.027374	-0.9206					5.7377
	0		5.02948	2.52372	0	0.027374		0.248442	-1.23449	0.027374					6.4128
	4.16408		3.50455	0	0	0.243532		-0.54723	0.658304	0.027374					7.5826
	0		5.28406	0.63093	3.0331	0.027374		0.314247	-0.60356	-0.2789					8.4279
	0		5.36029	0	0.63093	0.027374		0.024849	0.027374	3.33845					7.1588
	1.46497		3.46497	0	2.52372	0.658304		1.1413	0.027374	0.739872					3.6098
	3.77124		2.63093	0	4.70119	-0.16497		0.957321	0.027374	-0.3391					4.5455
	0.63093		0	2	1.63093	1.02737		0.027374	0.289234	0.658304					4.7574
	3.64763		5.16095	0.63093	2.0959	-0.21808		-0.05469	0.861418	-0.06853					4.5531
	1.63093		3	0	4.96175	-0.3417		0.027374	0.027374	0.510143					3.3245
	0		2.5789	0	0	0.658304		-1.08655	0.027374	2.99302					4.467
	0		2.40217	0	2.33472	0.658304		-0.2789	0.658304	0.15763					10.7261
	1		1.26186	0	6.59072	0.658304		-1.23449	0.027374	0.454374					4.8429
	0		2.18266	2.0959	6.59333	0.027374		0.475645	-0.4376	-0.37516					6.3123
	0		6.80073	1.26186	5.98489	0.658304		0.034598	-1.23449	0.372867					5.1416
	0		0	1.46497	5.44681	0.027374		0.027374	-0.4376	-0.5141					6.7194
	2		3.15465	0.63093	6.06155	-1.97263		0.486641	-0.60356	-0.16992					7.9882
	0.63093		5.9313	0.63093	0	-0.60356		0.338058	-0.60356	0.027374					6.8041
	0.63093		2.89279	0	0	-0.60356		-0.05183	0.027374	0.027374					8.9319
	4.40937		1.46497	3.0331	7.5	0.413016		-0.80667	0.25613	-0.32574					7.3843
	0		0.63093	0	6.56088	0.027374		0.027374	0.027374	-0.09205					6.9472
	4.14512		2.68014	1	6.86232	0.144116		-0.39091	-0.3417	0.124632					7.0819
	0		2.26186	0.63093	6.33212	0.027374		-1.60356	0.027374	-2.38702					5.4147
	2		0.63093	0	5.75177	0.123277		-0.60356	0.027374	0.083039					7.8905
	0.63093		1.46497	0.63093	7.17239	0.027374		-1.4376	-0.60356	-0.06269					6.2271
	2.33472		0.63093	2	6.51028	-0.30734		1.28923	-1.3417	-0.08717					4.5793
	0.63093		3.50455	1	5.59852	-0.60356		0.101721	-0.3417	0.965821					10.4313
	1.26186		6.78083	0	4.11591	-1.23449		-0.35048	0.027374	2.49432					4.4224
	4.34246		7.18402	0	2.89279	-0.00402		0.38859	0.027374	-0.13858					4.3081
	2.33472		6.29767	1.46497	6.96392	0.506245		0.225613	-0.80667	0.164217					10.2845
	1.26186		5.90396	0	3.15465	0.027374		0.091653	0.027374	0.451627					3.7313
	2.33472		6.21181	0	7.02017	-0.12469		0.149414	0.027374	0.088381					8.1518
	3.79969		6.45518	2.5789	7.48253	-0.09217		-0.45313	-0.55153	0.185499					5.4243
	3.98869		5.52792	0	4.22751	0.164431		0.53975	0.027374	-2.10423					6.3816
	1.26186		5.07199	0	1.89279	-0.60356		-0.62811	0.658304	0.861418					6.2124
	1.89279		5.98869	0	7.77658	-0.40044		-0.1058	0.027374	-0.67914					7.2589
	1.89279		1.26186	0	5.30305	-0.60356		-0.23449	0.027374	1.17266					3.787
	0		6.18978	0	4.20086	1.28923		0.785344	0.027374	0.653786					6.7318
	0		4.71666	0	6.35269	0.027374		-0.63477	0.027374	0.532146					3.7453
	0		1.63093	0	7.2095	0.027374		0.658304	0.027374	-0.18296					9.5858
	2.52372		4.43062	1.26186	3.35776	-0.49634		-0.5361	0.027374	1.30054					8.6486
	0		1.89279	2.26186	5.55275	1.02737		0.814729	-0.46324	0.861418					6.1787
	0		0	0	3.33472	0.027374		1.02737	0.027374	0.736532					7.1685
	0		2.18266	0	5.88856	0.027374		-0.89342	0.027374	-0.35234					7.2522
	2.77124		6.22263	0.63093	3.86715	0.14892		-0.05014	0.027374	0.708886					1.8888
	0		2.5789	1	7.89248	0.027374		0.684689	-0.97263	0.185884					11.2205
	4.77124		3.90534	0	1.89279	-1.22015		0.758561	1.28923	1.71349					7.8195
	4.47836		0	1	6.37198	0.478961		0.027374	-0.97263	-0.06696					5.8824
	1		4.07545	0	6.30484	0.658304		-1.23449	0.027374	0.53612					0.5442
	0		0.63093	1.26186	6.26279	0.027374		0.658304	0.027374	-0.07134					5.8621
	0		6.36364	1	6.60561	0.027374		0.206906	-0.97263	-0.14995					6.5805
	0.63093		3.69597	0.63093	4.01117	-0.60356		-0.18362	0.396444	0.049309					7.66
	0		4.0959	0	4.47836	0.027374		-0.02465	0.027374	-0.43982					3.8274
	0		2.72683	0	7.3155	0.027374		-0.36474	0.027374	-0.0114					7.6503
	4.47836		5.58483	0	6.75286	-0.53326		0.484035	0.027374	-0.11604					7.7465
	0		2.46497	0	6.59917	0.027374		0.492348	0.027374	-0.16561					6.8834
	3.23622		6.03431	0	8.00235	-0.02618		-0.98839	0.027374	0.33816					5.2723
	4.74684		7.30395	3.38024	6.83379	0.299074		-0.01534	-1.46008	0.215782					7.9748
	1.26186		5.97468	0	7.31873	0.230488		-0.88926	0.658304	-0.26834					8.3562
	1.26186		4.35015	0.63093	2.89279	1.39644		-0.36887	-0.60356	-0.09417					6.8132
	0		4.92995	1.77124	7.09628	0.027374		-0.14589	-0.2789	0.098647					7.3857
	1		0	2.46497	6.64947	-0.97263		0.027374	-0.54481	-0.43842					6.4155
	4.3269		2.5789	0.63093	6.38516	-0.20363		-2.55153	-0.60356	0.013364					10.6509
	0		6.14405	0	5.16095	1.49235		0.040075	0.658304	-0.50264					6.8878
	1.26186		6.55682	0	5.41176	-0.60356		0.411223	0.027374	0.082837					11.811
	0		3.31107	2	5.74188	0.027374		0.330216	0.210032	0.145389					11.7021
	1		3.50455	0	7.55569	-0.97263		-0.41214	0.027374	0.149851					11.2994
	3.68014		8.76288	0	3.72683	0.187992		-0.03586	1.02737	-1.80667					8.7054
	0.63093		1.89279	0	6.32166	-0.60356		0.134585	0.658304	0.29644					2.1407
	0		6.96521	0	1.46497	1.02737		0.249234	0.027374	1.62745					1.3645
	3.86715		6.02827	0	4.17342	0.225272		-0.16911	0.658304	0.054821					1.7778
	4.21871		5.67302	0	7.05843	-0.85662		0.561208	0.027374	-0.07366					0.9132
	0		1.46497	0.63093	5.83629	0.027374		-1.4376	0.396444	-0.07704					5.8104
	0		3.2868	0	6.74298	0.027374		-2.25943	0.027374	-0.22115					8.0038
	0		4.01117	0	6.35523	0.027374		-2.98379	0.027374	-0.23308					4.0816
	0		3.20983	0	7.21543	0.027374		0.722887	0.658304	0.888537					8.2202
	0		5.9286	0	6.90488	0.027374		-0.30659	0.658304	-0.23664					5.2946
	0.63093		5.96824	0	2.63093	0.027374		-0.03552	0.027374	0.975346					3.4422
	0		4.13549	0	6.68074	0.027374		-0.22805	0.027374	-0.29391					3.6096
	0.63093		6.60239	0	5	0.861418		0.213189	0.027374	0.016067					12.6959
	2.26186		6.85941	0	4.2868	0.167688		-0.12393	0.658304	0.010824					10.2317
	0.63093		5.0331	0.63093	7.68349	0.658304		0.045257	-0.60356	-0.11088					14.5882
	0		5.28132	0.63093	7.06388	0.027374		0.271882	-0.60356	0.155636					5.0746
	0		2.33472	0	7.6582	0.658304		0.09483	0.658304	-0.1078					5.8252
	0		2.46497	0.63093	4.40217	0.027374		0.027374	-0.60356	1.03933					6.307
	0		4.85405	0	6.57956	0.658304		0.057646	0.027374	0.272568					4.6285
	1		4.19181	0	6.38924	-0.97263		0.036431	0.027374	0.311154					11.8857
	3.31107		5.56893	0.63093	7.36141	-1.51246		-2.96266	-0.60356	0.318082					3.3457
	1.63093		5.05452	1	6.66704	-0.97263		0.14627	0.027374	0.001818					6.6804
	1.46497		3.44452	0	2.96565	-0.17574		-0.3521	0.027374	0.061727					11.4035
	0		6.22653	3.06505	6.784	0.027374		0.020534	0.541231	0.144092					2.2137
	0		2.52372	0	5.06853	0.027374		-1.86542	0.027374	-0.16968					8.0136
	2.40217		5.20685	0	3.82728	-0.19214		-0.17202	0.027374	-0.48883					10
	2		5.21576	0.63093	3.77124	-0.07984		0.867309	-0.60356	3.01823					8.1592
	0		2.26186	0.63093	7.05921	0.027374		-0.60356	0.027374	0.585884					5.4091
	3.68014		3.0959	0	5.68192	-2.02184		-0.48963	0.027374	0.41514					7.4369
	3.72683		5.81665	0	5.32428	-2.23449		-0.49161	0.027374	-0.13283					6.2886
	0		0	0	6.62025	0.027374		1.28923	0.027374	0.008224					5.9398
	0		5.22459	0	7.21115	0.027374		0.521155	0.658304	-0.1199					7.75
	0		4.79501	1.77124	6.17856	0.027374		0.22484	-0.48201	-0.03969					2.2869
	0		1	1.26186	4.89699	0.658304		-0.3417	-0.60356	0.8706					12.3832
	0		3.63093	3.61391	6.19584	0.027374		0.926463	-0.85971	0.348907					7.1374
	2.85405		0	0	3.91773	1.6714		0.027374	0.027374	1.01914					8.7927
	0		3.69597	0	4.63653	0.027374		0.609961	0.027374	-0.1046					7.2482
	0		3.5789	0.63093	7.14085	0.027374		0.710332	0.027374	-0.11347					1.2701
	0.63093		4.39492	2.5789	6.7195	-0.60356		-1.4376	0.710332	-0.2584					6.0567
	0		4.0222	0.63093	3.77124	0.027374		0.159821	1.39644	-0.58922					8.1176
	0		3.2868	1	6.21379	0.027374		0.554163	0.289234	-0.08603					7.7477
	0		5.10262	0	5.22751	0.027374		-0.03495	0.027374	-0.93827					6.6946
	1		2.40217	3.15465	4.4376	-0.97263		0.305344	-3.12727	0.132266					4.3082
	0		0	0	7.26279	0.027374		1.49235	0.027374	-0.1265					6.5217
	0.63093		3.33472	0	7.23203	-0.60356		-0.45329	0.027374	0.230101					9.4203
	0.63093		3.12575	2.63093	6.35015	-0.60356		0.742386	0.551093	0.459112					7.6112
	1		4.86715	1	6.51879	0.027374		0.327431	-0.97263	0.490934					4.8276
	2.92995		0	0	4.31107	-0.00978		0.027374	1.02737	-0.39091					1.5864
	3.06505		3.61391	1.89279	8.20685	-0.22408		-0.9064	0.230488	0.004315					6.5179
	3.33472		5.07545	0.63093	4.85844	-0.45329		0.219387	-0.60356	0.427983					6.2864
	1.26186		3.06505	0	6.64395	0.027374		-0.70295	0.027374	0.276685					4.3825
	0		6.0331	1.26186	7.44324	0.027374		0.291939	0.536758	-0.68791					8.1047
	1.46497		6.58614	1	6.78558	0.19333		-0.19262	-0.3417	-0.17798					3.7359
	0		6.98447	1.26186	4.52372	0.027374		-0.1228	0.027374	0.572181					7.1108
	1.46497		5.2868	2	6.11261	0.333644		0.010824	-0.97263	-0.06181					5.0794
	0		0.63093	3.2868	7.36615	0.027374		-0.60356	0.075292	-0.2691					10.0939
	0		3.63093	0.63093	7.61625	0.027374		-0.29248	0.027374	-0.1523					7.1161
	0		4.47836	0	6.55614	0.027374		-0.9085	0.027374	0.149597					4.9565
	0		6.64025	0.63093	5.58876	0.027374		0.456425	0.027374	0.029334					10.549
	0		3.942	0.63093	6.90257	0.027374		-0.08735	-0.60356	-0.19624					7.2237
	0.63093		5.81052	0	5.17651	-0.60356		0.065024	0.027374	-0.68416					9.7484
	0.63093		2.96565	0	6.29406	-0.60356		0.348526	0.027374	0.238587					7.7465
	0		7.82644	0	3.85405	0.027374		0.098707	0.027374	-1.56482					3.3189
	0		2.92995	0.63093	5.55275	0.027374		1.41645	0.027374	0.13685					11.0209
	0		2	4.38761	6.03791	0.027374		0.362092	-0.20559	0.097649					8.6528
	2		3.20983	0	3.84076	-0.3417		1.24816	1.02737	0.684689					8.254
	0		7.89606	2.0959	6.03551	0.027374		0.374035	2.03743	0.560798					7.2146
	0		3.33472	3.59658	3.18266	0.027374		0.15763	0.258073	0.658304					8.1378
	0		3.0959	1.26186	5.31107	1.6583		0.333644	-1.23449	0.037958					1.4347
	0		6.62278	0.63093	6.96608	0.027374		0.109824	0.027374	0.214186					3.2634
	1		3.46497	0	4.89279	0.027374		0.141302	1.02737	0.677072					7.5489
	0		3.78558	4.3269	5.69946	0.027374		0.219038	0.342568	1.25155					8.5515
	0		3.85405	0.63093	2.96565	0.027374		0.468287	-0.60356	1.13717					5.0251
	0		6.88196	1.63093	6.81001	0.027374		-1.00937	-0.3417	-0.09659					5.1712
	0		6.94466	1	6.91682	0.027374		0.156243	0.289234	0.496533					12.0376
	0		0	0	6.46871	0.027374		0.027374	0.027374	0.228696					3.4634
	0		0	0	6.2758	0.027374		0.658304	0.027374	0.320507					12.6036
	2.33472		3.52372	0.63093	6.41493	0.323586		-2.03137	0.658304	0.375089					5.3688
	1.77124		3.97724	3.06505	5.54455	-0.48201		-0.33595	-0.45877	0.175305					5.3872
	0		6.29315	0.63093	5.58286	0.027374		-0.55253	1.02737	-0.11558					9.4804
	3.33472		2.5789	3.31107	5.8197	-0.78362		-0.78028	0.851786	0.281975					5.8179
	0		1.63093	2.52372	8.36967	0.027374		1.02737	-0.16163	-0.07556					9.5344
	4.78558		1.63093	0.63093	4.72176	0.672416		0.289234	0.027374	-0.44954					3.4404
	2.26186		4.71153	5.1578	6.30037	-2.23449		-2.68416	0.055288	0.35981					4.8299
	0.63093		2.46497	2.85405	6.0766	-0.60356		0.8492	-0.82668	-0.17345					5.7105
	3.23622		1.46497	3.44452	4.45139	-0.39526		-0.4376	-0.2625	-0.44677					5.559
	0.63093		1.89279	1.63093	4.56693	-0.60356		0.027374	-1.60356	0.489933					7.9602
	3.35776		4.45821	0.63093	4.88432	0.266188		0.872222	0.396444	-0.6121					7.6043
	2.0959		1	0	6.58022	-0.4376		1.02737	0.027374	0.427376					7.1744
	3.66403		7.34929	0	7.4435	0.010973		0.042559	0.027374	-0.01422					5.1298
	0		3.0959	0	5.87434	0.027374		-1.80667	0.658304	0.596783					10.0091
	0		4.15465	0	5.69073	0.027374		0.634286	0.027374	0.665292					12.6236
	0		2.92995	1.26186	5.37777	0.658304		0.384226	-1.23449	0.087201					9.1133
	0		5.92995	0	7.01609	0.027374		0.25418	0.027374	-0.20156					8.6393
	0		0	0	2.0959	0.027374		0.027374	1.6583	1.19333					6.0086
	0.63093		1.26186	0.63093	7.35015	0.396444		0.027374	1.5791	-0.0245					5.9937
	0		7.5892	0	3.79969	0.027374		-0.08224	0.027374	1.93061					9.1349
	0		5.50024	0	6.97468	0.027374		0.127591	0.027374	0.058917					6.047
	1		7.16512	0	6.45291	-0.97263		-0.31047	0.027374	-0.21769					7.7758
	0.63093		0	0	5.16095	-0.60356		1.49235	0.027374	0.351406					5.9252
	0		0	3.84076	6.2721	0.027374		1.02737	-0.65874	0.403516					8.4634
	0		3.38024	0.63093	6.85405	0.027374		-0.58162	0.658304	-0.11172					7.6423
	0		1.46497	0.63093	3.88006	0.027374		-0.17574	0.027374	1.40071					5.8619
	0		4.92182	0.63093	6.784	0.658304		-0.27482	-0.60356	0.138971					7.5642
	1		0	2.40217	2.52372	-0.97263		0.658304	0.75095	2.5687					5.0393
	0.63093		6.77977	0	5.2758	-0.60356		0.221002	0.027374	0.655533					8.4761
	4.46497		4.12575	0	6.0319	0.215532		0.155016	0.027374	0.302102					5.3004
	0.63093		4.24484	3.42359	6.47169	0.027374		0.077492	0.0483	-0.22364					5.4404
	3.66403		6.51028	0	6.69597	0.10522		0.376507	0.658304	-0.00758					3.6533
	1.89279		6.36699	1.46497	6.79397	-0.40044		0.025704	-0.4376	0.303475					4.6679
	1.77124		5.69073	3.9539	6.3093	-1.74387		0.295787	-0.2625	0.456633					8.1517
	3.52372		7.31137	0	6.18775	-0.09417		-0.08849	0.027374	-0.28317					4.5972
	2.46497		5.90396	0	6.81257	0.41645		0.487059	0.027374	0.08532					9.3846
	5.5195		5.80589	0.63093	6.67063	0.074804		0.358041	-0.60356	0.304495					3.3898
	2.63093		6.78768	0	4.56693	0.250494		-0.05508	1.49235	0.429978					9.4976
	0.63093		7.02545	0	4.72683	-0.60356		-0.06633	0.027374	0.579103					5.0191
	3.81359		6.76964	2.0959	5.49373	-2.32124		0.143947	0.027374	0.450003					3.4375
	3.46497		7.66142	1.46497	9.38261	0.210032		0.318103	0.745059	-0.12939					4.0816
	1.46497		5.20386	0	6.21082	-0.80667		-0.07722	0.027374	0.345174					5.0471
	3.9539		7.56065	0.63093	7.21016	-0.24638		0.120463	-0.60356	-0.12007					7.828
	4.27856		6.72458	4.27025	7.03109	0.150986		0.013182	-0.73832	-0.02222					5.1243
	1		6.69888	4.27025	5.55071	-0.97263		0.294145	-0.70039	0.195033					8.284
	2.0959		7.38106	4.46497	3.23622	-2.06853		-0.22396	-1.50765	3.91072					0.232
	4.98107		6.54317	1	7.22977	-0.80858		0.12259	-0.97263	0.027374					10.3448
	3.48498		8.08029	0.63093	7.02098	0.173324		-0.11491	0.027374	-0.2033					5.8201
	4.20086		5.28132	0	7.10892	-0.09804		0.007918	0.027374	-0.06791					4.7945
	0		7.50096	2	2.18266	0.027374		0.127516	-0.07984	1.34927					6.2766
	0		6.76318	0	6.67123	0.027374		-0.19953	0.027374	0.07224					6.0862
	1		7.67995	2.5789	6.50024	-0.97263		0.389318	-1.9206	-0.16713					10.5756
	1.26186		6.51241	0.63093	5.25055	0.230488		-0.93843	0.396444	1.50141					7.5441
	0		7.62152	0	7.00829	0.027374		-0.17869	0.027374	0.284375					13.3971
	0		7.26963	0	7.00332	0.027374		-0.26501	0.027374	0.085601					2.8075
	4.73689		4.90118	0	7.24134	-0.02937		0.283999	0.027374	0.111193					5.7292
	1.46497		7.24006	0	2.85405	0.45519		-0.05769	0.658304	0.553563					7.0667
	0		5.45821	0.63093	5.46047	0.027374		-4.7999	-0.60356	-1.18825					3.1219
	0		6.20186	2.52372	6.4376	0.027374		-0.29729	-0.7251	-0.63898					6.8702
	0.63093		6.63839	1.77124	5.10262	-0.60356		-2.40119	0.25613	0.702396					5.0562
	0		6.0766	0	5.97852	0.027374		-0.8159	0.027374	1.53943					5.7772
	0		6.40378	0.63093	7.10781	0.027374		0.008756	1.16769	-0.33415					1.4235
	0.63093		4.92182	0	6.13978	-0.60356		0.257037	0.027374	0.356307					2.515
	0.63093		6.87816	0	7.16443	0.027374		-0.079	0.027374	-0.32602					7.1875
	1.63093		7.36893	1.26186	4.63653	0.027374		-0.07596	-0.23449	0.658304					5.889
	3.92995		6.05687	1.63093	7.36476	-0.13133		0.416552	-0.3417	0.067727					6.8966
	0		7.70867	0.63093	7.78329	0.658304		-0.05915	0.027374	-0.16194					8.125
	1		7.57227	0	3.31107	-0.97263		0.141733	0.658304	2.73361					7.8246
	3.0959		6.20983	1.63093	4.6421	-0.88587		0.496503	-0.13858	-0.35286					6.4455
	0		6.77445	1	5.66584	0.027374		0.576627	-0.3417	0.096759					2.7027
	2.72683		4.66944	0	5.81359	0.483199		0.697828	0.027374	0.057517					3.9604
	4.62529		7.79432	1.63093	4.84964	-0.04313		-0.22606	0.396444	0.550541					3.7126
	4.68014		7.0974	3.42359	6.04862	0.415756		0.266993	-0.18639	-0.13268					4.5949
	2.77124		5.38516	3.79969	5.97082	-0.06373		0.515123	0.169686	0.007826					3.6342
	0		5.33212	4.55479	5.73522	0.658304		-0.0457	-0.11091	0.111849					5.9322
	0		5.37281	0.63093	6.8657	1.6583		0.270387	0.027374	-0.02986					6.3987
	0		4.31902	0	7.09027	0.027374		0.219339	0.027374	-0.00641					6.2657
	4.60239		7.36976	0	6.82375	-0.42037		0.104679	0.027374	-0.57374					8.1511
	2.96565		7.45088	0	6.60625	-1.93827		0.112306	1.02737	0.193972					6.0736
	2.0959		6.8462	4.36532	5.88715	-0.29729		0.144226	-0.02687	0.371609					6.9397
	4.29496		6.80538	0	5.71153	-0.0142		0.072128	0.027374	2.10981					7.7239
	4.6586		5.80744	0	2.63093	0.310779		0.617281	0.027374	1.77668					4.5752
	1.26186		7.9292	0	1.26186	-1.23449		-0.09404	0.027374	1.10023					9.8522
	4.89699		7.0403	0	3.48498	0.354965		0.345119	0.027374	1.14479					0.561
	0		6.74409	0	7.33038	0.658304		0.074118	0.027374	0.19963					3.1355
	0		7.68663	1.46497	5.69946	0.027374		-0.12947	-1.4376	0.672096					5.6604
	0.63093		7.5629	1.26186	2.46497	-0.60356		0.0552	-0.23449	-0.97263					4.6823
	0		6.23042	0	3.0331	0.027374		-0.04524	1.6583	0.948173					2.9863
	6.1181		8.08674	4.48498	5.75831	0.008537		-0.19608	0.920163	0.335271					6.3573
	5.46272		7.31844	0	6.95259	-0.78772		-0.30406	0.027374	0.217416					4.957
	4.31902		6.28771	0.63093	7.42594	-0.73077		0.008055	-0.60356	0.04544					5.8723
	0		6.37198	1.63093	6.45442	0.027374		-0.26115	-0.3417	0.054993					8.4244
	0		7.56648	1.89279	6.04507	0.027374		-0.00122	-1.86542	-0.07038					8.1157
	0		6.73299	0.63093	3.91773	0.027374		0.238157	0.658304	1.00243					5.7993
	0		7.30186	3.12575	6.23814	0.027374		-0.02457	0.111456	0.302355					6.7688
	0.63093		7.32807	2.40217	2.46497	0.396444		-0.27687	-0.19214	0.68815					5.9341
	0		7.52184	0	6.05921	0.027374		0.056236	0.027374	0.466237					8.5349
	3.52372		7.28953	0.63093	6.1557	0.11757		0.015794	0.658304	0.054331					9.9668
	2.68014		8.11297	1	5.21871	-0.02184		-0.14478	-0.97263	0.545553					10.0877
	0		6.09478	0	5.85551	0.027374		-0.21335	0.027374	-0.22382					6.7138
	0.63093		6.51383	0.63093	7.71325	-0.60356		0.120433	-0.60356	-0.07451					6.5844
	0		7.48106	1	6.20486	0.027374		-0.38401	-0.3417	0.478079					7.709
	2.72683		6.31902	0	5.75341	0.483199		-0.08679	0.027374	-0.13727					11.3636
	3.2868		4.78083	1.63093	5.27025	0.24513		-1.13954	-0.97263	0.472082					7.5
	0		8.09977	1	6.48498	0.027374		0.015737	-0.3417	0.697745					8.4883
	0		5.98107	0.63093	6.26186	0.027374		0.125188	0.861418	0.296927					6.24
	3		7.36085	0.63093	3.48498	0.060477		-0.13428	0.658304	1.24877					8.1343
	1.89279		6.53419	0	6.76642	-0.09417		-0.69323	1.28923	0.181417					6.8743
	0		7.09964	0.63093	4.06504	0.658304		0.348183	0.396444	1.01685					8.4298
	5.39734		5.08232	0.63093	4.98107	-0.19038		0.261438	0.658304	-1.0117					4.8299
	3.15465		7.6981	0	4.19181	-1.86542		0.147783	0.027374	0.749187					2.2504
	4.22751		5.90949	0	6.94599	-0.71515		0.58734	0.658304	0.191783					8.7688
	1.26186		4.99625	0	6.97039	0.027374		0.150329	0.027374	0.513428					7.3718
	1.77124		6.89091	3.38024	6.89746	0.88706		0.247961	0.612782	0.163018					9.5286
	4.19181		6.31019	0.63093	5.93934	0.346556		0.139996	0.396444	0.162334					7.2252
	6.9908		7.54683	2.0959	5.84225	-0.47771		-0.14334	-0.4376	-2.31032					6.6424
	4.81817		7.13261	2.0959	3.42359	-0.51224		0.128408	0.027374	-0.81732					7.1194
	4.6421		7.83296	2.5789	5.72176	-0.91875		-0.01162	-1.28967	0.48827					7.3664
	4.31902		4.08573	0	3.90534	-0.14653		0.284105	1.28923	0.400591					6.6482
	4.21871		5.01486	4.20983	7.9423	0.478097		0.170316	0.087791	0.338047					9.2325
	0		6.74739	2.63093	4.35776	0.027374		0.186253	-0.3417	0.5059					1.8059
	0		7.47983	0	4.81359	0.027374		0.014508	0.027374	-0.14968					5.2257
	0.63093		7.11628	3.82728	5.41888	0.027374		0.20365	-0.83425	1.39723					5.6399
	1.26186		7.763	0.63093	5.94995	-1.23449		0.314309	0.027374	-0.08033					6.8094
	1.26186		4.93398	0.63093	5.30037	-0.23449		1.35899	0.027374	0.410695					2.381
	1.63093		5.19785	1	6.33299	0.579103		0.594319	1.02737	0.243046					5.049
	4.92589		6.52722	1.63093	5.12248	-2.21837		0.427396	-1.60356	0.434911					7.6581
	0		7.32894	1.63093	6.2477	0.027374		0.21156	-0.97263	0.047132					8.1468
	0		6.6878	1	3.88006	0.027374		0.007811	-0.3417	0.233048					7.6125
	1		6.23332	0	3.74188	-0.3417		0.204216	0.027374	1.4242					5.5507
	0		5.99122	1.63093	5.75668	0.027374		0.053471	0.975346	0.281863					11.6906
	0		6.05452	3	7.07506	0.658304		0.213873	-0.97263	-0.35755					6.0561
	5.0959		7.2871	0	3.23622	-0.22332		-0.31418	0.027374	-1.02618					3.6579
	0		6.21478	0.63093	7.7639	0.027374		0.203464	-0.60356	-0.22317					3.9807
	0		4.72176	0	3.71154	0.658304		0.202606	0.027374	0.968971					5.9146
	0		7.35043	0.63093	6.56826	0.027374		-0.24761	0.396444	-0.40433					12.585
	6.16408		6.59463	1.46497	5.39249	-0.34797		-0.15709	-1.4376	0.051392					2.5815
	0		3.98869	1.26186	4.53002	0.027374		-2.49634	-0.23449	0.014732					10.9544
	0		6.86329	1.46497	6.40857	1.02737		-0.04823	-1.4376	-0.25111					9.5785
	4		6.53002	3.20983	5.16095	-0.37605		0.070289	0.282516	1.04499					7.827
	4.01117		7.29587	0	7.12321	0.34311		-0.27099	0.027374	0.033894					9.0226
	3.40217		7.76552	0	4.38024	3.64211		0.001337	0.027374	0.132115					7.772
	2.18266		0	0	6.71382	0.423618		0.027374	0.027374	0.039828					8.5457
	3.2868		0	0	6.0403	0.24513		0.027374	0.027374	0.120406					6.2677
	5.13549		5.94863	0	5.95127	-0.39145		0.334964	0.027374	-0.02272					12.6186
	0		4.83179	0	6.36615	2.55109		0.125528	0.027374	-0.44318					5.9858
	1.26186		8.30801	1.26186	6.77498	0.658304		0.175216	-0.23449	-0.17401					5.3312
	3.15465		7.43785	5.42359	7.83046	0.159524		0.006029	-1.43057	0.022178					5.8699
	1.77124		7.3396	1	6.35945	0.658304		-0.1077	-0.3417	-0.20415					6.2765
	4.0331		7.5434	0	5.93532	-0.60356		-0.36173	1.02737	0.229683					8.9307
	4.79969		7.43914	2	4.34246	0.249885		0.165152	-0.97263	0.735896					5.0973
	4		6.49808	1	6.06155	0.362092		-0.0393	-0.97263	-0.133					4.3243
	4.50455		4.87147	0.63093	6.13333	-0.82955		-0.03975	-0.60356	-0.03975					5.2261
	2.77124		6.66704	0	5.24484	0.74111		0.417597	0.027374	0.553773					13.1183
	3.64763		6.40937	0	4.71666	0.150986		-0.07805	0.027374	0.58374					10.916
	1		6.43062	0	4.938	1.92016		0.069931	0.027374	0.395107					3.5479
	5.82425		5.56491	1	6.41572	0.08318		-0.33668	-0.3417	0.330022					5.6743
	8.02342		6.60753	0	7.29827	-0.04273		-0.01189	0.027374	-0.43361					5.9813
	4.54866		6.77923	0	6.79083	-0.27644		0.056091	0.027374	0.620065					6.6958
	0		7.00374	1	5.61582	0.027374		0.171941	-0.97263	0.451851					5.4162
	0		7.69423	0	5.07199	0.027374		-0.14478	0.027374	0.305527					7.7857
	4.96953		7.15113	0	6.44298	-0.32824		-0.01115	0.027374	-0.11077					6.6029
	3		5.46272	3.72683	7.30007	-0.11858		0.358097	-0.48963	0.096517					11.4365
	8.14263		7.31579	1	6.61772	-0.71148		-0.01755	0.289234	0.260273					4.3805
	5.46497		5.73355	0	7.15605	-0.02584		-0.05854	1.02737	0.080492					5.305
	4.40217		7.04387	0.63093	7.17548	-0.38611		0.023001	-0.60356	-0.09241					7.7739
	5.23622		7.03591	0	3.48498	-0.10957		0.230888	0.027374	2.11533					8.7524
	3.90534		7.42594	2.0959	8.12054	-0.91232		-0.18708	-0.06853	-0.06597					4.4791
	1.26186		6.77017	0	6.51596	0.396444		0.224144	0.658304	0.229212					7.478
	4.98869		6.70177	0	6.2458	-0.08126		-0.14647	1.28923	-0.11916					5.9113
	0		6.96694	3.12575	5.65678	0.027374		0.412275	-1.46745	0.800436					8.4317
	1.26186		7.38161	3.20983	3.50455	-1.23449		0.11919	0.735271	0.452766					8.6207
	3.23622		4.36532	0.63093	6.6328	-0.80667		-1.5667	-0.60356	0.128682					6.2222
	2.26186		8.6492	3.5789	6.96824	-0.46324		-0.2033	0.045049	0.196056					5.5389
	0		6.87195	0.63093	7.98743	1.6583		0.074063	-0.60356	-0.39536					7.1739
	3.59658		6.07889	1.26186	5.94995	0.126772		0.048872	-1.23449	0.203171					10.4967
	3.90534		6.59722	2	5.48718	-0.10673		0.294885	-0.07984	1.01412					7.1429
	3.0331		8.79837	0	7.21445	0.459244		-0.03268	0.027374	0.017122					10.5634
	0		7.38298	2.33472	6.9451	0.658304		-0.14214	-0.41455	-0.32766					5.8233
	5.0331		6.16616	0.63093	6.01731	0.509522		0.558346	-0.60356	0.287701					12.3457
	3.68014		7.71609	0.63093	4.23622	-0.09189		-0.2013	-0.60356	0.422087					10.79
	4.05452		3.35776	0	5.60625	-0.02715		0.212099	0.658304	0.511391					7.0922
	0		6.8202	0	9.14713	1.49235		0.115281	0.658304	-0.31828					7.6816
	3.9539		8.34759	2.0959	6.69597	-0.15528		-0.49076	-0.4376	-0.1662					1.5641
	3.75668		7.22231	3.42359	7.64559	0.097971		0.002923	-1.62497	0.275201					7.7756
	0.63093		6.94023	0.63093	7.65293	1.6583		0.013942	0.396444	0.130581					4.4211
	0		6.06388	1.46497	4.52372	0.027374		0.140001	-0.4376	1.52219					4.8505
	2.5789		6.66764	0	4.19181	0.414119		-0.09984	0.027374	1.57579					8.1439
	3.48498		6.69014	3.06505	6.20983	0.734201		-0.05268	-0.07202	-0.1925					3.6265
	2.0959		7.01199	3.12575	5.91225	0.82426		0.043254	-0.32713	1.61609					8.7284
	2.46497		6.20486	0.63093	6.38761	0.627445		0.488351	0.027374	-0.23994					5.7276
	2		3.9539	4.66403	6.35015	0.027374		0.646405	-0.83697	0.821281					7.1066
	0		8.06285	1.77124	7.03631	0.027374		0.216133	-0.11294	0.107708					3.7975
	1.89279		6.71496	0.63093	5.69073	-0.86542		0.131099	-0.60356	0.340384					2.4007
	2.77124		6.98107	0	6.48204	0.11018		-0.00551	0.658304	0.278881					5.5714
	1.77124		6.88006	0.63093	6.10485	0.027374		-0.06816	-0.60356	-0.04799					4.3228
	3.84076		7.85144	0	6.91955	-0.18246		-0.22749	0.027374	-0.17211					5.5141
	4.08573		5.89839	0.63093	5.33731	0.46536		0.213579	0.027374	-0.70176					7.5706
	4.51738		7.54134	0.63093	0	-0.05241		-0.32014	0.027374	0.027374					14.5709
	6.59658		7.33356	1.46497	5.9191	-0.47218		0.122354	1.41645	0.046282					6.1924
	0.63093		5.68721	0	5.71666	0.027374		-2.42362	0.027374	0.251383					8.0931
	3.06505		8.29356	2.0959	7.44196	-1.5727		-0.34074	-0.29729	-0.18676					8.1773
	5.96694		6.78135	4.79501	2.96565	0.047858		-0.49776	0.201892	2.05797					10.2249
	3.33472		6.47243	1.46497	8.06272	-0.15269		0.325648	-0.17574	0.233048					0.9828
	0		7.38461	1.46497	6.30484	0.027374		0.302166	-0.17574	0.210438					5.5422
	4.35776		7.08346	0	6.85356	-0.13858		0.385365	0.027374	0.18457					8.4484
	4.31107		5.72515	0	5.74353	0.227289		0.094106	0.027374	0.517162					5.8076
	2.33472		7.69151	3.12575	7.22783	0.15763		-0.0932	-1.32713	0.122661					13.2308
	4.16408		7.183	0.63093	6.04507	-0.08219		-0.12937	0.027374	0.097119					6.7492
	3.50455		6.95914	1.63093	1.46497	0.264697		0.072386	-0.13858	2.55109					10.2675
	3.74188		6.88856	0.63093	4.68014	-0.19079		-0.03744	-0.60356	0.514434					12.299
	5.20685		6.5024	6.00993	7.19819	1.07769		0.352752	0.415591	-0.02499					9.2257
	4.50455		5.67481	6.03671	7.31756	-0.11186		-0.33105	-0.24777	0.061944					9.127
	3.86715		7.23107	0.63093	2.89279	0.171396		0.108269	0.027374	0.814729					7.2261
	3.79969		7.29013	1	7.2868	0.3728		0.157428	-0.97263	-0.03549					5.1357
	3		7.66544	0	4.23622	-0.04268		0.304975	0.027374	0.704776					9.1317
	0		7.37502	0	4.51738	1.28923		-0.21719	0.027374	1.76622					6.5217
	3.42359		5.53211	0	7.40164	0.251414		0.562632	0.027374	-0.06408					10.8498
	2.89279		7.39681	0.63093	6.69539	0.344416		-0.02326	-0.60356	0.346433					5.2126
	2.89279		6.56826	4.36532	4.11591	-0.05183		0.082518	-0.02687	0.269227					11.665
	0		5.94466	0.63093	7.72233	0.027374		0.38934	0.027374	0.087107					7.2682
	0		8.76522	0	5.91087	0.027374		0.456916	0.027374	0.381169					3.8981
	0		7.85746	0	6.69946	0.027374		0.05234	0.658304	-0.76812					9.6107
	0		6.58811	0.63093	7.40564	0.027374		0.031292	0.396444	-0.0809					6.0827
	0		6.81563	3.42359	6.48057	0.027374		-0.04307	-0.8725	0.197494					5.5891
	2		7.76102	1.26186	3.74188	0.429548		-0.1543	-0.60356	0.564057					8.6364
	0		7.28406	1	7.21016	0.027374		-0.08258	0.289234	0.27793					3.5294
	0.63093		6.11481	0.63093	5.93532	-0.60356		-0.00398	1.16769	-0.29978					9.6217
	0		6.9295	0.63093	7.17479	0.027374		-0.08243	-0.60356	0.092644					2.3416
	0		7.22393	0.63093	7.46047	0.027374		0.058406	-0.60356	-0.49065					4.5226
	1		7.53973	1	6.83977	-0.3417		0.388048	1.12328	0.288365					5.6824
	1		7.79414	0	6.59463	-0.97263		-0.03657	1.02737	-0.02339					5.4511
	6.02706		7.32137	0.63093	6.60561	-0.13834		-0.13794	0.396444	0.452458					11.1602
	3.68014		6.92318	3.15465	5.34246	0.845307		-0.20041	-0.19733	0.156601					8.7584
	5.56893		6.04387	0	5.78083	0.055019		0.288341	1.02737	0.451409					15.302
	3.31107		7.12284	3.52372	5.47169	0.412275		-0.04567	-1.03137	0.167688					1.2857
	3.5789		5.26746	2.63093	5.90949	0.353817		-2.77511	-0.20138	0.117883					4.5063
	1.26186		6.3155	0	7.10225	-0.60356		-0.09027	0.658304	0.200617					2.8749
	0.63093		6.55547	0.63093	2.26186	1.28923		0.260641	-0.60356	0.230488					6.6485
	2.68014		5.69946	1.26186	6.48718	-0.1878		0.486772	-0.60356	0.382446					1.444
	0		7.8917	1.26186	5.33212	0.027374		-0.01927	-0.60356	0.346556					7.5857
	0.63093		5.81205	0.63093	5.39249	1.02737		0.127565	-0.60356	0.35325					7.4478
	4.43062		5.24484	1	7.27641	-0.48552		0.295651	0.289234	0.104217					7.0601
	4.47169		7.89341	5.0959	6.94599	-0.59027		-0.11518	-0.39909	0.447818					4.2578
	0.63093		6.70925	2.33472	5.29767	1.28923		-0.02691	-0.67641	-0.12518					6.9257
	2.5789		7.51194	2.5789	5.93934	-0.21681		-0.03064	-1.55153	-0.48602					5.1348
	3.85405		7.47169	1.46497	2.92995	-0.07		-0.23979	-1.4376	0.384226					4.8458
	0		6.69306	0	6.96478	0.027374		0.098031	0.027374	0.144529					12.415
	0		6.97895	0	7.887	0.027374		0.263859	0.027374	0.152232					7.2319
	3.52372		7.13513	0.63093	7.41334	0.704519		-0.21872	1.28923	0.138219					4.5497
	0		7.155	1.77124	7.38188	0.027374		-0.26676	-1.11294	0.075853					12.0301
	2		7.64702	0.63093	3.0331	0.492348		0.426212	-0.60356	0.899615					2.8099
	3.0331		5.62906	3.54249	5.80125	0.721104		-0.18044	-1.05014	0.086022					8.2873
	2.26186		6.45139	0	7.89762	0.798618		-0.35433	0.027374	0.472604					8.499
	4.35015		6.02342	0	2.92995	0.279622		0.268619	0.658304	0.252076					7.9422
	3.68014		7.67023	1	7.50718	0.027374		-0.1744	0.027374	0.024748					7.2289
	3.59658		5.23622	0	6.43295	0.126772		-0.22015	0.027374	-0.42323					4.5691
	3.64763		5.55885	0	7.22556	0.259801		-0.88938	0.027374	0.485107					6
	3.69597		6.63901	0	3.48498	0.236744		-0.24381	0.027374	-0.09984					7.49
	2.89279		6.11481	0	6.38842	0.260335		0.181885	0.027374	-0.00582					5.6459
	3.56088		8.16501	1	2.77124	0.861418		-0.05874	-0.97263	0.14892					6.6906
	1.77124		7.41202	2.40217	7.16512	-1.11294		0.054236	0.204102	-0.23936					8.2264
	4.6421		6.99917	0	6.18368	-0.01815		-0.03068	0.027374	0.003596					11.1617
	3.89279		6.85503	0	6.67955	0.210032		-0.33175	0.658304	0.432038					4.8587
	3.68014		5.84669	0	6.48278	-0.75998		0.111977	1.02737	0.102095					3.9683
	4.6421		2.85405	0	6.18164	-0.03582		-0.01309	0.658304	-0.04055					4.2151
	3.59658		6.52652	0.63093	7.43553	0.009699		0.011126	-0.60356	0.208507					2.9126
	4.11591		6.72289	0	6.47466	-0.50963		0.046914	0.658304	-0.0237					8.9869
	4.15465		5.77445	2.63093	6.75341	-0.12727		-0.41495	0.326391	-0.04176					10.4979
	4.84076		6.96608	1.26186	2.33472	0.182859		0.126727	0.027374	-0.67641					8.232
	3.31107		4.31107	0.63093	7.07506	-0.35375		0.391106	0.658304	-0.01338					8.5106
	0		6.01731	0.63093	4.98489	0.027374		0.349949	0.396444	-1.03979					6.6667
	4.98869		6.26746	0	6.22263	-0.18049		-0.19383	0.027374	-0.51867					1.573
	4.74684		8.50008	1	6.86232	0.107811		-0.10897	-0.97263	-0.16372					13.8826
	2.81359		8.75487	0	8.1864	0.246889		-0.06748	0.658304	0.324653					5.9094
	3.88006		7.81069	0	3.2868	0.400708		0.365698	0.027374	0.420719					2.8487
	3.942		4.17342	0	5.39976	-0.47011		-0.88418	0.027374	0.194537					8.8372
	3.91773		5.80125	1.26186	6.97511	-0.10478		0.068376	0.027374	-0.09173					5.7884
	0.63093		7.79553	3.15465	8.21335	-0.60356		0.002193	-1.49634	0.180083					10.5925
	4.99625		6.50455	1	2.18266	0.110017		0.167995	0.027374	0.027374					6.6929
	0		7.50623	0.63093	6.58483	0.027374		0.034506	-0.60356	0.119724					13.8158
	4.71666		7.0944	0.63093	3.79969	-0.04166		-0.06495	-0.60356	-0.07634					8.2941
	2		6.97254	2.77124	4.82728	0.123277		0.332479	0.658304	-0.00021					3.4768
	5.22459		8.28132	1	1.46497	-0.0207		0.175208	1.49235	0.745059					6.4599
	4.54866		6.19986	0	6.89138	0.131847		0.478814	0.027374	-0.26549					5.4455
	4.33472		7.9292	0	7.05413	-0.29617		-0.43411	2.02737	-0.05508					4.9231
	3.48498		6.54592	2.89279	5.33472	-0.99263		0.328144	0.19963	0.559804					6.1839
	0		5.7648	0	1.63093	0.027374		0.394826	0.027374	0.731162					6.1881
	0		6.32603	0	4.60239	2.49235		0.539621	0.027374	0.782744					4.4847
	2.89279		6.23718	0.63093	6.21082	-1.09417		0.06507	0.396444	0.013401					9.9631
	3.15465		7.03831	1	6.52652	-2.49634		0.015323	0.920163	0.244937					5.8402
	1.26186		7.93294	4.27856	6.81001	-0.60356		0.009122	-1.21808	0.272674					6.4962
	1.46497		5.74519	1.26186	6.49228	-1.4376		0.15939	-0.23449	0.346125					5.7644
	0		6.31196	0	7.43708	0.027374		0.039699	0.027374	-0.14847					9.7622
	1		7.01854	1	7.30633	-0.97263		0.451563	-0.97263	0.078807					5.5332
	3.06505		6.07315	0	4.87577	-0.10772		0.031971	0.027374	-0.28148					8.4326
	2.85405		6.43295	0	7.92	-1.3617		0.007765	0.658304	0.214319					5.1084
	2.26186		7.08498	0	6.70003	-0.97263		-0.1804	0.027374	-0.36871					6.6018
	0		6.55071	0	7.55207	0.027374		0.111957	0.027374	-0.15549					12.3478
	1.77124		7.35636	0	6.1104	-0.48201		0.03466	0.027374	-0.22313					8.0177
	2.26186		5.59072	0	5.50885	-0.76951		-2.5977	0.027374	0.366693					5.2957
	1		5.6421	0	9.01677	0.027374		0.278065	0.027374	-0.10036					5.2589
	0		7.01609	1	6.09365	0.027374		-0.3283	-0.97263	0.265842					5.3333
	0		6.01117	0	3.9539	0.027374		0.150614	0.027374	-0.12684					9.7187
	1.46497		1.63093	0	3.20983	-0.17574		0.289234	0.027374	1.68901					6.2897
	0		8.00815	1	4.2868	0.027374		-0.07098	-0.97263	0.713969					3.8943
	2.18266		7.08308	1.26186	6.80073	-0.38404		0.304024	-1.23449	0.065919					5.3512
	0		7.30454	2	4.89699	0.027374		-0.14492	-0.97263	0.660399					3.1599
	0		6.49228	1.26186	7.81001	0.027374		0.062319	-1.23449	0.229085					6.5942
	0		4.23622	0	4.90118	0.027374		-0.46696	0.027374	-0.39544					4.0418
	0		6.08118	3.5789	6.24675	0.027374		0.355567	-0.87138	0.047152					7.2626
	0		5.51738	0	7.14583	0.027374		-0.18159	0.027374	-0.19437					3.2715
	0		6.63777	0	2.85405	0.027374		-0.25095	0.027374	0.915203					5.4795
	0		6.38842	0	2.85405	0.027374		0.147084	1.02737	0.299074					12.2963
	0		7.26932	0	6.51596	0.027374		0.404254	0.027374	0.121505					7.1301
	0		6.37942	0	4.58483	0.027374		-0.0156	0.027374	-0.65211					3.7185
	0		6.61772	0.63093	5.41888	0.027374		-0.00093	-0.60356	-0.19365					3.6205
	2.92995		7.84488	1.63093	6.17959	0.027374		-0.33449	0.798618	0.016028					12.8571
	0		7.0596	0.63093	4.61392	0.658304		0.252137	-0.60356	0.189506					6.1565
	1.77124		5.72852	1.89279	4.20983	-0.48201		0.217952	0.134585	-0.05671					9.7101
	4.53627		7.20153	0	6.29496	-0.65485		0.194219	0.658304	0.258935					6.5803
	0		6.8028	0	4.68014	0.027374		-0.03134	0.027374	1.22443					7.2212
	0		6.88053	0	4.99625	0.027374		-0.12801	0.658304	0.336863					5.1997
	0		6.80073	0.63093	5.83629	0.027374		0.161524	0.027374	0.972969					5
	0		6.17959	0.63093	1.89279	0.027374		0.235395	0.861418	2.5295					7.3478
	0		7.58396	0	3	0.027374		0.074972	0.658304	0.675006					6.3025
	0		7.57978	0	2.52372	0.027374		-0.20311	0.027374	0.686313					7.6861
	0		6.38516	0.63093	4.70119	0.027374		0.143897	0.396444	0.418709					7.498
	0		7.54569	0	7.04189	0.027374		-0.07687	0.027374	0.040397					10.4861
	0		6.23236	0.63093	6.65617	0.027374		0.155306	0.027374	0.167254					6.3422
	0		8.00111	1.26186	6.26839	0.027374		0.132103	0.230488	0.293871					9.8751
	0		7.21445	1.63093	5.8628	0.027374		-0.0448	0.396444	0.19647					8.7273
	0		5.17651	0	7.51855	0.027374		-0.10526	0.658304	0.118485					9.9305
	0.63093		4.90534	0.63093	6.27672	-0.60356		0.292345	-0.60356	-0.15344					10.8738
	0		7.4144	5.79813	6.02464	0.027374		0.622635	-0.65485	0.088471					2.8571
	0		7.39384	4.26186	6.11701	0.027374		0.148548	-0.81089	0.156165					9.5442
	0		7.36029	1	6.33731	0.027374		0.006402	-0.3417	0.019583					6.6993
	0		7.47169	1	1.26186	0.027374		-0.03548	0.798618	2.05231					6.3813
	0		7.38216	0	3.89279	0.027374		0.430797	0.658304	1.31417					14.3802
	0		6.6464	0	3.50455	0.027374		-0.23797	0.027374	0.452766					5.3821
	0		5.74353	0.63093	5.71325	0.027374		0.815251	-0.60356	0.127715					3.0928
	0		6.96953	0	3.72683	0.027374		0.476195	0.027374	-0.00348					7.596
	2.26186		7.17719	0	6.65008	-0.3417		0.184033	0.027374	0.057438					9.4737
	2.77124		7.25967	0	4.39492	0.069718		-1.52765	1.02737	0.181112					6.5247
	2.46497		5.22751	0	5.59852	0.242544		0.770686	0.027374	0.433835					9.6364
	3.96565		7.26777	0	4.66944	-0.02054		-0.04422	0.027374	0.490191					10.3086
	0		7.22035	0.63093	5.42594	0.027374		0.570748	0.027374	0.236101					8.6739
	4.97724		5.78241	0	3.85405	0.45471		0.355358	0.027374	0.115328					5.735
	2.52372		6.32516	1	6.3827	-0.40044		0.287047	0.027374	0.181638					8.2866
	4.18266		5.97724	0	5.12575	-0.69031		0.453909	0.027374	1.5149					7.045
	1.46497		5.96694	0	0	-1.4376		-0.21274	0.658304	0.027374					7.8753
	1.63093		7.43811	0	5.23622	-0.13858		0.133813	0.027374	-0.13685					5.6604
	1		5.37529	0	4.35015	-0.3417		0.485376	0.027374	0.213503					10.2811
	0		8.54699	0	5.20086	0.027374		-0.03114	0.658304	-0.76412					3.1314
	0		6.85844	1.46497	5.0222	0.027374		0.062663	0.19333	0.740394					7.9245
	0		0	0	4.19181	0.658304		0.027374	0.658304	-1.69946					5.5227
	1		0	0	3.31107	-0.97263		0.027374	0.027374	0.812204					8.0112
	3.31107		7.40963	0	5.01854	0.160818		0.036352	0.027374	0.191493					5.774
	2.52372		7.74114	0	3.77124	-0.31369		-0.09078	0.027374	0.875753					3.9201
	2.5789		7.39222	1.26186	8.54562	1.35382		-0.2504	1.16769	-0.11536					6.5476
	4.77124		7.42307	0	6.02464	0.069718		-0.00673	2.21003	0.340907					5.0185
	0		7.85226	0.63093	5.12575	0.027374		-0.1793	-0.60356	0.3888					10.1585
	4.35776		6.64702	0	6.26279	-0.5307		-0.17974	0.027374	-0.16805					10.9848
	3.40217		7.01117	0	5.76156	-0.3417		0.088967	0.027374	0.395903					3.4594
	1.46497		6.85307	0	5.75505	0.45519		0.545728	1.02737	-0.18312					2.1548
	1		7.33068	1	3.96565	-0.97263		-0.17719	-0.97263	-0.27424					6.8564
	3.15465		7.90195	2.92995	6.00125	0.396444		0.1541	-0.08898	-0.06025					3.5239
	1		6.83129	1.26186	5.81359	0.289234		0.062747	0.027374	-0.00539					6.0258
	5.00374		6.74298	4.06504	3.74188	0.031097		-0.01384	0.163193	1.09908					8.7978
	5.26746		5.63839	0.63093	3.26186	-0.12748		-0.57431	-0.60356	-0.13858					5.7333
	3.46497		5.89138	0	5.01854	0.362092		-0.10245	0.027374	1.02492					6.6417
	0.63093		5.90534	0	6.02948	0.396444		-1.0022	1.28923	-1.31138					7.5726
	3.78558		8.38471	0	8.18175	0.013039		-0.08904	0.027374	0.403424					6.4174
	0		6.23622	0	7.26342	0.027374		-0.17694	0.027374	-0.02423					11.2042
	0		7.51312	1	4.91362	0.027374		-0.2963	-0.97263	0.063708					5.9664
	2.26186		7.51502	0	6.19886	0.100232		0.035844	0.658304	-0.12523					8.1225
	3.86715		5.58286	0	3.26186	-0.12824		0.023416	0.027374	0.344416					5.6338
	5.70292		7.42228	0	7.01363	-0.43933		0.248626	1.28923	0.220262					3.2491
	0		7.26591	1.63093	7.13117	0.027374		0.048265	-0.97263	-0.0109					4.0541
	4.6586		7.11261	0	4.18266	0.401879		-0.26047	0.027374	1.54069					7.2508
	2.33472		6.2868	1.26186	7.11554	-1.67641		-0.25444	0.396444	-0.07906					4.1857
	2.0959		6.11591	0	7.20552	-1.4376		0.163911	0.027374	0.417778					4.1186
	0		7.80949	0	6.17239	0.027374		-0.30919	0.027374	0.48467					5.5762
	0		7.0502	0	6.20086	0.658304		0.013883	0.027374	0.116039					4.9356
	0		4.31902	0	5.35776	0.658304		0.484398	0.027374	-0.00087					8.818
	0		4.72683	0	6.85209	0.658304		0.027374	1.28923	-0.15648					0.3247
	0		6.62341	1	5.94863	0.027374		0.151356	-0.3417	0.446562					10.7908
	0		6.52372	3.77124	6.05687	0.658304		-0.40495	-1.3417	0.066407					6.5197
	0		6.03671	0	6.61519	0.027374		0.231687	0.027374	-0.04808					3.7445
	5.23622		5.80435	0	5.83778	0.08612		-0.01056	0.027374	0.471824					6.2195
	0.63093		6.5736	0.63093	6.25339	0.027374		-0.33639	-0.60356	0.096516					7.9314
	0		7.41096	0.63093	6.10818	0.658304		0.135203	0.027374	0.589226					6.1446
	3.72683		6.08687	0	5.74519	0.057221		0.273492	0.027374	0.349552					4.6002
	0		2.18266	4.60817	5.68545	1.28923		0.106575	-0.34458	0.245881					6.3197
	3.72683		1	3.81359	4.98107	-0.4376		0.920163	-0.52435	0.823941					5.2384
	0		6.60239	0	5.97468	0.027374		0.003883	0.658304	0.177357					7.383
	0		7.45215	0	4.47169	0.027374		-0.04783	0.027374	0.585167					8.2426
	5.2758		5.04744	1	7.13513	0.361666		0.741496	-0.97263	-0.25713					7.06
	5.30841		8.42281	0	4.78083	0.285891		0.282341	0.027374	-0.04192					7.8619
	1.46497		6.57692	0	6.85405	0.027374		0.041181	0.027374	0.084194					5.9187
	0		5.68192	0	6.16512	0.027374		0.329079	0.658304	0.21579					6.9592
	0		7.23974	1.26186	4.57293	0.027374		-0.01552	0.536758	0.145169					5.2165
	5.47392		4.84521	0.63093	5.59852	-0.21033		0.658304	0.027374	-0.09723					6.2802
	2		6.70003	0	6.43837	-0.71077		-0.29242	0.027374	0.209892					8.1667
	0		7.11847	0	6.05335	0.027374		1.01684	1.02737	0.1052					6.078
	5.14512		6.58614	1	6.10929	-0.2681		1.36998	2.31417	0.549638					5.148
	3.52372		7.33932	1.89279	5.82425	0.63914		0.621892	0.814729	0.356717					7.7922
	3.90534		7.62089	2	5.33989	0.494838		0.23259	-1.97263	0.03763					5.3407
	0.63093		7.17651	0	5.79188	0.658304		0.739588	0.027374	0.437361					6.8398
	0		8.02639	0	6.3269	0.027374		0.329824	0.658304	0.099427					0.7639
	1.46497		8.66477	2.85405	5.48278	1.77223		0.2748	-0.30296	0.781776					6.5176
	0		5.36532	0	5.3827	0.027374		0.493851	0.027374	-0.32584					8.8023
	5.38516		6.22067	0	5.64025	-0.25182		-0.2394	0.658304	0.183701					5.2963
	2.52372		6.72346	1	6.6011	-0.86542		0.219823	-0.97263	0.165935					4.6512
	0		6.83927	0	4.0331	0.027374		0.25817	0.027374	0.389191					8.5663
	0		4.99625	0	4.44452	0.027374		-0.40195	0.027374	0.777692					12.8134
	0.63093		7.03069	1	6.76695	-0.60356		0.155185	0.289234	0.115936					8.4495
	0		5.92454	0	5.69073	0.658304		-0.09282	0.027374	2.07446					4.5203
	1.26186		6.88338	4.10596	6.79449	0.027374		0.25144	-0.07859	0.482804					10.9275
	0		5.63653	0	6.33645	0.027374		0.434718	0.027374	0.123105					6.9086
	0		7.08725	1.77124	5.47614	0.027374		0.134963	-0.2789	0.375484					10.6599
	3.06505		7.74427	0.63093	7.78417	-0.5727		0.070962	0.027374	-0.16782					5.3957
	0.63093		7.29346	0	3.86715	-0.60356		0.119894	0.027374	0.818826					14.3296
	0		7.20153	0	7.27887	0.027374		0.171729	1.02737	-0.07225					8.2912
	2.52372		4.27025	0	2.92995	0.599558		-0.06022	0.027374	0.162472					6.2565
	0		7.50479	1.26186	4.18266	0.658304		0.393731	0.861418	0.716187					13.7106
	0.63093		6.75831	0	7.34161	-0.60356		0.527484	0.027374	0.122333					6.9959
	5.15465		6.99206	0	5.73188	-0.20545		-0.07096	0.027374	0.559229					5.8175
	0		7.87562	2.46497	6.07084	0.027374		0.289512	-0.54481	0.075737					10.403
	0		6.87816	1	5.69248	0.027374		0.047608	2.56986	-0.69558					6.0731
	0.63093		4.97339	0.63093	6.1192	-0.60356		0.844287	0.658304	0.170032					6.3889
	0		6.95871	0	7.39949	0.027374		-0.05365	0.027374	0.269773					7.9111
	1		6.72458	0	7.00829	-0.97263		-0.17771	0.027374	0.353517					2.1254
	0		7.32778	0	5.1578	0.027374		0.150479	0.027374	0.696846					9.4244
	0		7.57912	0.63093	3.68014	0.027374		-0.03626	-0.60356	-0.2506					9.2346
	0		7.70982	0.63093	7.00498	0.027374		-0.04179	0.658304	-0.21227					12.0567
	0		7.48082	3.46497	7.26466	0.027374		-0.08618	0.04738	0.06427					4.8202
	0		6.3093	1.46497	5.81052	0.027374		0.226925	0.745059	-0.95587					9.4637
	0		5.4376	1	4.65313	0.027374		0.328335	-0.3417	1.05261					5.7167
	0		3.59658	0	7.13081	0.027374		0.613455	0.027374	0.59486					5.1011
	0		4.30305	0	6.01609	0.027374		-1.87351	0.027374	-0.35966					6.7329
	0		3.42359	1.46497	7.01158	0.027374		0.7489	-1.4376	-0.74127					5.7674
	3.2868		4.27856	0	7.26839	-0.07677		-0.17574	1.02737	0.309689					4.5455
	5.6328		7.17032	0.63093	0	0.090548		-0.21299	0.658304	0.027374					7.2165
	0		0	0	0	0.658304		0.027374	0.027374	0.027374					11.0612
	0		0	5.54455	6.7691	0.027374		0.027374	-1.12957	0.054326					7.0699
	0		5.3827	0.63093	5.89138	0.027374		-0.06037	-0.60356	-0.56905					5.9687
	0		6.16304	0	4.04387	0.027374		0.0305	0.027374	1.45519					9.1162
	3.0959		5.87147	0	7.72251	-0.3417		0.34467	0.027374	-0.57704					7.8818
	2.89279		5.938	1.89279	6.9035	0.230488		0.437816	-0.09417	-0.363					9.4382
	2.0959		4.83629	0.63093	7.67083	0.562401		0.370674	-0.60356	-0.16657					4.9052
	0		5.87863	0.63093	7.11518	0.027374		0.170943	0.396444	-0.30064					7.736
	4.75177		5.25905	4.19181	6.43605	-0.33679		0.537965	-0.0787	0.282636					7.878
	2.33472		5.13549	0	6.62341	0.09483		0.545021	0.658304	0.359619					6.8685
	5.35776		4.53002	0	4.5789	-0.39641		0.562401	0.027374	0.748837					4.0634
	0		5.01117	0	4.47169	0.027374		0.520761	0.027374	1.66829					7.7145
	0		6.68604	2.77124	8.08244	0.027374		0.097471	0.25613	0.175457					3.9326
	0		5.72176	1	6.6011	0.027374		0.161126	-0.97263	0.544375					5.9242
	0.63093		5.96175	0	6.96131	-0.60356		0.683349	0.027374	-0.07599					5.1173
	2.46497		2.77124	0	7.45518	0.68815		0.903762	0.027374	-0.04265					9.5697
	0.63093		7.34958	0	7.5395	0.027374		0.078362	0.027374	1.01097					6.845
	3.84076		7.12575	2	7.27549	-2.55153		0.270278	-0.97263	-0.06342					10.7584
	0.63093		7.42385	2	6.49155	-0.60356		-0.23798	-1.3417	0.162371					7.2426
	0.63093		5.87147	1.46497	4.20983	0.396444		0.058472	-1.4376	0.972191					3.4409
	1		7.4394	0	5.31107	0.798618		-0.41077	0.658304	0.10391					7.3298
	0.63093		5.75831	0	6.68133	0.396444		-0.01769	0.658304	-0.09781					6.6957
	4.97339		6.93978	0	5.26186	-1.6113		-0.2211	0.658304	0.895604					4.159
	5.27856		7.40831	0	6.06621	-0.11894		0.028702	0.027374	-0.98785					5.144
	4.24484		6.81512	0	5.80435	-0.35032		-0.03652	0.658304	1.02272					5.6903
	4.04387		5.51738	3.0331	6.14937	-0.65874		-0.38404	-0.07578	0.105515					5.3635
	1		6.784	0	6.03671	0.289234		0.221047	0.027374	0.268308					7.7933
	0		8.03711	0	4.70119	1.92016		-0.12337	0.658304	0.370059					5.694
	3.20983		7.06543	3.56088	8.01431	-1.71748		-0.17187	0.008985	0.104079					5.1216
	4.22751		6.30484	1.89279	1.77124	-0.07438		0.037147	-0.60356	0.14892					6.0606
	0.63093		7.50408	1.46497	5.18266	0.027374		-0.06919	-0.4376	0.114965					5.6648
	0		5.68369	2.85405	5.94863	0.027374		0.35855	-0.4245	-3.92126					7.6028
	1		7.79397	0	3.48498	-0.97263		-0.10216	0.027374	0.369671					7.0405
	0		6.46047	0	2.96565	0.027374		-0.23223	0.027374	0.187477					6.9963
	0		6.98235	0	5.83029	0.027374		-0.02638	0.027374	0.48752					4.1133
	0		7.66403	1.46497	4.72683	0.027374		0.512825	-0.4376	0.242544					6.8794
	0		7.86054	0	5.47614	0.027374		-0.09999	0.027374	-0.61697					5.7082
	0.63093		2.85405	0	6.28315	0.658304		0.78724	0.027374	0.43729					5.9822
	0.63093		0	0	5.46497	0.027374		1.28923	0.658304	0.753195					6.2574
	0		4.54866	0	7.1181	0.027374		0.249959	0.027374	-0.06448					5.0388
	0		6.43991	0	2.40217	1.28923		0.149689	0.027374	-0.04008					5.7421
	0		6.93756	3.35776	6.86474	0.027374		-0.01693	-0.75149	-0.11278					11.5591
	0		7.23268	3.20983	6.64886	1.02737		0.033798	-0.9206	-0.18234					4.4444
	0		6.94112	4.6421	2.92995	2.42955		0.008532	-0.31976	0.728357					9.2534
	1		6.63715	0.63093	4.46497	2.55109		0.573562	0.027374	0.187694					9.7625
	1.63093		0	2.33472	5.61772	1.32639		0.027374	-0.67641	0.292553					6.031
	1.46497		0	1.46497	6.23525	2.34798		0.027374	-0.17574	-0.05745					2.8381
	0		7.03511	2.89279	3.97724	0.027374		0.350871	-1.86542	0.629033					11.8971
	1.46497		7.16616	0	5.51525	1.98599		0.149223	0.027374	0.018827					8.5424
	1.26186		7.89746	1.46497	6.15148	1.69546		0.259523	0.027374	0.249528					7.899
	0		7.71287	5.26746	4.92589	0.027374		0.164149	-0.43111	0.835032					5.6
	0.63093		5.784	1.63093	4.62529	0.396444		-0.04338	-0.97263	1.87303					6.7221
	0		7.41572	3.06505	3.92995	0.027374		-0.18615	-0.26643	0.595504					9.176
	0		7.17719	0.63093	5.05099	0.027374		0.088963	0.861418	0.055276					5.9801
	0		7.49711	1	7.98079	0.658304		-0.16341	-0.97263	-0.32833					7.0285
	2.33472		6.56625	0.63093	6.55614	0.216376		0.077575	-0.60356	-0.25759					12.3596
	2.89279		7.23203	0	7.08308	0.421384		0.254301	1.28923	-0.17802					7.7258
	2.92995		7.34389	0.63093	6.50312	0.477666		-0.30864	0.027374	-0.45233					4.0951
	2.5789		6.88951	3.90534	5.40698	0.341261		0.433734	0.524203	0.269866					3.9409
	2.40217		7.24516	0	5.61772	0.625201		-0.19234	0.027374	-0.00552					2.5974
	4.3269		5.76642	0	7.13799	-0.27733		0.138164	0.027374	0.236406					10.4845
	0		7.8945	0	6.36364	0.027374		-0.06468	0.027374	-0.06974					7.9146
	2.0959		7.70963	0	4.68545	0.19333		-0.42071	0.027374	-0.01598					6.5574
	1.89279		4.06504	1	2.40217	0.134585		0.304794	-0.97263	-0.48201					6.2888
	0.63093		6.33385	0.63093	4.97339	-0.60356		0.128798	0.027374	0.019627					7.4241
	0.63093		6.4173	0	6.11261	0.658304		-0.14986	0.027374	-0.19949					7
	0		6.87003	0	6.23332	0.027374		-0.26046	0.027374	-0.07046					8.1395
	2		6.23622	0	7.68741	-0.3417		-0.05314	0.027374	0.070349					6.6417
	0		5.07545	0	6.40698	1.02737		-0.32124	0.027374	-0.2781					7.265
	2		7.61519	0	6.16408	0.606276		-0.38862	0.027374	-0.15436					5.1051
	2.46497		7.05882	4.11591	7.90242	0.027374		0.134368	0.513858	0.121206					8.3102
	0		6.06038	3.31107	3.42359	0.027374		0.28249	0.330216	0.14627					8.1227
	1		6.90857	2.72683	3.942	-0.97263		0.526843	0.230488	-0.03457					3.0777
	3.54249		6.06621	1.26186	6.67837	0.241566		0.352034	0.658304	-0.2983					9.4801
	5.38761		6.97425	2.18266	6.73911	0.093431		0.153511	2.73751	0.185722					6.7621
	0		7.08649	0.63093	5.82728	0.027374		0.014798	-0.60356	-0.12331					8.2766
	0		6.2721	1.89279	4.84076	0.027374		0.008663	-1.23449	-0.362					8
	0		6.72627	2.33472	6.9975	0.658304		-0.10883	0.928874	0.326341					5.0431
	3.56088		5.39976	0.63093	3.42359	0.045399		0.069828	0.861418	-0.18639					6.3465
	2.33472		5.17651	0.63093	7.01895	0.216376		0.145829	0.027374	0.147492					9.1283
	2.85405		6.4345	3.0959	7.47417	-1.19575		-0.19433	-1.29729	-0.42459					6.192
	6.23429		5.07889	2.81359	5.90257	0.366018		0.190463	-0.2625	0.16868					7.123
	0		6.13549	2.89279	5.88148	0.658304		-0.05594	-0.13858	0.277063					4.9246
	1		6.42359	3.942	4.94995	-0.97263		0.266007	-0.65277	0.333644					7.5298
	3.38024		7.05256	2.26186	6.351	0.112109		-0.05136	0.167688	-0.5834					6.0961
	0.63093		5.55885	2.18266	6.36029	-0.60356		0.105053	-0.15528	-0.23701					4.8341
	1.89279		5.82274	3.06505	1.63093	-1.23449		-0.09071	0.058233	1.02737					6.3224
	3.26186		6.72176	5.41888	6.41096	0.076588		0.092243	-0.14952	-0.35169					7.2268
	5.00746		6.28771	2.68014	4.71666	0.190229		-0.14773	2.73728	-0.15301					6.648
	0		6.39005	5.95653	5.23332	0.027374		-0.04014	-0.0649	0.76358					3.3854
	3.46497		7.62236	4.60817	5.09253	-0.07984		-0.0265	-0.91677	0.21341					8.3333
	3.59658		6.60561	0	5.92995	0.044712		-0.1223	0.027374	-0.19447					8.3468
	3.81359		7.15465	1.63093	5.59268	-0.13858		-0.10874	0.289234	-0.3735					10.9792
	0.63093		7.25245	5.0222	6.84768	-0.60356		0.270352	0.424048	-0.00264					6.4581
	4		6.58088	3.54249	6.36865	-0.61486		-0.04824	0.132518	-0.28441					8.3455
	1		5.52582	1.63093	6.3199	-0.97263		0.156508	0.579103	-0.33731					6.2283
	3.18266		6.20086	3.40217	7.89357	-0.00064		0.168975	1.23337	-0.35901					10.9145
	0		6.04507	0	7.27241	0.027374		0.130615	1.02737	0.31539					6.9544
	0		6.59981	0.63093	5.45367	0.658304		0.39881	0.027374	0.204638					3.8278
	2.63093		7.12973	2	5.46047	-0.02465		-0.72872	-0.97263	0.377425					8.5415
	4.79031		6.09478	4.14512	6.17856	-0.32534		0.275916	-1.30416	0.100311					6.6942
	4.49808		7.26279	7.82862	4.77124	-0.03311		-0.07378	-0.27262	-0.23288					8.0173
	0.63093		7.01445	0.63093	7.56536	0.027374		-0.09429	0.861418	-1.11832					8.7394
	0.63093		7.47169	4.88006	5.53419	1.39644		0.036254	-0.91068	0.552394					6.6265
	1.63093		3.86715	2.85405	7.37226	-0.3417		0.266188	-1.05543	-0.05808					8.0342
	1.46497		7.52909	2.40217	5.10262	-1.4376		0.038707	-0.2789	0.369271					4.2553
	1		5.05452	0.63093	7.78716	0.027374		-0.04607	0.027374	-0.19085					7.854
	4.88856		6.71496	2.46497	5.54661	-0.21909		0.084196	-0.4376	0.212644					7.8185
	2.46497		6.351	2.89279	7.6952	1.17632		-0.42105	-1.60356	-0.28868					10.1887
	0		7.70867	2.92995	5.54661	0.027374		-0.01266	0.280085	0.209285					7.0988
	4.53002		7.27856	2	6.73522	-1.8225		-0.03839	1.02737	0.037891					4.0049
	0		6.92634	2.5789	6.2515	0.027374		0.12688	0.544375	0.312149					2.6217
	5.40458		6.65374	2.26186	6.84866	-0.28468		-0.20121	-1.23449	0.107762					8.7129
	4.65313		5.4376	1.26186	4.64763	-0.26799		0.172638	1.44566	0.032874					3.6847
	2.40217		8.79917	3.42359	5.98996	0.396444		0.261483	0.217698	0.170749					10.6764
	2.0959		6.47392	4.22751	7.47342	-0.06853		-0.12664	-1.73516	-0.22865					8.1708
	3.942		4.10596	1.89279	5.71666	0.277177		0.601557	3.11566	0.213281					7.6165
	3.06505		5.04744	3.61391	7.38325	-0.00457		-0.5417	-0.5215	-0.01513					8.9704
	1.46497		8.46821	1.26186	6.40937	0.027374		-0.16997	0.536758	0.145229					5.3664
	1.26186		6.94333	0.63093	5.26186	-0.60356		-0.50818	0.658304	0.073923					0.6502
	2.81359		6.38106	1.26186	6.64148	0.213786		-0.01897	2.82004	0.36909					5.5496
	3.77124		7.781	2.26186	6.61899	0.027374		-0.08599	3.40205	0.046775					8.8435
	0.63093		5.79657	5.75505	6.04981	0.396444		0.363052	-0.11567	-0.01621					6.0134
	5.37777		6.83927	0	4.11591	0.242284		-0.7239	0.658304	0.820956					1.3301
	4.68545		7.2095	1.77124	7.38652	-1.21356		0.131899	-1.11294	-0.0672					7.0252
	0		5.6586	4.56088	6.5629	0.027374		0.163786	-0.2066	0.094157					11.7057
[truncated: 8,291 more rows]
