# Supplementary material for: Loss of Kmt2c or Kmt2d primes urothelium for tumorigenesis and redistributes KMT2A–menin to bivalent promoters
Source: Nat Genet. 2025 Jan 13;57(1):165–79. doi: 10.1038/s41588-024-02015-y (PMC11735410; doi:10.1038/s41588-024-02015-y)
Supplement: Supplementary file 16 — Statistical source data. [file 41588_2024_2015_MOESM16_ESM.xlsx]

## Sheet: Sheet1
Extended Data Fig. 6a	Menin				Extended Data Fig. 6e	Hollow				Solid					Extended Data Fig. 6f	WT	WT+MI503	dKO	dKO+MI503
	0-5	5-8	8-20			WT+DMSO	WT+MI503	dKO+DMSO	dKO+MI503	WT+DMSO	WT+MI503	dKO+DMSO	dKO+MI503			11	2	114	77
	0.296247	2.02596	2.441			86.0465	81.0811	6.66667	17.5	13.9535	18.9189	93.3333	82.5			24	11	80	32
	1.07252	0.536924	0.195604			87.5	92.1053	8.57143	19.2308	12.5	7.89474	91.4286	80.7692			20	18	149	55
	0.562963	-0.39167	0.009217			77.2727	95.1219	0	22.5	22.7273	4.87805	100	77.5			11	6	168	56
	1.1545	-0.39229	-0.6818			79.6296	98.3051	2.32558	12.7273	20.3704	1.69491	97.6744	87.2727			10	5	156	66
	0.941	0.073424	-0.29403			81.25	100	0	25.641	18.75	0	100	74.359			16	12	113	40
	0.087391	-0.76276	0.03961			89.6552	93.75	0	14.5833	10.3448	6.25	100	85.4167
	-0.86633	0.887542	0.467197			78.125	90	2.94118	6.45161	21.875	10	97.0588	93.5484
	-0.78303	-0.09291	-0.29607			86.6667	95.2381	0	13.0435	13.3333	4.7619	100	86.9565
	-2.35148	0.106487	-0.40959			65.5172	92.8571	14.8148	10.3448	34.4828	7.14286	85.1852	89.6552
	-2.30493	0.343271	-0.41204			75.8621	93.3333	5.26316	12	24.1379	6.66667	94.7368	88
	-2.14396	0.569575	-0.82343			83.3333	100	0	15.7895	16.6667	0	100	84.2105
	-0.26599	-0.22938	-0.52509			83.871	94.1176	4	18.1818	16.129	5.88235	96	81.8182
	-0.62164	-0.26005	-0.41412			78.5714	100	0	10	21.4286	0	100	90
	-0.48414	-1.83911	-0.21853			82.3529	90.9091	5.71429	15.1515	17.6471	9.09091	94.2857	84.8485
	0.493469	0.337028	-0.71373			68.421	81.8182	5.26316	23.8095	31.5789	18.1818	94.7368	76.1905
	-0.37977	-0.14369	0.037323			55	100	20	35.7143	45	0	80	64.2857
	-0.17143	-0.66934	-0.4478			81.25	90	5	17.6471	18.75	10	95	82.3529
	-0.47386	0.15748	0.462739			76.1905	81.8182	0	33.3333	23.8095	18.1818	100	66.6667
	-1.82905	0.00857	-0.18257			86.3636	90.9091	4.54545	11.7647	13.6364	9.09091	95.4545	88.2353
	-1.04413	-0.41288	-0.40037			69.5652	80	4.34783	26.3158	30.4348	20	95.6522	73.6842
	-0.62595	-1.26465	-0.41659			75	88.2353	18.75	22.2222	25	11.7647	81.25	77.7778
	-1.31495	0.282536	-1.21701			72.2222	86.6667	4	26.3158	27.7778	13.3333	96	73.6842
	-1.14709	-0.23098	0.006895			87.5	100	5	23.8095	12.5	0	95	76.1905
	-0.06149	-0.52771	-0.14232			62.5	72.7273	0	26.087	37.5	27.2727	100	73.913
	1.38121	0.762369	-0.9165			58.3333	100	6.25	28	41.6667	0	93.75	72
	-1.31112	0.033243	-0.59343			87.5	63.6364	0	36.8421	12.5	36.3636	100	63.1579
	0.517002	0.60795	-0.3319					3.7037				96.2963
	-1.5812	-0.97854	-0.77702					0				100
	-0.60538	-0.68694	0.095878
	0.002931	0.080309	-1.67415
	-0.67282	0.205736	-0.25954
	-0.53868	0.548506	-0.67653
	0.025963	0.052257	-0.51825
	0.970447	0.257237	-0.42851
	-0.43622	-0.49601	0.472805
	-0.57018	-0.76391	-0.18948
	-0.34012	-0.54634	-0.00728
	-0.00758	0.25525	-0.13818
	-0.25007	0.005642	0.439421
	-0.22446	-0.43539	0.141778
	-2.24216	-0.27101	-0.40122
	-1.08786	0.242442	-0.84706
	0.085753	0.052196	0.026883
	0.852561	-0.22415	0.220712
	-1.78345	-0.40001	-0.21609
	1.23348	-0.51982	-0.24216
	-0.61821	-1.64396	-1.06974
	0.846483	-0.05908	-0.1096
	-1.47404	-0.42547	-1.67533
	0.677966	-0.41977	-0.31448
	-1.32097	-0.23473	-0.44101
	-0.93916	0.539823	0.049382
	-0.39449	0.339371	-0.69804
	-1.18038	0.180908	-0.05593
	-0.51245	-0.0837	-0.29242
	-1.24678	-0.25039	0.118332
	0.864998	0.074009	0.019946
	-2.11717	-0.57387	0.02158
	-1.135	-1.3297	-0.23977
	-0.47068	-0.15428	-0.0371
	0.279383	0.737762	0.125965
	-0.23331	-0.77785	-0.42937
	0.572517	-0.21638	-0.85668
	-0.79005	-1.05743	-0.71638
	-1.03388	-0.40351	-0.81821
	-2.86635	0.021759	-0.22878
	0.079406	-0.42752	-0.10154
	-2.12364	-1.72857	-0.34357
	-1.28238	-0.30171	0.072517
	-0.77834	-0.73189	0.04839
	0.22452	-0.35522	-0.43867
	-0.61849	0.353316	-0.01349
	-0.48704	-0.15854	-0.17416
	-0.32203	-0.29538	0.03393
	-1.20733	0.307982	-0.36665
	-0.96921	0.718616	0.134234
	-0.06264	0.436921	-0.35396
	-2.12364	-0.94772	0.524086
	0.10115	-2.35148	0.416752
	-1.80493	-0.24986	0.222021
	-0.54455	-0.01514	1.15808
	-0.15884	-0.05636	0.870088
	-0.45621	-0.1479	-0.30493
	-1.64396	-0.60018	0.619072
	0.101596	-0.76895	0.073222
	-0.78628	0.832577	-0.04275
	-3.34012	-0.90979	-0.21914
	0.441	0.523338	-0.65987
	-0.22446	0.249782	0.120227
	2.14852	-0.48887	-0.54825
	1.441	0.965249	1.06356
	0.307736	0.317341	0.075018
	-0.96268	-0.29255	-0.4065
	0.265751	-0.80666	-0.16382
	0.263996	-1.26241	-0.49035
	-0.9005	0.260139	-1.57727
	-0.46446	0.415224	-0.38276
	-0.3588	-0.64907	-0.52444
	-0.90814	-0.598	-0.80688
	-0.73702	-0.29481	0.066769
	0.111092	0.301189	-0.91536
	-0.86104	-0.0341	-0.11069
	-2.5812	-0.48901	0.427129
	-0.63918	0.149966	0.246206
	-0.06491	-0.83845	-0.4584
	-1.14151	-0.59916	-1.8129
	-0.52102	-0.91033	-1.03821
	1.15607	0.47037	-0.44584
	-1.49129	-1.23582	-1.03279
	0.233481	-1.25897	0.856789
	-0.36577	0.154505	-0.76331
	0.171137	-0.24006	-1.69373
	1.85604	-0.57379	-0.55479
	0.557033	0.159258	-0.58431
	0.001174	0.762928	-0.0618
	-0.76612	-0.68242	0.276843
	1.32353	0.494912	-0.40889
	-0.58604	-0.59219	-2.40922
	-0.96474	0.550617	-0.349
	0.206257	-2.24362	0.162602
	-1.101	-0.57692	-0.06067
	-1.6572	0.242779	-0.31946
	-0.51498	-0.14396	-1.059
	-0.27079	-0.7344	-0.46781
	-1.92523	-0.57692	-0.18765
	-0.25165	-2.46589	-1.059
	0.593077	0.128793	-0.27015
	-0.67751	0.32248	0.550865
	-0.92934	-0.61478	-0.9298
	0.744841	-0.48305	-0.12459
	-0.09028	-1.22187	-1.25305
	-0.559	-0.99032	-0.39578
	-0.61038	0.613601	-0.65571
	-1.059	-0.88379	-0.29114
	-1.3129	0.356394	-0.45915
	-0.12597	-0.34902	-0.29971
	-0.67701	-0.05048	-0.01514
	0.620227	0.318816	-1.0851
	-0.8802	-0.40082	0.365047
	-0.7757	-0.34773	-0.60273
	0.864998	-0.26261	0.176841
	0.378235	-0.2154	-0.00789
	-0.75516	0.493349	-1.28872
	0.445705	0.302095	-0.4066
	-0.98048	0.07372	-0.7497
	-0.31503	-0.07105	0.356096
	1.52596	0.211094	-0.10187
	-0.64447	0.511211	-0.05443
	-1.64396	-0.4503	-0.19398
	-0.49529	0.269457	-0.64629
	-0.08786	-0.72039	0.359251
	1.06266	0.550212	-0.34026
	-1.06163	-0.19684	0.641269
	-0.91612	0.269023	0.300595
	-1.35148	-0.02318	-0.10569
	0.232688	0.417539	-1.45471
	-0.1702	-0.43816	-0.77939
	-1.35148	-0.05719	-0.66678
	0.997671	-0.75514	-0.09551
	-1.983	0.619072	-0.42745
	-0.85148	0.736456	0.134234
	-0.4177	0.04818	0.30726
	0.563556	-1.7146	-0.26362
	-1.24046	0.452805	-0.12217
	-0.01441	-0.01241	0.002
	-2.1702	0.077992	-0.30718
	-0.28385	-0.25326	-0.8303
	-0.42748	0.331805	0.053287
	0.231639	0.644263	1.4045
	-1.69103	-0.05253	0.149377
	-0.34131	0.410563	-0.42748
	-0.59562	0.411792	-0.47596
	-0.60273	0.208217	0.174951
	-1.86799	0.063985	-0.07862
	-0.43335	-0.37197	0.486537
	-0.97153	0.392002	-0.7697
	-0.80626	0.670205	0.199924
	0.216544	-1.598	0.143281
	-0.25508	-0.76475	-0.87313
	-0.3743	0.029658	-1.90922
	-0.07551	-0.31735	-0.12087
	-0.3518	0.38321	-0.62364
	-0.97404	0.261207	-0.12775
	-0.43916	-0.77011	-1.68296
	0.985692	-0.48962	0.247488
	-0.98799	-0.58453	-0.35449
	-0.58494	-0.97931	-0.13143
	-0.54764	-0.00187	0.111101
	0.346358	-0.27958	-0.022
	2.49675	-0.22404	-1.26765
	0.587391	-0.31155	0.389356
	0.09388	-0.59441	-0.05222
	-0.74292	0.615586	0.288752
	0.229394	0.172486	0.470447
	-0.37438	0.94025	-0.33342
	-0.059	-0.46068	-0.39521
	-0.40922	-0.27449	-0.88352
	1.35115	0.719045	0.958948
	-0.059	0.166606	0.700393
	-1.26634	-0.45762	0.116137
	-1.10273	-0.6962	-0.29459
	0.083451	-0.38336	-0.02162
	-0.39804	0.143941	-0.30473
	-1.35148	-0.04084	-0.01652
	0.223853	0.426154	-0.19754
	-1.88093	0.16507	-0.07605
	-0.29597	0.946027	-0.29487
	-0.16616	0.341834	-0.10728
	0.311528	0.187726	-0.46268
	-0.25099	0.353725	-1.93347
	0.296247	-0.47644	-0.35221
	-2.79597	-0.58739	0.07704
	1.31547	0.413554	-0.69421
	0.312756	-0.30097	-0.40069
	0.490378	0.835868	0.595339
	0.047015	-0.22646	0.70346
	0.030433	-0.16506	0.551019
	-0.06013	-0.48339	0.190589
	-0.69941	-1.51052	-0.29275
	-0.11151	-0.96268	-0.05433
	0.29491	-0.34948	-0.08793
	-0.172	-0.42873	0.541125
	-0.42748	0.856037	-0.07253
	-0.40334	-0.39194	1.59974
	-0.05487	-0.01422	0.117449
	-0.17594	-0.28469	-0.11007
	-0.21398	-0.1894	-1.38387
	-1.059	0.19012	-0.18741
	-0.61914	0.181458	-0.72793
	-0.74649	-1.07033	-0.23098
	-2.64396	0.468224	-0.74324
	-0.12939	-0.10393	-0.41409
	-0.43525	-0.86033	-0.38801
	-0.01343	1.02347	-0.16011
	0.075044	-0.0485	0.109517
	-0.68836	-0.36962	-0.24961
	0.287396	-0.67648	-0.14499
	-0.88093	-0.52321	0.670182
	-0.30427	-0.20667	-0.64195
	-0.62114	-0.11661	-0.5361
	0.09078	-0.25825	-0.06487
	0.109517	-0.7689	-0.68745
	-0.51787	-0.17209	-0.54131
	0.509752	-0.08701	-0.10296
	-1.35148	-1.15352	-0.57018
	0.809483	-0.43858	-0.51246
	-0.56496	-0.37368	-0.35872
	0.037323	-1.05085	-0.07367
	-0.28648	0.034238	-0.39181
	0.331715	-0.5361	-0.67769
	0.896446	0.165002	-0.73454
	-0.82318	-0.34102	-0.55716
	-0.12266	0.941	-0.12978
	0.269023	-0.33216	0.073077
	-0.25927	0.79221	-0.19501
	-0.6456	1.94236	0.392222
	-0.04963	-0.39521	1.09897
	-0.23997	-0.32226	0.798299
	0.247938	-0.92711	0.024617
	-1.14396	0.096766	0.282773
	-0.67666	-0.0659	-0.36128
	-0.38955	-0.46502	-0.73582
	0.260705	-0.01177	0.339233
	-1.37047	-0.22353	-0.04939
	-3.71884	-0.26652	-1.83911
	-0.60187	-0.1994	-0.21289
	-0.62726	-0.83515	-0.32765
	-0.10821	-0.11136	-0.41436
	-0.85148	-1.47121	-0.20502
	-2.01245	1.58118	-0.46784
	-2.49212	-0.40313	-0.16967
	-1.01777	0.555274	-1.6572
	-0.65193	0.942638	-0.03761
	-0.27353	-0.81174	-0.10713
	0.072517	-0.30818	-1.09612
	-0.43613	-0.43943	-0.47711
	0.119735	1.0768	-1.88989
	1.23455	0.212057	-0.03131
	-2.32078	0.570203	-0.546
	-1.0052	0.286111	-0.38914
	-0.51025	0.203875	-1.07684
	0.788997	-0.04451	0.740731
	-1.47386	-0.46225	-0.97161
	-2.57018	-0.64804	-0.30399
	-0.74914	0.263996	-1.25516
	-0.53729	0.163092	-0.46305
	-0.32941	0.197142	0.244841
	-0.07328	0.226158	-0.25993
	0.735131	-0.11384	-0.49333
	-0.48272	-0.52541	-0.24625
	-0.78398	-0.52791	-1.26825
	-0.09031	-0.29369	-0.90477
	0.622285	-0.57111	1.53982
	-1.06596	0.053688	-0.59548
	0.268403	-0.96446	-0.0927
	-0.41283	0.317036	-0.00196
	1.02596	-0.11602	-0.18232
	-0.09236	-0.135	-0.62574
	0.375072	-0.51843	0.364998
	-0.57005	0.219882	0.12807
	-0.39557	0.33191	-0.33839
	-1.56785	0.015092	0.072712
	-2.0812	0.187103	-0.26882
	0.036966	-0.20901	-0.12736
	0.392277	-0.05625	-0.22571
	1.23348	-0.03951	-0.65268
	0.027999	0.380639	-0.35505
	0.126564	-0.08887	-0.34288
	0.558233	-1.33691	0.412708
	0.404327	-0.35313	0.162853
	-0.71964	0.414136	-0.87047
	-0.93045	-0.53889	-0.20018
	0.455573	-0.55657	0.638596
	-0.06182	-0.13923	0.04365
	-1.51777	0.206035	-0.34851
	-0.6702	-0.18895	0.137159
	0.803035	0.369408	0.068675
	-0.00123	-0.04645	1.63141
	1.65748	0.072517	-0.2808
	-0.6681	0.20901	-0.35077
	0.099741	-1.38093	-0.26652
	-0.05011	-0.17903	0.124794
	-0.53868	-0.98551	1.66339
	-1.35148	-0.05453	-0.99623
	-1.28872	-0.41261	0.246947
	-2.72793	0.004624	-0.35747
	-0.06198	-0.60222	0.086458
	-0.81663	-0.39356	-0.13525
	-0.62775	0.061504	-0.76949
	0.11758	0.013957	-0.01614
	0.412708	-0.04377	-0.58664
	0.081009	0.5065	0.734549
	1.441	-0.00792	0.063556
	-0.559	0.784836	0.08539
	0.870911	0.011721	-0.07209
	0.15748	-0.79133	-0.37047
	0.303888	-0.64224	-0.19393
	0.648519	-0.96679	-0.73484
	-0.87634	-0.1113	-0.96476
	0.566769	-0.20162	-0.00303
	0.034078	-0.05768	-0.34012
	-0.02568	0.620841	-1.07224
	-0.97402	1.09308	0.0211
	-0.21266	0.187951	-1.14402
	-0.93414	0.186358	0.205189
	0.170642	-0.10953	-0.20303
	-0.05525	-0.93843	-0.31998
	-0.63998	-0.41389	-0.41027
	-3.10273	0.490347	-0.8493
	-0.3299	-0.15161	-0.02873
	-0.75469	-0.31182	-0.46901
	0.090886	-0.61537	-0.68296
	-2.35148	-0.54039	0.207205
	-0.43323	0.389527	0.17154
	1.88576	0.133027	-0.43599
	-1.57385	0.683713	-0.65918
	0.248054	-0.92748	-0.36799
	-0.60223	-1.38587	0.406556
	-0.15673	-0.33911	1.64899
	1.16419	-0.14184	-0.38076
	-0.64712	0.157164	1.06719
	0.63561	-1.10449	-0.41127
	-1.1257	-0.65086	-0.52828
	0.296247	-0.23321	-0.56366
	-1.31869	0.010743	0.075553
	-2.48487	-0.42748	-0.13024
	-0.84252	0.654541	-0.14824
	0.941	-0.78231	-0.05039
	0.441	-0.61511	-0.62017
	0.513589	-0.18966	-0.12976
	0.175743	-0.83045	-0.89044
	-0.31494	-0.21393	-0.15193
	0.624124	-0.56676	-0.49994
	0.378939	-0.59908	-0.26402
	-0.19607	-1.80591	-0.43111
	-0.92429	-0.26003	-0.59419
	-2.38093	-0.92748	-0.81476
	-0.39217	0.162477	-0.93075
	0.955874	0.577731	-0.40556
	-0.42748	-0.06776	0.041541
	-2.46268	0.291891	-0.33751
	-0.71638	-0.25962	-0.61323
	0.013523	0.25134	-0.49352
	-0.78308	-0.27229	-1.06796
	-1.51245	0.111298	-0.09314
	-1.15108	0.036514	0.24538
	-0.22252	-0.42297	-0.97931
	-0.01369	-1.00083	-0.38486
	0.727812	-0.58264	-0.29295
	-1.06632	-0.10692	-0.48014
	-0.42919	-0.27428	-1.53277
	-0.35969	0.258083	-1.45208
	0.370911	-0.62897	0.310112
	-0.75906	-0.17493	0.216995
	0.358791	-0.07337	0.390483
	0.263921	0.111388	0.221656
	-0.08609	-0.7493	-0.4103
	-0.26047	0.053054	-0.31495
	0.243477	0.162434	-0.10174
	-0.19693	-0.50191	0.839833
	0.624271	-0.1651	0.080939
	-1.87368	0.846015	-0.3991
	-1.09419	-0.03136	0.246947
	-0.59182	-0.74457	-0.2134
	-1.3698	-0.02461	0.515017
	-0.59179	-0.31028	0.642648
	-1.16257	-0.21966	1.02596
	-1.02057	-0.67488	0.29661
	0.392485	-0.16301	0.253745
	-1.36635	0.131255	0.339055
	-0.88258	0.01789	-0.05538
	-1.68296	0.199839	0.014833
	-0.15732	-0.0159	0.60208
	-0.38394	1.00315	-0.36229
	0.225721	-0.77024	-0.3472
	0.05032	-0.1426	-0.48104
	-0.51343	-0.12394	-0.57393
	1.74244	-1.13894	-0.42977
	-0.55473	-0.56186	-0.63786
	0.280036	-0.21675	-0.51245
	-0.52042	-1.35148	0.082436
	-0.98064	1.2145	-0.83152
	-0.75568	0.674752	-0.37153
	-0.70385	0.583786	-0.05938
	-0.33166	0.204624	0.297615
	0.183713	0.500822	-0.13139
	0.164594	0.063615	-0.41536
	0.298288	0.015828	-0.27926
	-0.05301	0.320257	-0.1788
	-0.22571	0.532316	0.210207
	0.356392	0.106425	-0.89458
	1.29825	-0.38024	0.272661
	0.363939	-0.17562	-0.24116
	1.60397	-0.27573	-0.8891
	0.518763	-0.42935	-0.08097
	-1.14019	-0.64793	-0.0296
	0.138577	0.502166	-0.65396
	-0.57328	-1.64232	0.677966
	-0.74191	-0.3196	-0.06205
	-0.18503	-0.73091	-0.44631
	-0.31058	0.411792	-1.03929
	-1.27691	-1.33003	-0.26503
	-0.38093	0.197015	0.456557
	-0.61544	0.32387	-0.27844
	-1.79728	-0.43592	-0.23315
	-0.37368	-0.60781	-0.24941
	-0.39804	0.823471	0.197938
	-0.67897	0.55586	-0.2837
	0.622285	-0.26847	0.827894
	0.034923	-0.23234	-0.48487
	0.697389	-0.37771	-0.45693
	-0.67581	0.799928	0.09078
	1.09153	0.122285	-0.07203
	-0.65916	0.340108	-0.79005
	-0.55552	-0.40094	-0.34755
	0.144577	-0.71675	-0.56754
	-2.62364	-1.85148	-0.67992
	-0.1897	-0.04781	-0.2857
	0.213336	-0.13119	-0.80099
	-0.28087	0.361445	-2.7637
	-0.10186	0.458948	-0.7263
	-1.20302	0.276849	-0.15431
	-1.09675	-0.28126	0.127025
	0.191597	-0.1667	0.119072
	0.489781	-0.44994	-0.11925
	-0.06147	-0.1136	-0.53134
	-0.26452	0.706985	-0.45577
	-0.61023	0.044707	-0.7262
	-0.45705	-0.19181	-0.33491
	-0.45546	-0.30987	-0.39487
	-0.59853	0.385558	0.475873
	0.264569	0.625797	-0.0058
	-0.27011	-0.41188	-0.2462
	0.044687	-1.07357	-1.0032
	-0.18216	-0.03271	-0.56723
	1.05648	-0.38815	0.606474
	-0.35767	0.135101	-1.01024
	0.364998	-0.21771	-0.14503
	-0.68296	-0.25574	-0.64232
	-1.62106	-1.71996	-0.93247
	-0.51245	-0.14396	-0.82429
	-1.96589	-0.75172	-0.20702
	0.204034	-0.37224	-1.19762
	1.20029	0.878859	0.133645
	-1.09084	-0.4099	-0.29582
	-0.94031	-0.2521	0.208686
	-0.05611	-1.79971	-0.07876
	-0.40809	-0.30561	0.133946
	-0.87771	-0.44968	-0.71996
	0.444766	-0.43323	0.101799
	0.707547	0.181128	-0.53606
	0.122285	0.02709	-0.00906
	-0.61766	0.885762	-0.02157
	-0.99025	0.706257	0.368665
	0.099308	-0.80329	-0.26048
	0.135283	0.17713	-0.21325
	-0.52504	-0.14184	0.126322
	2.3675	0.489481	-0.01245
	-1.64145	-0.52074	0.441
	-0.76074	0.134482	-1.32912
	-0.52818	-0.32441	0.109049
	-0.30426	-0.135	-0.10613
	-0.50665	-0.79005	-0.02702
	-1.11326	-0.82703	0.497347
	-0.24216	-0.66543	-0.56188
	-0.25927	0.365901	0.325997
	-0.30514	-0.24905	0.239468
	0.168411	-0.65776	0.149943
	-0.14924	-1.12628	-0.36017
	-0.44837	0.111403	1.95587
	-0.81536	-0.29993	-0.28872
	-2.84393	0.556477	-0.5298
	1.441	-0.51245	-0.78462
	-0.73582	0.200118	0.135224
	0.171072	-0.39205	-0.01715
	0.955874	-0.28723	0.167162
	-0.75516	0.915834	-0.0482
	-0.10144	0.139038	-0.1511
	-1.24457	0.267355	0.164342
	0.183598	-0.27539	0.115531
	-0.81894	0.423933	0.36649
	-0.71996	-0.50067	-0.88069
	-0.5683	-0.60273	0.80357
	1.367	0.534923	0.043365
	0.521258	-1.5812	-0.29065
	-0.54764	0.274562	-0.5579
	-0.559	-0.90566	0.053977
	-0.39734	-0.50882	-0.11792
	-0.10121	-0.29364	1.07367
	-0.51819	-0.16324	0.279886
	0.651732	-0.438	-0.96553
	-0.15532	0.200078	-0.37368
	-1.50641	-0.69413	-0.40499
	0.776784	-1.19118	0.141248
	-1.34097	0.321794	-0.22126
	0.506198	0.49304	0.337835
	-1.57881	-0.06579	-0.85148
	-0.20854	0.491964	0.434552
	-0.64062	-0.00882	-0.74532
	0.441	-0.04282	-1.23966
	-0.80218	-0.46216	-0.1646
	-0.33349	0.232634	0.348516
	0.332304	-0.35637	-0.79392
	0.751744	-0.47823	-0.92622
	-0.64619	1.1155	0.371338
	0.050212	-0.53495	0.877377
	-2.01245	-3.42889	-1.49418
	-0.32349	0.461321	-0.06632
	0.209582	-0.73016	0.262928
	0.453939	-0.45016	-0.59563
	0.092168	0.090256	-1.06895
	1.365	0.491074	-0.21862
	-0.85477	-0.18543	-0.21497
	-0.671	-0.53178	-0.42502
	-1.24941	-0.78461	0.587897
	0.341792	-0.59381	0.22452
	-0.35209	0.757054	-0.53868
	0.348049	0.599741	-0.33541
	-1.96268	0.209947	-0.64395
	-0.95041	0.135973	-1.49418
	-1.93644	0.364998	-0.18367
	0.228489	-0.483	-1.03064
	-0.23347	-0.17385	0.296653
	-0.02243	-1.07018	-1.07291
	-0.55373	0.395372	-1.58268
	0.455183	0.4189	1.23529
	-1.18444	-0.29579	0.101985
	1.441	-0.27122	-0.93404
	-0.05453	-0.72458	-0.75516
	-0.74789	-0.53113	-0.21629
	0.441	0.021829	-0.53961
	-3.35336	-0.62309	-0.87802
	-0.06632	1.1147	-0.01221
	-0.16407	-1.1702	-0.64396
	0.138596	-0.42423	-0.69491
	-1.35148	-0.69964	-0.0258
	1.29969	-0.42192	-0.8699
	-0.64396	0.165901	-0.87893
	0.601964	0.054188	0.216508
	-0.41639	-0.62407	-0.29005
	0.599741	0.668246	0.29047
	-0.74851	0.30726	0.14607
	-0.64396	0.01608	-0.10787
	-0.38218	-0.50994	-0.54926
	0.141406	-0.45224	-0.72716
	-1.56499	-0.25558	-0.22879
	-0.39731	0.802752	0.75076
	-0.80792	-0.24029	-0.73512
	-1.84393	-0.31256	-0.42908
	-1.78872	-0.1043	-0.44352
	0.279089	-0.21058	-0.62696
	1.01267	1.1545	-0.70281
	-0.44864	0.407443	-0.13035
	0.774288	0.497727	-0.21126
	0.051992	-0.29971	-0.69142
	-0.07087	-0.55897	-1.38625
	-0.12889	0.260352	0.229333
	0.022749	-0.51959	-0.27297
	0.033067	0.008857	-1.27849
	-0.152	-0.57991	-0.32259
	-0.42676	-0.33034	-0.67546
	0.169591	-0.5014	1.29491
	-0.0394	-0.46268	-0.16017
	-0.08655	0.002717	0.342393
	-1.08452	-0.04539	0.82583
	0.665272	-0.68537	-0.48353
	-0.0743	0.001889	-0.61452
	-0.93644	-0.09107	-0.42471
	0.02024	-0.27966	-0.51484
	-0.3232	-0.38255	0.004268
	-0.21082	0.196924	-0.83116
	0.689603	-0.94968	0.611227
	-1.95512	0.194254	0.036467
	-2.14396	-0.38064	-0.57691
	0.519182	-0.53172	-0.26598
	-0.37587	0.038317	-0.90377
	-0.22353	-0.83116	-0.42091
	-0.42611	-2.57018	0.229495
	-2.90922	-0.17631	-0.27476
	-1.0273	0.195795	-1.11674
	-1.40111	0.00646	-0.01746
	0.196711	-0.211	-0.48289
	0.344677	-0.38566	-0.38093
	0.704305	0.222432	0.257761
	-1.04087	0.208315	-0.34684
	0.619072	-0.10409	-1.52074
	0.634672	0.011054	-0.49097
	1.14852	-0.52975	0.374346
	1.73348	-0.39229	-0.29889
	-0.1702	-0.2994	0.145198
	0.419041	-0.38516	-0.03562
	-0.38093	-0.11283	-0.52635
	-0.80046	-0.0908	-0.45114
	-0.30691	-0.41135	-0.35185
	-0.559	-0.41268	-0.47118
	-0.42748	0.084069	-0.37358
	-2.87368	-0.40706	-0.47728
	-0.20375	-0.00348	0.344114
	-0.49423	-0.1847	-0.0091
	1.47045	-0.42314	-1.02796
	-2.01245	-0.135	-0.39252
	-0.88938	0.09488	-0.69964
	-0.96013	-0.51343	0.378747
	-0.22952	-0.47545	-0.711
	1.225	-0.75102	0.856037
	-0.23385	0.132732	0.103684
	-0.4719	0.126411	-0.41418
	-0.65032	-0.15414	-0.04412
	-0.64549	-0.51621	-0.03797
	-0.52955	-0.19132	-0.33821
	-0.19411	0.891954	-0.44741
	1.441	-0.7506	-1.36478
	0.177041	0.02703	0.385484
	-0.65383	-0.13194	-0.77172
	0.441	-0.23218	-0.34089
	-1.39521	-0.52776	-0.14819
	-1.4668	-1.71006	-0.65792
	-0.23074	0.897122	-0.20303
	-0.18683	-0.3453	-0.17098
	-0.74081	-1.338	0.308482
	0.309483	0.1916	-0.03265
	-0.67341	-2.30671	0.197919
	-1.04074	-0.65446	0.016666
	-0.33442	-0.29242	-0.70341
	0.305926	-0.19479	0.120227
	1.16339	-1.20659	-0.49623
	0.233481	0.48967	0.1737
	0.127534	-0.42748	-0.16316
	0.177304	-0.32987	0.154297
	-1.46268	-0.24771	0.463902
	-2.40922	0.88385	1.02596
	0.857248	-0.53614	0.066531
	-0.29573	-0.08465	-0.5812
	-0.37977	-0.29407	-1.35219
	0.231957	-0.40535	-1.85148
	-0.63325	0.280436	-0.50993
	0.243149	-0.66107	0.516612
	0.167256	0.619885	0.568836
	0.724995	0.31283	0.293753
	-0.96656	0.876358	0.630421
	0.148519	-0.63541	-1.37771
	2.74836	0.258946	-0.11674
	-0.32393	-0.66114	-1.09419
	-0.20356	-0.26278	0.242048
	0.095477	-0.58338	-0.88468
	-0.51245	-1.05618	0.606409
	-2.64396	0.138535	0.243796
	-0.65738	-0.2023	-0.38232
	-0.38629	1.06356	0.36337
	-0.02408	-0.21531	0.738956
	-0.82658	-1.01843	0.325424
	0.723927	-1.67341	-0.48257
	-0.26652	-0.5506	-1.03868
	-0.059	0.0101	-1.04558
	-0.14494	-0.0029	-0.66678
	-0.15771	-0.31986	0.605654
	-0.38923	-0.07811	-0.47359
	0.203416	0.207288	-1.83523
	-0.85232	-0.50376	-0.51829
	-0.16924	0.471313	0.33422
	1.38548	0.355206	-0.36896
	-1.50081	-0.49623	-0.37957
	-0.07909	-0.096	0.529652
	0.587121	-0.635	-0.61482
	-1.12364	-0.26053	1.62018
	2.24836	-0.50489	0.342801
	-0.56793	-0.14173	-0.22446
	-0.33691	-0.35574	-0.71186
	-0.45946	0.120227	-1.25826
	-0.059	0.525963	-0.57492
	0.105654	0.191036	-0.65109
	-1.4331	-0.70375	-0.94371
	1.09078	-0.75251	-0.75222
	-0.1113	0.154019	-0.60462
	0.429174	0.18094	-0.13454
	-0.0283	-0.39913	0.208702
	-0.50177	-0.50788	0.309677
	-1.25927	0.253089	-0.668
	0.321306	0.501245	-0.135
	-1.08845	-1.85148	-0.49443
	1.21863	-1.57018	0.1933
	-0.68858	-1.09809	0.015912
	0.857426	0.762928	0.093774
	0.112046	-0.059	-0.05596
	-0.78047	0.078689	-0.76652
	-0.09659	0.366198	-0.04854
	-0.96268	0.025329	-0.12742
	0.087679	-0.4242	-0.07949
	-0.40152	0.255176	-0.58467
	-1.05175	-0.40291	-0.57593
	0.458208	-0.3763	-0.03635
	0.215691	0.354161	0.280036
	-0.83274	-0.39761	0.656069
	-0.57709	-0.63639	0.063438
	-0.21996	0.04307	-1.37561
	-2.18296	-0.13194	-0.66014
	-0.36859	-0.2504	0.520768
	-0.49968	-0.05175	0.461321
	0.412708	-0.02187	-0.40601
	0.539251	-0.25483	-0.12575
	0.054279	-0.01268	0.569987
	-1.72793	-0.08616	0.684136
	0.52314	-0.40035	0.055534
	-0.97818	0.084801	-0.48967
	-1.15116	-0.99623	-0.83496
	-0.28084	-0.38609	-0.82981
	-0.6702	-0.11889	-0.4782
	-0.85148	0.237615	0.081956
	-0.07701	-0.37789	0.012746
	-0.18085	-0.40692	-0.74763
	-2.12364	-0.03143	0.329436
	-0.09575	-0.41261	0.020691
	-0.25232	-0.58507	-1.04462
	0.856037	-0.05097	-0.36074
	-0.60036	0.066769	0.278402
	0.899769	1.04154	-0.79573
	0.065194	-0.59446	-0.03657
	-1.00806	0.333938	0.970447
	0.101964	-0.55921	0.069579
	0.037323	-1.52122	0.062128
	-0.67164	0.713785	-0.02637
	0.449961	-2.62364	0.362024
	-0.8205	-0.04527	-0.52206
	-0.90556	-0.67975	-0.05894
	-0.3534	-0.46731	0.131605
	-1.12795	0.326708	-0.52236
	0.296247	-0.03088	-0.02635
	-0.3862	-0.61674	-0.32667
	-0.18286	-2.42145	-0.92698
	-0.1965	-0.48535	0.333631
	-0.17827	0.485776	-0.39229
	-1.39804	-0.38951	0.213116
	-0.78139	-0.36437	-1.60273
	-1.059	-0.06632	0.316997
	-0.12689	-0.93323	-0.26053
	-0.83398	-1.14396	0.503765
	-0.78622	-0.3512	-0.72294
	-0.23131	0.17609	-1.69239
	-0.19964	0.49991	-0.14917
	-0.71393	0.17134	0.229056
	1.73348	0.268594	-1.3168
	1.52596	-0.27419	-0.80187
	0.117156	0.674611	-0.2327
	0.544572	-0.28136	0.043929
	-2.68769	-0.81543	-1.38093
	0.204199	-0.86577	0.588728
	-0.47945	-0.50816	-0.25897
	0.004184	0.375169	-0.05179
	-0.00837	0.430814	0.13317
	-1.09458	-0.41945	-0.39281
	0.119072	-0.22857	-0.36384
	-0.00816	0.788997	0.281674
	0.762928	-0.43572	-0.34012
	-0.0008	-0.13202	0.356512
	-0.64087	-0.30704	-1.31025
	0.114059	-0.21656	-0.1406
	1.29875	0.11931	-0.84077
	-1.5361	-0.12814	-0.37149
	0.604787	0.284317	-0.1583
	0.29491	-0.47314	-0.72586
	-0.44279	-0.04786	-0.41172
	-0.33713	-0.14353	-0.87127
	0.22775	0.715394	-0.65121
	-0.74914	-0.23674	-1.21904
	0.757936	-0.58161	0.072517
	-1.00348	0.015125	-0.49097
	0.437916	0.249423	-0.34191
	-0.96268	-1.19784	0.017153
	-0.11452	-0.87147	-2.67341
	0.048062	0.283479	-0.20207
	-0.7115	-0.10616	0.027119
	-0.59179	-0.40053	-0.14145
	0.15052	-1.59419	-0.07939
	-0.83075	-0.10404	-0.08544
	1.76293	-0.35148	0.085872
	-1.30136	-0.35494	1.3016
	0.220245	-0.17473	0.083701
	-0.19849	-0.59504	0.098368
	0.329804	0.726158	-0.00116
	-1.46679	0.200823	-0.29797
	0.95236	-0.24246	-0.95362
	-1.86605	0.3937	0.396823
	-2.23004	-0.1992	-0.17393
	-0.83763	-0.598	-0.77449
	-0.75582	0.07637	-0.00233
	-1.1702	-0.2891	-0.41169
	-0.43578	-0.15549	0.00343
	-0.47912	-0.19274	-0.13749
	0.241628	0.431446	0.007876
	-0.36367	-0.42279	-1.67341
	0.062147	-0.84613	1.8298
	-0.03108	-1.08207	-0.41674
	0.230553	0.354053	0.049002
	-2.2017	-0.59142	-0.49623
	-0.04776	-0.48595	-0.44351
	0.524555	0.146643	-0.21028
	0.066769	-0.1505	-1.28872
	-0.5615	-0.31232	0.167296
	-0.3404	-1.37665	-0.51081
	-2.47157	0.594257	-0.87233
	-0.9601	-0.23194	0.634672
	-1.34842	-2.30493	0.687648
	0.987555	0.083887	0.054067
	-0.10347	-1.05364	-0.01829
	-0.88069	-1.04641	-0.79301
	-0.56307	-1.42748	-0.90806
	0.045743	0.129535	-1.16858
	-0.11473	0.067639	-0.35696
	-0.10268	0.220974	0.05646
	0.314958	0.280308	-0.04054
	-0.5323	0.135319	-0.16977
	-0.2819	-2.60273	-0.04523
	0.075586	-0.67873	0.318556
	0.960014	0.175613	-0.34602
	0.889261	-0.65726	-0.70171
	-0.2332	-0.10315	1.23348
	-1.88093	-0.41667	-0.53413
	0.260705	-0.56683	0.2656
	0.148519	-1.25516	-0.26545
	-0.04351	-0.338	-0.46757
	0.889248	0.005384	-0.54172
	0.131565	-0.35892	-0.39521
	-0.75927	0.415532	-0.68945
	-1.12177	-0.42152	-0.53109
	-0.03664	-0.12897	-0.68343
	-0.5787	-0.00466	-1.14075
	-1.4837	-0.58241	-1.31701
	0.179219	-0.12684	-0.84946
	0.522988	0.362419	-1.03868
	-0.56159	-0.59181	-0.69383
	0.08935	0.473794	-1.07343
	1.23348	0.680203	-0.82203
	0.083353	-0.98069	0.209638
	-3.86635	-0.53598	-0.64186
	-0.39954	0.941	-1.07285
	-0.03139	-0.19394	-1.07429
	-0.38567	0.75323	-0.4117
	-1.40922	-0.1508	-0.28989
	1.1545	-0.48599	-0.94177
	-1.55397	0.772188	-0.21682
	-1.21996	-0.04865	0.04317
	-2.91569	0.460608	-0.15667
	-0.08595	-0.1194	-0.38354
	-0.28361	-0.7752	-0.13242
	-0.96268	1.18299	-0.07763
	0.68818	0.034056	0.283908
	0.072072	0.318444	-0.24082
	0.235287	-0.24329	-0.71911
	-0.57357	-0.61766	-2.25325
	0.210398	-1.04323	-0.53464
	-0.00376	0.330331	-0.22676
	-0.01162	-0.85419	-0.66934
	-0.58523	0.317036	-0.14355
	-0.72793	-0.46168	-0.72319
	-0.87771	-0.39936	-0.21505
	0.0372	-1.12364	-0.8825
	0.508046	-0.5957	-0.34298
	-0.85998	-0.27988	-1.02466
	-1.19754	0.455558	0.115635
	-0.71996	-1.19239	0.116072
	-0.00042	-0.84393	-0.55834
	0.066769	0.064612	-0.15252
	0.56502	-0.25802	-1.23468
	-0.22103	-0.54974	0.566057
	-0.28814	-0.07863	-0.43748
	0.448912	0.639373	1.14852
	-1.2874	0.177924	-0.46044
	-0.61456	-0.33642	-0.25399
	-0.2447	0.416258	0.36572
	-0.31192	0.146119	-0.85125
	0.609517	-1.35336	-0.40984
	0.00513	-0.48649	-0.16598
	-0.34827	-0.34369	-0.47959
	1.04628	0.754661	1.78004
	-0.31846	0.067475	-0.3795
	-0.40476	0.979584	-0.08601
	0.343006	0.345302	-0.54568
	0.481025	-0.08821	0.366999
	-0.03971	-0.50094	-0.00591
	-0.05649	-0.80585	0.043665
	-1.635	-0.10951	-0.14895
	0.521829	-0.65352	0.058928
	0.527454	-0.60196	-0.46102
	-3.51843	-0.40283	0.066769
	0.168419	-0.57091	0.172145
	-0.46268	-0.65224	1.11332
	-0.08488	-0.13453	-0.19059
	-0.29597	-0.2267	0.169591
	0.257748	0.017279	-0.4619
	-0.35148	0.03425	0.186513
	-0.50139	-0.07553	-0.2165
	-0.15524	-2.28872	-0.82337
	0.19225	-0.13968	-0.26865
	-0.19551	-0.48422	-1.559
	-0.07991	-0.83113	-0.34075
	-0.41668	0.323843	-0.60707
	-0.02485	0.198048	-0.23106
	0.154505	-0.21489	-1.3418
	-0.11542	-0.31049	-0.08464
	-0.33198	-0.22571	-0.33813
	0.242555	-1.16123	-0.67685
	-1.19239	0.33579	-0.71398
	1.02596	-0.21136	0.592145
	0.329804	0.148726	-0.05266
	-0.60713	0.021925	-0.35555
	0.555087	0.490768	-0.00424
	-0.15528	0.298299	-0.17448
	-0.06723	-0.0818	-0.4331
	-0.56977	-0.99726	0.013026
	0.456162	-0.50879	-0.86385
	0.069854	0.232961	0.051395
	-1.61674	0.538687	0.449918
	-1.61674	0.552196	-0.46478
	-0.57753	0.269639	-1.72348
	-0.62712	-0.15281	-0.35856
	-1.32945	-0.69566	-0.15786
	0.783249	-0.92748	0.733481
	-0.1723	0.561761	-0.91002
	-0.1702	-0.13017	0.07436
	1.07337	-2.55618	-0.14903
	0.305929	-0.28047	-0.33195
	-0.25555	-0.31816	0.426154
	-0.21996	-0.58154	2.60196
	0.14144	-0.33979	1.365
	-3.15884	0.291396	-0.34629
	0.341346	-0.35584	-0.27331
	0.901695	-0.56399	0.535223
	-1.28926	0.066533	-1.19964
	-0.06475	-0.56233	-1.21996
	-0.5838	-0.25814	0.268575
	-0.85148	-0.36633	-0.34465
	0.02703	-0.09256	0.041131
	-0.86267	0.364998	-0.48244
	0.030989	-0.10028	-0.49681
	0.127609	0.493349	-1.72793
	-0.09964	-0.58488	-1.1702
	-0.62679	-1.1761	-0.45601
	-0.36635	-0.31421	0.594257
	0.63932	-0.33526	-0.17698
	-0.04154	0.095061	-1.0932
	-0.32548	0.110269	-0.52377
	-0.32684	-0.2017	-0.56058
	-1.18996	-0.30205	0.032621
	-0.53086	-0.10532	-0.3994
	-0.36756	0.324149	-0.37184
	-0.21241	-0.41261	0.200118
	-0.18144	-0.28274	-0.35148
	-0.17341	-0.30421	-0.11678
	-0.01876	0.037438	-0.21241
	-0.23502	-0.22571	0.16123
	-0.05175	-0.25995	-0.58374
	-0.93113	-0.34139	-0.35148
	-1.18448	0.56726	-0.62052
	-0.55551	-0.03595	-0.71028
	0.640998	-1.07226	-0.05646
	-1.36472	0.621221	-1.64396
	-0.25107	-0.08943	-0.3862
	-0.2361	-0.47156	-0.44895
	1.21128	-0.72129	0.563579
	0.556477	0.342897	-0.16954
	0.661813	0.498321	-1.11971
	-0.60144	-0.71739	-0.13826
	-0.03475	-0.63579	0.683314
	0.19954	-0.18343	-0.04021
	-0.22793	0.128482	-0.35148
	-0.14929	-0.47812	0.011427
	-1.29802	0.204134	-0.56527
	-0.61326	-0.34866	-0.06981
	0.970447	-1.02105	-0.08387
	-0.94718	-2.059	-0.56302
	0.028367	-0.24857	-0.93481
	-0.48452	-0.7205	0.759715
	0.065322	0.017274	-1.21996
	0.507455	-0.06603	0.545691
	0.176811	0.441	-0.42338
	-0.70514	-0.72821	-0.25136
	0.169269	-0.12219	-0.33431
	-1.16839	-0.07989	0.4717
	-1.08828	0.131327	-0.17096
	-0.33682	0.148519	-1.2186
	0.441527	-0.81329	0.468995
	0.186118	0.340981	-0.7082
	0.470447	-0.36533	-0.16821
	0.103915	-0.27311	-0.26514
	-0.65195	-0.35095	0.749336
	-0.61951	0.165397	-0.059
	-0.19417	0.649108	0.398906
	-0.37561	-0.20634	-0.31459
	0.409717	0.412024	-0.60195
	-0.46633	-1.72571	-0.85148
	0.274288	-2.39521	0.020477
	0.499257	-1.24882	-0.34393
	-0.09419	0.158548	-0.30198
	-0.57914	0.02252	0.355412
	-0.46679	-0.06668	-0.32899
	-0.55077	-0.44896	0.648845
	0.376358	0.359835	-0.39444
	-0.51479	-1.0133	0.660655
	0.740172	0.215447	-0.64145
	0.078099	0.223408	-0.57939
	-0.51866	1.04307	-1.16616
	-0.559	0.024555	0.003092
	0.324928	0.3504	-1.09474
	0.119137	0.217661	-0.07585
	-0.38766	-0.49671	-0.23852
	-0.72858	0.809483	-1.05441
	0.851572	0.097761	-0.40986
	-0.26613	-1.72929	-0.2514
	0.024555	-0.53734	0.944213
	-0.43323	-0.58729	0.470447
	-2.43644	-0.1133	-2.8129
	0.176853	-0.72934	-0.1101
	-1.06818	-0.57791	-0.35813
	-0.27733	-0.01789	0.0399
	0.404697	0.015455	-0.73209
	-0.4158	-0.94676	-0.2891
	0.037323	-0.46847	-1.10543
	0.220245	0.079767	0.327423
	-1.21996	-0.4673	-0.04689
	-0.78461	0.358538	-0.06413
	-0.46439	0.945863	-1.78872
	0.518639	-0.51564	-0.80329
	-0.84549	-0.37368	-0.86416
	0.355057	-0.42995	-0.17116
	-2.86635	0.157084	0.204624
	-0.09696	-0.53253	0.237171
	0.319057	-0.28233	-0.35446
	-0.73718	-0.13048	0.174757
	-0.3388	-0.21199	0.503191
	0.886172	0.021687	-0.60709
	0.733481	-2.50166	-0.34561
	-0.79227	0.095233	-0.04537
	0.362425	0.239078	0.317036
	-0.66945	-0.14895	-0.27548
	0.433794	-0.04315	-0.36825
	0.211284	0.547915	-0.63775
	-0.49623	0.058564	0.619823
	1.07252	-0.39959	-0.4082
	-0.24216	-0.81217	-1.59577
	-1.75771	-0.29664	-0.43896
	-0.05195	-0.44919	-0.09695
	0.29787	-0.60677	-0.40736
	0.097708	-0.30524	-0.76545
	-0.69274	-0.7494	-0.67485
	-0.01231	0.208899	-0.23608
	0.618175	0.091534	-1.15391
	-0.29788	-0.6547	-0.91827
	0.439024	-0.96901	-0.96268
	0.780036	-0.40938	0.027119
	-0.46478	-0.57073	-1.1501
	-0.1257	-0.192	-0.12139
	-0.1847	0.237171	1.44382
	-0.00711	-0.55809	-0.15883
	0.391683	-0.34563	0.013925
	-0.07924	-0.78312	-0.43428
	-0.8856	0.029402	-0.46942
	0.502428	0.306756	-0.17668
	-2.12364	0.257253	0.141312
	-1.83116	0.158128	-0.78117
	0.293295	-0.03874	-0.76652
	-1.35906	-0.19641	-0.18374
	-0.2656	0.245884	-0.41091
	-1.559	-0.49242	-0.3613
	-0.40601	-0.08845	-0.10962
	-0.75165	-1.64396	-0.07836
	0.530458	-0.83915	-1.483
	0.336575	0.285399	-0.51447
	0.023782	-0.88455	0.03155
	-1.13048	0.268113	-0.19677
	0.878859	0.45862	0.119874
	-0.0869	-0.45437	-1.36496
	0.342911	-0.66498	-0.77251
	0.067194	-0.37494	0.916545
	0.446319	-0.26927	-1.09377
	-0.1652	0.086458	-0.29
	0.107201	-0.60341	-0.62721
	0.311066	-0.43978	-1.04413
	-1.23382	-0.135	-0.54323
	1.23348	0.451751	-0.35008
	1.22773	-0.43444	0.000585
	-0.04625	-0.14726	-0.64802
	0.193295	-0.06633	-0.73325
	0.218635	1.30416	0.530041
	0.452635	-0.28096	-1.27151
	-2.11326	-1.64103	0.25505
	0.370911	-0.25516	-0.18979
	0.343775	-0.33752	0.065179
	0.496754	-0.19948	-0.03753
	-0.66295	0.072517	-0.88548
	0.20928	-0.00376	0.380132
	0.430567	-0.38191	0.360768
	-1.2229	-0.29169	-0.61147
	-0.18588	-0.60317	0.332902
	0.263229	-0.59151	-0.53604
	0.383261	1.18118	-0.35693
	-0.48348	0.29903	0.165739
	0.525963	-0.65352	0.213999
	-0.15055	-0.28295	-0.24029
	0.733738	0.323656	-0.23681
	-0.42023	-0.53325	-0.45114
	-0.08729	0.000322	0.482981
	-0.4066	-0.81531	-0.11674
	0.148519	-0.3676	-0.02702
	0.713785	-0.75408	-1.51343
	0.175743	-0.14121	-0.61855
	0.397269	0.113498	-0.49894
	0.074946	0.399769	-0.41136
	-0.43232	-1.43617	-0.33483
	-0.30534	-0.18963	0.222205
	1.02596	-0.01727	0.536713
	-0.62434	0.136508	0.174963
	0.102089	0.141183	-0.02278
	-0.01132	-0.18274	0.475981
	0.281407	0.367652	-0.93652
	0.214189	-0.74826	-0.37843
	0.111545	1.47045	0.029999
	0.333225	-0.74761	-0.16349
	-0.02448	-0.21157	0.149063
	1.17235	-0.74725	0.273312
	-0.89465	-0.56009	-0.12668
	-0.28609	-0.64743	-0.75245
	0.200288	-0.15152	-0.35648
	-0.059	-0.78194	-0.13047
	0.240562	0.904601	-0.37309
	-0.51477	-0.35124	-1.85148
	-0.32376	0.916185	-0.1756
	0.048934	-0.13567	-0.7637
	-0.30421	-0.23132	-0.38477
	-0.35961	0.096302	0.894746
	-0.51777	-0.45267	0.411792
	-0.75196	0.463427	1.30948
	-0.35546	0.101964	0.556415
	-0.24761	-0.26648	-0.29466
	0.58611	-0.28983	-0.53513
	-3.04764	0.375105	-0.49757
	-0.05975	-0.15428	-0.27384
	-0.91412	-0.79571	-0.45735
	-0.80849	-0.03734	0.065491
	-0.23711	0.33893	0.427764
	-0.34958	-0.37362	0.11931
	-0.17911	-0.1702	0.233481
	0.213811	-0.38582	0.464562
	-0.15184	0.310341	-0.46155
	0.360603	-0.56217	0.894445
	0.442253	0.59078	-0.3241
	-0.17255	-0.88218	-0.49869
	0.328934	0.009009	0.297657
	-0.63082	-0.85148	0.601964
	0.383261	-0.14192	-0.38441
	0.979533	-0.63605	0.278699
	-0.559	-0.93394	0.381311
	-0.68023	-0.77414	-0.3831
	-0.21041	-0.72781	-0.13069
	-0.11903	-0.65005	-0.41186
	0.15052	-1.13983	-1.483
	0.701507	-0.16288	0.094919
	0.053891	0.347735	-0.31025
	-0.24682	0.287563	-0.2928
	-1.64396	-0.07369	-0.69908
	1.23348	0.268403	-0.44323
	-1.78872	0.248644	-0.8397
	-0.59022	0.183713	-0.34175
	-0.26931	-0.30748	-0.41585
	-0.15936	0.152105	-0.41999
	-0.27358	-0.57903	-0.41355
	0.677966	-0.86417	-2.02135
	-1.46268	-1.11674	-0.83648
	-0.36461	-0.69571	0.150575
	0.433862	-0.55804	-0.71867
	0.613434	-0.21828	1.441
	-0.0943	0.095061	-0.08622
	-0.30309	-0.90975	-0.32572
	0.246071	0.341464	-0.51415
	-1.67379	0.472681	-0.54841
	0.001601	-0.40699	-1.53464
	-0.53614	0.305888	-0.618
	0.195073	-0.18296	0.019811
	0.412689	-0.66502	-0.17755
	0.257731	-0.23563	-0.35469
	-0.78289	-0.26048	0.475922
	-0.2804	-0.69591	-0.17199
	0.599609	0.058306	-0.26561
	0.304491	-0.483	0.796217
	-0.35445	0.60795	-0.37208
	0.30726	-0.89527	-0.39342
	-0.28746	-0.02693	-0.41284
	-0.05063	-0.29076	0.532314
	-0.41438	0.941	-0.8
	0.301004	-0.00109	0.534536
	-1.1572	0.014552	0.013707
	0.707248	-0.35274	-0.11885
	-0.05196	0.153528	-0.77834
	-0.75795	-0.52503	-0.14232
	-0.31905	0.445485	-0.69192
	1.03848	0.580196	-0.12468
	0.687299	0.317787	0.265428
	0.808152	0.132344	-0.5312
	-0.75516	-1.04653	-0.34272
	0.262224	0.514932	0.046925
	-1.49808	0.270367	-0.41604
	0.451066	-0.33106	0.340845
	-0.03874	0.112212	-1.04917
	-0.34576	0.046226	-0.16047
	0.579977	-0.55615	-0.53937
	0.130855	-1.21996	-0.68064
	-0.01245	0.098008	-0.26648
	-0.44334	0.141625	-0.65383
	-1.05632	-0.17001	0.07228
	0.233481	0.138325	-0.34049
	0.655306	-0.72836	-0.44459
	-0.53957	0.046226	0.889248
	-0.08644	-0.32259	0.258537
	0.443164	-0.26263	-0.60098
	0.014901	-0.17686	-2.07151
	0.229226	0.267038	-0.45283
	0.3817	0.624419	-1.80171
	-0.69756	-0.1667	-0.79263
	-0.75665	-1.2238	0.533212
	0.06074	0.760705	-0.69317
	0.10795	-0.25523	-0.44048
	-2.32078	-0.17225	-0.00374
	-0.21398	0.021112	-0.87345
	-0.69948	0.602322	0.377463
	-0.84098	-0.88166	-0.36044
	-1.00081	0.717302	-0.00461
	-0.3806	0.465358	-0.78425
	-0.09996	0.216458	0.201481
	0.114931	0.633253	0.028786
	0.198287	-0.34944	-0.00042
	-0.53107	-0.24805	-0.27227
	-0.76427	-0.49885	0.974557
	-0.5598	-0.37111	-0.84226
	-1.88093	-0.15532	0.148943
	-0.85634	-0.26652	-0.48286
	-0.38504	-0.93499	-0.25516
	-0.71724	-0.10066	0.026552
	0.467997	-0.1299	-0.76972
	0.043997	-1.00808	0.554841
	0.441	0.518639	-0.52955
	0.091851	1.13896	0.406106
	-0.759	-0.61064	0.032005
	0.073375	-0.64238	-0.93212
	-0.89752	-0.40466	-0.47855
	0.221265	0.324552	-1.80493
	0.029439	0.612119	-0.37771
	0.37884	-1.68296	-0.34423
	-2.0765	-0.36881	-0.25136
	-0.82703	0.308996	-0.36686
	-0.0283	-0.25927	0.003238
	-0.74284	-0.9466	-0.13208
	-0.90494	-0.42748	0.366126
	-0.3159	-0.33481	-0.54868
	-0.8349	-0.27917	-0.07328
	-2.94968	0.543309	0.076798
	0.739468	0.084152	-0.30671
	-0.42748	0.023982	0.269023
	0.211873	-0.15973	-0.27122
	-0.62034	-0.75118	-0.26967
	-0.5725	0.282292	0.162059
	0.177966	-0.11452	-0.10636
	-0.07169	-0.0132	-0.59155
	-0.35523	0.096972	-0.58645
	-0.44177	-0.48175	0.211284
	0.766618	-0.41125	-0.70375
	0.321262	-0.52453	0.885262
	-0.61181	0.316004	-0.92145
	-2.68296	-0.9151	-0.06963
	0.532419	-0.47878	0.086124
	1.07843	-0.09741	-1.0812
	-1.338	0.328525	-0.22039
	-0.79538	0.397269	-1.49097
	-0.52702	-0.37125	-0.34302
	-0.04457	0.993541	0.105218
	0.122285	-2.5812	-0.80042
	0.456031	-0.00434	-0.28139
	0.527805	-0.28461	-0.56895
	0.142533	-0.47404	-0.51304
	-0.61326	-0.37358	-0.26176
	-0.87939	0.034109	-0.38668
	-0.01931	0.780036	-0.03976
	-0.59559	-0.12661	-0.01819
	-1.75897	0.539324	0.004768
	0.168419	-0.70502	-1.16118
	-0.27834	-0.11697	0.260157
	-0.11427	0.401026	0.481926
	0.204452	-0.04382	0.546292
	0.229525	-0.2039	-1.01858
	-0.00303	0.142495	-0.97056
	-0.17992	-0.14232	-0.76088
	-0.40922	-0.09862	-0.33932
	-0.30194	-0.1984	0.804159
	-0.47853	-0.28769	-0.3157
	-1.19551	-1.81732	0.359251
	-0.12939	-0.36569	-0.61765
	1.44996	-0.21996	-0.30001
	0.803598	-0.12512	-0.823
	-0.31495	-0.09741	-0.44369
	0.286925	0.223412	-0.16309
	-0.07932	-0.10167	-0.63878
	-0.11246	0.140466	0.017753
	-0.04565	-0.97474	0.314001
	-0.04329	0.359385	0.360245
	-0.66421	-0.0738	-0.64646
	-0.44068	-0.1976	-0.1288
	-1.71996	0.21767	-0.84706
	-0.20028	0.619661	-0.49658
	-0.64075	0.032602	-0.52873
	-0.78559	-0.16654	-0.24059
	-0.52752	0.262273	-0.20456
	-0.89804	-0.40979	-0.9221
	-0.95655	-0.28526	-0.1888
	0.344677	-0.74376	-0.21728
	0.05987	-0.03668	-0.50201
	-0.12997	-0.29216	-0.41948
	-0.01186	-0.07753	-0.16714
	-0.55316	-0.17037	-0.31771
	-0.69271	-1.79003	0.260705
	0.174343	-0.97576	-1.13798
	-1.07272	-0.58309	-0.059
	-1.01111	0.996754	-0.83018
	-0.31005	-0.86267	-0.17787
	0.410485	-0.09134	-0.33464
	-0.59712	0.217475	-0.236
	-1.16278	-0.80591	-0.08065
	-1.33856	-1.42023	-0.83151
	-1.60273	-0.35823	-0.01789
	-0.02018	-0.40904	1.10397
	0.604015	-0.28437	-0.24982
	0.996754	-0.15112	-1.01734
	-0.30317	-0.10187	-0.29846
	-0.3198	0.296376	0.994557
	-0.27058	-0.46921	-0.0812
	-0.60393	2.44996	-0.3614
	-0.30119	-0.16849	-0.40243
	-0.17414	-0.34496	-0.15598
	-0.29146	-0.37137	-0.80394
	-0.71153	-0.49097	-0.02626
	0.359175	-0.32062	0.204937
	0.656072	-0.56807	1.07843
	-0.06771	-0.08952	-0.52703
	-0.36651	0.010553	-0.12425
	-1.49632	-0.49709	-1.46268
	-0.7017	-0.24262	-0.32142
	0.011678	-0.17946	0.060594
	-0.3772	-0.8753	-0.03125
	-0.43264	-0.06506	0.576324
	-0.228	-1.21996	-0.76055
	0.504355	0.067249	0.046735
	0.442041	0.29211	0.101384
	0.45236	-0.45942	-0.28061
	-1.43644	-0.50531	0.587391
	-0.72505	-0.42233	0.330976
	0.682992	0.163677	0.170758
	0.377377	-0.59139	0.05032
	0.812421	-0.557	0.164729
	-0.31399	-0.05965	-0.68822
	1.443	-0.25897	-1.41612
	-0.28468	0.759165	-0.87368
	-0.08975	-0.40416	-0.81626
	-0.7357	0.554996	1.44175
	0.31743	-0.04764	0.063556
	-0.52318	-1.35777	-1.2435
	-0.15969	0.312571	0.104787
	-0.72403	0.289134	-0.32078
	-0.17167	0.046506	-0.5514
	-0.84827	-0.30064	0.211826
	-0.6764	0.004921	-0.83116
	0.502428	-0.5275	0.281528
	0.750828	-0.80023	-1.17714
	-0.4224	-0.40057	-0.52316
	-0.65177	-0.90758	-0.4784
	-0.95486	-0.11558	-0.66001
	-2.13671	-1.55775	-0.44558
	0.412304	1.19671	-1.63641
	0.079379	0.394526	-0.52676
	-0.35989	-0.39664	2.60795
	0.354588	-0.19879	-0.25107
	-0.0597	0.134895	-0.47205
	0.994458	-0.81629	-0.21641
	0.166977	-0.07741	-0.90444
	-0.3891	-0.31975	-0.04383
	0.361885	-0.54746	-0.58729
	0.342801	-0.86663	-0.01923
	-0.2604	-0.8987	-0.51555
	0.0291	-0.1425	-0.54765
	0.637182	-1.07399	0.005988
	0.06363	-0.86055	-0.3319
	-0.21996	0.17349	0.986574
	1.82188	0.14057	0.859251
	0.870911	1.47166	-0.00284
	-0.97121	-0.61436	-0.13684
	-0.43646	-0.19088	-1.85148
	-0.098	-0.2107	0.260705
	-0.25827	-0.41205	-0.20242
	-0.9653	-0.0263	-0.46152
	-1.14396	-0.91035	-1.36104
	0.086655	-0.13662	-1.15059
	-0.44101	0.232999	0.056005
	-0.25516	0.021051	0.085753
	-0.70228	-0.35813	-1.29773
	-0.50923	0.771257	-0.04514
	-0.24703	0.213616	-0.52182
	-0.7462	-0.87521	-0.46879
	-0.14396	-0.48568	-0.08843
	0.283971	-0.37956	0.18777
	0.309505	-0.16493	0.527418
	-0.06785	-0.32313	-0.47268
	-2.07717	0.122285	0.413236
	-1.09675	-0.04234	0.049339
	-0.56418	-0.43019	-0.80107
	-0.14717	-0.46848	-0.71271
	-0.00464	0.285316	-1.35148
	-1.0806	0.052196	-0.02381
	0.261022	-0.32252	-0.70049
	-0.4328	-0.04698	-0.05787
	-0.73686	-0.02075	-0.17255
	-0.44867	-0.11227	-0.1251
	0.000184	-0.63991	-0.23395
	-0.00571	-0.86543	-0.03385
	0.357972	-0.67448	-0.20673
	-0.16223	0.570386	-0.40553
	0.009031	-1.49696	-1.68296
	-1.05822	-0.23843	-0.3077
	0.017002	0.322557	-0.36784
	-0.51436	-0.21241	-1.05553
	-0.3004	-0.2844	-0.86669
	-0.2433	-0.68453	-0.58003
	-0.42844	-0.36178	-2.51843
	0.163644	-0.12766	0.173549
	-0.31204	-0.83691	-0.6097
	-0.43519	-0.7462	-0.38034
	-1.96268	-0.28423	0.572517
	-0.6795	0.29553	-0.17299
	-0.17293	-0.38415	-0.52074
	0.292925	0.197438	-0.28516
	0.163008	0.28238	-0.19053
	-0.99418	-0.31144	0.067764
	0.042217	-0.21205	-0.03254
	0.327023	-0.67175	0.32008
	0.370859	-0.00444	-0.59839
	0.414992	-0.33661	-0.90922
	0.036403	0.370911	-0.57393
	0.397378	-0.86635	-0.19354
	-0.82775	-1.04863	-0.40044
	-0.01797	0.370025	0.056452
	-0.13546	0.260144	-0.86104
	-0.559	0.098925	-0.50641
	0.258658	-0.61138	-0.09669
	-0.44631	0.691261	-0.06929
	-0.61043	0.158055	1.0477
	-0.02273	-0.16918	-0.5172
	0.416462	0.014769	-0.44202
	0.732981	-0.62123	-0.51904
	-0.4171	0.051779	-1.50185
	-0.69643	0.188723	-0.49601
	0.296383	0.221521	-0.47312
	-0.20584	0.148519	-1.04764
	-0.50638	0.03428	-1.07357
	0.006549	-0.28382	-0.16169
	-1.21996	0.256502	-0.08835
	-0.27631	-0.20157	-0.69643
	-0.23273	-0.27817	-0.29703
	0.129535	-0.29802	0.457713
	0.384395	-0.00448	-0.4769
	0.142634	-0.2508	0.277828
	-0.0664	-0.1605	0.514345
	-0.05804	-0.5078	0.511117
	0.207248	-0.2819	-0.46696
	0.93244	-0.74024	-0.50248
	-1.34003	-0.80261	0.149884
	-0.60997	-0.25612	-1.1702
	0.450747	-0.09749	0.695548
	0.843998	-2.21996	-0.52525
	-0.77314	-0.42727	0.160865
	-0.57594	-0.00126	0.15748
	-0.46492	-0.49623	0.072517
	0.359727	0.104822	0.216483
	-0.24801	-0.17245	0.000803
	-0.78109	-0.39435	-1.70693
	-0.43323	-0.65383	0.506198
	0.502961	0.593015	-0.68436
	0.302382	0.183713	-1.19732
	-0.00098	-0.1362	0.239864
	-0.04776	0.068468	0.148519
	0.165801	-0.31633	-0.64975
	-0.26235	-0.188	0.134234
	0.076627	0.159559	0.045626
	-0.52166	-0.61658	-0.6983
	0.013338	0.068774	0.590514
	1.04886	0.513418	-0.26736
	0.034733	-0.24771	-0.80803
	0.204034	-0.22519	-1.21996
	-0.11398	-0.67354	-0.99418
	0.142549	-0.16651	-1.53868
	-0.09672	-0.45842	-0.31351
	0.520215	-0.36252	-0.99757
	-0.71996	-0.5057	-1.19706
	-1.01245	0.364527	0.235482
	-0.04249	-0.41786	-0.13968
	0.083877	-0.44406	-0.65142
	-0.38298	-1.08169	-0.06766
	-0.24541	0.279178	-0.61403
	-0.2637	-0.04528	0.350561
	-0.05004	-1.4478	-0.13255
	-0.69568	0.757314	-0.0608
	0.045293	-0.16129	-0.1089
	-0.34827	-0.51584	-1.13968
	0.370985	-3.0674	0.145697
	-0.24826	-0.50592	-0.82842
	0.160061	0.199145	0.605654
	-1.95114	-0.59647	-0.58911
	0.970447	1.48831	-0.85146
	-0.18131	0.083219	-0.61614
	-0.00717	-0.13671	-0.52632
	0.670368	0.453872	0.337775
	0.263996	-0.73132	-0.08203
	-0.29129	0.055433	-2.99418
	-1.03318	-0.65634	-0.41238
	-1.10273	0.510087	-0.02544
	0.319854	-0.13274	-1.62493
	1.03732	-1.8129	0.743827
	0.185053	-0.22872	-0.16257
	1.26879	-0.12813	-0.02367
	-0.0574	0.745592	0.856037
	-0.23707	0.010376	0.378859
	-0.4976	0.950374	-0.70709
	-0.39153	1.00975	-1.06107
	0.427893	0.911792	0.296247
	0.267389	0.129651	-0.57815
	-0.45286	-0.45132	-0.08133
	-0.62364	-0.42295	-0.74172
	0.750407	-0.36104	-0.73929
	-0.39428	-1.32426	-0.67116
	-0.2582	-1.21909	-0.87144
	-1.3397	-0.69724	-0.80907
	-0.45102	-0.27384	0.554307
	0.780036	-0.18588	0.05032
	0.035542	0.482231	-0.73917
	-0.82337	-0.40672	-0.08959
	-0.65352	-0.40657	-0.36174
	-1.26894	0.195548	0.222644
	-0.04381	-0.74239	-0.29938
	-0.09256	-0.47608	0.719197
	-0.96964	0.067094	-0.34526
	-1.72874	0.458205	-1.08749
	-0.78522	-0.39375	-0.29167
	-0.29023	-0.6754	-0.32525
	-1.15485	-0.13224	-0.0787
	0.378583	0.851147	-0.61383
	-0.53126	1.69379	-1.71996
	-0.059	0.364998	-0.70321
	0.094714	-0.51777	-0.83003
	-0.93978	1.11846	0.129239
	0.279109	-0.53536	-0.10211
	-0.40491	-0.00046	-2.87368
	0.324356	-1.78988	-0.81377
	0.114962	0.527963	0.280036
	-0.53943	-0.72245	0.187551
	-0.40948	-0.50792	-1.40922
	-0.01517	-0.87018	-0.51792
	0.439919	-0.15325	-0.19643
	-0.05243	-0.27841	-0.32203
	0.315565	-1.50554	-0.21294
	1.50243	-1.57018	0.06481
	0.150398	0.764566	-0.11352
	-0.33128	-0.52253	-0.64155
	-0.81201	0.258243	-0.00579
	0.264182	-0.77459	-0.10117
	0.185425	0.263579	0.055978
	0.219528	-0.08841	-0.06197
	-0.0391	0.344677	-0.20759
	-0.23387	0.970447	-0.39229
	0.506292	-0.01261	-0.96407
	-0.28684	-0.21707	-1.27317
	0.9189	0.744841	-0.56468
	-0.15431	-0.31402	0.436398
	0.814728	-0.27033	0.226158
	-0.8372	-0.45064	-0.04831
	0.497881	0.728506	0.106074
	0.442068	0.237171	0.083291
	-0.2981	0.286022	-0.72344
	-0.6811	-0.07058	-0.35068
	-0.30329	-0.14091	-0.57357
	-0.92678	0.15748	-1.17509
	-0.02053	-0.03699	-0.40039
	-0.12814	0.061976	-0.53026
	-0.18726	-0.95371	-1.022
	-0.54151	-0.30159	-0.29057
	-0.56309	-0.23566	-0.89521
	-1.92748	-0.05041	0.911792
	0.054946	0.26383	0.982231
	0.177966	0.68975	0.132344
	0.570852	-0.00161	0.973745
	0.767038	-0.76749	-0.41261
	-0.10086	0.441042	-0.67752
	0.515572	-0.20021	-1.72893
	0.016612	-0.483	0.12148
	-0.28148	-0.76254	2.15748
	0.0636	0.776438	-1.21996
	0.042131	0.653838	-0.11879
	0.300143	-0.52565	-0.15945
	0.233481	-0.91356	-2.14396
	0.191821	-0.08313	-0.53014
	-0.22036	-0.06377	0.096051
	-0.10754	-1.92145	-0.01777
	-0.90323	-0.95866	-0.0093
	0.064219	-0.00179	-0.14014
	0.045698	-0.00159	-0.7377
	-0.93843	-0.01683	-0.25515
	-0.16967	0.07758	0.059809
	0.242116	-0.12204	0.057905
	-0.43644	0.127312	-0.84694
	-0.73038	0.02362	0.352135
	0.174039	0.694031	-0.07091
	-0.01819	-0.35745	-0.32792
	0.613987	-0.86044	-0.52413
	-2.60273	-0.87368	-0.92568
	0.231992	0.093003	-1.44968
	-2.43644	-0.32724	-0.58965
	-0.17883	-0.1177	0.014028
	-0.9454	0.029288	-0.93386
	0.047429	-0.39121	-0.63934
	1.00582	-0.2808	0.13008
	0.468995	0.539691	-0.06568
	0.504123	0.553216	-0.41609
	-0.44217	-1.06653	-0.14021
	0.224336	-0.2791	0.18975
	0.215565	0.537493	0.969743
	0.126109	-0.04519	0.169038
	1.40043	-0.13996	0.241035
	0.710021	0.023489	-0.53489
	-0.32426	-0.88509	-2.46268
	-1.04165	-1.63428	-0.53644
	-0.57207	0.166607	0.10795
	-0.57203	-0.10928	0.346015
	0.072517	0.548748	0.263837
	0.174826	-0.20692	-0.46026
	-0.14355	-0.40325	0.354268
	-0.87771	0.44764	0.835868
	-0.06907	-0.6471	-0.11069
	-0.95543	0.222035	0.241175
	-1.62364	0.037518	-0.38346
	0.192125	-0.87019	-0.63734
	-0.39769	-0.30786	-0.52289
	0.619172	-0.64075	0.286305
	0.134703	0.203762	-0.22897
	0.044987	-0.059	-0.97896
	-0.00542	-0.433	-0.62955
	0.277264	-0.37273	1.03129
	-0.26923	-0.6138	0.053606
	-1.10376	-0.57548	-0.6395
	-1.04602	-0.07977	-0.70673
	0.021714	0.017476	0.005379
	0.146598	-0.05891	0.370985
	0.197975	-0.79024	0.809483
	0.020691	-0.40198	-0.10496
	-0.52943	-0.12909	-0.69709
	0.516685	0.142718	-0.25965
	-0.24859	-0.19964	-0.25962
	-0.06701	0.658982	-0.03289
	-0.42315	-0.0814	-0.53868
	-1.30493	-0.15532	-0.51816
	0.022988	-0.30409	-0.31701
	0.017002	-0.01178	0.405805
	-0.60877	-0.93632	-0.22893
	-1.80493	-0.18253	-0.78284
	-0.3457	-0.39748	-1.24683
	-0.44229	-0.49757	-0.41425
	-0.88739	-1.25516	-0.19052
	-0.44547	-0.26203	-0.81874
	-0.1615	-0.49313	-0.1126
	-2.5812	-0.29448	-0.15854
	-0.31322	-0.26793	-0.35353
	-0.19541	0.32561	0.003765
	1.373	0.236644	-0.19764
	0.433321	0.426556	-0.23224
	-0.51549	0.422016	0.029115
	-0.3104	0.456187	-0.51299
	0.048913	-0.21171	-0.45905
	0.196064	-0.12379	-0.12431
	-0.49443	0.071767	-0.49311
	0.654728	-0.40323	1.03732
	-0.09257	-1.43578	0.29491
	0.142556	-0.31549	0.867499
	0.376358	-0.1206	-0.22189
	-0.52253	-0.12778	-0.94979
	0.171698	-0.55113	0.191195
	0.359321	0.264273	-3.69239
	1.84896	-0.10682	0.289338
	-1.17448	-0.47043	1.38121
	0.148519	-0.69089	-0.37501
	0.385264	0.346171	-0.52122
	-0.55472	-0.15847	-0.60171
	0.596051	0.502403	-0.21418
	0.005818	-0.92368	0.162853
	0.074443	-0.44274	-1.55489
	0.29491	-1.21996	-1.51245
	-0.32426	-0.10008	0.381266
	-0.43247	-0.14424	0.120227
	-1.39439	-0.18818	0.651019
	-0.59075	-0.31426	2.02596
	-0.96691	0.069986	-0.23929
	-0.24726	-0.08498	-2.5812
	0.475484	-0.286	0.757731
	-0.28798	0.076546	-0.02794
	0.446986	-0.07475	-0.40004
	-1.14075	-1.37852	-0.83116
	-0.27725	-1.559	0.21445
	-0.80054	2.24073	-0.52959
	-1.135	-0.35086	-0.76506
	-0.17533	-0.04315	-0.64396
	0.052753	-0.52756	0.211056
	-0.65052	-0.06573	0.183977
	0.027166	-1.02035	-0.45854
	0.17787	0.955573	-0.61277
	0.695073	-0.60218	-0.55031
	-0.57451	-0.33716	0.536713
	-0.3122	0.105131	-0.14091
	-0.01742	0.202438	-0.78872
	-0.50332	-0.08112	-0.02669
	-0.14745	0.380492	0.47327
	1.2145	-0.68583	-0.31584
	-0.12668	0.147406	-0.02584
	-0.75516	-1.09708	0.587391
	-0.75473	0.705768	-0.04163
	0.325664	-0.08334	-1.00755
	-0.56712	-0.09085	-0.04029
	-1.04189	-0.26874	-0.64297
	-0.23277	-0.61674	-0.7005
	-0.09634	-0.74513	0.622285
	-0.7284	-0.46268	1.09974
	0.420251	0.534109	-0.19628
	-2.94968	0.209974	-0.14349
	0.224298	0.08905	-1.64396
	-0.00035	-0.62449	-1.12364
	-0.21623	0.121761	-0.26338
	-0.52548	-0.27788	0.189399
	-0.392	-0.38515	-0.51387
	0.046752	-0.96576	-0.44612
	-0.3795	-0.10674	-0.33196
	-0.70979	0.128511	-0.59589
	0.987555	-0.50632	-1.27779
	-0.11525	0.380486	-0.68607
	0.022914	0.293746	0.098973
	0.358538	-0.51484	0.131007
	0.242359	0.045869	0.303496
	-0.37731	-0.58168	0.056306
	-0.25756	-0.22917	-0.43442
	-0.29199	-1.21544	-0.75414
	-1.01704	-0.49952	0.7656
	-0.25389	0.069084	-2.85148
	0.037713	0.652209	-1.04279
	-0.54449	0.081809	2.61092
	0.364998	-0.26858	-1.01184
	1.335	-0.41077	-2.15982
	-0.55226	-0.18633	-0.93644
	-0.16062	-0.03668	0.227812
	-0.45818	-0.92748	-0.71996
	0.238376	-0.23776	0.420441
	-0.42889	-0.62196	0.286257
	-0.62083	-2.14396	0.081054
	-0.24923	0.320417	-0.23069
	-0.24392	-0.54109	-0.62405
	-0.31629	-0.38035	-0.65522
	0.295927	-0.81919	0.004326
	1.49152	-0.26699	0.483552
	-0.07328	-0.17369	-0.36533
	0.283249	-0.26061	-0.34368
	-0.1577	-0.34652	-0.35756
	0.323262	0.092781	-0.13029
	-0.54717	0.111298	-0.40879
	-0.50525	-0.31113	1.57192
	0.1989	0.428367	-0.50658
	-0.42698	-0.23867	-0.91954
	1.17824	-0.03277	0.622285
	0.468932	1.03732	0.467791
	2.85514	-0.93481	-0.7789
	0.122285	-0.84185	-1.97494
	-0.46679	0.110006	0.581863
	1.47045	0.078139	-0.45693
	-1.51245	-0.34035	-1.75516
	-0.12792	0.525963	0.431078
	-0.42573	0.309483	-0.50646
	-1.21996	-0.08229	-0.29032
	-0.86632	-0.01978	-0.10082
	-0.1572	0.217975	0.448681
	-0.07215	-0.25785	-0.57328
	-0.49352	0.424068	-0.28347
	-0.25159	-0.0674	-0.08476
	-0.73778	-0.64396	-1.12775
	0.105311	-0.63393	0.074443
	-0.56831	0.680209	-0.5812
	2.02596	-0.61047	0.081777
	0.570557	0.379403	-0.47344
	0.864998	-0.42901	-0.7777
	-1.99394	0.477053	-0.42689
	-0.37542	-0.1873	-0.7068
	0.114388	-0.02894	-0.059
	0.161942	-0.34412	-0.19402
	-0.31697	-0.39829	-0.80432
	-0.03558	0.520606	0.862024
	-0.09978	0.017371	0.251311
	0.455285	-0.1177	-0.44315
	-0.2495	0.538478	-0.35148
	-0.40165	0.144439	-0.11055
	-0.01142	-0.41414	-0.48557
	-0.76458	0.189427	1.10479
	-0.09899	0.252872	-0.61055
	-0.6702	0.495039	-0.20509
	0.605654	-0.18453	0.17134
	-0.69823	0.304292	-1.17873
	-0.81025	-0.14856	-1.06796
	-2.91268	-0.13161	-0.55119
	-0.99623	-0.56731	-0.448
	-1.1702	0.461778	0.151773
	0.165242	-0.0368	0.601964
	0.386303	-0.02435	-0.3304
	-0.21956	-0.02492	-0.72462
	0.170482	-1.08417	-0.10144
	-1.46589	0.344677	-0.30369
	0.056663	-0.58017	0.18988
	-0.12048	-1.04764	-0.24421
	-0.21686	-0.42157	0.583449
	-0.44521	0.42825	-0.21675
	-0.00378	-0.05838	-0.38796
	-0.87086	-0.65896	-0.059
	0.214824	-0.99352	0.889543
	0.076616	-0.19143	-0.74186
	0.389234	-0.51485	0.949961
	-0.44968	-0.17109	-1.46268
	-0.2934	0.296871	-1.05582
	0.008203	-0.73753	-0.0416
	0.172283	-0.22152	-0.4882
	0.083877	-0.20335	0.575527
	-0.61326	-0.35709	-3.09741
	-0.13581	0.169115	-0.85148
	-0.2066	-0.2872	-0.26328
	0.43614	-0.37669	-0.94422
	-1.33322	-0.23205	0.441
	-0.34062	-0.13285	1.27301
	-0.33029	-0.00348	1.16378
	-0.22529	0.418267	-0.27868
	-0.46617	-0.49002	-0.5635
	-0.54912	0.316699	0.414766
	-0.12375	-0.55054	1.0522
	0.057087	-1.20902	-0.45892
	-0.39093	-0.47752	-0.62909
	-0.36811	-0.41993	0.207962
	0.249847	-0.78753	-1.63894
	-0.7501	-0.06013	-0.26459
	-0.35255	-0.071	-0.57772
	-0.98535	0.394085	-0.50038
	0.037985	-0.52704	-1.07956
	-1.02955	0.489002	-0.57128
	0.201416	-0.52955	-0.24545
	-0.38314	-0.03434	-0.1151
	-0.02594	0.061294	-0.18085
	-0.73418	-0.12364	-0.39982
	-0.25724	0.083958	-0.07367
	0.726521	-0.29767	-0.85148
	0.101969	-0.0391	0.949961
	-0.47449	-0.5513	-0.06796
	0.718	0.445615	-0.69847
	-0.18181	-0.49896	-0.71022
	-0.00348	0.164188	-0.40323
	0.120679	-0.17133	-0.52014
	-0.41422	-0.44425	0.38659
	-0.37736	-0.8038	-0.2017
	-1.71996	-1.26736	-0.84511
	-0.70031	-0.55943	-0.24123
	-0.03953	-0.0766	0.122285
	-0.78139	0.277607	-0.36326
	-0.41821	-0.07268	-0.82426
	-0.37373	-2.1572	-2.30493
	0.539154	0.01789	-0.93843
	0.478594	-0.70981	0.025992
	0.250364	-0.21238	-0.52875
	-0.06328	-0.20094	-0.07636
	-1.68641	-0.24545	-0.38539
	0.492522	-0.80478	-0.86511
	0.425865	-0.44334	-0.38999
	-0.39897	-0.33939	-1.47312
	0.507886	-0.74029	-2.01245
	0.451216	-1.559	0.783249
	-1.09377	-1.08634	-0.26001
	1.23776	-0.29242	-0.91017
	0.196329	-0.16784	-0.10273
	0.099827	-0.70828	-0.56116
	-0.23993	0.047593	-0.71505
	0.0462	-0.09557	-0.68683
	-0.22365	-0.91883	-1.12474
	-0.22505	-0.25709	0.587949
	0.818607	0.367992	-0.43876
	-0.53489	0.286022	0.030989
	-0.16887	0.393694	-0.53318
	-0.38521	-0.14301	0.364398
	-0.75516	-0.18457	-0.64349
	-0.01777	-0.78953	-0.174
	0.072517	-0.9728	0.045998
	-0.17645	-0.21398	-0.73406
	0.039429	0.379092	-0.30541
	-0.34252	0.009982	-0.98522
	-0.46806	0.584856	-0.4141
	-0.43734	-0.19847	-1.20375
	-0.72662	0.300946	-0.68645
	0.092892	-0.41105	0.282216
	0.889053	-0.22084	-0.15843
	0.510261	-0.57253	0.509308
	-0.45196	-1.10538	0.319454
	1.20427	-0.70567	-0.17316
	-0.62727	-0.30552	-0.34187
	2.11907	0.293272	-0.53277
	0.220645	0.100348	0.144555
	-0.22607	-0.28523	-0.81904
	-0.87567	-0.71996	0.15748
	1.56519	-0.85396	-0.22909
	-0.26969	0.632215	-0.66616
	-0.69444	-0.32054	-0.65391
	-0.05987	0.606074	-0.23361
	-0.92513	-0.3984	0.63874
	0.774171	-1.27634	0.1528
	-0.58852	0.643195	-0.67567
	0.02463	-0.4589	-1.88093
	-0.52212	-0.10055	-0.24227
	0.244308	-0.12299	-1.08466
	-0.02809	0.148519	-0.34875
	0.069439	-0.5711	-0.81881
	-0.03578	0.143113	-0.64474
	0.165893	-0.57387	-0.61615
	0.06682	0.941	0.058233
	-0.73205	0.279113	0.00913
	0.02374	-0.75631	-0.59486
	0.051485	-0.13843	-0.16026
	-0.35095	0.165717	-0.50763
	-0.68717	0.117974	0.137159
	-0.12346	-0.0674	0.539823
	-0.23005	-0.02043	-1.59664
	-0.93141	-0.13839	0.764182
	-1.32723	0.32291	-2.60273
	0.299367	0.076496	-0.49311
	-0.14981	-0.559	0.436767
	-1.07521	0.296247	0.233481
	-0.20375	-0.59884	0.229225
	-0.0279	0.010789	-0.38519
	-0.00018	-0.17666	0.230172
	-1.35647	-0.18871	-1.30691
	-0.55617	0.807484	0.648519
	-0.2808	0.531109	0.025109
	0.09578	0.159384	2.24836
	0.637169	0.110111	0.058233
	0.436555	0.309483	-0.23582
	0.367265	-0.50593	-0.40704
	0.270543	0.108316	-0.59505
	0.23911	-0.62535	0.572517
	-0.13641	-0.18504	0.328879
	0.66673	0.348532	-0.15358
	0.28968	-0.03868	-0.37944
	-0.42935	-0.49979	-0.0989
[truncated: 2,748 more rows]
