# Supplementary material for: Loss of Kmt2c or Kmt2d primes urothelium for tumorigenesis and redistributes KMT2A–menin to bivalent promoters
Source: Nat Genet. 2025 Jan 13;57(1):165–79. doi: 10.1038/s41588-024-02015-y (PMC11735410; doi:10.1038/s41588-024-02015-y)
Supplement: Supplementary file 17 — Statistical source data. [file 41588_2024_2015_MOESM17_ESM.xlsx]

## Sheet: Sheet1
Extended Data Fig. 9	CMV-Vector	CMV-Cre
	0.0288	0.124
	0.0336	0.215
	0.0372	0.746
	0.024	0.494
	0.0192	0.278
	0.0456	0.102
	0.0348	0.784
	0.0336	0.57
		0.363
		0.199
		0.811
		0.135
